# Supplementary material for: Development of a Gene-Based Marker Set for Orange-Colored Watermelon Flesh with a High β-Carotene Content
Source: Int J Mol Sci. 2023 Dec 22;25(1):210. doi: 10.3390/ijms25010210 (PMC10778947; doi:10.3390/ijms25010210)
Supplement: Supplementary file 1 [file ijms-25-00210-s001.zip › Table S1.xlsx]

## Sheet: 1.syn_nonsyn
			SNP matrix						Gene annotation				Flanking sequence		Syn/nonsyn SNP analysis
id	pos	ref	DAH	DAH_depth	NB	NB_depth	NB-DAH NIL	NB-DAH NIL_depth	Genic/Intergenic	Transcript_ID.feature	Feature	Description	Flanking_seq.(600bp)	Allele	CG/Red allele	Number	Red's mutation_type	Red's mutation_type:Transcript_ID	Red's amino-acid_change	CG/Orange allele	Number	Orange's mutation_type	Orange's mutation_type:Transcript_ID	Orange's amino-acid_change
CG_Chr01	78224	A	A	14|14	G	6|6	G	4|4	ClCG01G000090	ClCG01G000090.1:Intron	Intron	60S acidic ribosomal family protein	CCAGTAAGAAGGAGCTATAGGCTCAATTGCTTTCAGCGATCTAAAATCATGTATAAACTTATATAATCCTAATTTTGAATTATTTGTTATTTAGGCAAGTACGAAAAAACCGCGTACCTGCTTGTCGACGGGCGCAGGAGCGGCATTACCGGCAGAAGATGAGATGGAGAGAGAAAAGAGAGAAGGCCAGTAGGATTCGACGGTAAGGCTGGCAGCGTTCACCGACTTGGAAATCTTCTCGGCCTAAATTAAAATATGGAAAGAAAGAAGAAGAGAGCTGTTAGAAATGGAAGGAGGTAA[A]AAGGAAAATTGATAGGTACAGCGACGGAGATGGCGTCGCCATGAAGAATCAAGGCGGCGTAGGTGCAAGCAAGTTCACTGGTAGACATTGCAGAGC…	G/A						A/G
CG_Chr01	79422	T	T	13|13	C	14|14	C	8|8	ClCG01G000090		promoter		TCGTTACTTTCATGAAAATTTAGATAACAAAAGTATTTTTTATTTTTTTATCTATTGTTTCCTATTGAATTCCATATCTAGATACCTGTTTCTTTTCGTTCTGAGGTTTTTCTAACCGACAGAAAGACATATATTTTGAGTTTTATAACAATATTAATTGTTTTTCACATAGTATATTTTATCAAATAACAAGGTTAAGGTTTCTTTTGACACTACAAGAATTTTTGTCTCTATCCAAGCAAAAAAATATTGATAGATCTTCAAAAAAGATATTATGTCCATGCATTAAAAATGCATCAA[T]AGAAATTAGCTTTGCTGACATTTTTTATTGTGTGGGTAGAAAAAACTACCGGCAAAGACAAAAATTCTTGTAATGTAAGATTGTTGTATCTTTTAA…	C/T						T/C
CG_Chr01	80133	C	C	16|16	T	10|10	T	7|7	ClCG01G000090		promoter		TTATTGTAGGTTCATTAAAAAATATAAATGTTTTAAGTTGCAAGATATTTTATTTTAATTTAATTATTTGAAACAAGTTTAAGAAAAACATTTTGTTACAAAAATGTTGAATCATTCAACATTTCGTTCATGTGGATGAAATAGATGTAAGAGAAAAAAAAAATGTATAAAAGAATGAGATTTTAATTTAAAATAATAAGTTAAAAAATATAACAAAAATTGTTTTTAAAAGTTGGCCCGGATGTGATTTCGAACATAAAAAGAAGCGAAAAAGTGATTTTAAAAAATTAATAGATAATC[C]ACTTTGCCAAATATCTAAAATGGTTAAAATTTTTGTTTTTGTTTCTCGCAAAAGTAATCCTAAATAGAGCCTAATTTAAAATAAAATACTTCTAAA…	T/C						C/T
CG_Chr01	80658	T	T	12|12	C	9|9	C	8|8	Intergenic				TCTATCTGGAAAAACATCTTTCCAAATCAGAAACACCCGTGACAGGAAGTTGAAGCTGCTAAAGCATGAGCAAATTTGTTCTCCTATCTTGGAACACGACAAAAAAGAAAATTTTCCACAAAAATAATGTCCTCAATGACAATCTCTATTTCATCTAAAGAAGACTCTCCTTTCTAATAAGGAGATTAACAACTTCTAATATATTGGAATCCACTCAAGAGGTAGGTTGGTCCTAGCCCATTCTTTTTCAATTGCAATCAAACCATCAAGCAGAGCTTCCACTTAAAGCTAACTAACACT[T]TGGGTCTTGCTTAACGAACTTATAGTCCAACAAGACCGTGCGGCCAACATGATCATGAACAACCCAACCAAGCCCGCTAGAACCTTTCTTTGTCAA…	C/T						T/C
CG_Chr01	81301	C	C	14|14	G	8|8	G	7|7	Intergenic				TCATTGATGAAAATTGCAAAATATTAGCAAAATATCTCCGATACATTACCAAAACTGAAATTCCCGTAGAGAAATTAATGGTAATATGGTAGATATTTAAATATTATCTCCATGTTTTCCATGTAATAAATATAGTTTTTGTGCCCAGACTGCATATGAGACGCGCATTTGTGTGCAAACTCTTATTATACATTTTTTATCCACAACTTATCCTCTCTCCATAAATATAACACATGGATTATTAATCCTAGTCATTAGTTGGAGTTAATTTTAATTTGTTTTTGGAAAAGTTCATTATAG[C]CTCTAAAGGCATAAATTAAAAGTAATCCCTAGTTGAAAATATAAAAAGTCTAAATTTGAATATATGAAAATATATACAATCGTGTCATATTTTTGC…	G/C						C/G
CG_Chr01	82629	C	C	12|12	G	9|9	G	3|3	Intergenic				AAAAAGAGATGAAAGACAAAATTTAAATTGAGAAAAAAAAAGGACACGTGGCAGCATTGAAATGGGCCACGTGACTGGGCTGCAAAATGGGCGCAGCTTGGCTCTTTCGAATGGCAATAACACCCTCTTAAAGAGGACCAAAAACGGCTAGTCGTACACCTTTATACGTGACCAAACAGCAGCCCGAACAAAATACTAACTCTACAACACGATCTCTAAGTCATTCAATAATTTCACGAGACAACCTGCCTAACTCTATAACACGATCTCTTAGTCATTTATAGAGACTATGTCTCCTTT[C]TTCCCACTAGGTCAACCCATAATGGTTTAATTATATCCCATTTAGAAAATGGCAAAACAATGGCTCAAGAAGAAAAAAAATAGATTGTGTTTTTTA…	G/C						C/G
CG_Chr01	83282	C	C	24|24	T	6|6	T	7|7	ClCG01G000100	ClCG01G000100.1:Intron	Intron	Arginine/serine-rich splicing factor, putative	TCCATACAACTCATACCATTTTCCATCTAACTCAACTCTTCATATAACCAGTCTGCATAGGTCCTAAACTAAAATGAATTCCCACGCAATGTCGGACCCTCGATATTATAACAAACATTCATATAATCATAGCTCTGCATCATTCACTTCCTTCTCGTGCCTGAAAAAGGGATTTCAGCTCTGGTTAGTGGCATTATTTTCATTACTCACTTAATTCAAACTATTGAGTGCAATAGATGTGTTAATACACTAGTTGTACAAAGTCAAAATACATGTATTAAAAATGCATCAAACAGTTGT[C]AGCATGCACTAAATGAACATATGACAAAATGATAAAAATTGAATATAAAATACATCAAACCATTTTTTAAGAATATAAATACATAAATTCATTCAC…	T/C						C/T
CG_Chr01	84644	G	G	15|15	T	9|9	T	7|7	ClCG01G000100	ClCG01G000100.1:Intron	Intron	Arginine/serine-rich splicing factor, putative	GCCCAAGGATTTCTGAATTCAGTATCATCAAGTTTTCGCATCTAAATAACAAAAAAAAAAAAAAAACATTAGTTGTCAAATTGAAATAATGCAGAACTTCTGACAAAACGTGCTTTTAGAAAAACTTACAGCATATTTCATGTCATCATAGTTAGTATAATCAACAATCCCAAACGTCCCTGGACATGTTGACTTCAAATAGTAAATATATATGTAATTATGATATAAATTTGAAGTAATTTCAGTTTCTGAGTTTGATGGAACTTTTAAAAAGAGAAGAAAATAGACAGCTTCTAGTTG[G]TACAGTGTAAATGATTTGCATCTGTGCTATGTCACGTGCCAAAGCTAAACATTATAAAAATATATATTCATAATACACCCCTGGATTATAAACTAA…	T/G						G/T
CG_Chr01	90192	G	G	22|22	A	12|12	A	10|10	ClCG01G000100		promoter		AATTAAAAGTAAGAAACAACTTAATGTTAGTATGAAAAAATGGTAGGAAACATAGTTCTTGGGCTATCTTCAAACATAATAAAATGAGCCAAAATAGTTATAATTATAACAAAATGGTTATTTTGTTATCACTGTCAAACAACAACATTTTGTTATATTTAAAAATATTTCTAACAATTTTGTAATTTAAAACAATATAGTGATAGAGAGTAGAGAATTAAAAAAGGTAACCAAAACTTTTAAATTTTCAGAATTTGTGTTGATTCTATTTTTAAAAAATAAAATAAAATCAATAAAAAT[G]ATACATTTTTTATTTCTTTTTCATTTTAATGTAAATTGTGTGTGTCCCAACACTAAATTTGTAATTTGGAGAAGAAATAATTTCCAAAACACTTAT…	A/G						G/A
CG_Chr01	90218	T	T	19|19	A	9|9	A	6|6	ClCG01G000100		promoter		TTAGTATGAAAAAATGGTAGGAAACATAGTTCTTGGGCTATCTTCAAACATAATAAAATGAGCCAAAATAGTTATAATTATAACAAAATGGTTATTTTGTTATCACTGTCAAACAACAACATTTTGTTATATTTAAAAATATTTCTAACAATTTTGTAATTTAAAACAATATAGTGATAGAGAGTAGAGAATTAAAAAAGGTAACCAAAACTTTTAAATTTTCAGAATTTGTGTTGATTCTATTTTTAAAAAATAAAATAAAATCAATAAAAATGATACATTTTTTATTTCTTTTTCATT[T]TAATGTAAATTGTGTGTGTCCCAACACTAAATTTGTAATTTGGAGAAGAAATAATTTCCAAAACACTTATATGGTACTTGTCACACCGACTTGTAT…	A/T						T/A
CG_Chr01	90702	G	G	15|15	A	11|11	A	7|7	ClCG01G000100		promoter		AAGTGTATTTATAAGAAACTTGATCTAAAATTGCAAAACATTATTATGGTGCTTGTCACTTGATTTGCTTATGCTTGGCCAGAATGTAGTCCATCTTGAACCTAAATTTCTTTGATCTGAGCTTATTTTTTACTATAGCCTAAATTCATTCATAACAATACATATAAGGTTTGAGTTTGTGCAGGCTCAAATTGGCCTAGGTGTTTGTGCCTTAAAAGTCAAACCAGATAAAGGTAACATAACACTCCCACTCCCAAATCCAACAATTACTACTCATGGTCTAGTTGGACACATTTGCAA[G]GAAATATATTTATTATCTAATTGTAGAGTTTAGTTGAATACGTAGGAATTCGGGGTGTTTGGGGCACCAACTTGAAGTTAGCATAGTGGGCTATCA…	A/G						G/A
CG_Chr01	91697	C	C	20|20	T	12|12	T	10|10	ClCG01G000110		promoter		TCCATCGTATCATTAAAAAGCCCACGAAACACATAAGAAGAAAAAGAACAACAACAACAAAAAGTCCCTAATGTGAATATGTTATAAATAATAGACATTTTAACTCATTTAAATAGGAAAAAAAAATTATCTACCAATTTATATATGCATCAATATTGATATTTTCATCTACATTTTTATAAAATTGGGACCTCGATACATGTTTGTCGACATAACTTTTTAAACCTTGGTTACAACTCATTGAGCTCTAAGACTTTTAATCTTACTAGTTATGCTAACATTTACATGATAACTTGTAGT[C]TACCATTTTACTTGATTGAGATGTGACCTATTTAGTTTCACTCCGAGCCAAGTTATAACTCACTTTTTAAGTTGTTTGTCCATGATCTTATCTAGT…	T/C						C/T
CG_Chr01	91717	G	G	16|16	T	12|12	T	10|10	ClCG01G000110		promoter		CCCACGAAACACATAAGAAGAAAAAGAACAACAACAACAAAAAGTCCCTAATGTGAATATGTTATAAATAATAGACATTTTAACTCATTTAAATAGGAAAAAAAAATTATCTACCAATTTATATATGCATCAATATTGATATTTTCATCTACATTTTTATAAAATTGGGACCTCGATACATGTTTGTCGACATAACTTTTTAAACCTTGGTTACAACTCATTGAGCTCTAAGACTTTTAATCTTACTAGTTATGCTAACATTTACATGATAACTTGTAGTCTACCATTTTACTTGATTGA[G]ATGTGACCTATTTAGTTTCACTCCGAGCCAAGTTATAACTCACTTTTTAAGTTGTTTGTCCATGATCTTATCTAGTTATGTTAAAGTCTACCTAAT…	T/G						G/T
CG_Chr01	92005	A	A	21|21	G	7|7	G	6|6	ClCG01G000110		promoter		TTACTTGATTGAGATGTGACCTATTTAGTTTCACTCCGAGCCAAGTTATAACTCACTTTTTAAGTTGTTTGTCCATGATCTTATCTAGTTATGTTAAAGTCTACCTAATACTTTATAGCTCGCTTGATCCTCAATTTATTTCACTTGGTTAGACTGCAACTCCATCAAAATAAATATAACTTAGCAGTAATTGCACGTATAACCTCACACGAGGTTCATGTTTACACTAAAAAAAATATATATCTTAATCTTCTATGATTAGTTTGAACCTATGTTACCATGTGGCATTTGGTTTCACTC[A]TAAAACTCTTTTACTACATTTTATAACATGATAACAATTTTTTAAAATTCCAGCCAATTAAATATTTTTAATATACCACAAAATGCATATTGACGA…	G/A						A/G
CG_Chr01	92676	C	C	17|17	T	8|8	T	6|6	ClCG01G000110		promoter		GGAAGGCAAGGAAGAAAACCCCTTTTTAGTGTAAAATCATTTTGAACATTGTGGAGAATTGAATTTATGTAAATGGAAGAATACCATAATATGGGATCAGTGTCCACCATCCCACTATCCAATAAAACAAAACAAGCAAACAAACACATTGGCTTTCCAAGCACAAACCGTCTCCCAACCAATCGAGTTTGAGTATTTTGTTAGTTTCATTGAGTGGGTTAGCAAAACAAATCTAATACATAATCAAACATCCACTCCACAAACCAAACTTTGTCGTCAAGCATTCTATTTAATCATTTC[C]TTTTGTTGCCTTTTCTTTTCTTTATGGCTACCCTCTCATCTCTTCCCCCCAACTTAACCACATCCTTAACTCAACCCCCTAGTTCATGAACTCAAC…	T/C						C/T
CG_Chr01	99491	T	T	23|23	C	8|8	C	11|11	ClCG01G000130	ClCG01G000130.1:Intron	Intron	Unknown protein	TTTTTTCCCAAGATAATAATTCAGCAATGCAGAATAATGAAATCTTACCAATGTTTATCTTGTTCTCAATAGAATACCATCAAAGTTTAAGGCTCCAAGGGCTTGTCAGTCGCAAATAAACATGCAGAAATAATATCATTTGCATGCACAATTCTGATAGAACCCAAATATATTGAAAGATAAACGATAACGAAAATACAAGATAAACCAAGTTCAAGGTACTTGAACCCTCCCCATCTTGAGATACTCTCAAGCCCTACTTCATATTTCAAAAGATTGTTTTCCCTCTTCTTCCCTATC[T]ACTCTATTTATAACAAACTTCCCTAACAAACTCTATCTAATTACTAATATACCCTTAATATCCCTCTAATGCCATGCCTATCAGATTCTTAATGGA…	C/T						T/C
CG_Chr01	104390	T	T	10|10	G	6|6	G	3|3	ClCG01G000130	ClCG01G000130.1:Intron	Intron	Unknown protein	NNNNNNNNNNNNNNNNNNNNNNNNNNNNNNNNNNCCCCCCCCCCCCCCCCCCCCAAAAAAAAAAGAAAACAAGAGCCCACAAACAGAGCACACACCCCCCCTGCAAACAAAAAGAAAAAAAAGGTCTTTCCCTCTTAAAGGCGGATGTAGGAGAACCCACATGTGCATAGAGAGAAGAAAAGAAGGAAACAATCACTTCCTCGCTATCTTTAACCCTTCGTGATGTTTTCCCATTGTCATTATTCGAAGGGCCTATGGTATTCTTACTCCTTCCACTAATGATTCAATGGAAGTGCTTAG[T]TTTGCAATCTCTTTCCTCCACCTATCTCACTCTAGCTTTCTGCTTCCAATTTATTGCCTCTTTCCTAATCACCTCCACAAACTCGACCTTCAGAGA…	G/T						T/G
CG_Chr01	106150	A	A	15|15	G	8|8	G	4|4	ClCG01G000130	ClCG01G000130.1:CDS,exon	CDS,exon	Unknown protein	CATAATATACTAGCAATTTATTTTTCATCCCCAAGTTTTCGCACAGAGATGAGTTTTTAAACCGGCGTCAAATACAAATCTGAATGTCCACCTCTGCTGTTTCAAAGGTAGCCCGATTATTCAAGAATTTCACAAGAAAATAAGCCTCAAATAGATTCAATTAGGAAAGAACTAGAAATGAATCACCAAAATCGGGTGCAAGAAAAGTAATTGATGTCAAAATAAATCAAAATGAGATGGAGAAGAACCAGGGGCTCGAAGCATTGACCAGAGATGAAGAAATCAGAATACCTTTTGCGA[A]ATGGAGTCGTAAGCAATCTTGTAATCTCTCTGAAGAAGGTAAAGCCCCAGAGACGATGCAACCGCCGATCCGGCGAAGTAGGAAGCCAATCGCACT…	G/A						A/G	1	SYN	SYN:ClCG01G000130.1	I(ATT)->I(ATC):ClCG01G000130.1
CG_Chr01	106366	C	C	11|11	T	9|9	T	8|8	ClCG01G000130		promoter		TCAAAATAAATCAAAATGAGATGGAGAAGAACCAGGGGCTCGAAGCATTGACCAGAGATGAAGAAATCAGAATACCTTTTGCGAAATGGAGTCGTAAGCAATCTTGTAATCTCTCTGAAGAAGGTAAAGCCCCAGAGACGATGCAACCGCCGATCCGGCGAAGTAGGAAGCCAATCGCACTCTCAGGACATAACCCATCTCTTCCACCTATGCCCTTCGGCCTTCTGCTTCGCTTCTGTCCCCTACCTTCTTTTCTTTCTAATACCCAAAAATGGAGATGTCCATTCATAAACAGATGAC[C]TATTCCCCCACATTTTATATTTTGTGACCCGCGACACAAATTTATGATTTCTAAATTTTTGCTTATATTAGGGGTACTTCTAGCTCTAATATCGCG…	T/C						C/T
CG_Chr01	107386	C	C	15|15	T	6|6	T	6|6	ClCG01G000130		promoter		CTTGAAAGCTATCACTAATAGCAACTATCAGTGACAGCTATTAGTGGCTACCACTGATAGCTGCTATCAATGATAGCTTTAAATTTGAGAAATATTAATACAACCTTAAAATAGTAACACTTGAAATATTAGCTTTCAATTTGCTATCATTCAGTAGTGGCTATTATTGATACCCATCAATTAGAATCAAGCTTGAATTATTAACACTTAAGGCCATCAGTGGTTATCAATAGTAGACTTTTATAAGTAGTTATCAACTTTAAAAGGAAACTATCAACTTTCAAAGATTAACATTTAAAG[C]TATAAGTGTAGAAGTCTATTAATGAGAGCTTTACAAGTGACTATCACTGATATCTACCTAAGTCATATCAATGATGGCTCCTGGCTATCACCGATA…	T/C						C/T
CG_Chr01	109882	C	C	20|20	T	10|10	T	7|7	Intergenic				AACATTTATTCTGTCTTTTCCAAAATCAGCATTTTTAAATCTTGGTTAAAACCTAATTTGGTCTTTAAAGTTCGAAAAGTGTGATCTGGTCCCTATGCTATTTAAAAAGGGTAACAATTTAGATTCGGGTTAAAAAAATAGTAAATTTGTCATTCCAAAATTTATTTTTTCCAGCCTCTGAAAAAGATTAGTAAGCGGAGACAAAGATTCTCTCATTTGATTCTTAATTTTTGGTTTGAGATATGGGAATTGGGAAGTTACTGATCATTGTTGAAACTCCATCGATGAGTTGTTTATCGT[C]GAGTGTCTTGGTGAAGAGCTTCTTCTCCGGGAAACAGAGATAATAAGATAAAGAAAAGAGTGGTGGACTGCTCATCCACCATGGTATTTTCCTGCT…	T/C						C/T
CG_Chr01	114349	G	G	16|16	T	15|15	T	6|6	ClCG01G000140	ClCG01G000140.1:Intron	Intron	cDNA FLJ61650, highly similar to Homo sapiens golgi autoantigen, golgin subfamily a-like, mRNA	GAATATAGTCATAATTGTAAGTATGTAAGCTATCTTACATTATTACTTAATCACAAAGCCAAAGAAAACCAACCTGGCGCTGGCAACCAAGCCATAGCTGGTTATACTGCTCGGTACGTTCACGCAATTCAGCTTGTAACGAATGGTTAGTAGTTGATTGCAAAGCGTCCATTTCCTGGACGCGAGCAATCCAAGCATGGGCTTCCCTCAATTGTTCATCTTTGTACAAAATGGTTTCTTGAGCAATCCTATGCTGAATAATAGCAAACCATAAGACATTTATGAAGTTATTTGAGTTGT[G]TTGTAATATAACCATAGACAACCATATGAATGACAATATCAGGGGGAAACTGTTTGCAACAAATAAAAATCACGTTTGGCAGAAATTTAATAGAAT…	T/G						G/T
CG_Chr01	116571	C	C	18|18	T	14|14	T	4|4	ClCG01G000140	ClCG01G000140.1:Intron	Intron	cDNA FLJ61650, highly similar to Homo sapiens golgi autoantigen, golgin subfamily a-like, mRNA	CATTCATGGTAGCAATTCTTACAAGTGGCATACGGTTGGAAAGGAGGGAGTGAGCCTTAGAAGTCCTTGGATAAGTATTTTGCGATTGTGGCTAAAGGTAGACAGCTTAGCATACTTCAAACTGGGTGATGGAAATAGAATTGCTTTTTGGTTGGATACATGGACAGATTCTGGCCCTTTTTCCATCAGTTTTCCGAGGCTATTCCAGATAGCAACCCTTCCTAATGGCTCAGTTGCAAATCATTGGGATTCCTCTATCAATTCTTGGAACATATACTTTCGAAGACTATTAAAGGATAA[C]GAAGCCGAAAGCTTTCAGTTTCTTTTGGGCATTCTCCATGAAAAAAGATTATCCCTTTTCAAGGACAGAAAAGTTTGGTCATTAGAACCAAACGGC…	T/C						C/T
CG_Chr01	116972	T	T	19|19	C	7|7	C	7|7	ClCG01G000140	ClCG01G000140.1:Intron	Intron	cDNA FLJ61650, highly similar to Homo sapiens golgi autoantigen, golgin subfamily a-like, mRNA	TCACTGTGAAATCGCTCACCAAGCACCTATCTTCGACCACACCATTAGACAAGCTTTTAGTTAAGGCATTATGGAAATCAAATTGTCCCCGAAGAGTTAATATCACAATCTGGATCAAGCTTTTTGGAAATCTGAATTGCGCTTCAGTCCTTCAAAAGAAACTACATTCACATTGCCTTTCTCCCAATATTTGCCACCTTTGTTTATCTGATTCTGAGGACTTGCAGCATCTTTTTTTCACTTGCACCTTTGCTGCGAAGTGCTGGCAGCAACTATTTGTTCTCTTCAACGTGGCCTGGG[T]CTTCGGGGATAACTTCAAGGATAATATATTGCAAATTTTAATTGGCCCAGCCCTAAAAAAGAAGCCAAGACTGCTATGGTCAAATGCTATAAAAGC…	C/T						T/C
CG_Chr01	118442	A	A	21|21	G	6|6	G	7|7	ClCG01G000140	ClCG01G000140.1:Intron	Intron	cDNA FLJ61650, highly similar to Homo sapiens golgi autoantigen, golgin subfamily a-like, mRNA	CAACATCCTCCCACAAATATTCAAATTGTCCATGCCTGAGCTCCAACAAGGAAGATATACAACTGAGGCTTTCGAAATCGACCAGAACAGCCACTGAATCCATCCTTTGTAAAGGACCAATATTTGCAAGATACAAGAAATAAAGTACGCCCTTTAAAAGCAGCAAATTTCTAGCTTATCCAGAGATGAGAGACAGAAACTACTTCATTGCATTACAGACCATCATTTATTGTACCTGAATTATTACAAGCTTTCCCTCTAGAACATGTACTTGCTTTAGCTTGTTTCTTTAGAAACTTT[A]TAGTATCGAATTAAACAAATATTTAAGCTTGTTCAACAACTCAGATAATGTTTTCAAGATTCTGCAGTATCAATACTTCTTCTTAGGAACAAAATA…	G/A						A/G
CG_Chr01	122703	A	A	15|15	C	9|9	C	3|3	ClCG01G000140		promoter		ACCTTTGCACAACCAACTCCGATGACCACTTTAGCATAAGTAACTCTAATGACATATTTTGACAACCACCTTCATGCGACCAACTCTGAATTCAACAATAACTTGTAAGAACATTGTTTTCATTAATGTAATTTTAAAAATGAAAGTTTCGATCTAGTGTAATTATAATAAGCATCTCCAATTAGATAGATGTTACGAAAAATTATAAGAGAAAAGACAACTTACACAAAATAAGAGCAAGACAAACGACGATATTTTTTTTATTATTATAAATAAATAAATAAAAACCCACCAAATGAG[A]TGATTCTGTCTTCTCTTACTTGGAATGAGAGAATGGATATCATTTGGGGGAATGGCACCAACCATCGGAAATCTTTTGGTAAGTCATTCCAAAATT…	C/A						A/C
CG_Chr01	123393	C	C	18|18	T	12|12	T	6|6	Intergenic				GACCTCCATGTGTTTGTCTATATCTGGTTTTTAACATAGAAGTCATTGGAATTTACTTGATTCTATCTATAAAATGGTAGTTTTCAATTTCCCTTCTAGTGACAGAGATACGTACATATGAAACATTGAATGAACACATTTGTTGGCTTAAAATAGTACATGACACATGAACATAATGAGTGTGTGATATGCATTCCATATATTAGGAAAAAAAAAAAACAAAAAAACAAATTTCAAACCAAATCACATAAATTTAATTTCCTTTACCAACTTTGAGGGGGTTATGGTTAGACATTTCAA[C]AAATCTTATATTTAACTTGTCTAGGACAATTTGCAGCACTTAACACGAGTTTAGTAAATTGGCACATTACATATAATAAAGTTAATAATATCATAT…	T/C						C/T
CG_Chr01	124210	T	T	15|15	G	6|6	G	3|3	ClCG01G000150		promoter		TACAATTATCACCTAATTTTACTCAGAGGAATTAAATCATATACTTTTTTTTTCACAAAATCTCTTAAAATTTTCTAAATCTTTTGATCGTATAACTATTATAGTCATGCATTTAAGTTCTAAATTTAAATCAAGTTTACCAAGCATAAGATTTAGATTTAACATCGACAACACATAATATTAAAAGCTTTAATCATATAAATATGTGAATGAGATAAAAAGAATGAAAAAAAAAAAAGTCAAAGCAATCAATTAGTCCTATAGAACTCAGGTTAAGTAATATAAAAAACTGCATATAAT[T]AAGAACTTTATAAGAATAGAGCAATACACGCCTAAGTCATATGCTCCCCTCATCTAAACATACAATAAAAACTTTTAAACGATTATTTTAAAAAAC…	G/T						T/G
CG_Chr01	125172	A	A	11|11	T	11|12	T	5|5	ClCG01G000150		promoter		AGAGATACGGTCATATCACACAATATCTATAACTTAACTATTGAGGAAAGCACCCTTTAGGTATGTAGAATTTATGTATAGCTCTAATTTGGTGATTGAGTTTTTTAAATATAATTTTCTTTTAGTCTCTAACTTTTAAAACATTACACTTTAGACGTGAAACGTGAAGTATGAGTTAGTTGATTTATATTTAATGTTTATTTTATTGCGTTGAGATCAAGTTTAGAGGTGAGTATTATTAATAAAAATGGAAGGATAACTAAGTAAAACGTTGAAAGTGGGAGAAGATTTAGATTTTTT[A]AAAAAATACAATTAGTAAAGTGGCTGTTGATATGGGTAATTTAAAATTAAAATATAAAATTGAATGGGTGAAGATGTGTGGAAAGCAAGAAGAAAA…	T/A						A/T
CG_Chr01	126665	T	T	14|14	C	16|16	C	9|9	ClCG01G000150	ClCG01G000150.1:Intron	Intron	Calcium-dependent protein kinase, putative	TATGTTCTTCTTGATTTCATTCATTTTAGATATCCCATCCTAATTTAAAATCCAATTACAATAGAGAGAACAAAAAAATTTCATGATTGATTGGCTTTATTTTGATGCCAACTTCCTGCTTGCTTCTTTAAAACTAAGTGATATTTGGCTTGTCAGATGACATCAGCTGTTGGAATTGAAGATGTTCGTAGGGAGGTTAAAATATTGAAAGCATTGTCTGGGCACCAGAATCTGGTCCACTTCCATGATGCGTTTGAAGATGCCAATAACATTTACATGGTTATGGAGTATGTATTTGTC[T]GATTATTTTGATTACTCAATCGAGCTAATATTAGTTGATTTGACTGCATAACCCCTTTTTTTAATATGTATATTTCAACTTTTGGTATCAGATTGT…	C/T						T/C
CG_Chr01	127732	T	T	12|12	G	7|7	G	11|11	ClCG01G000150	ClCG01G000150.1:Intron	Intron	Calcium-dependent protein kinase, putative	TCTACAGATCTTATAGTTTTGAAGCAGATATGTGGAGCATTGGTGTCATAGCATATATACTGTTGTGTGGGGGAAGACCTTTCTGGGCAAGAACTGAATCAGGGATCTTCCGTTCCGTGCTAAGAGCCGATCCTAACTTTGATGATTCCCCTTGGCCTACCATCTCTGCAGAAGCTAAAGATTTTGTGAAACGGCTTCTGAATAAAGACCACAGAAAAAGAATGACGGCAGCCCAAGCTTTAAGTAAATTCTTCTGGCAATTCGTTCTTAGGTTCCTTTTCTTTTCTAGTACGAATACAT[T]ATGAAAGTATATTTAATGATAAACGAACAATGCCTTGGACCTTTGGTTCACAGCTCACCCGTGGTTAAGAGATGAAAACCTTGTCGTGCCTTTGGA…	G/T						T/G
CG_Chr01	128515	T	T	11|11	C	6|6	C	4|4	ClCG01G000150	ClCG01G000150.1:Intron	Intron	Calcium-dependent protein kinase, putative	GCAAAATGGATATGTGACCCTTGATAACTTCAGAGCGGTTAGCCTTTCGCCATTCTTTTTGCTTTGACATTTATCTGTAATTTTTACTGTTTGATGCATACATATCATGACCTTGTACAGGCTCTTGTGAGAAACGCAACGGATGCAATGAGAGAGTCCCATGTTGCTGACATTCTAAAGATGGTGAGTTCATTTTACTTTTGGCCTTCAATTTAGACACCTTTTATATTTATAATATGGTTGCAACTTGCAAGTGAGTATAGCGTACTGTCTGCATATCAAGTTTCCCCCGTCCTGGCC[T]GGGATGATGTTCTTTTTCGCTAACATTTCCAACTTGTATTAAGATGGAGCCTCTCGCTCATGAGAGAATGGACTTCGAGGAGTTCTGCGCGGCTGC…	C/T						T/C
CG_Chr01	129137	G	G	21|21	A	13|13	A	4|4	Intergenic				CATTCTTTTCTCCAGAATTGGACAAGAAGCTCTGATGGGAAACTCAGTTTTTTTGGATTTACAAGATTTTTGCATGGGGTTACAATACGCAACTCTAATACAAGACATTAACGCACAGAAGCAGCAGATAGTTAAATACCTGTACACTTGATTTTTTTTCTCTCTTTGTATTGTCCATTTGATGCAGAGCAGCTTCAAAACCCAGAATAAAAGAAGCCTATGCGATTACGAGATATACATAGCAGGAAGCAGAATACAAGAGTGATATGTCTCATGATGTTCTTTCATACTCCCAATTCA[G]TTCTCTATGTGGAGGATAAATTACATGCCAAAAAGTATCTGTACATCTGAAACTCAAATTTTCAATTGAAATATTATTTGAAGATGATTTCAACAT…	A/G						G/A
CG_Chr01	129202	A	A	13|13	G	8|8	G	7|7	Intergenic				ATTTTTGCATGGGGTTACAATACGCAACTCTAATACAAGACATTAACGCACAGAAGCAGCAGATAGTTAAATACCTGTACACTTGATTTTTTTTCTCTCTTTGTATTGTCCATTTGATGCAGAGCAGCTTCAAAACCCAGAATAAAAGAAGCCTATGCGATTACGAGATATACATAGCAGGAAGCAGAATACAAGAGTGATATGTCTCATGATGTTCTTTCATACTCCCAATTCAGTTCTCTATGTGGAGGATAAATTACATGCCAAAAAGTATCTGTACATCTGAAACTCAAATTTTCA[A]TTGAAATATTATTTGAAGATGATTTCAACATTTTAGTCTTCATTTTTTTTTTTTTTTGTGTAAATGTAAATGTTTTGATTTAGTCTTGACATAGTG…	G/A						A/G
CG_Chr01	129784	G	G	17|17	A	7|7	A	11|11	Intergenic				TGTGGGGGTGTAGATGGCATGGTTGGAAGAAGTCAATGATGGCATCTGCAATGCAATATTGTTAAGTGGAAGAAGCATAATAATCCTTTTTAAACAGAATTTGACTTTGCATTATTCAAATGAGATTTAATTTACGGAGAAAGACGCGTGCACCAAAGCTGTAGCTGCCATTTCCAGAAAGAATAATCAAAAGTTATTACACCCTTACAAGCAAACCAATCTCCATCCACCCCTTTTTCCCTTCATAGATATCCTCATTTTAAGAACTTCCAAGTCAAACAGGCCAATTTAAACAATCAA[G]CAGTTCTGATTATATTATTTGAATTATAACACAAGAAGAAACAGAAATCAATCATCGTGATTAAGGCTGAAAAAGGGCTCGTATATGATACACCAT…	A/G						G/A
CG_Chr01	131657	T	T	19|19	A	5|5	A	8|8	Intergenic				TTACCTAAAAGTAATATAGCATATTTACCAATTAATCCATAATATATGCACATATAATCTGAGAGTAAGGTTAATAAATACTGTTTTTTTTTTTCATGGAACATTTGAGAGTGAGTACACTAAAATTTTAGTCTCAAATAACAAAATATAAAATTTATATAGTATAAAAATACTAGTTTAGCATTTAGGGTCTTGATCTGGCATAAAATCCTCCTTAAAACACTCTTTTCATTAATATAAAATTAAAAATTAAAGGTCATTGTATATAATATATTTTTTTTAGAGATCAAACTTCCAACC[T]TTAGGGAGGAAGGTTATATCAATTGTTTCGTGTATCTCGATGATAGACGAAGTCGTTGGTCCTTTGGTACTTTAGAAACCCTTGATTGTATCCAGG…	A/T						T/A
CG_Chr01	131687	G	G	21|21	A	8|8	A	8|8	Intergenic				ATTAATCCATAATATATGCACATATAATCTGAGAGTAAGGTTAATAAATACTGTTTTTTTTTTTCATGGAACATTTGAGAGTGAGTACACTAAAATTTTAGTCTCAAATAACAAAATATAAAATTTATATAGTATAAAAATACTAGTTTAGCATTTAGGGTCTTGATCTGGCATAAAATCCTCCTTAAAACACTCTTTTCATTAATATAAAATTAAAAATTAAAGGTCATTGTATATAATATATTTTTTTTAGAGATCAAACTTCCAACCTTTAGGGAGGAAGGTTATATCAATTGTTTC[G]TGTATCTCGATGATAGACGAAGTCGTTGGTCCTTTGGTACTTTAGAAACCCTTGATTGTATCCAGGGTGGCGGATAGCTCTACACTCCATATCTCT…	A/G						G/A
CG_Chr01	132040	A	A	20|20	G	12|12	G	11|11	Intergenic				TGATTGTATCCAGGGTGGCGGATAGCTCTACACTCCATATCTCTCTTAACTCCTTCTTTAGAGTTATCTCTCTTTTTTTTTTCTTTTTTTTCTTTTTCCAAACTAGATTTTATTCTATTAAGATGAGCAATTGTTTAAAAAGTTGATCTATTCGAGAATCTTTGAATGTACACTTGTTTTTTTAAGGACATAACCAACAACTGTATGCTAACCTACAATACTTGAGTGTCAAGAAAACTGGCTACTATAGATTGAATCCATAACTTATTAGCCATTTAGTGAGGCTATGTCTCATTTTTT[A]CCACTAGTTAAACTATAACAATTTTATTCACCTCGTTTTAATTTTTAATTTTTTAATAAAAACCAATGCATTCAGATAAAACTGACTAATTTAAAA…	G/A						A/G
CG_Chr01	132133	A	A	18|18	T	10|10	T	11|11	Intergenic				TTTTCCAAACTAGATTTTATTCTATTAAGATGAGCAATTGTTTAAAAAGTTGATCTATTCGAGAATCTTTGAATGTACACTTGTTTTTTTAAGGACATAACCAACAACTGTATGCTAACCTACAATACTTGAGTGTCAAGAAAACTGGCTACTATAGATTGAATCCATAACTTATTAGCCATTTAGTGAGGCTATGTCTCATTTTTTACCACTAGTTAAACTATAACAATTTTATTCACCTCGTTTTAATTTTTAATTTTTTAATAAAAACCAATGCATTCAGATAAAACTGACTAATTT[A]AAAATATGGAAGACTGATTTTCAATTTTCAATATATATTTTAAAAGTATCGATATGGTTTGTTATAGAAAGAAAGTACTGAAAACTCGGAAAATTA…	T/A						A/T
CG_Chr01	132666	C	C	17|17	A	8|8	A	15|15	Intergenic				ACAGATTGCTCCATATTCGTTCCTTCTAGATGGTCAAACATTTAATATTACACGGACACCATATTTACTCTTTTCATACGTGTTTCCTTTCTGGATTTTCAGATTTAAATAATATTCCTTTTCACCCTTTTTTTTAATTAAATTATAAAAACATTGAACCCATATATATTTTGATTTCATCATAAATTATATTTTTTTCTGAAAAATAAATAAATATGAATTTTGACTAAAAAATAATAGATATTAATTTAATGCATAGAATCAATTATCAATAAACTAATTTCAGGGTCCACATAAAAG[C]GTTAAAATAGATATGTGAGTTGGAGGTTAAATTTCCTTACTTATTTATTTATTTATTTATTTTTGAGATGTATAGGTAGAATCTTTTCTTGTACTA…	A/C						C/A
CG_Chr01	132741	G	G	13|13	C	3|3	C	6|6	Intergenic				ATACGTGTTTCCTTTCTGGATTTTCAGATTTAAATAATATTCCTTTTCACCCTTTTTTTTAATTAAATTATAAAAACATTGAACCCATATATATTTTGATTTCATCATAAATTATATTTTTTTCTGAAAAATAAATAAATATGAATTTTGACTAAAAAATAATAGATATTAATTTAATGCATAGAATCAATTATCAATAAACTAATTTCAGGGTCCACATAAAAGCGTTAAAATAGATATGTGAGTTGGAGGTTAAATTTCCTTACTTATTTATTTATTTATTTATTTTTGAGATGTATA[G]GTAGAATCTTTTCTTGTACTAAAAAATTAATTATTTTCTAAATTAAATCTTCCAATTCCTTGCAAATGGAAAATTTATTGTGTTCAAGTAACTTTT…	C/G						G/C
CG_Chr01	132913	G	G	19|19	A	5|5	A	4|4	Intergenic				TTTAATGCATAGAATCAATTATCAATAAACTAATTTCAGGGTCCACATAAAAGCGTTAAAATAGATATGTGAGTTGGAGGTTAAATTTCCTTACTTATTTATTTATTTATTTATTTTTGAGATGTATAGGTAGAATCTTTTCTTGTACTAAAAAATTAATTATTTTCTAAATTAAATCTTCCAATTCCTTGCAAATGGAAAATTTATTGTGTTCAAGTAACTTTTGTTCTATTGCATTGTTTTACCAAAATCTATTAAAATAGATATAGTTCAATCGTATATATGATAACCTCGAAATTA[G]AGGTTCGTTCTCCCATAATTATAAAATAAAAAAAACACCAAAATCTTTAAGAAAATTACTTTAATAAATAAGTAATGCTTACATTTTTATGAATTT…	A/G						G/A
CG_Chr01	135312	A	A	13|13	G	6|6	G	4|4	ClCG01G000160		promoter		TTGACTATTGAGTGAGGGAGACGGTGAATTAGAATTGAATAAGGCATTAAGAACCACCATATGCTTTGCTTGTGTGTGCCGTCTGCCTTTATTTTTATTTATTTATTTATTTCCAACTCTGTGGAGCAAGCAATTGACGGAACTCAAAACCTGGAAACAACCAAACTTCGCCCCTCACTTCCGGGAATAAAAATATATAATATATATGTTTTTTAAATTCTATCAATTTTTTTAAAAATAATTAAGTAACTTTCACTATCTTTTTTTTCTTTCAGTATTAAAACAAATTTAAAATTTAGG[A]TTGAAATTTTTTTATTGTCTATAACAATAGACTTTTATATCACTTAAGCAATAAATAGATTGCGATAAACTTCTATATTATTCAAGTGATAGAAAT…	G/A						A/G
CG_Chr01	135380	A	A	14|14	G	3|3	G	8|8	ClCG01G000160		promoter		CTTGTGTGTGCCGTCTGCCTTTATTTTTATTTATTTATTTATTTCCAACTCTGTGGAGCAAGCAATTGACGGAACTCAAAACCTGGAAACAACCAAACTTCGCCCCTCACTTCCGGGAATAAAAATATATAATATATATGTTTTTTAAATTCTATCAATTTTTTTAAAAATAATTAAGTAACTTTCACTATCTTTTTTTTCTTTCAGTATTAAAACAAATTTAAAATTTAGGATTGAAATTTTTTTATTGTCTATAACAATAGACTTTTATATCACTTAAGCAATAAATAGATTGCGATA[A]ACTTCTATATTATTCAAGTGATAGAAATTTCGCTAATAAATATATAAATTATTTTATATTTATAAATAGTTTGATATTTTTCTATTTATAACAATT…	G/A						A/G
CG_Chr01	135479	C	C	13|13	T	4|4	T	5|5	ClCG01G000160		promoter		TCGCCCCTCACTTCCGGGAATAAAAATATATAATATATATGTTTTTTAAATTCTATCAATTTTTTTAAAAATAATTAAGTAACTTTCACTATCTTTTTTTTCTTTCAGTATTAAAACAAATTTAAAATTTAGGATTGAAATTTTTTTATTGTCTATAACAATAGACTTTTATATCACTTAAGCAATAAATAGATTGCGATAAACTTCTATATTATTCAAGTGATAGAAATTTCGCTAATAAATATATAAATTATTTTATATTTATAAATAGTTTGATATTTTTCTATTTATAACAATTTT[C]CTAAAATTTAACTTCATAACTATTTTTAAATAGTTAATATACATTAACACAAAATACGAAAAATGATTGTTAGTGACAAATTGTGGTTAAAAATGT…	T/C						C/T
CG_Chr01	142850	A	A	17|17	T	7|7	T	4|4	ClCG01G000180,ClCG01G000190	ClCG01G000180.1:Intron	Intron,promoter	6-phosphogluconolactonase	GTAGAGTTGAAGCACATGGATGCATAATGATCTCCTCTGCAAAAACTTAGGACCCTTAATTACATGTTGCTAAGATAAATTAGGAAGCATGTTGGAAGAGCTTATGTACAGAAGGGAATCTATATTTAGAGAGAGATGGGTGTTTTGAGGTTGTTTCCTGAGGGTTTTTGGTAGTATGGAATTGAATTATTGACTCATGTTTAGTTTTTTTGTTTAATGTGTTGCACAGGTTCCAATTCCCCCTGGTAATGTGTATGCCATTGATGATACTCTATCAGCTGAGGGTGCAGTTGAAGAATA[A]GAAGCACGTCTGAAGCATTTGGTGAACAACAAAGTGATTGATGTCTCATCAAAAAATGGTTTTCGAAATTTGATCTGAATCTTCTTGGAATGGGAC…	T/A						A/T
CG_Chr01	143935	A	A	25|25	G	7|7	G	5|5	ClCG01G000190		promoter		GAGTTGGAGGAGTGGCAAAGACGGATTAACTTGAGCAATTTTACACTTGTTTTTGGTTTGACATAATAATTGGGGAACGCAGAGGGGATATATAGAATTCTCCAAGAACCCATTTTGCCAAAGCTACGACGTCCTACCAGACTAACTGCTTTCAATAACACAGCTTTGATTGCTAATTTGAGTATGAATAACATAGTTTTTTATGATGATGTCAAATAATTATCACATGAAGAAGAAATAAAATGAACCTAGGAACCAACCGAGATATCACAAAGGAAGGTTACACTCTATATACTAATC[A]GTAGCTAATGTTTTAAGTAATTTGCAATTTTGTAAGTATAATTCTCTATTAAATCCTTCCATTTTGTTGGTTCAAATTTGTTAAATGAAATTGCCT…	G/A						A/G
CG_Chr01	144158	A	A	29|29	G	9|9	G	13|13	ClCG01G000190		promoter		CACATGAAGAAGAAATAAAATGAACCTAGGAACCAACCGAGATATCACAAAGGAAGGTTACACTCTATATACTAATCAGTAGCTAATGTTTTAAGTAATTTGCAATTTTGTAAGTATAATTCTCTATTAAATCCTTCCATTTTGTTGGTTCAAATTTGTTAAATGAAATTGCCTCATGCTCACAGTGTGTAATATATATATTTTTCAATCTAAATCTTTGCGGCCTTGCTTTCAGTTTAACTCAAAATGCTTCAAACCAATAAAAATAGTTAAACTTAATTATTTTTATGATCTAAAGAT[A]CATTTTTAGTCATTTTCTCAAGTAGTTTAATTTTTGACCCACCCAACTTTAGGATTGATTTTATTACTATTATTATAATTATTTTGATAGTTGAAC…	G/A						A/G
CG_Chr01	145793	T	T	25|25	G	9|9	G	7|7	ClCG01G000190	ClCG01G000190.1:Intron	Intron	6-phosphogluconolactonase, putative	CTCAGGTGATACTGGGTTTTAGATGTTATGTATATAATATACACACAAACCTGTGGCATGGCATTTTGATTCATGTTCTTTAGAGTTGATTTACGCCTTCTCATAAAAAACCATGGGATTGTTTGAGAGCTGTTTAGGAAATAAATTTTTTCTTATGCTTTTTAACTAGATATAATTGTGAGACTACATCTATTGGAATAAAAGCCGAAGGCTAATCTGAAAGGGTTCCCGTATAATTGTGAAAATGCATCTATAAGAACTTGGATTGGAAGAGTTTGTATTGAATTAGAGTGGAGTACA[T]GGATATAAGATGAATACCTCCGCAGAAGACTAGTTATCGAATATGGATTGCCAATCTAAATTAGTTTATGCTAGGAAGATCGTTTGAACAACTTCT…	G/T						T/G
CG_Chr01	150826	A	A	20|20	G	21|21	G	8|8	ClCG01G000200	ClCG01G000200.1:Intron	Intron	GTPase-activating protein	ATTTTCCTTTTCGAAATTGAAGGGTATTTTCTTCTTCTTTTCCACCCCTCTTTTGATTCAGCTTTGACAAGAATTCAAGTGTTTTACTTTTCCGTTCGAAACCTTCGGAATGGAATGCCCGAGTATAAAGGGATATAAGCATGTTAGGCACAGGATCGCCTTTACCCTGTAAACCTGGTTAGGAAACCCTGCCTGAGGAGTCAGTAAGTTATTGTGATCCTGATATGCATCTAATCGGGAGATTTGCAATTATCATCTTGCATTCTTATTTAAACATTTCGTTGCAAAGTTGAGGAAAGT[A]GAATTTCTCAACCCCATTACTCAGAAGAGGGATAGTTGTCTTGACTCGAAATTTATGTTGCAAATATTATCTGATGTCTTCCATTCTCCTGCATTG…	G/A						A/G
CG_Chr01	150870	A	A	20|20	T	17|17	T	3|3	ClCG01G000200	ClCG01G000200.1:Intron	Intron	GTPase-activating protein	CCCCTCTTTTGATTCAGCTTTGACAAGAATTCAAGTGTTTTACTTTTCCGTTCGAAACCTTCGGAATGGAATGCCCGAGTATAAAGGGATATAAGCATGTTAGGCACAGGATCGCCTTTACCCTGTAAACCTGGTTAGGAAACCCTGCCTGAGGAGTCAGTAAGTTATTGTGATCCTGATATGCATCTAATCGGGAGATTTGCAATTATCATCTTGCATTCTTATTTAAACATTTCGTTGCAAAGTTGAGGAAAGTAGAATTTCTCAACCCCATTACTCAGAAGAGGGATAGTTGTCTTG[A]CTCGAAATTTATGTTGCAAATATTATCTGATGTCTTCCATTCTCCTGCATTGGATGGATGGAATTCTGTTACTGTTATCACAGAAATAAATAATTG…	T/A						A/T
CG_Chr01	151421	A	A	17|17	T	5|5	T	7|7	ClCG01G000200	ClCG01G000200.1:Intron	Intron	GTPase-activating protein	ACTTCAAGAAAATTAGACCTGCAGCGCATTGAAATGTCGATTCTTGTTATGAAGCCAGTTACATGTCTGGCTTAGTAACAACTGAAGTTGAATTTTGTCTCAAACGAAGGACTCAGAGAACTTTCTTCTTAATGGTATTGCTTTCAATTTCAGGAGTCGTCTCAAATCACCATGGTCGCGTAGAAAAAGAAAACATGCACTTTCACCTCGACAGTGGAAAACTGTGTTTAATCCAGATGGGAAACTCCGTGATGGCGGAATTAAGTTCCTAAAAAAAGTTCGCAGTGGAGTAAGTCGAAG[A]AATCTTCTACTGTCTACTGCTTTTTCCAAGATCTAGTGGAAGTTTCGTTTTCTCAATTTATGCAATTTGTAATTCAGGGTGTTGATCCAAGTATTC…	T/A						A/T
CG_Chr01	151422	A	A	17|17	T	5|5	T	7|7	ClCG01G000200	ClCG01G000200.1:Intron	Intron	GTPase-activating protein	CTTCAAGAAAATTAGACCTGCAGCGCATTGAAATGTCGATTCTTGTTATGAAGCCAGTTACATGTCTGGCTTAGTAACAACTGAAGTTGAATTTTGTCTCAAACGAAGGACTCAGAGAACTTTCTTCTTAATGGTATTGCTTTCAATTTCAGGAGTCGTCTCAAATCACCATGGTCGCGTAGAAAAAGAAAACATGCACTTTCACCTCGACAGTGGAAAACTGTGTTTAATCCAGATGGGAAACTCCGTGATGGCGGAATTAAGTTCCTAAAAAAAGTTCGCAGTGGAGTAAGTCGAAGA[A]ATCTTCTACTGTCTACTGCTTTTTCCAAGATCTAGTGGAAGTTTCGTTTTCTCAATTTATGCAATTTGTAATTCAGGGTGTTGATCCAAGTATTCG…	T/A						A/T
CG_Chr01	152742	T	T	11|11	C	14|14	C	4|4	ClCG01G000200	ClCG01G000200.1:Intron	Intron	GTPase-activating protein	TGCAAAGAATTTATAACTATTTTAACTTACTACATTTAAAATTAACTCACAATTATTTGAATAAAATTATTCTTTTTTCTAAAAAAAATCCTATTGTAATTTCCAAAATAGAGAAAAATAAAAGAATGGAGAAGCTGAAAAATAATTGTAATGTTATGAAAGTTGGTAGGTCTTAAACACGCATGTGAGAATAACATATAGAACNTTAGAATTAAAACCTTGGTGCTATAAGTAATCATGCTCCAAGTTCCTGCTCTAACAGCATTAGGCATTTTGGCAAACTTTTATATTTTTGAAAAG[T]AGAACTTTAAACTATTCTCCAACATTATACGAGGCATAAAAAATTCAAACCTTTTGTGTGTTCTTACTGGAAGTGCCAGCCTCTTCTATAATAGCG…	C/T						T/C
CG_Chr01	153400	A	A	13|13	G	16|16	G	8|8	ClCG01G000200	ClCG01G000200.1:Intron	Intron	GTPase-activating protein	TTCAAAATTTCTGATTAATTCGTTGATGTACACTTGCACTTGGATGTAATGTGGAATGGAATATATGAGGAAGTAGATAGCCCTTCACTGGTTCATTGTCTTTTAGCATCAACTTCAATGCATTGTTTCATTTGAATTCCCTAATTCAGCCGTGTAAGTGTTGGATATTACTGGGTAGTGCGTACATGGACAAAGACACTATTAATGAAGAAGGGGAAGTTAGACCCTCGTAAATATCTGGTCCTAAACTTCATCGAAATGTTAGTGGGATTTCATTTTAAGTGATTTGCTCAACCAGGT[A]TGAGCTTCTTCACGGATAAATTGTGTTTTATATGTTGCTATTAGTTATATTAATATTTTTGTGAAATCGTTAGACTAAGTCCTTATTTAGGCTTGA…	G/A						A/G
CG_Chr01	153901	A	A	14|14	G	9|9	G	6|6	ClCG01G000200	ClCG01G000200.1:CDS,exon	CDS,exon	GTPase-activating protein	AATACTGAAGCACGGTTTCTACTTTTCGGTGGGGCATAGATTTGATTTGACTGACCCTATGATTTCTAACAGTTATGACCTCAAGAGTTCTAAGAAGGAAAGGGATATTACAAAGACTCAAAAAAGGTAATTACTATATTTTTTAAACTTTTTATACAGTATTTACGCTGGATTCTTTATGCAGTACTTTAGACTGTTAGAAGAGATATATTTCTCTTTATCGACATCCATCTACAAGGGTTTCCATTTTACAATTTTAATGTTTTTGGTGCAGAAAGGAATATGAAAAACTCCGTAAAC[A]GTGCAGGCGGTTGATAAAACGTAGGAATGAAAGCTCTAAGTGGAATGAATTTAGGGACATGATTGATGTTGGGGAAGATGGCTTTCTTGTCCGAGA…	G/A						A/G	1	NONSYN	NONSYN:ClCG01G000200.1	Q(CAG)->R(CGG):ClCG01G000200.1
CG_Chr01	154386	A	A	13|13	G	7|7	G	7|7	ClCG01G000200	ClCG01G000200.1:CDS,exon	CDS,exon	GTPase-activating protein	GAAGCCTTCTGCTCTTTGTTGGAAGGGGAGGGGAGTTCAAGACGGATAACAGCTGATGGTTCTTTGGTACTGAATTCAGACACCTCTGACTCGGACTCCTCAGATGACTTGGATCTTAGTCAAACCGATGGAATGGAAGAGCCTTATCTTGATATGACGCTCAAGGAAAATTCTTCTCCCTCTAGGACTGAGGTCTCATCAAAGCTCCATAATAGTGAAGATTTTGCAACATGGCAGCGGATTATTCGACTTGATGCGCTTCGTTCTAACTCAGAATGGGTTCCTTACTTGTCATCTCAA[A]CAATGATTTCAGATGGCAGAGCTAGGCGGTGTGCTGAAGCTGTTGGTTTAGTTGATTACGACCATCTAGAACCTTGTATGATTTTCCATGCTGCAA…	G/A						A/G	1	NONSYN	NONSYN:ClCG01G000200.1	T(ACA)->A(GCA):ClCG01G000200.1
CG_Chr01	157950	T	T	17|18	G	16|16	G	8|8	ClCG01G000210	ClCG01G000210.1:Intron	Intron	Cytochrome b5	AGAATCTTGTGCATGAATCAAAACAATGAGGAAAAGAAAGAAGATATCTGAATTTAAGAATCTGTAAACGGAAATGTGAGAACGAGCATGCAAAACAAAATGAAACCCCAAAGCTAAGGCATCTATATCAAACTCTTTTTTAGTGGATATTCCATGAGAATCCAGAGTTAGCAAGTGTTAAAACCCTTAGCCACAGCCATATGTTTTTCTTTAGCGAGAGTTTTTCATTTTCCTTCTCCAAAAACATTAGCCATATGCGTTGCCAACCAAATAAGAAATAGTCAACAATTAAACCAGAAC[T]GATCTTGTGTGTTAAATAAATTGATAAGAACAATCAACTAAGAGAGATCCAACCTTCCCAGAGATTACAAGCCAGCAATCTTTGGTTTTGTTGTGC…	G/T						T/G
CG_Chr01	158987	G	G	15|15	A	9|9	A	8|8	ClCG01G000210		promoter		AATTGAAAGTGTAAGTTTATGTGGAAGTTGCGAGAAAAATAAAGAGAAATATTGGCTCACAAAGGACAATTCTTAAATATAGGCCAAGAAGTACCATTTTTTTAGTTTGATAGTCTTGAATTTCTTTGTTTTTTTCCTATTCTCTTCCAATGCAATTTTGTCCATTTATTGAATTTTGTTTGTCGATCATAGTTTACCCACTTTTTTCAACTATTTTTTATCGCGAGGTGAGTAAGACAATTCGTAAAGTTGTTCTTCTCTCTCAAGTTATGCATAATTATTTTAGGGACTCTTTTTCTC[G]CTTTAATAATTAACTCACAACTTGCATTAAATTTACGACTTCATATCAAGTAGAGAAACTATGAGATTGATTAAGAGTTAAATTTAAGTATTATTG…	A/G						G/A
CG_Chr01	159610	T	T	12|12	C	7|7	C	5|5	ClCG01G000210,ClCG01G000220		promoter		TTTTTTTTCTTTTACATTTTTTATATATTAATTAACGTTTTTTTTACTATAATGTTTTTATTATACAAATAAAGTGTTTAAATTGTTTAAATTAACAATATTTTAAGAAATATTTTCAAAAATAAATTTAAAAGAAAACCTATGAAAAATAATTATAAATATAACAAAATTTTATTTTTTATTTGTGATAGATTGTCATAAACCAGGATATAAATCTATCACCTTATAAGGTCTACGAACACATATTGATCTATCACAAATAAAGTAAAATTTTGCTATATTTGTAAATAGTTTAATATA[T]TTTTTTTTCAATTTATAATAGTTTTATATATTTTTAATTAAATAAAAAAATGGTAAGAATATGAAAAGAAAACTGATATGATTAAAGTAAGAATAA…	C/T						T/C
CG_Chr01	159618	T	T	13|13	C	8|8	C	6|6	ClCG01G000210,ClCG01G000220		promoter		CTTTTACATTTTTTATATATTAATTAACGTTTTTTTTACTATAATGTTTTTATTATACAAATAAAGTGTTTAAATTGTTTAAATTAACAATATTTTAAGAAATATTTTCAAAAATAAATTTAAAAGAAAACCTATGAAAAATAATTATAAATATAACAAAATTTTATTTTTTATTTGTGATAGATTGTCATAAACCAGGATATAAATCTATCACCTTATAAGGTCTACGAACACATATTGATCTATCACAAATAAAGTAAAATTTTGCTATATTTGTAAATAGTTTAATATATTTTTTTT[T]CAATTTATAATAGTTTTATATATTTTTAATTAAATAAAAAAATGGTAAGAATATGAAAAGAAAACTGATATGATTAAAGTAAGAATAAATAATACG…	C/T						T/C
CG_Chr01	161897	T	T	12|12	C	8|8	C	4|4	ClCG01G000220	ClCG01G000220.1:CDS,exon	CDS,exon	Aaa atpase	TGTTTGTTGCTCTTCTTCACCAAACGCACCTCAATCAATCTCATCAATCCAATTTTTCTGCTAACTGATTCGGGAAGGGAATTTTCTCTCCTTCTTCCATCACCAGGTCATGGGGAGCGGTTCGTCCGAGACCAGGTTCGTACAGGAATTGCTTCTATACGCAGCCAGCGCCGCCTTGAGCTGCTTGGTTCTCTTCGCTGGCCTACGCCACCTCGACCCCAACCGCGAGGCCTCCAAGAAGGCCCTCGAGCATAAGAAGGAGATTGCCAAACGCTTGGGCCGCCCTCTCATTCAGACCAA[T]CCTTACGAGGTACCCCCAATTTCTTTTACAATCTATCACTCTCTTGTCTTCCTGTGAAGTTATATGAATTCTGTTGTGTGGGTTCTCAGTTTGAGT…	C/T						T/C	1	SYN	SYN:ClCG01G000220.1	N(AAT)->N(AAC):ClCG01G000220.1
CG_Chr01	163267	T	T	15|15	C	14|14	C	7|7	ClCG01G000220	ClCG01G000220.1:Intron	Intron	Aaa atpase	GCAGAGATATTAAAGGTGATTTTGAAGGGTGAGCGGGTTGAGAGCAATATAGACTACGACCGTGTGGCAAGCTTGTGTGAGGGGTACACGGGTTCCGATATTCTTGAACTGTGCAAGAAAGCCGCTTATTTTCCAATTAGGGATCTCCTTGATGAAGAGAAGAAGGGGAAACAATCATCCGTGAGTACATTTATCATTTTTTTCTCTTCCCTCCCCACTTGTTTAGGCCTCGTTTGATAACAATTTAGTTTTTGAAAAGAAGCTTATAAACACTACTTTCAGTTTCACCTATTGATTTTT[T]TGTTGTGTTATATACCTTTTAGGAGTGTTTTTATAAACCAAACTAAGTTCTGAAAATTAAAAAGAGTAGTTATTAAAACTCATGTTTGCTTTTGGA…	C/T						T/C
CG_Chr01	163951	T	T	15|15	G	9|9	G	6|6	ClCG01G000220	ClCG01G000220.1:Intron	Intron	Aaa atpase	TGCTGAATCACTGATCATTTATGTTTTCATCTGTCAAGGCCTTATGAGATAGGTATACTGTTTTATGACTTGTTCATCTACTGGCTACTATTGTCCAGTAGAGAGAATGGACAGTGAAAAGGGAAGTGACTTATGAGAGGTATTCCTTTGAGGATCGGCAACATGCTAGGGTACTAGACCATTTGATTTTGAAAATGAAGCTTTTTGATCAAAGCTCTTCGTTGTTATTTTTGTTGTTATTATTATCTTTTGTTTACCTGGGGGGTTTATAGAATCTCTTGGTAAAGAAGTTTTGAGTGA[T]ATATTGACATTGACATTGAGTACGAGTTTGTTCGCTATTTATGATGGGGCCTTGAATGTTACTGACCTTTGCATGACATGTCGGTTTTTAGGAGCC…	G/T						T/G
CG_Chr01	164339	A	A	20|20	T	13|13	T	6|6	ClCG01G000220	ClCG01G000220.1:Intron	Intron	Aaa atpase	TTAGGAGCCAAGACCACTGTCGCAGTCAGACTTGGAAAAGGTTCTTGCTACATCCACAAAGACAAAGGTTGCTGCAAGCGAATACACTGGATTGAGCTCTAACTCATCAGGGTGGACAGGGCACAGGGAAGCTGGTGATTATGAGGTTCAAGCAGCAATAAGTGAACTCTCCAAGTTAGTGGTCTCCCAAATCTTGAATATCCAATCCGAAACCCGAGAGTAGTGAAAGCCCTGACATTATCATGAGATGAATCCTTGGTTCGAAGGGTTTGTCTCAAATCTGAAATTTTGAACTTCTGA[A]TGGTTTCTGGTAGTGGCATATTCCAACTAGTCTGTATCGAACATGAAATAGGGATCATATTTATAAATCAACACGCAATGGATTAACCCTGTTGAT…	T/A						A/T
CG_Chr01	164365	A	A	24|24	T	9|9	T	10|10	ClCG01G000220	ClCG01G000220.1:Intron	Intron	Aaa atpase	CAGACTTGGAAAAGGTTCTTGCTACATCCACAAAGACAAAGGTTGCTGCAAGCGAATACACTGGATTGAGCTCTAACTCATCAGGGTGGACAGGGCACAGGGAAGCTGGTGATTATGAGGTTCAAGCAGCAATAAGTGAACTCTCCAAGTTAGTGGTCTCCCAAATCTTGAATATCCAATCCGAAACCCGAGAGTAGTGAAAGCCCTGACATTATCATGAGATGAATCCTTGGTTCGAAGGGTTTGTCTCAAATCTGAAATTTTGAACTTCTGAATGGTTTCTGGTAGTGGCATATTCCA[A]CTAGTCTGTATCGAACATGAAATAGGGATCATATTTATAAATCAACACGCAATGGATTAACCCTGTTGATGATATTTTGTATGGATCCGGGTCATC…	T/A						A/T
CG_Chr01	167815	T	T	11|11	A	5|5	A	5|5	Intergenic				ATAACTGCTCTGCAAATCAACGGCGGGGATGGCGACGGCAGGGAACGGAATGAATTCAAATGGACGGCGGGTGGGTCGAAGATTCATGGTGAGGATGGGATTGAATCTAGACGATTTTTTTTCAAAGATAATTTAAGTATGAAACTATATGGGCTTTTGAGATTGGGACTCAGAAAAAATGAAGAATCTTCAGATTCCCACTCTATGGACAAAAATTGATTATAAAACTCAAGATTGTATTTTAGGAATTAACTCATACATGTAATCAAACAAACAATAATAAATATTTTGATTTTCTTG[T]TTTATTTTCATTTTTCAGAAACGTCCACTAAAAATATTATTCATTACAAAACCTTTATCTCTCTAATAACCCCTAATACAAAGTTGAACTACTTTT…	A/T						T/A
CG_Chr01	168043	T	T	17|17	C	6|6	C	5|5	Intergenic				TCAAGATTGTATTTTAGGAATTAACTCATACATGTAATCAAACAAACAATAATAAATATTTTGATTTTCTTGTTTTATTTTCATTTTTCAGAAACGTCCACTAAAAATATTATTCATTACAAAACCTTTATCTCTCTAATAACCCCTAATACAAAGTTGAACTACTTTTGCAGTCTCCGCCTCCCATGTCTATTGGTGCAAAATACTTTAGCTATAATATAGTAAATTTTTTAAATGTTAAATTAATATTTTTTGTTCCTATACTTTATTCAATTTTAGTTTTTATATTTTCAATTTTTC[T]TATATTTTTAATAAATTCTAAATTTAGTCTCCGATGCTAGTTTATTGTTGTTTTTTTAAAAAATTTTTCGTTATCTTTATCATTTTTACTATAAAT…	C/T						T/C
CG_Chr01	168106	A	A	15|15	G	8|8	G	6|6	Intergenic				ATTTTCTTGTTTTATTTTCATTTTTCAGAAACGTCCACTAAAAATATTATTCATTACAAAACCTTTATCTCTCTAATAACCCCTAATACAAAGTTGAACTACTTTTGCAGTCTCCGCCTCCCATGTCTATTGGTGCAAAATACTTTAGCTATAATATAGTAAATTTTTTAAATGTTAAATTAATATTTTTTGTTCCTATACTTTATTCAATTTTAGTTTTTATATTTTCAATTTTTCTTATATTTTTAATAAATTCTAAATTTAGTCTCCGATGCTAGTTTATTGTTGTTTTTTTAAAAA[A]TTTTTCGTTATCTTTATCATTTTTACTATAAATTTTGAAAACATATTCACCTATTTTATTACTTTGCATGAAAATTATTATTATTGTTTAATCCAT…	G/A						A/G
CG_Chr01	168964	T	T	17|17	A	8|8	A	6|6	Intergenic				TTTTCTTTTTGAATCTTCTTTCTTAGTTTTCTAAAACATTTCCTAAATTATATAACATGCTCATGTCTTTGGAATAAAAACAAATTAAAGGTAGTTTGAAACCAATTAATTTTTGGCTTTTTCAGCTTTTAGTTTTTGAAAACCGGATATGTATGGTAACCAATTGAGCATTTTATTCTTTTCAATTTTAAAAATGTTTTAAAAATTCTTAAAAAGTTTTGGAAATGAAAAAAAAATAGTTTTTGAAAAACCGTTACCGCTTTCTAGAAAACAACCGCGCCTCATGCTTCAATGGTTAAG[T]CATTTGTCACCTCTCACACCCCGGGTTTGAACTCTAAGATTTCCATAAATTTCGCTTTCTTTTTCTACATTTTATTAAATAGTATGGTCTTCAATG…	A/T						T/A
CG_Chr01	169629	C	C	12|12	A	9|9	A	6|6	Intergenic				AAAAAATTTGATTTTTTTTTTTTTTGAAAAAATATAGAACTAAAAAGTCCATCTGAACTTATTTTGAATTTTTAAAAACAAAAAAGTAATACCACAATTATTAAAAATGACTTTATTTTTTTAATTGAAAAAAAAAAGAAAAGAACATACAAATAATTACCAAACATGTTTTTAGTTTTTTTTTTTGTTAAGAAAAAGAAAAAAAGAAAACCAATAACAGATTAAAAATGAGTTAAGGTTCAAATATATGTTATTTGAGAGATAATTTACTAATACATTCATTAGTTTGATAAGTATGGC[C]CAACAATGAATACATCTTCTACTGAAAAGTTGAAGGTTTAAACTTTCGTATTCTTCATGTTAAATTATAAACAAAAGGATGAAGTATACACCCAAT…	A/C						C/A
CG_Chr01	170114	A	A	9|9	T	9|9	T	4|4	Intergenic				CATACATTTATGGTGTGAGTGACATTTTTTTTGTTTAGGTTCCTCATCATTTTATCTTAATTACCGCCAAGGGTTAAATTATCAATTAACATATCAATTCGAGACTTAAGTTTTTCGAATATATCAATAAATGTTGTTACCAACGAATATTTATGTTACTCGATAAATTTATAAAAATTATTTAAATTAATTGTAAAATTGTTTTTAGTTTCAAACTAAATTATACATCTTGTCATTATTATTTATATTCTTATTCATATTAAGATTAATGGAAGAGATTGTTTTTTTATTTTATATATA[A]TTATAAAATATATCGAAGATGAAGATATTATTCTTTTGTTTTATATATATTTGTAAAATATATTGAAGATATCAATTAATTCTTAATATCAATGTT…	T/A						A/T
CG_Chr01	170234	G	G	9|9	T	8|8	T	5|5	Intergenic				ATATCAATAAATGTTGTTACCAACGAATATTTATGTTACTCGATAAATTTATAAAAATTATTTAAATTAATTGTAAAATTGTTTTTAGTTTCAAACTAAATTATACATCTTGTCATTATTATTTATATTCTTATTCATATTAAGATTAATGGAAGAGATTGTTTTTTTATTTTATATATAATTATAAAATATATCGAAGATGAAGATATTATTCTTTTGTTTTATATATATTTGTAAAATATATTGAAGATATCAATTAATTCTTAATATCAATGTTTCTATTCGATTCACAAATAGAAT[G]ACATATTGATTAATATTAGATTAAAGTTGTGGGAAGTGAAATTTCAATCAATAATCAAATTTCGCCACGTATTCACATTGAAACCTTAATATATAA…	T/G						G/T
CG_Chr01	170492	C	C	12|12	T	10|10	T	8|8	Intergenic				AATTCTTAATATCAATGTTTCTATTCGATTCACAAATAGAATGACATATTGATTAATATTAGATTAAAGTTGTGGGAAGTGAAATTTCAATCAATAATCAAATTTCGCCACGTATTCACATTGAAACCTTAATATATAAATTAAATTTAGGACCAATTACATAATTAATATGTGCTCCTAAATTGAAATTTGGAGATAAACAAAATGACAAATTAAAAATTGTCACATGTCTTCCTTTTGACCATTTGATCACAACGATAGATTTGATCAAATTTAACTGTGATTAAGCGAGCTCGATGT[C]CAATCCAACTCATGTCCATGGTAGAAAAAATGGACCAAAGAAAAGTTTTAAAAGTCTAAACCTAATTTCGGCTCGAGCCCAAGTCAAATTATGGGC…	T/C						C/T
CG_Chr01	170590	T	T	14|14	C	10|10	C	4|4	Intergenic				CAAATTTCGCCACGTATTCACATTGAAACCTTAATATATAAATTAAATTTAGGACCAATTACATAATTAATATGTGCTCCTAAATTGAAATTTGGAGATAAACAAAATGACAAATTAAAAATTGTCACATGTCTTCCTTTTGACCATTTGATCACAACGATAGATTTGATCAAATTTAACTGTGATTAAGCGAGCTCGATGTCCAATCCAACTCATGTCCATGGTAGAAAAAATGGACCAAAGAAAAGTTTTAAAAGTCTAAACCTAATTTCGGCTCGAGCCCAAGTCAAATTATGGGCG[T]AAAAGAAACTAAACCTTTGTCCATGTAAATTTCTTTACAAACTCTATGAATAGGGGAGAATATTGGAAAGCTCCAAAGATTAGCCTTAAGTTCTCT…	C/T						T/C
CG_Chr01	170703	G	G	14|14	A	5|5	A	8|8	Intergenic				ATTAAAAATTGTCACATGTCTTCCTTTTGACCATTTGATCACAACGATAGATTTGATCAAATTTAACTGTGATTAAGCGAGCTCGATGTCCAATCCAACTCATGTCCATGGTAGAAAAAATGGACCAAAGAAAAGTTTTAAAAGTCTAAACCTAATTTCGGCTCGAGCCCAAGTCAAATTATGGGCGTAAAAGAAACTAAACCTTTGTCCATGTAAATTTCTTTACAAACTCTATGAATAGGGGAGAATATTGGAAAGCTCCAAAGATTAGCCTTAAGTTCTCTTGAATATATAAAGATC[G]GAGCTTTGAACCTCATGAAGTTAGAAATTCCAAAGACAATTAGATGAGCAGAAGTTAGAAACTCTATAAAAAACTTAAGAGATAATTCATAAAAAA…	A/G						G/A
CG_Chr01	171101	T	T	21|21	G	13|13	G	8|8	Intergenic				AACATTCTTTAAACTCTTGAGGATCAAACACGCTTTTGAAAATAGAAAATAGTTTAAAGATCAGATGACTTACAAACCCAAGAACTCTAACATTGAGAATAAAGTTGCAAAACCCTTGAGACAAATCAACATTGAGAACAAGCTTTTTTTTATTTTTATTTTTTATTTTTTATTTTAGAAAGTGTACTGCACATGTATAAAAATCAATACAAATATCAATAAAATTGTTAAAGAGAAAATTATCAAAATTTCATCGTAATATTATTTAGTTGAACAATATTTTCACATGTTTATACGTTT[T]ATATCTAACGCAAGGAGTAAATGGTAATATCTTGTTACAATTTTTAGAAATATTCATTAACATCTGAATATCAATATCAACATCAACGTCAACATT…	G/T						T/G
CG_Chr01	171128	A	A	19|19	G	20|20	G	7|7	Intergenic				ACACGCTTTTGAAAATAGAAAATAGTTTAAAGATCAGATGACTTACAAACCCAAGAACTCTAACATTGAGAATAAAGTTGCAAAACCCTTGAGACAAATCAACATTGAGAACAAGCTTTTTTTTATTTTTATTTTTTATTTTTTATTTTAGAAAGTGTACTGCACATGTATAAAAATCAATACAAATATCAATAAAATTGTTAAAGAGAAAATTATCAAAATTTCATCGTAATATTATTTAGTTGAACAATATTTTCACATGTTTATACGTTTTATATCTAACGCAAGGAGTAAATGGTA[A]TATCTTGTTACAATTTTTAGAAATATTCATTAACATCTGAATATCAATATCAACATCAACGTCAACATTTTTTTTTATATTTTCAAAAACATTTTT…	G/A						A/G
CG_Chr01	171415	G	G	14|14	T	11|11	T	8|8	Intergenic				GGAGTAAATGGTAATATCTTGTTACAATTTTTAGAAATATTCATTAACATCTGAATATCAATATCAACATCAACGTCAACATTTTTTTTTATATTTTCAAAAACATTTTTAAAAAATAAAGATCTCAACATGTCTGTCAAACATCTACTTTCTAGAGCCAATTGTGATGAATTATTATTTAATTAGTATTTTCCTTGGGCTATCCAACTCGAGACGTTGGAGATACGATAAAGTTATAGAAAGAGAAGCTACATATGCGAGAGAGATGGAGAATGAGTAAAGTGTTATTTAAAATTAAAA[G]TTATAAAATAAAAACGAATTTTAGGAATACACTGAGTAAATAGTTTCCAATTCCTTTCAAAATATTTGAAATTATTTAATTGAAAATAATTTTAAA…	T/G						G/T
CG_Chr01	171458	G	G	20|20	T	7|7	T	5|5	Intergenic				TTAACATCTGAATATCAATATCAACATCAACGTCAACATTTTTTTTTATATTTTCAAAAACATTTTTAAAAAATAAAGATCTCAACATGTCTGTCAAACATCTACTTTCTAGAGCCAATTGTGATGAATTATTATTTAATTAGTATTTTCCTTGGGCTATCCAACTCGAGACGTTGGAGATACGATAAAGTTATAGAAAGAGAAGCTACATATGCGAGAGAGATGGAGAATGAGTAAAGTGTTATTTAAAATTAAAAGTTATAAAATAAAAACGAATTTTAGGAATACACTGAGTAAATA[G]TTTCCAATTCCTTTCAAAATATTTGAAATTATTTAATTGAAAATAATTTTAAATCTAAAATTTTTAAAATGAAATGAAATATATAAACAAAAAAAT…	T/G						G/T
CG_Chr01	171505	T	T	15|15	C	9|9	C	6|6	Intergenic				ATATTTTCAAAAACATTTTTAAAAAATAAAGATCTCAACATGTCTGTCAAACATCTACTTTCTAGAGCCAATTGTGATGAATTATTATTTAATTAGTATTTTCCTTGGGCTATCCAACTCGAGACGTTGGAGATACGATAAAGTTATAGAAAGAGAAGCTACATATGCGAGAGAGATGGAGAATGAGTAAAGTGTTATTTAAAATTAAAAGTTATAAAATAAAAACGAATTTTAGGAATACACTGAGTAAATAGTTTCCAATTCCTTTCAAAATATTTGAAATTATTTAATTGAAAATAA[T]TTTAAATCTAAAATTTTTAAAATGAAATGAAATATATAAACAAAAAAATTATGTTCCTTCTAAGAAAAAAATACTGCTACAAAGTAAATTGATTGT…	C/T						T/C
CG_Chr01	172982	T	T	21|21	C	8|8	C	4|4	ClCG01G000230		promoter		TATTTTATAATAATTTTTAAATTTTATATTAAAAAAATATTTTAAATAACAAAATCAATAGAAATATTTATATATTTATATCAAAATACCAATGTCTATTAGTGATAGAAAATGATAGACAGTGATAGATATCTATCAACGTTTATCACTAATAGATAGTGATAAATGACAGTAGTCTATCAATGATGTACATTACATTTTGCTATATTTTAGGTCATTTTGCTATATCTAAAAACAACTCTTTTTTTTAGTTGTTTTCAAATATAAGAAAATAAACAAAAAAAATATTTACAAATATAG[T]AAAATTTTATTGTCTATATGAGATAAAGCGCAAATAGATACTCTATCACGATATATCACAGTTTATTGCAGATAGAAGGTAATATTTTATTATTAT…	C/T						T/C
CG_Chr01	173346	A	A	17|17	T	11|11	T	4|4	ClCG01G000230		promoter		TATTGCAGATAGAAGGTAATATTTTATTATTATTTATAAATATTTTCAACAAATTTACCATTTAAAATAATTTTTATATTCTTCCACCTAATATATATAATTATAAGATATATCTTGTTTTTTTTAAAAAAACTATATTATAAAGCAATATCTATATTTTTAAATGATTAGTTACAAATAAAATGAAAAATAAAACAATAATTAACATAACGGGGAGAAAGTACGATAGTCTTTAATAATAGAAATTTTCTCAAAATACATCTGCATTCTAATTTGTATGAAAGAATAGAGATTATCCAA[A]TTCGCGCGTGTGATCCACCGAAAAGTTTTGCGAGTCGGCCTTCTCCCGAGCTACGCGCGAAGGAATGTAATAACCACCGACAAGTTCATACCCCAT…	T/A						A/T
CG_Chr01	173352	G	G	20|20	T	11|11	T	3|3	ClCG01G000230		promoter		AGATAGAAGGTAATATTTTATTATTATTTATAAATATTTTCAACAAATTTACCATTTAAAATAATTTTTATATTCTTCCACCTAATATATATAATTATAAGATATATCTTGTTTTTTTTAAAAAAACTATATTATAAAGCAATATCTATATTTTTAAATGATTAGTTACAAATAAAATGAAAAATAAAACAATAATTAACATAACGGGGAGAAAGTACGATAGTCTTTAATAATAGAAATTTTCTCAAAATACATCTGCATTCTAATTTGTATGAAAGAATAGAGATTATCCAAATTCGC[G]CGTGTGATCCACCGAAAAGTTTTGCGAGTCGGCCTTCTCCCGAGCTACGCGCGAAGGAATGTAATAACCACCGACAAGTTCATACCCCATCGGACG…	T/G						G/T
CG_Chr01	173793	T	T	18|18	A	6|6	A	12|12	ClCG01G000230	ClCG01G000230.1:UTR,exon	UTR,exon	Major facilitator superfamily domain	AACCGCGTCTTTGGGTTTTAGTTCTCTACAACGTCACGCACCCTCACACTCATGCGCCGCGCTTAGCTTAGCTTCATTTCTTTTTTCGATTTAACACCAAAGTCAAACGTACAATTAAAGATTCGAAAATACTTCAAGCGTCGTGGCAATGGCAATTAAATCTAAAAAAAAGAAAAAAGAAATAGCTATAATTATTAATTATTAGGAAAAATAAATTAAAATTGGGATTAAGTAATTAATTTAACACAGTCCCTTGTAATTGCACCTGAGTATATAACAAACGCCTTCATCTTCATTCTC[T]CTTACCATTTCAATCTCACTCTGTACCAGAGGGACGCCCGTTGGAGCTTCTCTCTCTTTCTCGCTTTCTTTTCCTATCTCTTTCTCTCATTGTGCT…	A/T						T/A
CG_Chr01	177077	T	T	19|19	C	6|6	C	4|4	ClCG01G000230	ClCG01G000230.1:CDS,exon	CDS,exon	Major facilitator superfamily domain	CTGATTGTGTTGTAGCTATTGGTCGATAATTTTAAATATATTAACATGTTTCTTGCTCAATTCTCTTTCTTTCCTGCAGAGGGGCTTTGAACAGCAATGGTTGTCTATCACATTCTCAAAGGCTATATTTCTTGGCAATGGTCTTGTTGCAATTCTTGCTGGGTTGTTTGGAAATGTATTAGTTGATAGTCTGTCTCTTGGACCAGTGGCACCTTTTGATGCCGCTGCATGCTTTCTTGCAATTGGTATGGCCATTATTATGTCATCTTGGACTGAGAACTATGGGGATCCATCAGAGAA[T]AAGGATCTGCTTACCCAATTCAGGGGGGCTGCTGTTGCCATTGCGTCTGGTATTCTCTCAGATTTTCATACATTTTTTTTCCTTCAGTTGACTGCA…	C/T						T/C	1	SYN	SYN:ClCG01G000230.1	N(AAT)->N(AAC):ClCG01G000230.1
CG_Chr01	179649	C	C	18|18	G	11|11	G	4|4	ClCG01G000240		promoter		ATTCTATCGCAGTTTATTATAAATAGAAAGTAAAATTTTGTCATATTTGCAATTATCTTTAACCTTTTTTTATTTTTGAAAAAAAAAAAAAATCTTGACAAAGTAAGGCCTTCCCCAAAATAAAATGGCATCTTGAAATTAAGGTAGGAAGGGTTGATTGGTTTATTTTCCTTACTTGTAGATCACTCCTCTTTTAAGTCTTAAAGTCTGGTCCCACTTCCCACCCACCATTGTCAACATCACTCCCTTTGTTTATTTCAGTCCCACACTCCATTTATCTTAAGTCAACAAATTGAATCG[C]ATACATCCTGACCACTCATCTTCATGTTCAGTTCCTTCTTAAAGCAAACATCTTTATCTTCATGTTGAGTCAACAGGAGAGTTTCTTTGGTTCATC…	G/C						C/G
CG_Chr01	180149	T	T	19|19	A	5|5	A	4|4	ClCG01G000240,ClCG01G000250	ClCG01G000240.1:Intron	Intron,promoter	Protein yippee-like	CTTGCCTCCGGAGCCCATCTCCTTTCTAAATCCTTCTGGGTAAACCCTATCTAACTCATCTATATATATCCACTTTTCTTATTCATCTTTTTACATCCCAAAAACACTAAACCCTCTTTATGCTATACAAATTTATACTCAACTTGACTCTTGACTTGGATATATATGTTACATTTAGCTAGCATGTATTAGGGAAATAAAACAATTGAGCTATGCTTAAGGATGTATAAAAAAATGTATAGGGTGATTGATATTTATATATTAGATCATGCATGAATCAAGCCAAGCGAGCACATATTT[T]GTCATCTGCATAGTATTACTTACATATCATAATTACTCACACCGTGCGGTACTATGTCCAACACACTTTAGTGCGTCTATGTCAAATTTGGATCAA…	A/T						T/A
CG_Chr01	180153	A	A	17|17	G	7|7	G	3|3	ClCG01G000240,ClCG01G000250	ClCG01G000240.1:Intron	Intron,promoter	Protein yippee-like	CCTCCGGAGCCCATCTCCTTTCTAAATCCTTCTGGGTAAACCCTATCTAACTCATCTATATATATCCACTTTTCTTATTCATCTTTTTACATCCCAAAAACACTAAACCCTCTTTATGCTATACAAATTTATACTCAACTTGACTCTTGACTTGGATATATATGTTACATTTAGCTAGCATGTATTAGGGAAATAAAACAATTGAGCTATGCTTAAGGATGTATAAAAAAATGTATAGGGTGATTGATATTTATATATTAGATCATGCATGAATCAAGCCAAGCGAGCACATATTTTGTC[A]TCTGCATAGTATTACTTACATATCATAATTACTCACACCGTGCGGTACTATGTCCAACACACTTTAGTGCGTCTATGTCAAATTTGGATCAAAGTA…	G/A						A/G
CG_Chr01	200564	T	T	7|7	C	10|11	C	10|10	ClCG01G000270		promoter		AAAGGATTGGGCAAACTAAAGCATGGTAAGTGTGGAGGCCAAGAGCTTAAGTCATGAGTACATTGTGTTGAAGTATATTATGCGTTGGAGAAATCCAAAGTACTGATCAAGAGTTTTCGATTGTGGTGTAGTGTATGAAGATGTGGTTATTAATCGCTAAGTGATGTTGGTATGCGTTGGTGCATAGAAGAGTGGCCAAGAAGTGCTATGCGTTGAAGGTTGGTATGCGTTGGTGCATAGAAGAATGGCCGAGAAGAGCTATGCGTTGGTACATAGAAGAGTGGCCGAGAGGACCATGCG[T]TAGTCGGCTATCCGGCAATGGGACGTTGGGCAATTAGTAGCACATTAAGTTAAGGCTATGCGTTGCTGAAGCCATGCGCGGAAGGATTTGCGTTGG…	C/T						T/C
CG_Chr01	200700	G	G	14|14	A	11|11	A	8|8	Intergenic				GAAGATGTGGTTATTAATCGCTAAGTGATGTTGGTATGCGTTGGTGCATAGAAGAGTGGCCAAGAAGTGCTATGCGTTGAAGGTTGGTATGCGTTGGTGCATAGAAGAATGGCCGAGAAGAGCTATGCGTTGGTACATAGAAGAGTGGCCGAGAGGACCATGCGTTAGTCGGCTATCCGGCAATGGGACGTTGGGCAATTAGTAGCACATTAAGTTAAGGCTATGCGTTGCTGAAGCCATGCGCGGAAGGATTTGCGTTGGCCAATCTAAGTAGGAAGGTGATGGCGGTGTTGGTGAGTC[G]GTGGTCTAAATATATATATAAGTGAGTGCACTGAATAATTAAACACTCTAGACATATTTTCGAACTCAGATTGATTCCATTTCGCAAACGAACAAC…	A/G						G/A
CG_Chr01	200935	A	A	17|17	C	12|12	C	9|9	Intergenic				GCCATGCGCGGAAGGATTTGCGTTGGCCAATCTAAGTAGGAAGGTGATGGCGGTGTTGGTGAGTCGGTGGTCTAAATATATATATAAGTGAGTGCACTGAATAATTAAACACTCTAGACATATTTTCGAACTCAGATTGATTCCATTTCGCAAACGAACAACGAGGAGAGGTGGTAGAAGGTGTTTATATCGAATTTAAGTAGAATCCAAATCATTTTCATGGTGAAATTGAAGCTGGAACCAGAAGCTTGATTGTTGTTGATAAATCTGGACATCATTCGGTATTTGAAGAAGAGTAAG[A]TGAGAAAGTTTAAGCTAGGGCTGAAATTTTAAGATTAGTAAGTTAACTCAATTCTTAGCAACTTCCATAAAGGATGTTAAAGCTGAATTTGAGCAA…	C/A						A/C
CG_Chr01	201121	G	G	18|18	A	17|17	A	5|5	Intergenic				ATATCGAATTTAAGTAGAATCCAAATCATTTTCATGGTGAAATTGAAGCTGGAACCAGAAGCTTGATTGTTGTTGATAAATCTGGACATCATTCGGTATTTGAAGAAGAGTAAGATGAGAAAGTTTAAGCTAGGGCTGAAATTTTAAGATTAGTAAGTTAACTCAATTCTTAGCAACTTCCATAAAGGATGTTAAAGCTGAATTTGAGCAAAAATATGTTAAATTCTAGGAGGAAGTAATCAAAGTTGAACTGCTAGATGATTCAAAGCAGCCGGAGTTATTTGAGAATAGTTCCCAAAC[G]AAGAAGAGTTATGGTTTGAGATTTTGAGGTAAGTTAGAAAACTCACTTCTTTACAAGTTTGTAGAAGAGAGGAAGTTCTGAATTTGGCTGGACTTC…	A/G						G/A
CG_Chr01	201602	C	C	10|10	T	11|11	T	7|7	Intergenic				AAGAGCTGGAAAGTGAGCAGCGAACAAGTATCGCTGGTAATGCAAAGGGTTTTGCGTCTCACAACTCTCGCTGAAGTATAGCTGGGTGTCGCTTCTTAAGGTAATCTCGCTAGTCTCGCTAAGCCTGGTCTCGTTAGTGCTGCATGGTTATAAGTAGGTCACACTAATAATCTCGCTGATACTTGTGGATCTCGCTCATTATGAAAAGTTGTAAACAAGAGAGGGACTAGTGATGAAACCCATGTTTGAGATGTTTAAGCAAAAATAGTGAATATAAAAAGGAATATTAGAAATGTCTAA[C]ACAAAAAAGGTGTGTTTACAAGTTAAGAGGAGTTAGGGAAAGCGTATAACCCGCTCGGAGCCCAGAATAAGTTGTGAGTTACATTATGGTTTGAGA…	T/C						C/T
CG_Chr01	202180	A	A	19|19	G	14|14	G	10|10	Intergenic				GGTATCATGATTTATATTAATTTATGATTAATGTGATGTGCATGTCAGTACCCTAGAAAGATTGAATTAGGACCCAATGCTGAAGAACATGAAAAGGCATATGGGCAGCTCTAGTATTTCTATGAAGCTTTCACCAAAGGACATAGAGAAGGTGATTGAGTATTCACTGGGACCCTAGTACCAAAGGACATGAGAAGGTATACGGACAGCCCGAGATCAGACAGACATATAAGCATAATAGAAGGCATATGACACTGATGTGTTGAGATTACTCCACACAGCTAAGGTTTATTGACGTCG[A]GCGCGTTGAGTTCGCTCCGCCTCAACTAAGGTTTAATGAAAAGAAACTCAGTTGTGTGATTATAGTTATTTCCAAGTTTACAGTGCATGACTAAGC…	G/A						A/G
CG_Chr01	204526	G	G	25|25	T	5|5	T	8|8	Intergenic				TTTAATGTAGTGACCTAATTTAGTTTAAGAGTATCATATATTATTAACTTGGTGAACTTTCAATAGAAAAAAGAAAATATTATTTTTGCCAACTAATATTTTTCTTACTAATTTGATTAGTATGCGACTAAAGTTCTATACATCCAAAAAAATAGAAAAATCGTATATGTATAAGTGGACAACATCACTACTAATATAAATCATTTTGAATGTAAACTAAAAGTAAAGTCACAAAAATTTATGTTGAAGGTGCATGTATAATATATGATCATATCACACTCGAGATATTAAAAATATATA[G]ATATATTAAAGATGGGTTATTAATATTCTCTTGAAATTAAAAAAGGAATAGTGGGCTTAGTTATCAATATTATTTGTGTAGAGAATAAGATTGTGA…	T/G						G/T
CG_Chr01	204876	A	A	13|13	G	8|8	G	12|12	Intergenic				AGTGGGCTTAGTTATCAATATTATTTGTGTAGAGAATAAGATTGTGAGGGTCGTTTTTGGACAATGACGTACGGCATGTTGGGTCAAATGCTTTTGGTTATGTTGTTATATAGTGATTGATATATTATAATACATAACCAAAACTCCAACTCTTTCGTTTTTCTCTTTTTTTTGGCAGCTACCACTATAAGAATTTTTAGAATTTTCGACACTTTATTGTCTACGCAACATTTGCATTGGAAGTACAAATGACGTATTTCAAATTCATCTTATAAACACTCACTCATTTTGATTTTGTTG[A]ATTCGATGCATTAACCAGTTATGCTCATTTCAATTGGCAACTCAAAATTAAATGTTCGTAATTTAGTATTATTTTAAACTCTATTTACTCAGAATA…	G/A						A/G
CG_Chr01	208850	T	T	21|21	C	12|12	C	8|8	Intergenic				TTATGAATATAAATTGATTTTTTTTCAAGATAAGTACATATTAAGAATATACTAATGAGTGGAGATGATTTGTTAATATAGTTAATTTTAAGATGCAAAAGTAACGAAAAGTTAAAAAAACTACCTTAAACAACATTGCTATCATAGAGAAATTGATTGTCGTAAATCATAATTAAATACACGATATTTCATAAAGAAAACATTCCATCTATGTCAAATAAAATTATTTTTCCAAAAAAACAATTGGTAATGCAAGAAACGAGTTACTCTCTTCTATTAAGGTGTCACAGATTGAAAATA[T]TTTAAACAAAAGAATGATTTTGTAAAATTCATTTAGAGCAATACTTTGGTGCAACATAGGTTGAACTTAAATCAGCTCACCCTTCCTCTTGCCCAC…	C/T						T/C
CG_Chr01	210226	A	A	14|14	T	7|7	T	6|6	Intergenic				GATTTTTTTTTTTTAACCTAAGCGTACATTAATTTTAAGTGTTTAAAAGGAAATTTAAGAGAAAATACTTAAATGATAAAAATATTCGTCATTTTCATAGAGATATGATTCTATTACGCTATATGTACCACATGAATCTTTTTGTAGCAAGAATTGTGATTAGATTGTAAAATTGAATGATGAATGCTCTTTAAATAATTGGTTTTTATATTAACTGTTCAATTATGTATATTATAATAAATTATGCAATTAAACTTCGCTTGGCATAATTGGTTGCTCATAAAGATTTTATTTTATTTT[A]TTTAGTTTAGTTTTATAGAAGCCTACGAATAAAAAAGAAATAAGAGTGTGAAAAGAAGAACGTTGGATCATAAGGTGGAGCTTGATCTTCAAAATT…	T/A						A/T
CG_Chr01	218856	C	C	14|15	G	6|6	G	10|10	Intergenic				TTTAGGACCACTCTATACTATACTATACTAGCAGTTGGAAAGAACCCACTCGGGTGGTCCTTATTTAGGCTACCTACTTCTTATTTTCCATTATCATATTTACTCACAAAACCCCTCTCTAGTTTAGCAGAAGTAATTCAATACATATTGATACTGATACCACTTGCCCACACTACCCTCTCATTTGCCTGTCAGCCGTCAGATATGGATGATCAGATGTCACTTCCTCAACCATTGTCCCACATCCCCCCTCTGTTCATTTTGATGCATTCCTACCATTACTATGGTGGTCCTTTTTCT[C]AGTATGAGAAATAATAATGACAGTAAAAATATTGTTTTGTTAATAGGGTACTTTATTTTGTTTGGGTTTTGCAAGGTCCATCCTTTTTTTTTCTTC…	G/C						C/G
CG_Chr01	220300	A	A	23|23	G	12|12	G	7|7	Intergenic				AGAACAACCGATCTCGACTATAATATTGTGTCCAACTTTCCACACGGATGTTTATGTCGTTTATTTGTATTATACGAAGATGGATGGATTTCACTTGTTGATGCTAAAATTCAGATTGGAAAAAAATGCATCTAATCTTAAATTTGTAATTTGGAGAAAAGAGGACTTATAAAACAAAGAAAAAAGTGTTTCGATGCCAAAGCCAAAGATGGAGAAGTGTAGAATGGAGGAAAAAAAAAACAAGTTCAAGTTCTAGATCTTTGATACCTCATATGGAGTTATAATAATGTATTTATAAGG[A]GAATGAGAAGTGTGGATCTTTCCTTATCTTTGACTGGATCAATTATTAGTTGACACTTGGACTTATTTGAACTTAAGTCCACTTTATCTTGTAATT…	G/A						A/G
CG_Chr01	222414	G	G	14|14	A	11|11	A	5|5	Intergenic				TTTGGTTAATGTTTTATTTGCAAATTAAGCAAAGAGATGTCTCACAATCCTCTCTCTTTCATTCAATTCCATGAACTATCATTGTTTTCTAACCCTAAAATCTTGGTTGAGATTTTTGTGTCTTTTAAGACATCATCTTTTCACTCCTCACGATCTTCATATTGTTTTATATTATGTTATTGTATAAATTATCTCATAAAATATAAATGTGTAGACATGATATAAGACTACACGTTTAGTTCTTAATTTTTTATGTTTGTATCTAATAGTTAATCTTCGAACATCAAAATGTATCATGAA[G]ATTCTTATTCTTTAATTTTATGTCTAAGAGGTCCCTAAATTTTTAAATTTATGTCTAATAGCTACATCTACATATTCAATGTTTTTTAAAATATGA…	A/G						G/A
CG_Chr01	222526	C	C	18|18	A	11|11	A	9|9	Intergenic				TTTTTGTGTCTTTTAAGACATCATCTTTTCACTCCTCACGATCTTCATATTGTTTTATATTATGTTATTGTATAAATTATCTCATAAAATATAAATGTGTAGACATGATATAAGACTACACGTTTAGTTCTTAATTTTTTATGTTTGTATCTAATAGTTAATCTTCGAACATCAAAATGTATCATGAAGATTCTTATTCTTTAATTTTATGTCTAAGAGGTCCCTAAATTTTTAAATTTATGTCTAATAGCTACATCTACATATTCAATGTTTTTTAAAATATGAAATCTATCCGACACA[C]AAAATTTGGTTTTCTTTCTCTAGTAGCATATTAAACTTTCAATTTTGTATTCAATAGATTTGTGAATTTTATAAAATAACGAATAGGTTTGACAAA…	A/C						C/A
CG_Chr01	225051	A	A	11|11	G	10|10	G	3|3	Intergenic				TTTATGTTATTTTTTCGTATATTTATTATTTCTTGTATAATATTATATAATACAATACATGATACATAATTTAATTAAAAAAGTAGAGTTTATAATAGGGATGTTTTCAAATATAGAAAAATGAATTAAAATATTTACAAATATAACAAAATTTCACTGTCTATTTGCGATAGGTCGCGATAGATTACAATCTGTGTCTATCTGTATCATGATAGATACAGATAGTAGTATATCTATCGCAGATAGACCGTGGCATTTTGTTATTATTTGTAAATATTTTCAACAGATTTGCAATTTAAA[A]TAATTTTCCTTTATAATATAACATACTATATTTCTAATCATTTTTATTTTTATTTAATATAATTATGCATTTTAAAATTTAAAATTCAAAATCCGA…	G/A						A/G
CG_Chr01	227584	G	G	9|9	C	5|5	C	3|3	Intergenic				AACTAATTTTCTTGGTATTTGTAATCTTAAATAAGATCATTTCAAAATGTGGGAGCCTTCAAAATGATTTATATTTGATCCTTTTGAACTCTATATTAAAAAAAAATGGCAACAAAATGTATGGCGTAGTCAACTAATATACAATGATGAAGGTGATAGTATCCCACATATTATTCCCATTAAACTAAGAAACACAAAAATTGGAACTAGAAAAGGAGTTTGAAAATGGCATATGACTTATTAAATTAATGGGCCAAATTATTATTATTATTATTATTATTATTATTTGAAAAAAAAAAT[G]AAAATGAAAATGATTGGGGTAAATGAAATTGATTGGCAGATAGAGAGAGAACCATATCCCACAAAGGGTACTGAACAGCTTTGACTTGACAGTGCG…	C/G						G/C
CG_Chr01	228179	A	A	17|17	T	6|6	T	6|6	Intergenic				AATATGTTAAATTACAGATTACTCCTTTTGGTTTGGATATAGTTTCTATTCGTTGTTATGATTTCGATTTAATTTCACAGTGGACTAAGGGTTTAAGAAAAATTATAAATTTAGAATTTGTTTGGATTCACTCTATGTTCAATACATCTTTTCTTTTACTTAAAATTAAAATAAAAAAGTCAATTCAAACATGTTTTAGCTTCAAGTTTGTGTCCAAAAGATATTCTGACTTTAGAGAGTATTTAATAGATTCTCCTAAGCGTTCATTTTTTTATCTAATAACTTTTTAATTATTTTTTT[A]AAAAAAATTGTTCTAATAATAATGTTTTATAAACTTTCAATTTTATGTACCATAATTCTATAATGTTTTTATAAGAAAGGGAGAAAATTTTAAAGA…	T/A						A/T
CG_Chr01	228180	A	A	17|17	T	6|6	T	6|6	Intergenic				ATATGTTAAATTACAGATTACTCCTTTTGGTTTGGATATAGTTTCTATTCGTTGTTATGATTTCGATTTAATTTCACAGTGGACTAAGGGTTTAAGAAAAATTATAAATTTAGAATTTGTTTGGATTCACTCTATGTTCAATACATCTTTTCTTTTACTTAAAATTAAAATAAAAAAGTCAATTCAAACATGTTTTAGCTTCAAGTTTGTGTCCAAAAGATATTCTGACTTTAGAGAGTATTTAATAGATTCTCCTAAGCGTTCATTTTTTTATCTAATAACTTTTTAATTATTTTTTTA[A]AAAAAATTGTTCTAATAATAATGTTTTATAAACTTTCAATTTTATGTACCATAATTCTATAATGTTTTTATAAGAAAGGGAGAAAATTTTAAAGAT…	T/A						A/T
CG_Chr01	228295	A	A	18|18	G	9|9	G	6|6	Intergenic				TTTGTTTGGATTCACTCTATGTTCAATACATCTTTTCTTTTACTTAAAATTAAAATAAAAAAGTCAATTCAAACATGTTTTAGCTTCAAGTTTGTGTCCAAAAGATATTCTGACTTTAGAGAGTATTTAATAGATTCTCCTAAGCGTTCATTTTTTTATCTAATAACTTTTTAATTATTTTTTTAAAAAAAATTGTTCTAATAATAATGTTTTATAAACTTTCAATTTTATGTACCATAATTCTATAATGTTTTTATAAGAAAGGGAGAAAATTTTAAAGATCTATTAAACATAAAATTG[A]AAATTTGGAGACTCATTAGAAACAAAGTTGAAAATTTATAGTCTTATTTGACATTTTTTTAAAAATAATAATAATAAATTTAGAGACCTTTTAGAC…	G/A						A/G
CG_Chr01	228785	T	T	12|12	A	3|3	A	3|3	Intergenic				GTTTAAATTTCATCATTGAAGTTCATAAACTATTTTGATCTAGTTTAAAAACTCACTTAATTCATTTTGTTGTTTACTCAGTCTATAACACTAATACAATAAACTATAATAATTGCCCATATAATCGAATCATTATCATGGTAATAACAAGGAGCATTATCAATTTTAAACGTTTAGGATTATAAAGATTAAATTAAAAAAATGAAACTATGGAAACTAAACTCTTAAAATTATATGGGTAAATTGGAACTATACTTAAATAATGTGTTCAAATTTGTAAATTAATATATATATATATAT[T]TATTTATTTATTTATTTGTACTTTCACACAATTCTTTAACTATCCTTTGTAACAATGACAAGTGAAAATAACTTGTTGTTAAAAAAAGCAAAAATA…	A/T						T/A
CG_Chr01	229268	G	G	10|10	C	6|6	C	4|4	ClCG01G000290		promoter		TTTAACTAATTTTTCTTGGTTCAATATAACGAAAGATTTGAATTTTTAATTTCTTATTTAGTCACGTATGTGTCTAACAATATTTATCTGCTTGACATGGTAAATACATTTATTGAGTTATAAGACAAGAGGTAAGAATTTTGAAATTTAAAAGTAGGTTATTAATTTATTTGAAGATGGAGAGAAAAAGAGTTTAGAACCAAACATAAAAAAGTTGAATATTTGACCTAATTTTTTTAAGAAAATAAGGGTCCATACATACATATATATAGTTCGGGTCTAAATTAAGCATTGGTCAGA[G]TTGAGGACCATAATGTAACATAAAAAAACATATTTATTTGGGTGAATATATTGATGATTCTTTTTTTTTTTTTTTTTTTTTATTTTGTTGGAATTC…	C/G						G/C
CG_Chr01	229981	A	A	11|11	G	4|4	G	4|4	ClCG01G000290		promoter		TCTAAATATAAGATCAAATTCAAGGTAGAAATAAAACCAAGTTGAGATTTTATTTAAAAACAAAAGTTCTCACATTTATAAATAATAATAATAATAAATAAATAAACAATAAATAGTATTATATTCACCATCTATTTGGTCCTAGCAGAACAACCTTTTTTAGTATAAAACAAAATAGTCAAATTATATTTTATTTGACCAATTTTTTATTTTTTTTTTAACTTTATCATTTTTTTTGGAAAGTAGAAAATAAAAAATGCTATTGGCATAAAAATCATTTAAAATTTCTTATGAATATTA[A]AAGTTAAAACAATATCGTGCTAGCAATCTAAAATTATATTCTATATGATTGACATAACATTTTAAGTCTCTATTTTCATTTAAAGTCTTTTTTTTT…	G/A						A/G
CG_Chr01	230374	A	A	14|14	T	7|7	T	4|4	ClCG01G000290		promoter		TTTTCTTTTTAAATTTAGTGATAGTTTTGAAATATTTAAAAAGACTAATAATATTGTAAATCTTGAAAGATAAATTGCACTTATTTACAAAAATATAAAAAATGTACCAAAATATTTACAAATAATTATAAAATATTACCGTTTATAGTGTAGATAAACAGTGAAATTTTACTATATCTGTAAATATTTAAAATAATTTTTCTATTAATAATAACTTTTCAAATAGGTTTTAATTTTAAACAAGGAGTATTCAAACTATTTGGACCTAAAGAAGTGAAATCCAACTAGATTTCCTACCAT[A]TTATTCTCCAATCAACATCCAAAGTTTTTCCTTTTATTAGGTATATTTGAAATAGAAAATATCGAAAGAAAAAAAAAAACCAAATTAAGATCTACA…	T/A						A/T
CG_Chr01	232863	T	T	17|17	C	10|10	C	4|4	ClCG01G000290	ClCG01G000290.1:CDS,exon	CDS,exon	WD-repeat protein, putative	CATTTTCGAGAAACATGGTAAGTCAACAAGATTGGTAGTTGATGATGATTCGGCTGCAGAGTCGAGAGTTCGGAGGGTGAAAGTTCGCCATTGCAAGAAGCATTTGAAGGAACTATCAGCCCTGTATATGGGACAAGATATTAAGGCACATGAAGGTGCTATATTGACAATGAAGTTTAGTCCTAATGGACAGTATCTTGCTACTGGTGGTGATGATGGGATTGTTAAATTGTGGCAAGTGATTGAAGATGAGAGATCTAATGAATCTGACATCCCCGAAATTGATCCATCCTGCATATA[T]TTCACAGTGAATCGACTCTCCGAGTTGAAACCCCTGCTTGTGGAGAAAGAGAAGATGGCTAACTCAATGACCTTGAGGAAAACATCGGAATCAGCT…	C/T						T/C	1	SYN	SYN:ClCG01G000290.1	Y(TAT)->Y(TAC):ClCG01G000290.1
CG_Chr01	247541	T	T	10|10	C	7|7	C	3|3	Intergenic				TTATTTATTATTTTTATTATTTTTATTTATTTATTTTATTTGGAATTTCACCTCGCAAAATAAACCATTGTCGTTTCTTTGTAAATGAACCCAACAAAGTCACAATCGTATTCTTACCAAACTTGTCTTACACCACAATTTTTCTTGTTTGCTTTTGGGCATTTTATCTAATTCAAATGCAAAAAACCATGCACTCAAATCATTTTTATTCTTCCCCTGCACAAATTAATAAATAAATACTAGGAAAATTATTATAAATAGAAAAAATATCAAACTATTTATAATTAAATATAGAACAAG[T]GATATAAGTCTATCGCTCTATTGCTAATAAACAATGAATTTTTTTTATATTTATAAATAATTTGGCTCATTTTACTATATTTAAAAACATTCCTAA…	C/T						T/C
CG_Chr01	248224	A	A	17|17	G	7|7	G	3|3	ClCG01G000320		promoter		TTAAGTACTGCATATGTGTTTTGAAAGGTTGTATGACTGTATCCCTTATGACAATCTTAGTTAGGTTTGAATAATATGATGTTATATAAAAATGTTACAATTATATTTTTAGCCTCAATATTTTCATTGAAGTAACAATCTAGCATATAAACTTTAACACGTGATAGTTTGATCATCGCTTCTTTAAATTTGTAATGATCTAATTCTGAAGATTTGCAAGCAAATATTTAGTTATTAAGCTTGATTAAATTATTTTATTATAAGTTTTGCATATTAATATTTAGAAACTAAATCATTACA[A]GTTAATAAAATACATGAACTTGACTAGTTTTTACTTCAAGAGAAGTGTATGTACCAAAGTATATTTTACTCTTAAAACTTATGAGGTGGTTTTTAA…	G/A						A/G
CG_Chr01	277286	T	T	25|25	C	9|9	C	3|3	ClCG01G000350		promoter		TCTCTATTTTTTCTAAATGCTAATTATTACAACCTTTTATTATTATTATTATTATTATTATTATTTATTCATTTTTTAAGCCTCTTATGTTGTCTGAAAATTAAACTATCAAAGTGGTCTCATGATTTATTCAGCAAATTTCTTTGCATTTGTGTACACGCATATCTAAGCATTGAAATCAAAGTTGTAACTATAAGATTTGGAATTAATCATTATATTAAATAACCTAATCTTGGTTTGCACCAAAGTGGTATTCTTGAAAAAACAAATAATTATTGCAGAGGATGTGTCTAATATATA[T]ACACACACATTCATAGCCAACAAAAAGCAAAATATTATTTTTTATATTATAAGTGGGTATAGAGAATTGAACTTTGATCTAAACAAAAATAGTATG…	C/T						T/C
CG_Chr01	334850	G	G	21|21	A	14|14	A	6|6	Intergenic				TAAAAGGCAAGAGTGAGATGAGAATTGAAAACTCCTATTTATGGAAAAAGGAGAATGAGAAAGTATTTTTGATACAACATGCTTTTTAGCCATTCCTAGTAATAGGTAATAAAAACACATTCAAACAAAACAAATTCTAGAGGGTACCATGTATGAGATAAAGAGAACACCTCTTCGTTAACTGGAACGTTGTTAATATTGTTCATTTTTGTCATATATCTCGAGAATAGAATAAAGTTGCTTGTCTCAGTATTGTTTTTGCTTCCTCTCTCTCAAGGTTGTTCTTTGATTTGAAAAGAT[G]TTTTTCGAGATAGTGTTGTTTCACCTACTTAGGTTTGTTTGCTCGGTTTGTTAAAAAATATGAAAGCTTACTCATCAAAAGGAGATAGAGAGAAAC…	A/G						G/A
CG_Chr01	489615	T	T	13|13	G	6|6	G	7|7	ClCG01G000560,ClCG01G000570		promoter		AAATTTCTTTAAAGTTTCTCAAATTCATTTGGTATCATATAAACATCCAACAATTTTCATATTCAGTTAAAAGGATTAAATTGAAAAATACCAATATAAAGGAGACTTAATTGAAACTTTTTAAATAATTAGGATTAAGTTGAGATAAAAATATCCAAACATTAAGAGACTAAAATATATGCTTATAAATTGAGAACCATTTCAAACTAGCTTGACTTTGAAGGCCCCAAATTGAAATAATTTAAGTTTATACTTTGGTAGACCATAGTTTTGAGCTTAGTTGACCAAATTGTTTTTTTT[T]ATTTTTTTTTTTTGTTCTCTAGTAACTTTTTATGGTGTATGTTCTAGAACGGTAACTTGTTATACCCTTTCACAATTAATACTCCTAGTTGATTGT…	G/T						T/G
CG_Chr01	489950	C	C	10|10	A	4|4	A	3|3	ClCG01G000570		promoter		GTGTATGTTCTAGAACGGTAACTTGTTATACCCTTTCACAATTAATACTCCTAGTTGATTGTAGATGAACTACAACGATAATGTTGAAGATATATTAGTGACAACATCGAGAGTATTGAAAATGGGCCATTAATTTGATGCTAAATCTGCAATAAGATGAGAGGAAATAGAGAAAAAAGGATAAATGTCAAAAAAAAAAGAAAAAAAGAAAAGAAGGCAAAGATGTGATACAAGATAGAGATTTTGAACAGTTGGAGAACGAAATTATCGTTTGGTAAAAGAAAGTTGTAAATCCTACGA[C]TTTACAACTTTTCAGATTTAACAATTATATATATAATCTAAAAAAAAAAGTAAAAAAAAATAAAAACAACTCTAAATAACGGATTTTTCTTTTAAT…	A/C						C/A
CG_Chr01	497249	T	T	16|16	C	13|13	C	5|5	Intergenic				GAAATTCCACATCTCGCCTCTTCCTATCGACTGTTTTTTTCATCTTGTCTTGAGCCACGCGCAAATGCTCCTTCAATACTCGTAAAACTTCACCCCTCTCTTTCAACTGTTGATCTAAAGGAGAATTAATAGTAGACGTATCTCCATAGTACAACAAGGGTGGAGGTAGACGTCCATACACAGCTTGAAAGGGCTAAATTCCTATCGCACTCTGAGAAGTAGTATTATACCAGTATTCTGCCCAATGCAACCACTTTATCCATCCCTTAGGCCTTTCTCTACAAAAACACCTTAAATATG[T]CTCAACACTTCGATTAATAACTTCTGTTTGACCATCCATTTGTGGATGATTAGCGGAACTGCACTTCAGTTTTGTCCTCGCCAAACGAGATAGTTC…	C/T						T/C
CG_Chr01	497566	A	A	11|11	G	6|6	G	6|6	Intergenic				ATAACTTCTGTTTGACCATCCATTTGTGGATGATTAGCGGAACTGCACTTCAGTTTTGTCCTCGCCAAACGAGATAGTTCACTCAAAAAATTACTAACAAACACCTTATCCCTATCCGAAAAAATGGAATTTAGAAGTCCATGTAAACGTACTACCTCTCGAACAAAAACTTCAGCCATAGTCCTCACTGTAAATAGATGTTTAAGTGCCAAAAAATGGCCATACTTGCTCAATTGGTCAACCACTACCAATATGACATCATGACCTCCCACCTTAGGTAATCCCTCAATGAAATCCATG[A]AAATATCACTCCAAATAACATCAGGAATCTATAGGGGCATGAGTAATCCCGCAGGAGACAAGGTCAATGACTTGTTCCGTTGGCACACTAGACATT…	G/A						A/G
CG_Chr01	497597	A	A	15|15	C	7|7	C	5|5	Intergenic				GATTAGCGGAACTGCACTTCAGTTTTGTCCTCGCCAAACGAGATAGTTCACTCAAAAAATTACTAACAAACACCTTATCCCTATCCGAAAAAATGGAATTTAGAAGTCCATGTAAACGTACTACCTCTCGAACAAAAACTTCAGCCATAGTCCTCACTGTAAATAGATGTTTAAGTGCCAAAAAATGGCCATACTTGCTCAATTGGTCAACCACTACCAATATGACATCATGACCTCCCACCTTAGGTAATCCCTCAATGAAATCCATGAAAATATCACTCCAAATAACATCAGGAATCT[A]TAGGGGCATGAGTAATCCCGCAGGAGACAAGGTCAATGACTTGTTCCGTTGGCACACTAGACATTCTTCCACACACCTTTTCACATCTTCTTTCAT…	C/A						A/C
CG_Chr01	498627	T	T	17|17	A	9|9	A	5|5	Intergenic				TCAATTTCTACTTCAAAAGGTTGATCAAAATTAGGTAAGGCTAACACCAGTAAAGTCATCATAGTCCGTTTCAAATGTTCAAAAGCCTCATGCACCTCTTCAGTCCATTCAAAAGCACCTCCTCCTTTTAGCAACTGACTTAAAGGAGCAACTATACTTCCATAGTGTTGAACAAATTGTCTATAATAACCAGTCAATCCTAACCATCATGGGTTGACCTAGTGGTAAAAAGGAGACATAGTCTTATTAAATGACTAAGAGGTCAAGGGTTCAATCCATGGTGGCCACCTACCTAGGAAT[T]AATTTTCTATGAGTTTCCTTGACAACCAAATGTTGTAGAGTTATGCGGGTTGTCCCGTGAGATTAGTTGAGGTGCGCGTAAGCTGGCCCGGCACTC…	A/T						T/A
CG_Chr01	499398	C	C	21|21	T	13|13	T	3|3	Intergenic				ACTTATGTCACATGTATCATTATTTTATATAGGTTGTTGCCACGTCATTTTTCATCTTCATTTGGATTAAAATATTATTTTGAAACAAACTTAAAGTTCATGTGTAAAATGAAACTTTTAAAAGTTAACGGTAATCCACCCTAAAAGTTCAAGTTCAAGTTCAAGAGTAACTTGTATAATTTAGCCATTTTTTGAATTGTCCACTGCCAAAAGCACATCCAATTAAAATTCTTAGTGTTCAACTAATTGTTACAGTGTATTTTCAACTTCATCTTAAGGGAGAAAGTGAATGAAAGTGTT[C]AGAAAAATTGACTATTGTGCACGCCATCAATACGTTATTTATCCATCTTCATTTTAATGGAAACATTAGCATGGAATGGTTATTTGGAAACAAATT…	T/C						C/T
CG_Chr01	502618	G	G	15|15	A	7|7	A	4|4	ClCG01G000580	ClCG01G000580.1:Intron	Intron	Bidirectional sugar transporter N3	TGATATTTTTTCTATTTATTATAATTTTCGGTAATCTAAAGTAAGACTTTCGAAATCTCTCTAACATGTAGTAGATCAGATTTTAATTTCCTATCTTAAATCAACTTTTTCTTCCTCTATAAATTTCCACCCATATTTTGAACATTCACTAGCAATGAGAGTAACTAAATTGAAAATGATTAAAATAACATAGGCACTAAAATATATGCCTAAATTACAAAACTAAATAAACAACTTTGAGCAAACGAATTCGTTCATCTTTCGGAAAAGAAAAATACTAAACAAAATGTTTATCAAACG[G]GATTGTAAAAACGGAGTTAGTTGACAAAAACTTACCTTTTCTTTAGATGAAGCAAACCAAAAGTAGATGAAAATGAAGAGTAACTCAAGAAGAATT…	A/G						G/A
CG_Chr01	504696	G	A	6|6	G	6|6	G	11|11	ClCG01G000580		promoter		TTAACAATAAACTAACAAGATGGACTAAATTTAATATTTATTAAAAATATAGAGACTAAAATTGGACATTTGAGAGTACATAAACTAAAATTGAGAGAAATCAATAGTATAGGAGACCAAAATGATAATTTAACAAATTATTTAATATGAAAGAAGAATATTCATATTTCATATATGAGAGAAAAATAAAAACACCATTAAACATTGAATAATTTTGAGCAGACTACTTTTTTAGTCCTCAAGTTTAAAGAATTGTATTTGGTCATTGAGTTTTCAAAACCTACCTTTTTTAGTTGATGA[G]TTTTTTAGAATAGGTGTATTTGGTCCATGAATTTTCAAAATGTACCTTTTTAGACCCCTTAAAAAATATGTTTCTTTGACCTATTTTTTGTTTTAA…	A/G	G/A
CG_Chr01	506462	T	C	18|18	T	13|13	T	4|4	Intergenic				AATATTTGACATTAACTTTTTAGCCATGTAAAGAAAAAGAAAGAAGGATTGTATTCTCCCCTTTCCAAGTATTTGATATTAATCAAGAAATTGTTCATAAACACATTACTTTTAAAAGTTCTTCAAATTGATGTTTCATATCTAATTTATATCCAACTAAAACTAAATGAATAATTCACAAGAATAGTATATTTGCAAATGGTTTATATATCTCTATTGAGATTATTACATGATAGCACTCTACTCTACGCTCATGTTAATGCTGAGCTATGTGCCTTAGCATTGATTGGTCAAGGGATT[T]GAGCTTGATGATGTCATGTTTTTTTAAAAACAAATATAATTTGTTATTAATTTATGGGGTAAACGTTAAGTCATTTCATAATACACTCTCATTTAT…	C/T	T/C
CG_Chr01	509023	G	G	9|9	A	7|7	A	3|3	Intergenic				ATAAAATTAAGGCGGGAAATGCAAATTATTGTACCCTTCTACTTTTATACATTAGCAAAACAAATGAAGAAGGGGAAAGTAGTATATCTCACTTTTCTAAGACATTAAAAATTTTCATTTAAATTTCTAGATTTTTTTTAAGAAAAAAAATATTTAAAGATGTAATCTATACCTAACTTAAATGCAATTAATTTTTTTATTTTTTTTATTTTTTCACTCTACCCTTGTCATTTTCTTGTCAAATAGCAATGAGTAAGATTAAGTTTATAAACACTGTTTTTAACAAATGTTTTTAAGTTC[G]TAGGCAAGTACTTTTTTTTTTTTAATCACGAAGAATTCAAATGTTTTTTTTTAAAAAAGATAAAGACGGTTATAAAGTAATATGATAACCTAGATT…	A/G						G/A
CG_Chr01	509809	A	A	15|15	G	14|14	G	8|8	ClCG01G000590		promoter		CCAACCAGTGTACACCCCTATTTAAATCTTAAAAGAACTTAACACCAAAATACTTACCATCACAACTAATGTGTATTTGTATCATTAGCAATATGGAATGAAAATTTAAAATAGTAACGAATTTTCATAAACTATATATAGGGTCAACTACTCAAAAGTAGTGTTATCTTGTAACTTGTAGAGCCAATAAGTGCTTGTAATGGTCAGATGATAGTTTTTCCATTAATGAAACTAACACATTTTACATATATATAATTCAATTGACATTGTCTTTACTCGGATAGTCAAATTGATGCCTAA[A]GGATGAGTAGGTTAATTTTGTTTTTATTGTTTTTTTTAATCGACAATGGATAATGTATTGATCCTATTGGTTGAAGAAAAATTGAAATCCGACAAA…	G/A						A/G
CG_Chr01	510306	C	C	19|19	A	12|12	A	6|6	ClCG01G000590		promoter		AATAGACTGACACATTATTTTTTAATCAAGTGGGAGAATCAAACTTTCAACTTTTTGGTCAAGAGTATATGCTAAAATTAATTAAGATATCCTCCAATCGACAACAAATAATTGGAAAGAATACCATATGCTACCCAACCAATTCATCAACACCTTAATGAGATCTAACAAATGTCTGATAATGATTATATTACAAAAAATAAACTGTCCCCAACTCTTGATTGAGTTAGATAACGGATTGAGCTGTCTAATTGAAGGAAAATGCAACTTCAAAGGTAGTATTGATTTTAGAAACGTTTG[C]CTTTAGTCAACTTAGTGTAAAATGGTATGAAAATGTGCACAGGATGTACAAGGATTAAACACTTAGATTTGTAATCTGAACGTAAGAGAATTTTTT…	A/C						C/A
CG_Chr01	512834	A	A	16|16	T	8|8	T	7|7	Intergenic				AGCAAAGACGTCTCGGTTTTCTTGTGAGTGTGTGCGTGTAAGATCGTAATTTTAACATGTCCGAGTATCACATGTGAGGTTGGCTGTTCTATTTCTCAAACAAATTGATAAGAAGATATATAATAGAGACTACCAAAAGATCAAGACAAAATAATTCCTATGCCACTGTTCTATAAGAATTATATGAACAGTTGATTCCATGGGCTCGAATGAATGATATCCGCCTCATTCCAAATATCTTAATTTAGTTAGCATTTAGAAGATTGTTTGATGATTTGGTCAGCCAGTTCCCTTTAAGGT[A]CAGAGTTGCTATTCAATTCTAATCTCAAAGCAGAAACAATTCAAATCTCCAATCATTAGCCTTTTCAGATTTACAAAAGATGGCTGACAGCAGACA…	T/A						A/T
CG_Chr01	520868	A	A	14|14	G	12|12	G	6|6	ClCG01G000600		promoter		GACTTTTAATTTTGAGTCTAATAGGTTTCTAACTTTTATTTTGTATCTAATACATCTCTCACATGTTTAAATTTTCTTTTAAAATTATTTTTGATAATTGATTGATATAAAATTGAATTATATGTCTAATAAAACTCTACATTTACATAAATTTACAAAAACAATATCTTTAATAGGTTAATTTATTTTTAAAACAATTTTATGAATTTATTAAATACAAAATTAAAATTTTAAAGATTTATTACACTTTTTAAAGTTAAAAACTCAATGGACATGAAATTAAAAGTTCAAAATTTTATG[A]GAAGTGTGTTTTTTAGGAAATACACTTTTTAAAATTAAATGAATTATTTGACACTAAGTTAAAAGTTTATGCGCCATATTAAATACGTTGAAAAAT…	G/A						A/G
CG_Chr01	522735	T	T	10|10	A	4|4	A	3|3	Intergenic				ATGGGAGACCAAAAAAGCTTAGAACAATACACAAAAGTGTTATTGTGCAAAGAAAAAAAGAGTAAAAAAAATTTACTTTTCTTGCAACTTGCATTAAAATGTGTACCTTTTTACATTTATATGTTCACTTAGTATCAAACTTTTTGGCAGTTTTCTTTTTAAAGATATTAAGGTGTGATTCCTTCTTCTCAAAATGTGTTTTATTGTGTCTTTGCAGGTGAAGTGTTTTGATTTGATGATAAAATATTTTTGTTAAAAGTTGAATAATTAATATTGTTTTGACAATTATATATAAAAAAA[T]ATATATAAAAATTAGTAAATTAATATTTTATATATATATTAATTTAATGTTTGTCTTAATCCGATGTGACTTGAAATTGTGCTCATATTAACATGT…	A/T						T/A
CG_Chr01	523240	C	C	10|10	T	14|14	T	4|4	Intergenic				TCCCCATTCTTCTACACAGCTTCCCTTCATTTTGAGTTCACCACCAACAATCACAAAGATCAATAGTTGCAGTAACAATCATTAGGTCTTCAAGGCGATACTCATCGACATAGGCACATGTGGGAGAAGGAGAACTTAATTTGGATGTTTGGGAAATGTGATTAAAGTTCACACAATATTTATCCAAGTTTTAGTAGATGCATCACATTTCTTGTGAAACAACTACCTTCCATGGGAAGAAATGAAGAAAGTAACGATGAAGGAGAAATAAAATTACACAATAAATCTATAATGATCTTA[C]CTTAAACTCGGGACTACGTTGGGACTTCAACCTCATCTTTGGCCTTGTTTGATATAGAGATTTTTTAACCCATTTGTCGGGACACGATCCAATAAG…	T/C						C/T
CG_Chr01	525571	A	A	21|21	G	4|4	G	4|4	Intergenic				ATCTTGACCAAATTGTTAAAATCTAACCACAATCCAAGTATATAACTCAACTAATTAAATCATAATATCCCTAATTAAATGGTTAAATTTTAGAATCTCCATCTCAATTGTTGAAACTCCCAAAAAAAATAAAAAAGTATAACAACAAATAATATAGCAACTAAAATTACGAAGTAATCTTTGCCGCAATAACATATCGAATGAACTTGTAAATTGAAACTACATGACTTATGAGTGTGTTGTAAAAAAACTAACTATTTGAGAAACCAATATCATCAAACCCGAACTCATACTATATGA[A]TTAGAAATTAAACAGGATTCTTATTTCTTAGTTGTATTAATTTAAATTTTAAATTTTTGTAATTTTGAATCAAGTTAAAACGATACAGTTAGTAAA…	G/A						A/G
CG_Chr01	525663	G	G	17|17	A	3|3	A	7|7	Intergenic				GAATCTCCATCTCAATTGTTGAAACTCCCAAAAAAAATAAAAAAGTATAACAACAAATAATATAGCAACTAAAATTACGAAGTAATCTTTGCCGCAATAACATATCGAATGAACTTGTAAATTGAAACTACATGACTTATGAGTGTGTTGTAAAAAAACTAACTATTTGAGAAACCAATATCATCAAACCCGAACTCATACTATATGAATTAGAAATTAAACAGGATTCTTATTTCTTAGTTGTATTAATTTAAATTTTAAATTTTTGTAATTTTGAATCAAGTTAAAACGATACAGTTA[G]TAAATTATAATTTTATTTTTATTGAATATTTAGAAGCGATTCAAAATCACCAAATATAAAATTATTCTTCTCCCATGGTATGAAAGTAACAAGAAA…	A/G						G/A
CG_Chr01	526657	G	G	14|14	C	18|18	C	8|8	Intergenic				ACGATAGACGTCTATATTTGAAAATATTTCCAACAGTTTTATCATTTAAAATAATTATCCTAATTTTGTTGTTACACAAAAAATTAAATTTGAAATAAAAATATCATCAACTTTCATCATTCCAACTCAAATATTTTACAGTGGAGTCGAATCAGACTTACCGTCATTTAATTAAGATTGTTTGAGTTCATTGAAATTGCAACTTCGATAAATAGTTTGATCCAAAAGTCTATTTTCATATTTTAAGTATACGTACATAAAACAAGTACAGATATAAAAATTTGAAACTTTCAATTTCAA[G]TGAGATAATATATACCATAACCATTAAATTAGGTACAATTGACCAACAAAAATCCATTAACCTAGCTAAACCCAAAAACTTGGAAATGCCAATCCA…	C/G						G/C
CG_Chr01	527738	T	T	5|5	C	3|3	C	3|3	Intergenic				GGAAAGTTTGATCATTAATCACAATTAATTAATTAACCCCACCTAAATTTGCTTTAGTAGGGCCATTTAATGAATGTTACAAAGTAATAAATGATAAAATTACGTNTTTTTTTTTTTTTTTTTTTTCTTCTTTTAATTTCTAAAACCATACCATTAGAACTTTAAAATCAAATTAAAAGTTTTTAATTAAGTCAAAAGGGAAAGTTTGATCATTAATCACAATTAATTAATTAACCCCACCTAAATTTGCTTTAGTAGGGCCATTTAATGAATGTTACAAAGTAATAAATGATAAAATTA[T]GTGCTGTCTAAACCCATTTAATGAAACCTTCATCCAAGCCAAAGTAACTTAATAAAGTCCCTTTTTTTTTTTTTTTTTTTTTTTAGTNNNNNNNNN…	C/T						T/C
CG_Chr01	532953	A	A	13|13	G	4|4	G	5|5	ClCG01G000610	ClCG01G000610.1:CDS,exon	CDS,exon	Ethylene responsive transcription factor 1a	TGTTGTTTGAAAAAACTAGATTTATTACACAACAAAATACAAAAACCATTGCGCTAGTGGAAATAAAATCTAAAAGCCAATCAATAAAATTTAAAAGAAAAAAATATTTATATATTTTTTAAAATTTGAATTTTTTTTAGAGAGACCGATAGATTCCATTGTGGCGGCCGGAAGAAAATCTGCCAGAAAGTAAGCAGGCCGGCGGCGGCACATTTTCCGATGACTCTGAAGCGTCACTCACTGAATTCCTCATAGGACCACCAAGGGATCCGACCCCATTAAAATTTCTTCAAAATAATC[A]TGATCTTCTACTCTTTCGTCGGAACCCCCCACCGCCGCCCATTCGCCGGAGCCAGCGCCGCCGCCGATCCATGGTGTTTCTGGTATGAGAGTTGAT…	G/A						A/G	1	SYN	SYN:ClCG01G000610.1	H(CAT)->H(CAC):ClCG01G000610.1
CG_Chr01	535144	C	T	15|15	C	8|8	C	11|11	ClCG01G000610		promoter		TTTGAAAATTAACCAAAGAGAAACAAATGAAAGACAAATTTGAGTTACATAAATATTTCATATCTTAAACTATTACGGTAAACTTTGTAATTGGGAGGAATAATGTTCCTTAGCTTTATTAGTTATATTATATTTGATATGACTATCGATTTAATTTATATAATCAAATGATTGACATTGATATTCATGCACTCTACTATACTATAGTTGTGGCAATCATGGATCATGGTTGTTCTCTTGGGTATATTGTAGCATATGCTTTTCAAACGGTACAAAAATAATGGTTAAAATTTCATTATA[C]TTTTACTGATTTGAAATTTGTTCAATTTTAATACTTGTATTTTAATTCATGTAGGGTGTGATTAATTTTAAAAATAAGTCATTTTGAAACAAATTT…	T/C	C/T
CG_Chr01	535547	C	T	12|12	C	6|6	C	8|8	ClCG01G000610		promoter		TTTAGCAACTATTCAAAATGAATTTTGAAAAATTAGTTATTAGTTTAGGATAAGCACTTAAAACCAACTTTTAGGAAAATAAATTTTGAGTGTTTGATGATTAATCTCTCCCTAATTTGTATGAGAAACGCCAGCCACAATCTTTGGCGACCGTTGTTAACCAACTTCCACAACTGTCGTGGCCACCACCATTGCCAAAAAATTCCTTTATGCTAAGTTGACATTTTTAAAAACACTTTTATTATATAACAAACCAAACAAATTTGAATATAAAAATGCTTTTGAGAAAAAATTGTCAAA[C]ACAGAGTCATTTTTATTTTAAGAAATTTTTATAAAAAAATATTTAAATAAAAATAAATTTTTTGAAAAACATATTTTTCCTAAATCATTCCAACTA…	T/C	C/T
CG_Chr01	535549	C	T	12|13	C	6|6	C	7|7	ClCG01G000610		promoter		TAGCAACTATTCAAAATGAATTTTGAAAAATTAGTTATTAGTTTAGGATAAGCACTTAAAACCAACTTTTAGGAAAATAAATTTTGAGTGTTTGATGATTAATCTCTCCCTAATTTGTATGAGAAACGCCAGCCACAATCTTTGGCGACCGTTGTTAACCAACTTCCACAACTGTCGTGGCCACCACCATTGCCAAAAAATTCCTTTATGCTAAGTTGACATTTTTAAAAACACTTTTATTATATAACAAACCAAACAAATTTGAATATAAAAATGCTTTTGAGAAAAAATTGTCAAACA[C]AGAGTCATTTTTATTTTAAGAAATTTTTATAAAAAAATATTTAAATAAAAATAAATTTTTTGAAAAACATATTTTTCCTAAATCATTCCAACTAAA…	T/C	C/T
CG_Chr01	535588	A	G	17|17	A	7|7	A	5|5	ClCG01G000610		promoter		AGTTTAGGATAAGCACTTAAAACCAACTTTTAGGAAAATAAATTTTGAGTGTTTGATGATTAATCTCTCCCTAATTTGTATGAGAAACGCCAGCCACAATCTTTGGCGACCGTTGTTAACCAACTTCCACAACTGTCGTGGCCACCACCATTGCCAAAAAATTCCTTTATGCTAAGTTGACATTTTTAAAAACACTTTTATTATATAACAAACCAAACAAATTTGAATATAAAAATGCTTTTGAGAAAAAATTGTCAAACACAGAGTCATTTTTATTTTAAGAAATTTTTATAAAAAAAT[A]TTTAAATAAAAATAAATTTTTTGAAAAACATATTTTTCCTAAATCATTCCAACTAAATTTAGTTCCAATAGCTAGTTTATTGCTTATCTAAAAAAA…	G/A	A/G
CG_Chr01	537878	A	G	22|22	A	10|10	A	4|4	Intergenic				CTTTGCACTAAGTTTGTTAGCACCCAACCTAAATGCCAATTGTTATCAAAACAAAGGTGGTGAGTTGTCATCCATGTAGAACACATAATAATTAACAAAAAAATAGTAAGTCATCGACCAACTCTAAAATATCCTTTCAACTATTCCTAGAGATCAACAATTGGGTGGTCAACTAACTAAATCACTGTATCAATTTCATGCAAATCATTTAACTTAAACTAAGTGGTTGGTAAATAGTTAGAATATGATGTGACATTTAAGTATAGTAGTATCATCATAGCACTAAAAAAGACAGATAAC[A]ATATGGTGGTAGTTACAATAATACCTTAAAACTTTCAATTATAAAATTTTGACTATCAACCCTAAATAAATGTAGAAATTATAATAATTATATAAA…	G/A	A/G
CG_Chr01	537949	T	G	25|25	T	10|10	T	6|6	Intergenic				CCATGTAGAACACATAATAATTAACAAAAAAATAGTAAGTCATCGACCAACTCTAAAATATCCTTTCAACTATTCCTAGAGATCAACAATTGGGTGGTCAACTAACTAAATCACTGTATCAATTTCATGCAAATCATTTAACTTAAACTAAGTGGTTGGTAAATAGTTAGAATATGATGTGACATTTAAGTATAGTAGTATCATCATAGCACTAAAAAAGACAGATAACAATATGGTGGTAGTTACAATAATACCTTAAAACTTTCAATTATAAAATTTTGACTATCAACCCTAAATAAA[T]GTAGAAATTATAATAATTATATAAATTTGAGAATTAAATTTTAATTTTTATAATTATTATTAGTTTGAGGAATTAAAAATTTGAAAGGGTAAATAT…	G/T	T/G
CG_Chr01	539557	C	G	13|13	C	6|6	C	4|4	Intergenic				GGGTATAAGTATTTAATTTCAAGTTAACAACTGTTGGAGTATCAATATGTTGGAAGCTAAAGCTATTTTGGATGATCTTATTGTAATCTGCTACTTGAGGTGGAATTGGATGCTTTGGAAGTTATCAATCCTCTAAATAGAAAGGACAACCTCCTTAGTTGATATTTGGATCCTCATCGAGGATTTTTTTTTTTTTTTTTTTTTTTTGTTGCTAACTCTATTAATATCTCATTTTATGTCACATCCTTAGAGATCGAGAACAAAACTATTCATGCTATTGCAAATTTGACATCTTCATAA[C]ATTTTTATTTATTCTAGGAAAGTTGTCTTTCTTGTTCATATTCTCTCTCTTATCCATGAAGAAAAAATGAAGTAGTAATTTTTAGTTGGTTGTTCT…	G/C	C/G
CG_Chr01	539817	A	G	8|8	A	7|7	A	3|3	Intergenic				CAAAACTATTCATGCTATTGCAAATTTGACATCTTCATAACATTTTTATTTATTCTAGGAAAGTTGTCTTTCTTGTTCATATTCTCTCTCTTATCCATGAAGAAAAAATGAAGTAGTAATTTTTAGTTGGTTGTTCTTGGTTTTTTTTTTCGTCTAAATAAATTTATAATATACTAAAGGAATGAATATATTTAAATACGTTTCAAACTTTATAGATAATTAATGGAACCATTTTTAAAAATGTGACTGAAACTAATTTTAAGATTTGTTGTGGATAAGTTTTTGTTAAATTGCAAAAGT[A]GTCCCTATAGTTTGAAAACAAAAAATTAGAATTTAGTCCCTATAATTTTAAAAATTTGAATTTGATCTCTATGGTTCGGACAAAAATTAGAATTTA…	G/A	A/G
CG_Chr01	540238	T	A	13|13	T	9|9	T	6|6	Intergenic				AATTTGGGACTATTTGAATTGATTTGAGAAATTTTTTTTTAAAAAAATTCAATTTTATTTAAACTCTTTTGATAAAAACTGTTTAAAATACGCTTCAAAATCTATTTGGAGTAGTTGTTAAATACTCCAATTTTTTATAAAATAACTTAATTTTTAAATCAAACACTTTAAAATGTAATCCAAAAACACACTTTAAATATTATTTATGAAAGTTTTATGCAAATTTTTAAAAACTAACTCTTTAAACAAATTCAGAAATATAAAGATGAAAAGTATATAATAGTTAAAATTGTTGATATG[T]ATATTTTTGAAAAAGAATAAAACTTCAAGACGAAGTTGGCCAAATATATTGGTTTTTATCCAAATTATTTCCCATTGTCCATTACTCTGTTCTCCT…	A/T	T/A
CG_Chr01	540569	C	T	12|12	C	7|7	C	3|3	Intergenic				CGAAGTTGGCCAAATATATTGGTTTTTATCCAAATTATTTCCCATTGTCCATTACTCTGTTCTCCTCATTAAATACTCTGATGAATATTCCTTCGAATCCGCATTGCATAGTTGCTTTCAATTGTCATCGCCCACAGATGACATACTTTTTATTTTTTTAATAAGTATTTTCATTAAATACAATAAAGAAAATTTACAAATATATTGTTTCGATGCTCATTTTTTTTTTTAATAATATCATTAAACTTTTAAAATTTGGTATTGAACTTAAACAAAAATTTAAGGAAAAAATTGCAAAAA[C]TACCTATGATGTATGGTAGTAGTTTTATTTACACCCTCAAATTTTTAATTGTAAAAATTAGGCTCCTAAATTTCTATAAGTGTTAAAATTAGACCC…	C/T	C/T
CG_Chr01	541955	T	C	17|17	T	10|10	T	3|3	Intergenic				CCAAAAAAATTATGCAAATTTCTATAGATATTCCGTCATTACCCATCACAGCAATTGACAGCAATTTCGCAGATACTGTAACCTATTTTTTCAAGTTCTAAATTGAAATTTAGGAAACACTAATTTACTTCATTTCACACTATTTTTTTTCTAAAACTAACATAATTTTAAAAACTACTCCAATTCCAAAATAAGCCCAATTCTTTTTTACTGGTGGGGTTCAAATAAATCTACTTGTCCAATAAAACGAACATTTGGTAACATTTTTACTTATGATTTTTTCTTTTGTTTTAAATGTAT[T]TACAAAGAGAATATGTCAAAACAAACATAACTTAATTAACATACTGTTGCGTTAACTACCATGAGGTCTATAGTCTATAGTTTATAGTTTGAATCC…	C/T	T/C
CG_Chr01	542127	G	T	8|8	G	5|5	G	5|5	Intergenic				AACTACTCCAATTCCAAAATAAGCCCAATTCTTTTTTACTGGTGGGGTTCAAATAAATCTACTTGTCCAATAAAACGAACATTTGGTAACATTTTTACTTATGATTTTTTCTTTTGTTTTAAATGTATTTACAAAGAGAATATGTCAAAACAAACATAACTTAATTAACATACTGTTGCGTTAACTACCATGAGGTCTATAGTCTATAGTTTATAGTTTGAATCCTCTCCCCCTATAGTCTACCAAGAGGTCTATAGTCTACCAAGAAAAATATATATATATATTAGGAATGATTCGAAC[G]TTAGGTTGGTTTCATGCTTCCCTTTCTTCAGTTAAAAAAAAAAAGTTCTTTTTTTTTTTTTTAAAAAAAAAACAATAAAAAGAAAATTCGAGCTAA…	T/G	G/T
CG_Chr01	543224	C	A	17|17	C	10|10	C	6|6	ClCG01G000620	ClCG01G000620.1:Intron	Intron	Ubiquitin conjugating enzyme 2	CAACTTACAAGCTAGAGGTTGGGAAACCATTTACCCCATGGCATACTTCTGGGTCCAGCTCCTTGCAGTGGTTTCATACTTGTTCCTGTCTGTCTTGTACATGTGAGCAATCTCCGGCACCAACGGATCGTCGGGATTAGGGTCCGTTAACAAAGAACAGATCGAGAGCAACACCTTGACAAAGGAATAATCTATCCGTTCAACAGAAACTTACGGCCAAAACATTCACCAATCAAAATTACAGAACAATGCAACAAACCTATTGATTCAAACTATATCAGATTTACGCTAAATCTAAAG[C]AGGAATCTATTGTGTCAAAGTCCACCATGCATGAGAAATGTAATGCAGTGGATGCAACAATTGATTGATAGAGAGAAAATAAAACTTCATCAAAAG…	A/C	C/A
CG_Chr01	550004	C	A	17|17	C	4|4	C	6|6	ClCG01G000640		promoter		TTTGAATCACCTTGCGCTGTTCTCCACGACATTTCTTCCTCCTTCAACGCTGATTTGTTTCTCGTTCGACACCCATTTCTTCGCTTCTTCTCACTTCTTCAACCCAATTTCTTCTTCTCCCACCCATTTTGATTTCCTCGAGAAATACCCACTTGAAATCGTGAATGAGAGAAGGTGAGGACGAAATTAAAGCAAAAAAATCGAAATCAAAACCCAAATATGGAAGAGATAAAGACTATGGCTTCAAGAAATCTTCAACTAACCAAATGAAAACCAGAAAATGTACATCAATGTCAAAAG[C]AATCTTGAACTTCAAATCTTGGGGAATATTGTAGAATCTTGGATATTATAGGGTTGAATATTGAAGAAGATGTTGCAGAGAAACTCACAGCTTCGG…	C/A	C/A
CG_Chr01	625610	A	G	14|14	A	22|22	A	13|13	Intergenic				AATTTAAGGCTTGTTGTTAAACAACAATCAAACTCAAAATAATAGCATATGTAGTACAAAGATAAGAAAAATTATAGATATAGCACAAAGGAGGCCTATACATCGAAAAAGACTAAAAAATCCAATGATTTTCGTTCACTAGTTTTTGTCCCGCTATTAATGATAGCTTCTATCCGTGACTATCACTAATATAGTTGCTATCAACAGTAATCATCGATAGCTTCTATGAGTGACTATCATTAATAACTTCTATTAGTAGTTATATCAATTATAATCAACTTTGAAATATTAACACTTAAG[A]TAACTAGTGACTATCAATGATAGACTTCCATAAACGATTATCCTTTAAAAGAAAACAATCAACTTTGAAAGATTAAGTTGTATAAACTTTCATAAA…	G/A	A/G
CG_Chr01	627622	G	A	10|10	G	18|18	G	9|9	Intergenic				CATGGAGATTCCATACAAAAGGTTCAAAATATTAATAGCTGACAAATTTTCTTTGCACCTACTTACAATTTTTAGTCTTATTAACAATTTTGCTTTATTCTGCTGATGGATTTTCAATCAGGACTGGAAGGTGCTCTACATGTTTGAAATCGAGTAAAACATAACATCCAAATAAATCGAAAACTCTCTAATCTCTGAAAGATTGAATGCTCCTTGAAGACTAAAATTATTCCAAGAGTATAAAACTTTTTCTAAGACTCTAACTTTAAGAACACTTAAACACTCTCCCTTTCGAGTGAA[G]AACACTTATAAGAGAGATCAATCCAATGCACAAGACCAACAAGTTGAGTTTGCTCGAGAATAAGCGTTTTGACACGAGTTAAATGTACATACAAGA…	G/A	G/A
CG_Chr01	627787	C	T	4|4	C	8|8	C	5|5	Intergenic				ATCCAAATAAATCGAAAACTCTCTAATCTCTGAAAGATTGAATGCTCCTTGAAGACTAAAATTATTCCAAGAGTATAAAACTTTTTCTAAGACTCTAACTTTAAGAACACTTAAACACTCTCCCTTTCGAGTGAAGAACACTTATAAGAGAGATCAATCCAATGCACAAGACCAACAAGTTGAGTTTGCTCGAGAATAAGCGTTTTGACACGAGTTAAATGTACATACAAGAGAAAGATTCAGGAGATAAAATATTAGAGATTGACCTCCACTACATACAGATTAATAGAAAATCAAGTT[C]ATTCTCCGAACTAAATTTGTTCTTAAAAAAAAAAAAAAAAAAGACACCTACTATTCTATCCACTCATATATTTTCCTCAAATTTGGTTTAAGATCT…	C/T	C/T
CG_Chr01	629223	G	C	21|21	G	18|18	G	7|7	ClCG01G000750	ClCG01G000750.1:Intron	Intron	Unknown protein	CATGGTCTGGATGGCATTCCAGAATAGTGCTTTTAGTTAGCCAGAGATTACATTTATTATAATCATTGAGAACTAGATTCCCCTGTTTTCCTATCTTTCTACAGCTTAGATGTGTAATTATGTGTTTTCCAAGCAGAAACAAATCTAAGAACTATTTTCATTAAGACAATTGATACAAATGGGCAACACATAATTGTAGAAAATGAGTTGATCAAGGCTCCAATTTGTTTTGTATATAATTTAAACATAAAAACCTTCTTCAAATTTAGCCCTCCTTGAATACTTTTATTTCTTTCTAAA[G]AGATTTTACACCCACTACGCTTGAAAGCAAAACTCTATCCACAACTCCACCAACACGAGGCCTTCTTCACGGTGTCCATTTCAATTGCACAACAAG…	C/G	G/C
CG_Chr01	629756	A	G	19|19	A	13|13	A	9|9	ClCG01G000750	ClCG01G000750.1:CDS,exon	CDS,exon	Unknown protein	ATCCATCAGAACATTCTCCAGCCTCCACTGCCAGACCCACATTATCTTGGTTTTGAGCTACCAAAATTTGTTGGCAAATTCCAGTTAGTTCCTTGCAGATTACGTCCAGTTGGTCCTGGGTCCGAGATAACACAGTGACAGCATCCAGGAAAAGCAAAGAGTAGAGGAAGGTAGAGAATAGAGTTAAAGCCAAAACGACCCACCAATCCTTGCACTTGAAGGACAAAGAAGCCCCAAAGAAGAAAAGGCGTCCCCAAGAAAGGTAGCCAAGAACAATGTTTTGAAGTTTGGTTTCAGAGT[A]ACGAAGCCTTGTTTCTTGGTCGTCATAAACATCTTTTCAGCAACACAAAATTCCTCCTCAACTGATCTCGAAGAAGAACCATGGCAATGGAAACAA…	A/G	A/G	1	NONSYN	NONSYN:ClCG01G000750.1	Y(TAC)->H(CAC):ClCG01G000750.1
CG_Chr01	630872	A	C	19|19	A	12|12	A	3|3	ClCG01G000750	ClCG01G000750.1:Intron	Intron	Unknown protein	GCTACCTGATTACTAAAAATTGAATCGACCCAATTTCTTTATCCCAATCCTGAATCCATTTTACGATGACTTCCTACCCTTTCCGGTTCACATAAATCGCCATCAATCTCCATCAAAAATCAAGAAACATGCTGTAAATTGTAGCACAAAAGGCAAAGACATAGTTATTATCAACTTTTTCAAAGATACTGAAGTGTTCCTTACCACTCAAGACAAATTACTGAAGGCGTAGATTGTATATGATCGAAATTGAATTCTCGCGTCGCGTTGATGGAGCATCCAAGCCTTTCCCTTCCAATC[A]CTTTCTGTATTGTTCGTTTCCCACTGCTTATATTTCCTCATTGGAATTTCCTCTTTTTAACATTTCTACTTTTGGGTCCTTTCGAATGATTTCAAT…	A/C	A/C
CG_Chr01	631562	T	C	22|22	T	16|16	T	12|12	ClCG01G000750	ClCG01G000750.1:Intron	Intron	Unknown protein	TTTATAAATTATATAATATTATGAAAAAAAAATTCAAATGATAGGGAGTGTTTACTCATTTTGCTATAGGTTAAAACAACTCAAATAATAATTATATAATTTTTTTAAAAAAATAATTTATATTCATAAATAAACTAATAATAGATTATTGTTAACTAAATATTAGTGAGAAATATTAAACCCATTTTAAACAAATTGTTTAAATTAGAATTCAATATTTGAATTTGCTATCATAAAACATGAAATATTTTTGTTGAATCCCTTTGTTTCAAATTCTCTACCAAACAAACTCTAAATATA[T]CATTACATTTTTAACATCATGCCATTTTAACATATTTGTCAATCACGGGCTATACCCACCCCTTCAGATTAACGTACTTATGCCTAAGAAAAGATG…	T/C	T/C
CG_Chr01	631714	C	T	11|11	C	12|12	C	11|11	ClCG01G000750	ClCG01G000750.1:Intron	Intron	Unknown protein	TAACTAAATATTAGTGAGAAATATTAAACCCATTTTAAACAAATTGTTTAAATTAGAATTCAATATTTGAATTTGCTATCATAAAACATGAAATATTTTTGTTGAATCCCTTTGTTTCAAATTCTCTACCAAACAAACTCTAAATATATCATTACATTTTTAACATCATGCCATTTTAACATATTTGTCAATCACGGGCTATACCCACCCCTTCAGATTAACGTACTTATGCCTAAGAAAAGATGAAAGAAGGAAAATACCAATTTTGTTTTCCCACTGGCTCCCCTTTGTCAGTCTACA[C]TTTTGCCACCACAAAATTTTATTTACAAATGATATCTTGAGGATCAGGCAAGGGAAAGTTTTAAGCTCTTCGGTTTGTGGCAAGGAGGGAGTTTAG…	C/T	C/T
CG_Chr01	634919	C	T	13|13	C	13|13	C	10|10	ClCG01G000750		promoter		ATACACTGGTTGCAATTGCAAATTTTAGGGCTCGCCATTTCAATTTGGATTAGGAAAATTGAGCCTCATCTTAACTTTCAATTTCACAAAATTAAATTATAAATTTAAATATAAAGATGTCGATGTCTTTAAATAAAATATCAAATATCGATAAAATGTCAAACCACGGATATTTCTTCAAAAAAAAAAAAATATATATTTTTTAAACTAGTAAATAAACATATTATAATTTTTAAACAACCTATCATCTATATTATATTTATACTTATTTAGTCAGGGGAAGAAATAAAATAAAAGTAC[C]ATTCATAATTCTATTTTTTATTATTTTTATTTTGTACAAGAAGTTCAAGGATTGAATGCTACTTTTACAGTAATATTTTCGAAGAACTTGGAATAA…	T/C	C/T
CG_Chr01	635209	A	G	16|16	A	19|19	A	8|8	ClCG01G000750		promoter		ATAAAAGTACCATTCATAATTCTATTTTTTATTATTTTTATTTTGTACAAGAAGTTCAAGGATTGAATGCTACTTTTACAGTAATATTTTCGAAGAACTTGGAATAACTTTGGTAAGGGCTTAAAAATACAAACTAATTCAAGATGATTGAAGCTTTAAAGTTTAGTAATAATTGGGCTTGTTTTAAACTGTATAAGCAAAAGGATAAAATCCATTTCTTCAATAAAATTGTATCAATATATTTAAAAAATATATGAAAAATTATTATAAATAGAAAAAATATCAAACTATTTACAAATT[A]TTTTAAATAGACATCTATTTGGGTCTATCACGGTCTATGACAGATAGAAAGTAAAATTTTGTTATATTTATAATTATTTTCAACAATTTCTTTTAT…	A/G	A/G
CG_Chr01	635879	G	A	14|14	G	20|20	G	17|17	Intergenic				AGATTTTTAGTTTTCAAAATTTAGCTTGGTTTTTGAAAACATGAGTAGAAAGTCAATTACAAAACATAAAAACTTATAAGTGAAACTAATGTGTATACGCATAATTTTCAAAAACCAAAAACCAAAAGTAAAATGGTTATTGAACAGTCGTTAATATTTTAGCTTTAGTAAAAGAGAATAGGGCTTAGAAAACTAACTCAATAACAATAACGTACCACAATAGCTTAATTTCCAAAATTAGGCCTAACCTCCCAACTCTCCTTTCTTAACTCCCTCTATTTAAAACCACTCCAAACTAAT[G]AACTATGAGGTACAATTAATTAATTATGTGGGGGAGGGTCAAATTTTTGCATTTCTAACTATTCCTATAGATAATCTTTGCATCGTAGAAGGGGAT…	G/A	G/A
CG_Chr01	635986	G	C	14|14	G	21|21	G	19|19	Intergenic				TCAAAAACCAAAAACCAAAAGTAAAATGGTTATTGAACAGTCGTTAATATTTTAGCTTTAGTAAAAGAGAATAGGGCTTAGAAAACTAACTCAATAACAATAACGTACCACAATAGCTTAATTTCCAAAATTAGGCCTAACCTCCCAACTCTCCTTTCTTAACTCCCTCTATTTAAAACCACTCCAAACTAATGAACTATGAGGTACAATTAATTAATTATGTGGGGGAGGGTCAAATTTTTGCATTTCTAACTATTCCTATAGATAATCTTTGCATCGTAGAAGGGGATAGTGAAAAAG[G]TTTAGAATTTTACTCGTTTTATCATTTTCCTTTTTAGTTTAAAACAAACTAAAGGAGGAAAATTTTTTTCCCTTTGTTCCTTCCTCAATCCACCCC…	C/G	G/C
CG_Chr01	636387	T	C	17|17	T	17|17	T	14|14	Intergenic				AAAACCAAAATTGATCGACCCTCAAAAGACCTACATACAACGATGATGTTTAAATGAAAAACCAAACTTTTATTATGGAAAAATGCATGAAAACACAAGCATACAGAAAAGAAAAAGGACATAAAATATGAGTTAAACTACAAAAAGGAACTCCAATGAAATAAAATAATAAGATCTAGTGAGTGATTACAAAAAGTCCCTATCAGTGAAATCCAAAGAGAAAGTTAGAATCTAAAATCTCTCCAAGATTAGGCCAAGTAAATTTTATGTTGTTGAGAGAGAAGATAACAAGAGTCAAAT[T]GACCGCATCAATTTAAACAACTCCATACTTTTAGTTGGCCATAGATTATATAGATCTCTCCCGACCAACAAATAATTTCTTTTCCCCTTATATCCG…	C/T	T/C
CG_Chr01	636489	G	A	7|7	G	13|13	G	13|13	Intergenic				ACAGAAAAGAAAAAGGACATAAAATATGAGTTAAACTACAAAAAGGAACTCCAATGAAATAAAATAATAAGATCTAGTGAGTGATTACAAAAAGTCCCTATCAGTGAAATCCAAAGAGAAAGTTAGAATCTAAAATCTCTCCAAGATTAGGCCAAGTAAATTTTATGTTGTTGAGAGAGAAGATAACAAGAGTCAAATTGACCGCATCAATTTAAACAACTCCATACTTTTAGTTGGCCATAGATTATATAGATCTCTCCCGACCAACAAATAATTTCTTTTCCCCTTATATCCGTGAGT[G]TCCGAGCCAGTTTATGCGCCACCTCGACTAATCTTACAAGACAACCCGCTTGACCCTACAACATTTGGATGTCAAGGAAACTTGTAGGATATAAAA…	A/G	G/A
CG_Chr01	636570	C	T	9|9	C	19|19	C	8|8	Intergenic				TGATTACAAAAAGTCCCTATCAGTGAAATCCAAAGAGAAAGTTAGAATCTAAAATCTCTCCAAGATTAGGCCAAGTAAATTTTATGTTGTTGAGAGAGAAGATAACAAGAGTCAAATTGACCGCATCAATTTAAACAACTCCATACTTTTAGTTGGCCATAGATTATATAGATCTCTCCCGACCAACAAATAATTTCTTTTCCCCTTATATCCGTGAGTGTCCGAGCCAGTTTATGCGCCACCTCGACTAATCTTACAAGACAACCCGCTTGACCCTACAACATTTGGATGTCAAGGAAA[C]TTGTAGGATATAAAATCCTAGATAAGTGGCCATCATAGATTGAAATAAACCAACAAATGATCGTCACAGCCTAAAATCAAACAGTCTGAAAAGATA…	T/C	C/T
CG_Chr01	636607	A	G	13|13	A	19|19	A	10|10	Intergenic				AAAGTTAGAATCTAAAATCTCTCCAAGATTAGGCCAAGTAAATTTTATGTTGTTGAGAGAGAAGATAACAAGAGTCAAATTGACCGCATCAATTTAAACAACTCCATACTTTTAGTTGGCCATAGATTATATAGATCTCTCCCGACCAACAAATAATTTCTTTTCCCCTTATATCCGTGAGTGTCCGAGCCAGTTTATGCGCCACCTCGACTAATCTTACAAGACAACCCGCTTGACCCTACAACATTTGGATGTCAAGGAAACTTGTAGGATATAAAATCCTAGATAAGTGGCCATCAT[A]GATTGAAATAAACCAACAAATGATCGTCACAGCCTAAAATCAAACAGTCTGAAAAGATACAAATATTCTACGAAGGTACTCCATGCTTCCAAGCAA…	A/G	A/G
CG_Chr01	636722	A	G	11|11	A	17|17	A	15|15	Intergenic				TTGGCCATAGATTATATAGATCTCTCCCGACCAACAAATAATTTCTTTTCCCCTTATATCCGTGAGTGTCCGAGCCAGTTTATGCGCCACCTCGACTAATCTTACAAGACAACCCGCTTGACCCTACAACATTTGGATGTCAAGGAAACTTGTAGGATATAAAATCCTAGATAAGTGGCCATCATAGATTGAAATAAACCAACAAATGATCGTCACAGCCTAAAATCAAACAGTCTGAAAAGATACAAATATTCTACGAAGGTACTCCATGCTTCCAAGCAAAGGGGCGAGCAAGAAAAA[A]ATCTTAGATAACATCAACAACTAGGTAGCCAAATCTTTCCAAAAAAAATATGACTCCGTAAAGGACTAATTTTAGAGAGGTCCAATCAATGTCTCT…	G/A	A/G
CG_Chr01	636787	A	G	11|11	A	12|12	A	14|14	Intergenic				GTGTCCGAGCCAGTTTATGCGCCACCTCGACTAATCTTACAAGACAACCCGCTTGACCCTACAACATTTGGATGTCAAGGAAACTTGTAGGATATAAAATCCTAGATAAGTGGCCATCATAGATTGAAATAAACCAACAAATGATCGTCACAGCCTAAAATCAAACAGTCTGAAAAGATACAAATATTCTACGAAGGTACTCCATGCTTCCAAGCAAAGGGGCGAGCAAGAAAAAAATCTTAGATAACATCAACAACTAGGTAGCCAAATCTTTCCAAAAAAAATATGACTCCGTAAAGG[A]CTAATTTTAGAGAGGTCCAATCAATGTCTCTAGATGACCATATTGATTCAATAAGAGAGCAGTAAACCAAACTTGAGATCATATCAATAAATAATT…	A/G	A/G
CG_Chr01	637203	G	A	12|12	G	3|3	G	5|5	Intergenic				ATTTCGCTGCCATCAATACAGTATAAGCATAAGGATAGAATCCACTTCTTCAATAAAATTGTATCAATATATTTACATAAAAGAAAAATATTAAAATGAGACAATTTTACTTGTATAAAGAAAATCAGAAGATCACAAATTTAATAATAATATTTGGAGCACTTTCTAGGAACAAAATGAAGGGAGAGAGAGAGAGAGAGAGAGAGAGAGAGAGAGAGAGAGAAAAAAAAAAAAAAGGAATCCAGGGGACCCCAGAGGACGAAATTGATTGAATGATACGTGCATAGAGAGACTGAGACT[G]ACTTTGTTTCTTCTCCCAATATAATATAATATAAAATATAATAAATAAATAAACAAATAAATAGAACCTTCTCCAAAATAATAATAAAATAAAACA…	A/G	G/A
CG_Chr01	646172	T	G	10|10	T	11|11	T	3|3	Intergenic				AACTTCTTATTTGGAGTCTAAATTATAAATTTAATAGTAGTGTTAGGAAAAATGAAATGAATGATTAAATGGTATGGTGTCAAATTAAAGTTTTTATTTTTTAAGAATAAAACAAAATAATTGTTTTTAATAATAATTTATTGTTTAAAATTATAACTTACACAATTAAAATAAAAATAAAAATTTATTGTTATTTTGATATTTTAGTTATAATTTAACCATTATAATATTAAAGACATAAATAAATATAGCTCTTTGTCCAAACAAGTGGCCTTGAATATTTGTGCTTGAAAACTCCAC[T]TAAGTATTTTTGTTTAGTACAATAGCTAGAGACGGAGAGATTGCATGCAACTATATATCTCTTAGTTGCTAATATTTGTATACTAATTCAATTATG…	G/T	T/G
CG_Chr01	647323	G	A	10|10	G	3|3	G	4|4	Intergenic				GGCTCTTTTATTTTATTAATACCTTTTTTCTTTTTCTTTTTTTATTTTAAATAATAATAATAATAATAATAATAATAATAATTTGTACCTTTTCTTCTTTTTAGATTTTGCTCTCAGTGAGACTGAAAGGGCATGACATGAGTGTAGCGAGAAGGAGAGGGAGAAAAAACAAGTCAATTCCGACTTGCATTTCTATCTATTTTTAATTATAAATAATTTTCTATGAATCATTGATTTTCTTTTTTTCTTTATTTCTTTTTCTTTTCCTTTTTCTTTTTCAATTCTATATTTCTCCGACAA[G]CACAGATCAAAATTAAACTTTATTATTTTTCTAATATTAATAATTTAATTTTGAATTCATGCATATTATTTATATGGATGTTTTCAAAAATAGAAA…	G/A	G/A
CG_Chr01	647625	T	C	19|19	T	13|13	T	5|5	Intergenic				ACAGATCAAAATTAAACTTTATTATTTTTCTAATATTAATAATTTAATTTTGAATTCATGCATATTATTTATATGGATGTTTTCAAAAATAGAAAAACTGTGAAAAATAGTTACAAATATAATAAAATTTTACTTTCTATATGTGATAGACTGCGATAAACTTGATAGACATCTATCACTTTACTAGATAGACACGGATAGATGTCTATTTAGGTCTATCGCGATCTATCACAAATAGAAAGTAAGATTTTGCTATATATTTGTAAATAGTTTGATATTTTTTCTATTTATAATAATTTT[T]ATATCATTTAGTTAAAATTATACATAATATTATGGAGTGATTTTGGACCATAGAGGATAATCAACATAAAATAGGAATATAAACAACAAAGTTGCG…	C/T	T/C
CG_Chr01	648028	T	G	25|25	T	7|7	T	8|8	Intergenic				ATAAGGTTTGGGCCAAAGATTGGACACCCTGTGCCTAAAATGGACCTTGGTCGAGGTCGAACCTAGCAAAATATCTAATGGGACACGTTCTTCTTTACTTCAAACAAATTCATAGTTGGTGTCAAAGTTATGTGTGTTTCCTTCTTCTCAATGACATCAACAAATACCCTTTCATATAATACAAGCCATTTTGTTTTTCTTTAGCTCAAATTTCATTTTTAAAATGTCAAAGAAATGATTTTTCTTACCAGAAAGACCAAAGTTTTTCCAGAAAAATGAAAATGAAAATGAAAGGTTTTT[T]TATTTCTAAACGAAACTTTGAATCACATCAAAATAGATTTTTGAGAATCCATTGACTTATTTTCTTTGACAGAGAGGTTATTATCTTTAAATTTAT…	G/T	T/G
CG_Chr01	648384	T	C	20|20	T	5|5	T	4|4	Intergenic				CTTATTTTCTTTGACAGAGAGGTTATTATCTTTAAATTTATTCCAAGCACATTAAATTTTATTCATCCAATTTTTTTTTCATATTTCTATATTTTTAAAGTTTTCTCCCCCCATCCAAAACACATTTCATTTACATTATAAAAAATTAAACAAAAAATATATAGTTTTAGCTATTGTTTTCTTTAATTACTTAATTTCATAATAAACGTTTAGTAACTAAACTCAATAAAAAAAATCAATCAAAATTAAAATTTTTTTCATAAAAGCTAATTTATAAACATGTTAAGCCACATGCATTGC[T]CGCATCCTCTAACTAGTATATATAAGAGCTATTTGTCTTTGGATTGACTGGCATTAATATCTCCTGTTGACTTGTTGCGTATCAACTATATAACTT…	C/T	T/C
CG_Chr01	648565	C	A	13|13	C	8|8	C	8|8	Intergenic				TTTAATTACTTAATTTCATAATAAACGTTTAGTAACTAAACTCAATAAAAAAAATCAATCAAAATTAAAATTTTTTTCATAAAAGCTAATTTATAAACATGTTAAGCCACATGCATTGCTCGCATCCTCTAACTAGTATATATAAGAGCTATTTGTCTTTGGATTGACTGGCATTAATATCTCCTGTTGACTTGTTGCGTATCAACTATATAACTTATATACGACTAATATATCAAATACAAAGTATATCTTAGTTGATTAATATATCATATATAAAATATAGGAACATATTTTAAATGA[C]GAAACTGCTGAAAATATTTGCAACTAATAACAAATTAAAATACATTGTCTATCTACGATAGACTATGATATATCGCAATAGACAATGAAATTTTGC…	A/C	C/A
CG_Chr01	648631	T	C	9|9	T	7|7	T	6|6	Intergenic				AAAATTTTTTTCATAAAAGCTAATTTATAAACATGTTAAGCCACATGCATTGCTCGCATCCTCTAACTAGTATATATAAGAGCTATTTGTCTTTGGATTGACTGGCATTAATATCTCCTGTTGACTTGTTGCGTATCAACTATATAACTTATATACGACTAATATATCAAATACAAAGTATATCTTAGTTGATTAATATATCATATATAAAATATAGGAACATATTTTAAATGACGAAACTGCTGAAAATATTTGCAACTAATAACAAATTAAAATACATTGTCTATCTACGATAGACTA[T]GATATATCGCAATAGACAATGAAATTTTGCAATATTTGTAAATATTTTGGTTTCTTTTGCTATATTTGAAAAGAGCTCTAAAATATACTATTAATA…	C/T	T/C
CG_Chr01	648639	C	T	9|9	C	6|6	C	7|7	Intergenic				TTTCATAAAAGCTAATTTATAAACATGTTAAGCCACATGCATTGCTCGCATCCTCTAACTAGTATATATAAGAGCTATTTGTCTTTGGATTGACTGGCATTAATATCTCCTGTTGACTTGTTGCGTATCAACTATATAACTTATATACGACTAATATATCAAATACAAAGTATATCTTAGTTGATTAATATATCATATATAAAATATAGGAACATATTTTAAATGACGAAACTGCTGAAAATATTTGCAACTAATAACAAATTAAAATACATTGTCTATCTACGATAGACTATGATATAT[C]GCAATAGACAATGAAATTTTGCAATATTTGTAAATATTTTGGTTTCTTTTGCTATATTTGAAAAGAGCTCTAAAATATACTATTAATATATACATG…	T/C	C/T
CG_Chr01	650416	A	G	14|14	A	9|9	A	3|3	ClCG01G000770		promoter		AAGACATTTCATTATTTGTAGTGTTCTAACGGGTTAAATAACATACATCATCGCCATCGCCAAATTAAGGAAACTTAAATCATAAATGGATACCTATTTTAAATTCAATAAATTTTTATTATGTGTCAAATTACCCCTTTAACCCTATATGTATTATTCTTCTATTTTCTTTATTTTGTAGTTGTTGTTTTTTCTTTTTTTAGTTTTGTTCTTTTTTCTATATATCTATATTTTTTATTTACGTTTCTTTGCATTGAGCATCAAATATAGAATATAGAGCATTAGAGCATCGTGCATTGA[A]CATCAAGTAAACTTTTAAATCAACATAGAACATAGAGTATAGGGCACCAAGCATCGAAGATCAAGCACATAACATCAAGTAAACTTTTGAAGAATC…	G/A	A/G
CG_Chr01	650560	A	G	16|16	A	7|7	A	4|4	ClCG01G000770		promoter		CTATATGTATTATTCTTCTATTTTCTTTATTTTGTAGTTGTTGTTTTTTCTTTTTTTAGTTTTGTTCTTTTTTCTATATATCTATATTTTTTATTTACGTTTCTTTGCATTGAGCATCAAATATAGAATATAGAGCATTAGAGCATCGTGCATTGAACATCAAGTAAACTTTTAAATCAACATAGAACATAGAGTATAGGGCACCAAGCATCGAAGATCAAGCACATAACATCAAGTAAACTTTTGAAGAATCATATAATGTAGAGCATCAAGTATCGAGTATCGAGGATCGAGTAGTGA[A]TCTATAGCATAAAGCATAATATAACCTATAACATAGAGTATAGCACATCAAGCATTGAGTATCAACAAAATTTATGAAACCCTAGTGCGTGAATGG…	A/G	A/G
CG_Chr01	650643	T	C	14|14	T	13|13	T	7|7	ClCG01G000770		promoter		ATATTTTTTATTTACGTTTCTTTGCATTGAGCATCAAATATAGAATATAGAGCATTAGAGCATCGTGCATTGAACATCAAGTAAACTTTTAAATCAACATAGAACATAGAGTATAGGGCACCAAGCATCGAAGATCAAGCACATAACATCAAGTAAACTTTTGAAGAATCATATAATGTAGAGCATCAAGTATCGAGTATCGAGGATCGAGTAGTGAATCTATAGCATAAAGCATAATATAACCTATAACATAGAGTATAGCACATCAAGCATTGAGTATCAACAAAATTTATGAAACCC[T]AGTGCGTGAATGGTTTTTAGGGATGAAGGAAATTCGCAAGCAAAAAAAGTATTTATTTTTTGTTTGTCTCCCAAAGGGATCGTGTGAAGAAGAAGA…	C/T	T/C
CG_Chr01	838487	A	G	13|13	A	4|4	A	7|7	Intergenic				CCAAGTTTGAAATGTCAAAAACAGCTTTTAAAAGTGCTTTTTCTCAAAACTTCCTCTGCTCCCTTAGCTTTCTAGGACCATATTGAGATGTTTAATTTCTAGCTTATTATTCTTAGTTGCATCATTTAATCATCATCTTCTATATTTTCAAAAGCATTGATATATATATATATTTCTTTTTCTTTTCTCATATATATTCCCCTCTCTTTTGTTTGAAAAATCACTCACTTTACAATCCTTTTAATTTATTTTTACAAAGGAATCATCTTTCTTTCTCCATTCTCTCTTTACCCTTCTCTC[A]AACGCCATGCAATTATATTGAATTTCAAAATTTTCACCCATATATAAGGGTGGACTTCTATGCATATTATGACGGTCATGTTTTTCTAATTTGAGA…	G/A	A/G
CG_Chr01	851782	A	A	12|12	T	8|8	T	6|6	Intergenic				TAAAATTTGTGTAATTAGCACTAAGATTCCATTAATAGACTAATTGTAATGGGTCTCAATCGCAACGTAAATTGACTACTTTTGATCATGTTTACTTAGGCAATTTGTATATGTAATATGATTATGATTGAAATTGTCTACTTTGCATTGATATTTTACTGTTATCTTTGCCTTTATTGTTTATGGTCAATTGGGGAAGATAACAATAATATTCATAGATTTATAATTCTCCTACTATAATAGAAACAATATTTGTAGGAGTAACGTTGTCTGTAGGCAAAATAATAATAATAATAATAA[A]AATATATAATTGTTTGAAAGTATCTAAAAAGAGCTAATGGGTCTCACTTAATTTCCAAACGCAATTGGATTGAACATCCTCTGTTTATCAACAAAA…	T/A						A/T
CG_Chr01	851883	G	G	15|15	A	9|9	A	14|14	Intergenic				AATTTGTATATGTAATATGATTATGATTGAAATTGTCTACTTTGCATTGATATTTTACTGTTATCTTTGCCTTTATTGTTTATGGTCAATTGGGGAAGATAACAATAATATTCATAGATTTATAATTCTCCTACTATAATAGAAACAATATTTGTAGGAGTAACGTTGTCTGTAGGCAAAATAATAATAATAATAATAAAAATATATAATTGTTTGAAAGTATCTAAAAAGAGCTAATGGGTCTCACTTAATTTCCAAACGCAATTGGATTGAACATCCTCTGTTTATCAACAAAATTGC[G]CGTTTTGATTACAGATTTGGAGACGAGCCCCACAATTCATTACGATTATGAAATATAGGTAAACATCAATAAATGTAATCAAATGAGACCCACTTA…	A/G						G/A
CG_Chr01	1053672	A	A	14|14	T	7|7	T	4|4	Intergenic				ACCCCTAGAAGTCCTCTCTCAAGATACATTTTCAAAATGAAGAACAAAAAATGAAAGGCCTTAGGAGCATGGTATCCTAATAGGATATGAAGATAGGATATGTGTGGATCCCCTTATAGCAACTCAATTGTATATGCCTTTCGTTACAAACTTGTTTGCAATATTCTAAAAATATATATACACACACACATTTTATAATTGTTTTGAGATTTTGTGATTTGTTTCTCTAATTTAAAATTGTATTTTACACAAGTGAATTATCATTAAATTAGGTTATGCCTAGCTACAATAAACTCTCCT[A]TCTTTGATGTGCAACAATTTTTGGTCTTGTATTTATGGTTTTGCATTATCCAAGATTTACACCATTTATTATATTTATGTACACAATTGTGTACTA…	T/A						A/T
CG_Chr01	1054268	T	T	20|20	A	6|6	A	5|5	Intergenic				CATAGTTCACGTTGACAACACATATATAATTAATTTGTAAATCTTCTTTGTTGTAATTTTAATTTGCTAATATATTTGAAGTATATTTTCGTGAAATCTCTACCAAAATTGATATTTTCTTGCATAGTTGTTTTTTTTTTAATTCAAACAAATATGGAGGCAATTAAAATAAAATTTCAACTTTATTTACACTGAGTTATACTCAAATGGACAAATTATTTTATAAAATTTTCTTACAAATATATAAAGGTCAAACATAAGAAGTTTACATAATTTCCTATATTATATTACAAGATCATG[T]CCAATAACTTTAATTTTCAAGTGATATACGGTCAACTCATATTTTTCTATTGGAAAACTTAGAAATAATTAAATCATGGCTATAAATGAATATACT…	A/T						T/A
CG_Chr01	1054559	T	T	14|14	C	6|6	C	4|4	Intergenic				AAGATCATGTCCAATAACTTTAATTTTCAAGTGATATACGGTCAACTCATATTTTTCTATTGGAAAACTTAGAAATAATTAAATCATGGCTATAAATGAATATACTGTTTAAAAATCATCATTTTTAGAATATGTTATCTCTCAAAAATTTAAATATGGCTGTAAATAAAGGTAAATCTTCTCTTTTGGATTTCTCTCTCACAAAGTAATTACATTTGGTAGACATCAATAAAAAATTATTCCTTTTCAAAAAATATGACTATCATAAATAATAGTAGGAGAGATTCGAACCAGTTAACT[T]GTGTAACAATATCACAATTTCTATTTTGTTTTATCAAATGAACATGTGGCTGGTGTATTTGATACAAATTAATTATGTGAATTATCTTTATTATTA…	C/T						T/C
CG_Chr01	1054570	A	A	14|14	G	7|7	G	5|5	Intergenic				CAATAACTTTAATTTTCAAGTGATATACGGTCAACTCATATTTTTCTATTGGAAAACTTAGAAATAATTAAATCATGGCTATAAATGAATATACTGTTTAAAAATCATCATTTTTAGAATATGTTATCTCTCAAAAATTTAAATATGGCTGTAAATAAAGGTAAATCTTCTCTTTTGGATTTCTCTCTCACAAAGTAATTACATTTGGTAGACATCAATAAAAAATTATTCCTTTTCAAAAAATATGACTATCATAAATAATAGTAGGAGAGATTCGAACCAGTTAACTTGTGTAACAAT[A]TCACAATTTCTATTTTGTTTTATCAAATGAACATGTGGCTGGTGTATTTGATACAAATTAATTATGTGAATTATCTTTATTATTATTTGTATTAGT…	G/A						A/G
CG_Chr01	1056061	A	A	24|24	C	10|10	C	8|8	Intergenic				TTAGCTTCAACTTTTTGGTATGATAGGAGGATTATTTTCTACCTAGTGAAATAAAAACCATAGGTATTATTGGGCAAGTATCTAGGAGTATGTGGTCACATATACATAATTTTATTTTTCTTATTATTTTTGTGAATTACACATATGCATATCATTTACTAAATGGCCACATAATTATTTGATGTTTGTAAGTACTACCTATATGAAACTATAATTGAAAATGTTTTCCTTTTTTCTTTTAAATAGGGATTGAGATCTAAAGGTATGTGAAAACAAAGATTAGAGATGCGTCTCAAATTA[A]TGTTTTAAACTTTTGATGTGTGATAGGGTAAAGTTCACATATATATAAACTAAGATTATATTATAATTTGGTACTATACTAATTAATTATTAAAAA…	C/A						A/C
CG_Chr01	1056614	A	A	6|6	G	9|9	G	5|5	Intergenic				TCTAAACTTTAATAAAACCAAACCTAACAAACTCGTAAAAATCGCAATCCAAACAACCCCTTAGTGATTTATCATAACGGCTATTTTATTATATTTATTATCCTCTTAGCTTATAAAACAATTTTAAAAAGAACAAAAAAAATTACAAAAAAAAAAAAGAAAAAAGAAAAAAACACATTTTTTTTTTTGGAGTATAGCATGATCCAAGCCCAATAAATTGAGGCCCAAATCATGAAAATAAGTTTTGTAATCCATATTTGCTGTTGGTATATATGTTGGTGGTTCGCAATGTTCATGTTG[A]GCGTGACATTACATGTTTAATTAACTTCATAGTTTCATGTTATATTCCATTAATTATGACTAATTAGTTCTAAGCTAACCACTCACCACCCGTATC…	G/A						A/G
CG_Chr01	1056773	G	G	21|21	A	10|10	A	8|8	Intergenic				AAAAAAGAAAAAAACACATTTTTTTTTTTGGAGTATAGCATGATCCAAGCCCAATAAATTGAGGCCCAAATCATGAAAATAAGTTTTGTAATCCATATTTGCTGTTGGTATATATGTTGGTGGTTCGCAATGTTCATGTTGAGCGTGACATTACATGTTTAATTAACTTCATAGTTTCATGTTATATTCCATTAATTATGACTAATTAGTTCTAAGCTAACCACTCACCACCCGTATCAAATCAATTTAACCCTTTGTCGACCCGCTTGAAAATATCTTTCTAAGTAATTCCATCTAAAT[G]TACGTTTGCTATAATCAACTTAGTTCAATAATTAACATGCACTTTCTTTCTTAAAATTAGAGTTTTAATCCCACAAATCCCTGCAATTGTTGTACT…	A/G						G/A
CG_Chr01	1060645	T	T	19|19	C	12|12	C	11|11	Intergenic				TATCGTCTGCTCTTAATGAGGAGGTTAATTAGTTGTACCTAATTCTGGTTGATGTTTAATGAAGCTCACAGTTCAAAACAACAAATCAAAGATACCAAATGCAAAATTTAAGTATCGAGGAAAATAAGCACTGGCGTAAGTTTCAATCTTCTCTAATTGGATTTAAGTTAACTCATTTTTTGTTAGCCAATTGTGGATAAATTAGTAGTCCAAAAGGCAATGCTACTGTCTTGAAATTATCCACATAAAATTTAGGGTATGAATCTTATATCAAGATATAAAATAAAAAGAATTTCATTC[T]ATGTGAAGCCACAATAGGAACTCCTAACATACTGATTTTTCTTCAATCAGCTCCAATCTGATGTCAGTTAAAACTACGATTATGGTTTTGTGAATT…	C/T						T/C
CG_Chr01	1061463	G	G	14|14	A	8|8	A	6|6	Intergenic				TTATGAGTCATATGCTCATAGTCCATACCTAACATTTTTGGATGGCTCTGCGAGTTGGCCCAGCCTGCTGTTACTCAATGCTAGCAGCATCACAAATCACCCTTAATTTATCGGATGTCCTAATAAAATGATGGCTAGAAAAGTAACCAAGTACTATCTTGCATCTTCAAAGCTGCATAACATCTAGCATACAGAGAGTAAAAGATAAAATATTACATGTTTCATCCAAAGCACTTCTTTACAATGCTTGATCAAGGTTTACAAAGTTCCATGGTACAAAGATCATACATTATGTTATAT[G]ATCAAAGATGATTAACAAGTACAATAAAACCTATTGAGGATGTCATATTCTATGGTATCACCTCAAGAATTTCTGTTCAAAAACTGGAACAGTAAA…	A/G						G/A
CG_Chr01	1061691	G	G	18|18	T	10|10	T	5|5	Intergenic				AAGCACTTCTTTACAATGCTTGATCAAGGTTTACAAAGTTCCATGGTACAAAGATCATACATTATGTTATATGATCAAAGATGATTAACAAGTACAATAAAACCTATTGAGGATGTCATATTCTATGGTATCACCTCAAGAATTTCTGTTCAAAAACTGGAACAGTAAACTCTTTTTCCCCCCTATAAAGTTACACTCAAGCCTTCATTTTTTTTGTTAGTAAAGGGTTACACGCAGTCTTCATAATCAAAGTATAATCTGCAGAATTTAGTTAAAGGAAAGGCGATTCAAGTTTTGTTG[G]GATGTACCCTAGGTAGGCACGAGGCTTTAACCACTTCTATGCATTGAACTCAGAAAGTTTCTATATACCCCAGTTTCGAGAACAATGCTTAAAGAT…	T/G						G/T
CG_Chr01	1061716	C	C	21|21	A	10|10	A	6|6	Intergenic				AAGGTTTACAAAGTTCCATGGTACAAAGATCATACATTATGTTATATGATCAAAGATGATTAACAAGTACAATAAAACCTATTGAGGATGTCATATTCTATGGTATCACCTCAAGAATTTCTGTTCAAAAACTGGAACAGTAAACTCTTTTTCCCCCCTATAAAGTTACACTCAAGCCTTCATTTTTTTTGTTAGTAAAGGGTTACACGCAGTCTTCATAATCAAAGTATAATCTGCAGAATTTAGTTAAAGGAAAGGCGATTCAAGTTTTGTTGGGATGTACCCTAGGTAGGCACGAGG[C]TTTAACCACTTCTATGCATTGAACTCAGAAAGTTTCTATATACCCCAGTTTCGAGAACAATGCTTAAAGATCTACTCAAAGGAATAACATGGAAAA…	A/C						C/A
CG_Chr01	1061950	G	G	16|16	A	4|4	A	4|4	ClCG01G001210	ClCG01G001210.1:UTR,exon	UTR,exon	Transmembrane protein 120	TGCAGAATTTAGTTAAAGGAAAGGCGATTCAAGTTTTGTTGGGATGTACCCTAGGTAGGCACGAGGCTTTAACCACTTCTATGCATTGAACTCAGAAAGTTTCTATATACCCCAGTTTCGAGAACAATGCTTAAAGATCTACTCAAAGGAATAACATGGAAAAAACGGAAAAATGTGACAGCATTCAATTCTTACATCTTTGCTAAGCCTGTCCAAAATGAAAAGGAACGAAAGCTTTGATAGTGAAAACGTCCAAACTGTTAGGTTTTCCATTAGAATTAAATACGATAAACAACTGAA[G]TTACAATAGGAAATTTCAAAAACTCACTCTCTAGCTTGCAATGAACAGAAATCAAAAAGAGAAGAATGTTACATGGGTAACTGGAATATGAGTCCT…	A/G						G/A
CG_Chr01	1062301	C	C	18|18	T	6|6	T	6|6	ClCG01G001210	ClCG01G001210.1:CDS,exon	CDS,exon	Transmembrane protein 120	ATCAAAAAGAGAAGAATGTTACATGGGTAACTGGAATATGAGTCCTGGCTTAGTAGCACTTCGATCAACTTCCCCAGGGAAGAACCTATGCAAGACCAACTTTACATGATAAAAGTGTATTGAGTCAAAATGATGATATAAAAAAGGGGGGAAAGACAATTCTCACAGCTCAGCTTTGACAAAACATATTCAAGACCTGGAAAGGTGAAGAATAGAACCTACAAGTTGTTAATTAAGTAATCCTACGTATTAAGAATTAGTCTGGGACAATTCCTGCTTGCTCTTGCTTCTTTTCATCTT[C]GCCTTGAATCTTGATTTTGCCATTAAGGTTTGAACTGTGTTTGAGAAGTTCCCAACCGCCATTAGAACCAAAAGGAATCCACAAAATAATACCTGC…	T/C						C/T	1	SYN	SYN:ClCG01G001210.1	A(GCG)->A(GCA):ClCG01G001210.1
CG_Chr01	1063089	C	C	12|12	T	11|11	T	9|9	ClCG01G001210	ClCG01G001210.1:Intron	Intron	Transmembrane protein 120	AGAGATATTTGTGCTTTGATCGAGAAGTCTCTTCTCAACCTGCCTCGTAGGGAGAAGGGTCCCTCTCTCTGGTGTGCAAGGGTGTATGCTATTTTGTGGGCTATATGAGGAGAGCGCAATAGTGGGGTTTTTGGAGGTATGGAGAGGCACGCTAGTAAGGCTTGGTCTCTCGTTTGTATTCATGTTTCTTTGTGGGCTTCAATTTCGAAGGCTCTTTATAACTATTCTATAGGTGTTATTTTGCATAGTTGGAGTCCCTGTAGAGGGAACACCCCTCTTTTGTGGCCTGGTTTTTTTGTA[C]ACCCTTGTACTCTTTCATTTTTTCTCGAATTTTTTCTCAAAGAAAGTAGTTCTGATCAATATATATATTTCAGGAAGAATAAAGTGTTTAGGTGGA…	T/C						C/T
CG_Chr01	1063421	C	C	16|16	A	9|9	A	6|6	ClCG01G001210	ClCG01G001210.1:Intron	Intron	Transmembrane protein 120	TTTTCTCAAAGAAAGTAGTTCTGATCAATATATATATTTCAGGAAGAATAAAGTGTTTAGGTGGAAAATTGTTAGCTAATAATAAAAACAGCGACAGTGTATTATAAAACTGGTTTCGTATTTTTATAATCCAACCAGAAAAAATGAACTTCAAAATGGAAAATTCAATTGAAATTTGATCTTTTCAAATTTTTTGTTCAACACTGTAAATTTAATATCCTATCATTATAAAAAATTTGTAGTTAAAGATTTTTGGGCATATATAATCAAATTCTTAACTAAATACAAATGATACTAAGT[C]GATTGCTTTTGATCTCCAATTCATCACATAATGAGAACTACGTTATAAAAATTAAAAAAAAAAGCTGCTCAAAGAAGCTAAATGCCCTTGACTTAA…	A/C						C/A
CG_Chr01	1064198	G	G	14|14	T	8|8	T	10|10	ClCG01G001210	ClCG01G001210.1:Intron	Intron	Transmembrane protein 120	TGCCAAAAATTTGAGTGCCTTGGGTAGAGATAATGACAATGAGCTCCGGTCATACAGAGGTGATGCAACATAAATTAGAATATATATTGTGATAAAGTTGAATGTAACATGAATGCAGTATCAAATGGCACCTTTCCAAGAGCAATCCGAGTATAAAGCCTCTGACGCTGATATCTATTTTGTAGAAGCATTGCAACTCCTTGCATCATGGCCCACTGTAGGAAGAGCTGCACACCTCTCTGGAGAATAATTGAACCCGTACTGTTAATCTAATTCATATAGTATGTACGTATTTATCAG[G]TAATAAACAATTGGAAAAACCTGCTTTTGGGCACAATTTGGCTGTCCTTTGATCTCCCACGTAAGACTAACCAGGGCCATAACCATAGCGCAGTAG…	T/G						G/T
CG_Chr01	1064639	A	A	19|19	G	13|13	G	9|9	ClCG01G001210	ClCG01G001210.1:Intron	Intron	Transmembrane protein 120	ATAATGTTTGTAGAACTAACGAGGGATCATAGAGCATAATAGTGATGCTCTATCCACCAGAAAAGCATAATCATAAACTTGGCCATAACGTTTTTTTTCTTTTTTTCCCCTTTAAAAAAAAAAAAACAAACTTTTGTGTCATACCATGACACCACACAAGCATCGAGAAAGTACAAACCCCATCCATAAACCATATCAAAAGATAGAGAAAATAGAACTGTTTAAAACTCTGGTGGAACAGACATCATTGTATAAAGCACCAAATGTAAATCTGAAATTATAACAGATGCATTGACAAGA[A]AACACATTCATGGTAACCTTTCTAATGCCTAACTTTTTCTTCAAAATCACTCAGGGAAAGAGAAGGATTGCTTTCACCTTCTTCAAATTGGAAAGA…	G/A						A/G
CG_Chr01	1065034	G	G	24|24	A	12|12	A	5|5	ClCG01G001210	ClCG01G001210.1:Intron	Intron	Transmembrane protein 120	GACAAGAGGTAATTTTCAGGGCTTTTACATAGGGATGGCACGATATGGAGCATGTTAATTTATTTTTTTGGAAAGAGAAACCATTTTATTGATAAATGGAACATAGGAGTTAAACTCCAAACATCAAGAAGTGAATTACAAAAAGTCTCAAGTGGAGCATGTAAATCGTAATCATCTACCGCAGGTGGATGAGTTTTGCTCTTTAGGGTAGCCAGCTGCTAGATTGCTAGATTGTTTGTGAGGAACTATTTCCATAATGTACAGATCTTTGAACTGTAACACTAATTATAGTAATGTTGG[G]ACTTCAAAGACCATAAAGAAAAAGTAAACAATGCCTTCGCGACTCTTTTCTCCAGATGTTTCCACTTTCAGGATTCCACTTCAACCAACCAAACAT…	A/G						G/A
CG_Chr01	1065260	T	T	8|8	C	9|9	C	3|3	ClCG01G001210	ClCG01G001210.1:Intron	Intron	Transmembrane protein 120	CTAGATTGTTTGTGAGGAACTATTTCCATAATGTACAGATCTTTGAACTGTAACACTAATTATAGTAATGTTGGGACTTCAAAGACCATAAAGAAAAAGTAAACAATGCCTTCGCGACTCTTTTCTCCAGATGTTTCCACTTTCAGGATTCCACTTCAACCAACCAAACATTCTAGAGGAAAGCACACTTATCCATAACACCTTCTCATGAGTATTGAAACTTTGACCAGCTATCGTTTGGACCTCCATATCACCAGCTGAGTCAGGAAGAATCCAATGAGATTAAGGAGGTGTTTAGGA[T]GTGGAGATGAGTTGAGATATGAACTCCACTCATTGTTTGGGAGGCCAACTTTATATGTCACCTACATTTTATACCATATCCACCAACTGTGCACTT…	C/T						T/C
CG_Chr01	1066169	A	A	5|5	G	6|6	G	7|7	ClCG01G001210	ClCG01G001210.1:Intron	Intron	Transmembrane protein 120	TACGTTGAATTTTCGGTTTTTTAATTAGCTAATAGTCTTTTTTTTTTTATAGTAATTTAACATTAATAAAATCACTTTTATCATGTAAGAAATCAAACAAACTTTTATGTAAAAACACTTTTGAGAAAAATTGTCAGATGCATGAATTTTTTTATTTTAAAAAGTTTTTGCCAAGTGTTAAAATAAAAATAACTTAACTAGAAACGTCACATGCACAAATTTGTAAAATAATTGCTTAAATTAAAAAAAAAAAAAATTGAAATGCATGATCTAAAAGTAAACCCTCAACTCCATTTTCCA[A]AACTCCCAACAATACACGTGTGCTTAAAAAAAAGAAAATAAAGTGCAATCTATAGTTTATTAAAAATATATATATGTGTGTAGAATTATTGAATAA…	G/A						A/G
CG_Chr01	1066670	T	T	10|10	C	4|4	C	5|5	ClCG01G001210	ClCG01G001210.1:Intron	Intron	Transmembrane protein 120	CCCAAACATCAAAACACAGACATGTGATCCCAACAGACATATATACTCCACAGACATGTGAACTCCAGATATGTGAACACAACTCAGCAGGCCAAACAGCCCCTAAGTAACATGCTCTTGGTTGCTTCTACACAAGGAGCACCAATGAAGGTTTAGTGAACCCGTAGGATTTCATTTTTAAATTATAACGTTCGTGTTGAGGATGCCAAGGCTAAAGACCGAAAGAACACCCCGCACTTTTTGGTCACTTAGGTTGCAGAGATATTTATTTGTTAATTGGGCTCATGAGTGCCTCCCAGT[T]GTCTATTGCTCTATTAAGAAAAGCTCTCCTGAATGATCAATGCCAAGAGGGATTGGTGGGAGGGAGCATTCATACTGTTTAGAGAATTTTTCTTGG…	C/T						T/C
CG_Chr01	1067480	A	A	21|21	T	4|4	T	7|7	ClCG01G001210	ClCG01G001210.1:Intron	Intron	Transmembrane protein 120	TAAAATAAGCCTAGAAATTGCAAGAGAACAAGATTTCAAAACTTTGGAAATGAAATGGAGATAAACTCGCTGAGAAATGAGGCTATCGAGATGTAAGAGAAAACAGAGGAGATATTCTCCCATAAAAAGCACAAAATTACAAGAATTCAGATCATCTAGGGCACATTTAGTTTGAGTTTGAATCAAATGAGAAGCCTGGAAAAGGATGATTGGATTTTGGAAACTGAAAATGAAGAATGTAAAGTACAAACAATGTTTAGTTCAATTGAATGTAATTTATAGAATGCTAGAATATATTTA[A]CATTATTATATAAAATTAAATTATGTTTTCTAAATTAATTAGAACTTAGAAGTATTAAATTGAACTTTTTTTCTTTTATAAGACACAAGAATGTAT…	T/A						A/T
CG_Chr01	1068315	G	G	10|10	A	5|5	A	7|7	ClCG01G001210	ClCG01G001210.1:Intron	Intron	Transmembrane protein 120	AAAAAAAAAAAAAAAAAAAACCATTTTGACAATATCATGTACAATGGAAAAACAAAGGAATACACCTTGATTACAATTATGAAACAAAATGTCCAATAGCACATACGTCAAGAACCCTCAAATAGAAAAATATCAGGTAGTAAATAATAAAGAAAGAAGATTAAGAACGCCAACAAGTTGCTTGAGACATTTAGCTACATCCACCTCTCACACCACAGGGTAAATTTGTCCAAAATATCCATTAGTTCCTAGTTATTATAATTGTATTTTTCCACAACCAGCCTCTAAACTTGATTCTAC[G]TTGAAGTTGAATAATACTGCTCTTAGTTATTTTGTCAACACCCATTAGGTCTAGAAATCTTGAAATAAGACCTGCAGCACCTGCCACATTTCTTAG…	A/G						G/A
CG_Chr01	1068501	T	T	13|13	C	9|9	C	7|7	ClCG01G001210	ClCG01G001210.1:Intron	Intron	Transmembrane protein 120	ACATTTAGCTACATCCACCTCTCACACCACAGGGTAAATTTGTCCAAAATATCCATTAGTTCCTAGTTATTATAATTGTATTTTTCCACAACCAGCCTCTAAACTTGATTCTACGTTGAAGTTGAATAATACTGCTCTTAGTTATTTTGTCAACACCCATTAGGTCTAGAAATCTTGAAATAAGACCTGCAGCACCTGCCACATTTCTTAGCACCAAAACAATGCATTAAGTGATCTATTTTCAATTCCCCTCTAAAATCTTTTAGTCAACTATGTCTCCTATTATAGTTTAGTCTCTAT[T]ACAGAGGCAAGATTAGAATTGACTAGAAAATTTACCATATATTTAGGAGAAAAGGGAAAAGATAGGAAGATAAGACTTGCAGCAAGATAGGAACCC…	C/T						T/C
CG_Chr01	1068704	A	A	15|15	G	14|14	G	4|4	ClCG01G001210	ClCG01G001210.1:Intron	Intron	Transmembrane protein 120	TTTCTTAGCACCAAAACAATGCATTAAGTGATCTATTTTCAATTCCCCTCTAAAATCTTTTAGTCAACTATGTCTCCTATTATAGTTTAGTCTCTATTACAGAGGCAAGATTAGAATTGACTAGAAAATTTACCATATATTTAGGAGAAAAGGGAAAAGATAGGAAGATAAGACTTGCAGCAAGATAGGAACCCACAATAAAGCACGCACCCCTGCGAGCCATAAAAACCAACCCTTCTTAGTTCTCACAAAAGGGCGAATAAAGGAGGAACTCTCCAATCATATCACTGATATCTCTAT[A]TTGAGCTTGCATGAAACCAAAACTTAGATACCCCTAGGAAAGCAGATGTCAGCTGAATAAGTATTCAAATAACCACCGACATGATGGCATAGCTTC…	G/A						A/G
CG_Chr01	1069661	C	C	17|17	A	6|6	A	7|7	ClCG01G001210	ClCG01G001210.1:Intron	Intron	Transmembrane protein 120	TGCTGCTCATGAAATGAGCCAATACCCAAACCACCATACTGTGAGGGGAGCAAAGTCCACTCCACTTGACAAGATGGGGACAACAACAATGTTTAAATCTCCACCATCTCAGAAAAAATTTCTCACAGTCCTATCCATCTCGAGTCACTCCCAAACGGAGCCTTGAGAAGAGAAAAGTAACATAAAGTCAATGGGGCTGATTGAGCAACTGTAAGCCCTCTGCTTTAGGAAATATCATACCCTTCCTCTTCACTTAACTTTGCTCTAAATTTGTTCACCATGGCTCCCAAAAACTCAAAA[C]GCAGTGATTACCTCCCAGAAGGAATCCCAAAAAAGTAAAGGGTAAAGTTTCCACTCAACACTCAAGGATGGAAGCTAAATCCGTGACACACAATTC…	A/C						C/A
CG_Chr01	1071540	C	C	17|17	G	8|8	G	3|3	ClCG01G001210		promoter		AGAGAGAGAGATTAATGGCTGTTTCTTCTTCAGAGATTCACATTCACGTAACCTTTTCTCCGTTCTCTTTCTCTCTCGCACACACACACGTAATCTCTCTCTCTCTTTTCTCTCTCCAACCGAGTCCTACTCCCAACTCCAAACTCACCTTCCTAACAATTTCTACCTGCCTTTTTTAGTTCAAGTATTACGGGTGGGTCGTCCGAGATCGAACTATTCAACTTAGCCTATGTTTATCAAACTTTAATAAAAATTCATGTAATCGTGATAAGATGTTATTGATAGATTGATTGTAATAGG[C]ATGAATCACAAATGTAATTAAATTGTTTTTTATTACCTTTACTTAGAATTATAAAACTGACGTAACTATTTGACCTTACCGATAACGATAAGAGTA…	G/C						C/G
CG_Chr01	1071593	A	A	8|8	G	6|6	G	6|6	ClCG01G001210		promoter		TTTTCTCCGTTCTCTTTCTCTCTCGCACACACACACGTAATCTCTCTCTCTCTTTTCTCTCTCCAACCGAGTCCTACTCCCAACTCCAAACTCACCTTCCTAACAATTTCTACCTGCCTTTTTTAGTTCAAGTATTACGGGTGGGTCGTCCGAGATCGAACTATTCAACTTAGCCTATGTTTATCAAACTTTAATAAAAATTCATGTAATCGTGATAAGATGTTATTGATAGATTGATTGTAATAGGCATGAATCACAAATGTAATTAAATTGTTTTTTATTACCTTTACTTAGAATTAT[A]AAACTGACGTAACTATTTGACCTTACCGATAACGATAAGAGTAAAGATAACAATAAATGTGATATATTCATAATTTTAATAGGTAATAATATTTGT…	G/A						A/G
CG_Chr01	1071613	A	A	15|15	G	4|4	G	5|5	ClCG01G001210		promoter		TCTCGCACACACACACGTAATCTCTCTCTCTCTTTTCTCTCTCCAACCGAGTCCTACTCCCAACTCCAAACTCACCTTCCTAACAATTTCTACCTGCCTTTTTTAGTTCAAGTATTACGGGTGGGTCGTCCGAGATCGAACTATTCAACTTAGCCTATGTTTATCAAACTTTAATAAAAATTCATGTAATCGTGATAAGATGTTATTGATAGATTGATTGTAATAGGCATGAATCACAAATGTAATTAAATTGTTTTTTATTACCTTTACTTAGAATTATAAAACTGACGTAACTATTTG[A]CCTTACCGATAACGATAAGAGTAAAGATAACAATAAATGTGATATATTCATAATTTTAATAGGTAATAATATTTGTATCAATAACGTTAAATATAT…	G/A						A/G
CG_Chr01	1071619	C	C	15|15	A	4|4	A	5|5	ClCG01G001210		promoter		ACACACACACGTAATCTCTCTCTCTCTTTTCTCTCTCCAACCGAGTCCTACTCCCAACTCCAAACTCACCTTCCTAACAATTTCTACCTGCCTTTTTTAGTTCAAGTATTACGGGTGGGTCGTCCGAGATCGAACTATTCAACTTAGCCTATGTTTATCAAACTTTAATAAAAATTCATGTAATCGTGATAAGATGTTATTGATAGATTGATTGTAATAGGCATGAATCACAAATGTAATTAAATTGTTTTTTATTACCTTTACTTAGAATTATAAAACTGACGTAACTATTTGACCTTA[C]CGATAACGATAAGAGTAAAGATAACAATAAATGTGATATATTCATAATTTTAATAGGTAATAATATTTGTATCAATAACGTTAAATATATAATTTA…	A/C						C/A
CG_Chr01	1071637	A	A	19|19	G	10|11	G	6|6	ClCG01G001210		promoter		TCTCTCTCTTTTCTCTCTCCAACCGAGTCCTACTCCCAACTCCAAACTCACCTTCCTAACAATTTCTACCTGCCTTTTTTAGTTCAAGTATTACGGGTGGGTCGTCCGAGATCGAACTATTCAACTTAGCCTATGTTTATCAAACTTTAATAAAAATTCATGTAATCGTGATAAGATGTTATTGATAGATTGATTGTAATAGGCATGAATCACAAATGTAATTAAATTGTTTTTTATTACCTTTACTTAGAATTATAAAACTGACGTAACTATTTGACCTTACCGATAACGATAAGAGTA[A]AGATAACAATAAATGTGATATATTCATAATTTTAATAGGTAATAATATTTGTATCAATAACGTTAAATATATAATTTACAACCACAATCAAATTGA…	G/A						A/G
CG_Chr01	1071884	A	A	19|19	T	16|16	T	7|7	ClCG01G001210		promoter		TAGAATTATAAAACTGACGTAACTATTTGACCTTACCGATAACGATAAGAGTAAAGATAACAATAAATGTGATATATTCATAATTTTAATAGGTAATAATATTTGTATCAATAACGTTAAATATATAATTTACAACCACAATCAAATTGAACATCATCCTTTCATCAATTAGATTATACATTTTGATTACGGATTTAGAGGTAGACCCTACAATTTATTACGATTATGGAACATAGATAAAACAACAATAAATGTAGTCAATTGAGACTCACTTTTTATATTTCCATTAATGGATTATGT[A]TAACCTGGGACACACATGGCCTTCAATGGTTTTGTGAAAATATGACTCATAGTCTTCGACTTTTATTTTGGCTAGGCTATCCCAAGGCAGGCAAGT…	T/A						A/T
CG_Chr01	1072023	G	G	19|19	A	10|11	A	5|5	ClCG01G001210		promoter		AATCAAATTGAACATCATCCTTTCATCAATTAGATTATACATTTTGATTACGGATTTAGAGGTAGACCCTACAATTTATTACGATTATGGAACATAGATAAAACAACAATAAATGTAGTCAATTGAGACTCACTTTTTATATTTCCATTAATGGATTATGTATAACCTGGGACACACATGGCCTTCAATGGTTTTGTGAAAATATGACTCATAGTCTTCGACTTTTATTTTGGCTAGGCTATCCCAAGGCAGGCAAGTAAGGACGTTAATAGGGAAATGCACGCACTTGTAGTCGTTTCA[G]ATGCAATCAAAAAACCTTTTTTTTCAAGCGTAGAGACTACATATGAGGGGATGCGAATAGAGATGCGGAAGTTCATGTTGAAGTTAGAGGTGCAAG…	A/G						G/A
CG_Chr01	1072122	C	C	15|15	T	4|4	T	4|4	ClCG01G001210		promoter		AAAACAACAATAAATGTAGTCAATTGAGACTCACTTTTTATATTTCCATTAATGGATTATGTATAACCTGGGACACACATGGCCTTCAATGGTTTTGTGAAAATATGACTCATAGTCTTCGACTTTTATTTTGGCTAGGCTATCCCAAGGCAGGCAAGTAAGGACGTTAATAGGGAAATGCACGCACTTGTAGTCGTTTCAGATGCAATCAAAAAACCTTTTTTTTCAAGCGTAGAGACTACATATGAGGGGATGCGAATAGAGATGCGGAAGTTCATGTTGAAGTTAGAGGTGCAAGAG[C]AGTAAACATGACTCTTGCAGAAGAGGAAGAAATGCGGTAAAGAGGAGTTCGAGGGGTAGGAATTCCTTCCACAATAATAGGAGAAACAGATACAAA…	T/C						C/T
CG_Chr01	1073741	A	A	11|11	G	3|3	G	3|3	Intergenic				ATCATTTAAGAATAATATGGAGTCCACAAAATTAATTAATATATCATTTAATAACGTGTCAAATTATAAACGAGAATATTAAGTACTATGAAAGTACTATAAATTTTTCCATCTACATTATACCATGTCATCACTACATCATAAAAATCCAACTCCTATACAACACGTCAACAAAATATTAACGTTGAAGCAACATATATCAACTTATCCATAGCCACACAAGATTTTCTTCTCATCTTCTTTTGATCATAACTTTTTCCATTTGAACTCCAATTTAAATGATTCAAGATTGCATTTAAA[A]TTTTTTTTTCGAGCTATACAAAATAGTCCCTTTAAAACAAAGATAAGTATAAAAAAAAAAAAAAAAAAATTGTTATCATAATATTTGGTTTAATTT…	G/A						A/G
CG_Chr01	1074573	A	A	11|11	G	11|11	G	4|4	Intergenic				TTGCAATTTAACCTATGTTTTTTTTTTCTTTTTCTTTTTTTGCTTTAACCTATGTATAGTTATTAGTACCACTATCTGGTTGGTCTTTAGTGGTTAGAATGTAGCTCATATCTTTGAGCTTTAGTTCTTAGAATGGAACCAAAATACTCGACTTTCCCTGCCCCCTTTTTTTCTTTTCCTTTAGCAAAGTGGGAATCGAACTCCTGACTTAAAAGTTAAAAGTACAAAGTCTAAGGTGTGGAAATCTAATCCCTGTTTTATCGTTTTCTACTTGGTTGTGTTAGTTTTATCTTTAGTTTG[A]CTTTAGTTGGTTTTATGGTCTCTAAATTGTGGGAATACATTTAATTTGTTACTTTTGAGGTCCTCAGGTTTTGCATTAATACACACTTTTGCAACC…	G/A						A/G
CG_Chr01	1075691	T	T	16|16	G	9|9	G	7|7	Intergenic				ATATCTCAATTAAATACCAGTTTGGTTTCTATACTTTGAGTTTTGTTTAATTTTAGTTTTTGTAAATTCAAATGTCATTTTAGTTTATGTAATTTCAATAAATCTTAAATTTAGTTCATACGGTTAGTTTATTAATGATTTTTTAAAAAATATTTTATTATCTATTAGTATTTTCACTATAAATGTGAGAAATATATTCATATATTGTATTTTATTACTTAATAATAATAATTATATTTAATCAATCTTGATAAACAACTAATTTTGAGGAATTAAACTTAAGATTTATTGAAAGTATAA[T]AACTAAAATTTAAAATTTAACATTACAAGGACTAAGTTGAACAAACTCTGAAGTATAAAGATCAAAACTACATTTTAACCTAAAAATATCTTATTA…	G/T						T/G
CG_Chr01	1076353	A	A	13|13	G	3|3	G	6|6	Intergenic				ATTTTATAATACTTATTAAATTACACATATACTTCATAAACTTTTTAAATTTGTGCATAATATTTTCCTAAATTAAAAGTTGTTGTATAGATTGTGAACATTCGATTGTGTCTATTTCTAATAGGTCCATGTCTATTTCTTGTAGGTCCATAGAATTTACAAACATCTAATAAATCACTAAAATTTCAATTTTATGTTCTATGATAGGATATATTTGTTATTTTTTAAAATTAACCGATCTATTAGATATAAAATAGAATTTTGTATTTAATAGGCATGTTTTTATTTTTATCTTTTAAT[A]TTTAATAGGTCAAAAATTTTCTTGTACATAAATTAAAGTTCAATAACATATGAAGCACAAACTTAAAAAGTTTTAAAACTTATTAAACACTTTGTA…	G/A						A/G
CG_Chr01	1077797	G	G	13|13	T	19|19	T	5|5	ClCG01G001220	ClCG01G001220.1:CDS,exon	CDS,exon	S-adenosyl-L-methionine-dependent methyltransferases superfamily protein LENGTH=633	CTCTCCCTCCATAGTTTGTTGTCTTCTTCGAATTTTTCCGCGGTGATGCCAGGTATTGTTCCTCTACTGATTCGAGGGGGTATGGCGAATGCACGCTCTGGCCAATTCTCCAATGCACCACCGGCAACTTCATCGGAGCTACTGACTTCTGGCAATGGAGTAATGCACGTCTCCATGTTACGATACCTGGGCTCGGGAGAGAGAGGAACAATATCAAAAGGCATGATAATGATAAGAATTAATGTTGTTTTTGCAAAGTACATACCAGGCAACATCAGGATTGTCTGATTTGCAAATGTG[G]GGTGTTTTGTAGACTTTCTTGTTCTTGATGCATTGGATGTGGTTGAGGGGCTTTTGCCATATTGCAAGATCATTCTTCTCCACTACTTTCTTCCAG…	T/G						G/T	1	SYN	SYN:ClCG01G001220.1	P(CCC)->P(CCA):ClCG01G001220.1
CG_Chr01	1078594	A	A	13|13	G	13|13	G	5|5	ClCG01G001220	ClCG01G001220.1:Intron	Intron	S-adenosyl-L-methionine-dependent methyltransferases superfamily protein LENGTH=633	GTCTTTGAGAGGCCATGATCCCAATCATGGCTGGAACTCCACGCTCTAGGGCAAACTGAACTTGAGCTTCATGAGTATCCCTTGGGGCAAAGGACATGGCCAAGATATCCCTCTTCAGCAAATAAGCACCCCAACTTGCCACCTAAAACACCCCAAAAGCAGTTAAACGTCATTTTTTACCTTCTGAAATACGACTTTTTACCCCTTCCTAACCTATATACTATTCAAATAATAAATAAATAAAACACACCCGTAAATATCACATCCTTTAATATTAGGTAAAATAAATATATCGAAACA[A]TACGAACTCTTTATAAAGGTAAATAAATATATGAGTATTTCAAGTATGATTCTTTAAAAAATTCAAAAGTTGATTTAAAGATTTTATTTGCAGGAA…	G/A						A/G
CG_Chr01	1078650	A	A	9|9	G	11|11	G	6|6	ClCG01G001220	ClCG01G001220.1:Intron	Intron	S-adenosyl-L-methionine-dependent methyltransferases superfamily protein LENGTH=633	TGAACTTGAGCTTCATGAGTATCCCTTGGGGCAAAGGACATGGCCAAGATATCCCTCTTCAGCAAATAAGCACCCCAACTTGCCACCTAAAACACCCCAAAAGCAGTTAAACGTCATTTTTTACCTTCTGAAATACGACTTTTTACCCCTTCCTAACCTATATACTATTCAAATAATAAATAAATAAAACACACCCGTAAATATCACATCCTTTAATATTAGGTAAAATAAATATATCGAAACAATACGAACTCTTTATAAAGGTAAATAAATATATGAGTATTTCAAGTATGATTCTTT[A]AAAAATTCAAAAGTTGATTTAAAGATTTTATTTGCAGGAAGAATAAATAAAGATATTAATTGTCACAATGAACATTAAAGAGGCATTAATGAATCA…	G/A						A/G
CG_Chr01	1079883	G	G	10|10	C	11|11	C	3|3	ClCG01G001220	ClCG01G001220.1:Intron	Intron	S-adenosyl-L-methionine-dependent methyltransferases superfamily protein LENGTH=633	TCGGTGAGCCACTATAATCCTTTGCCATTTTCTCAACTTTTGTTCTTTATGAATTCCTAGAAAAATCATCCAACAAACATTGAATGTCAACGAGTAAGCATTGAATCAATGGTAGAAACTTGAAGCTATATATGATAAATATCAATTATCATGTTCATTTCCACATATTAGCCAATCTTGTTTCTGGATTCTTGAGTTCTGATTATGGGGAAAGCTTGAACTTAATGTTATATGATTATGGGGTTTTCCATGTCTGACCATTGGGGGGGAAAATTTTCAAAGTTAAGCAGGAAAAACTTG[G]GTTTGGTGGAATTATACTTAGATTTATCTATAGTCTAACCCACTGAAAAGAAGAAGCAGTCACTTGCTTTATATTTTGAAATCAAGAAAACAAGCC…	C/G						G/C
CG_Chr01	1081438	G	G	16|16	T	6|6	T	4|4	ClCG01G001220		promoter		TTTTTTTTTTTGAAAAATCAAATTTTGATTTAAGATCCACACTAAAATGGCCTTCCCCAACTGAACGCTCCCTTCGAAATTCCCCAAAAACCATTCCTATTCCGAAACACGATAGATCTGAACGTCCCCAGTACGTAGCTCATAAGAACAAAATTTTAAAAATAAATAAATACTTATTTTGGTCTTTCACTTTTGAGTGTGGTTTCTAATTTCTTACAATTTTTTTTTAACATTAAATATGGTTTCCAGTTTTCTTTATTTTTTAAGTCACTATTAATATTAATTGTAAGCTAACACCAA[G]GGACTAAAAATCAGCGTTAACTACTCAAGAATGAAAATATAAATATAGAATCAAATGAAAACAATATTCAAAAACCGTAGAAATGTAACATTTTAA…	T/G						G/T
CG_Chr01	1081607	C	C	14|14	T	12|12	T	8|8	ClCG01G001220		promoter		ATACTTATTTTGGTCTTTCACTTTTGAGTGTGGTTTCTAATTTCTTACAATTTTTTTTTAACATTAAATATGGTTTCCAGTTTTCTTTATTTTTTAAGTCACTATTAATATTAATTGTAAGCTAACACCAAGGGACTAAAAATCAGCGTTAACTACTCAAGAATGAAAATATAAATATAGAATCAAATGAAAACAATATTCAAAAACCGTAGAAATGTAACATTTTAAAACATTAAATGGAAATCATATTCATAAGCTAATAACTTAAGTTCTAAAAATGTGTTTTCAGTTTAAAATTGA[C]TAAACTAAACTTTTATAGAGATAACAATTTAGTTAATGTATTTTCAAATTTGTCACAATTTAATCCTTGTTATAAAAAATTAATTGAAATTATATA…	T/C						C/T
CG_Chr01	1082144	T	T	22|22	G	8|8	G	6|6	ClCG01G001220		promoter		ATAATTTTTCACCACAAAAAAGTAAAAAGTGAAAATAAATATGAATACAATAAATAGGAATGGGAAAGAGAGAGAGCTTCTGAGGGAGGGCCATACATGGAAGAGAGAGAGAGAGAAGAAAGTAAAAAATAAAGAAAGAAAGGAAAAGAAATCACGTGAAGGTCATATTTATTAGTGGCATGTGTCCCTACGTCTGATCTTAATAATCGGCTTGTCCTTCGTATTCCCATTTTCTATATAAACAATAAATAATGGAAAATATATATAGATTTTGGATCAACCTTGATTTGGTATCTAAAT[T]TTTAAAAGGATACAAATTTATTATTGAGATTTGAATTTTATTTCAATTTGGTCATTAAGTTTGAAGATTACATTTTAAACCTTAAATTTTTATAGA…	G/T						T/G
CG_Chr01	1082170	G	G	24|24	T	10|10	T	6|6	ClCG01G001220		promoter		AAGTGAAAATAAATATGAATACAATAAATAGGAATGGGAAAGAGAGAGAGCTTCTGAGGGAGGGCCATACATGGAAGAGAGAGAGAGAGAAGAAAGTAAAAAATAAAGAAAGAAAGGAAAAGAAATCACGTGAAGGTCATATTTATTAGTGGCATGTGTCCCTACGTCTGATCTTAATAATCGGCTTGTCCTTCGTATTCCCATTTTCTATATAAACAATAAATAATGGAAAATATATATAGATTTTGGATCAACCTTGATTTGGTATCTAAATTTTTAAAAGGATACAAATTTATTATT[G]AGATTTGAATTTTATTTCAATTTGGTCATTAAGTTTGAAGATTACATTTTAAACCTTAAATTTTTATAGAATGACATTAATGTTTGTTAATTAAAT…	T/G						G/T
CG_Chr01	1082280	T	T	16|16	C	5|5	C	7|7	ClCG01G001220		promoter		AGAAAGGAAAAGAAATCACGTGAAGGTCATATTTATTAGTGGCATGTGTCCCTACGTCTGATCTTAATAATCGGCTTGTCCTTCGTATTCCCATTTTCTATATAAACAATAAATAATGGAAAATATATATAGATTTTGGATCAACCTTGATTTGGTATCTAAATTTTTAAAAGGATACAAATTTATTATTGAGATTTGAATTTTATTTCAATTTGGTCATTAAGTTTGAAGATTACATTTTAAACCTTAAATTTTTATAGAATGACATTAATGTTTGTTAATTAAATTTTACTTTTTAGT[T]CTCAAATTTTGAACAATATTGCATTTGGTCTCTAAGTTTAAAAAATGTACTTTTTCAATCTCAATATTTTTAAAAATAAGTTTAAGAGGTCTCTCA…	C/T						T/C
CG_Chr01	1082583	G	G	16|16	A	5|5	A	3|3	ClCG01G001220		promoter		CAAATTTTGAACAATATTGCATTTGGTCTCTAAGTTTAAAAAATGTACTTTTTCAATCTCAATATTTTTAAAAATAAGTTTAAGAGGTCTCTCAAATAATTTTTTATTATTATTTTAAATAATTATATGACCTTTTAAATTAGAATAGTAATTTTCAAAAGCCATTTTATCTCTAAAACTATTCTTTTGAATTTTAAATATCATATAATTATTTTTAACAAACAAAAAAATAAATACTTGAAAGACTTTTTAAACTTTTTTAAAAACTCAGGGATTGAAAAGGTATATTTTGAAAAATCA[G]AGACCAAATGGACCTATTCTTATAAACTTTGGGATTAAAAAGGTACATTTTTAAGATTTAAGGATCAAACACACATATTATTCAAAATTTAGAGAC…	A/G						G/A
CG_Chr01	1082602	C	C	13|13	A	5|5	A	4|4	ClCG01G001220		promoter		CATTTGGTCTCTAAGTTTAAAAAATGTACTTTTTCAATCTCAATATTTTTAAAAATAAGTTTAAGAGGTCTCTCAAATAATTTTTTATTATTATTTTAAATAATTATATGACCTTTTAAATTAGAATAGTAATTTTCAAAAGCCATTTTATCTCTAAAACTATTCTTTTGAATTTTAAATATCATATAATTATTTTTAACAAACAAAAAAATAAATACTTGAAAGACTTTTTAAACTTTTTTAAAAACTCAGGGATTGAAAAGGTATATTTTGAAAAATCAGAGACCAAATGGACCTATT[C]TTATAAACTTTGGGATTAAAAAGGTACATTTTTAAGATTTAAGGATCAAACACACATATTATTCAAAATTTAGAGACTAAAAAAATAATTTTCCCT…	A/C						C/A
CG_Chr01	1082626	G	G	11|11	A	8|8	A	6|6	ClCG01G001220		promoter		TGTACTTTTTCAATCTCAATATTTTTAAAAATAAGTTTAAGAGGTCTCTCAAATAATTTTTTATTATTATTTTAAATAATTATATGACCTTTTAAATTAGAATAGTAATTTTCAAAAGCCATTTTATCTCTAAAACTATTCTTTTGAATTTTAAATATCATATAATTATTTTTAACAAACAAAAAAATAAATACTTGAAAGACTTTTTAAACTTTTTTAAAAACTCAGGGATTGAAAAGGTATATTTTGAAAAATCAGAGACCAAATGGACCTATTCTTATAAACTTTGGGATTAAAAAG[G]TACATTTTTAAGATTTAAGGATCAAACACACATATTATTCAAAATTTAGAGACTAAAAAAATAATTTTCCCTTAACTTTAAGTAATTATGGAGTAA…	A/G						G/A
CG_Chr01	1082758	T	T	18|18	A	9|9	A	3|3	ClCG01G001220		promoter		AAACTATTCTTTTGAATTTTAAATATCATATAATTATTTTTAACAAACAAAAAAATAAATACTTGAAAGACTTTTTAAACTTTTTTAAAAACTCAGGGATTGAAAAGGTATATTTTGAAAAATCAGAGACCAAATGGACCTATTCTTATAAACTTTGGGATTAAAAAGGTACATTTTTAAGATTTAAGGATCAAACACACATATTATTCAAAATTTAGAGACTAAAAAAATAATTTTCCCTTAACTTTAAGTAATTATGGAGTAAAATTTTGAAATTAATTTTAATAGTAACCAAAAAAA[T]ATATAATGAAACTTAAAAAGTAACTAAACTTAATAACTAAAACTATAACAATTTTAAACTAAGGGATGAAATAAAAATTAGATCAGATTTGTCAAA…	A/T						T/A
CG_Chr01	1082762	T	T	16|16	G	9|9	G	3|3	ClCG01G001220		promoter		TATTCTTTTGAATTTTAAATATCATATAATTATTTTTAACAAACAAAAAAATAAATACTTGAAAGACTTTTTAAACTTTTTTAAAAACTCAGGGATTGAAAAGGTATATTTTGAAAAATCAGAGACCAAATGGACCTATTCTTATAAACTTTGGGATTAAAAAGGTACATTTTTAAGATTTAAGGATCAAACACACATATTATTCAAAATTTAGAGACTAAAAAAATAATTTTCCCTTAACTTTAAGTAATTATGGAGTAAAATTTTGAAATTAATTTTAATAGTAACCAAAAAAATATA[T]AATGAAACTTAAAAAGTAACTAAACTTAATAACTAAAACTATAACAATTTTAAACTAAGGGATGAAATAAAAATTAGATCAGATTTGTCAAAATAT…	G/T						T/G
CG_Chr01	1085025	T	T	14|14	C	7|7	C	7|7	Intergenic				AGTGTGACGGATAGTTGAAAAAGAAATGTTCCATATGGTGTAGTTTAAAATTGAAGAGTATTTTAGTCACATTTTAAAATCATGTTGCTCGTGGGAAAGCAAATTTAGAGTGAGGTGAATTAAAAGTGTTAATTTGTGAAAGTTAGAAAAATAACACAGAAAAAGATCGACTAATATAAATGAACTAATTTTCACCTCCAAATCTAAGAAATCTATAGAGAACAAACCAAGAGTTTCAAATACTAACTCAAAATTTAGTTATATTCTTCAAAGATTTTGTTTTCTCTCAAATCTATTAAT[T]ATAAGGAGAAAATATCTGAACGTGGCAAAGACTCATAATTTTTCTTGTATTACTTATACAACTCATCCCACACCACGTCATCTTCATGGCGAACAG…	C/T						T/C
CG_Chr01	1085093	C	C	20|20	T	7|7	T	6|6	Intergenic				ACATTTTAAAATCATGTTGCTCGTGGGAAAGCAAATTTAGAGTGAGGTGAATTAAAAGTGTTAATTTGTGAAAGTTAGAAAAATAACACAGAAAAAGATCGACTAATATAAATGAACTAATTTTCACCTCCAAATCTAAGAAATCTATAGAGAACAAACCAAGAGTTTCAAATACTAACTCAAAATTTAGTTATATTCTTCAAAGATTTTGTTTTCTCTCAAATCTATTAATTATAAGGAGAAAATATCTGAACGTGGCAAAGACTCATAATTTTTCTTGTATTACTTATACAACTCATC[C]CACACCACGTCATCTTCATGGCGAACAGAGAAAGCTAACAAAATGGAAGTTTTGAAACAATTTCAATGGTACAGTCAAGCCTTAAAATGAAAATTT…	T/C						C/T
CG_Chr01	1085113	G	G	15|15	T	10|10	T	7|7	Intergenic				TCGTGGGAAAGCAAATTTAGAGTGAGGTGAATTAAAAGTGTTAATTTGTGAAAGTTAGAAAAATAACACAGAAAAAGATCGACTAATATAAATGAACTAATTTTCACCTCCAAATCTAAGAAATCTATAGAGAACAAACCAAGAGTTTCAAATACTAACTCAAAATTTAGTTATATTCTTCAAAGATTTTGTTTTCTCTCAAATCTATTAATTATAAGGAGAAAATATCTGAACGTGGCAAAGACTCATAATTTTTCTTGTATTACTTATACAACTCATCCCACACCACGTCATCTTCAT[G]GCGAACAGAGAAAGCTAACAAAATGGAAGTTTTGAAACAATTTCAATGGTACAGTCAAGCCTTAAAATGAAAATTTTGAAATTTTAAAGATATAAT…	T/G						G/T
CG_Chr01	1085777	T	T	12|12	G	9|9	G	5|5	Intergenic				CCTTTTTTATCAAATAATTTAAAAATCTAGAATGATTGAGAACAAAGCATTTTTGCTTTTAAAATCTACCATAAAATATGAAGGCATAATTTCTAAAGTTGGAAGGCTGTAAAAGCACAGACAATTTGTAATTAAGAAATGCATTGAAGTGAGAAACAACACCGACAACCCAAAATTTAAACCTATATTCATTAGGAATTCTAATTATTTAAAATGAGATATTTTAGTTAGGAAAATGAATTTAAATATTTATAAATTTAACAAAATTTTACTTTTTATTTGTCATATAGACTATAAACA[T]TGCTATTTTGTTATTAAATATTCTTAATAGTTATGTCATTTAAAATAATTTTTCATAAATCTAACTTAAATAATTAATTATTTTTTCAGTTCGAGA…	G/T						T/G
CG_Chr01	1085812	G	G	15|15	A	9|9	A	5|5	Intergenic				TTGAGAACAAAGCATTTTTGCTTTTAAAATCTACCATAAAATATGAAGGCATAATTTCTAAAGTTGGAAGGCTGTAAAAGCACAGACAATTTGTAATTAAGAAATGCATTGAAGTGAGAAACAACACCGACAACCCAAAATTTAAACCTATATTCATTAGGAATTCTAATTATTTAAAATGAGATATTTTAGTTAGGAAAATGAATTTAAATATTTATAAATTTAACAAAATTTTACTTTTTATTTGTCATATAGACTATAAACATTGCTATTTTGTTATTAAATATTCTTAATAGTTAT[G]TCATTTAAAATAATTTTTCATAAATCTAACTTAAATAATTAATTATTTTTTCAGTTCGAGACATAAATTGTATTGTTTTTTTAGCACAACAAATAC…	A/G						G/A
CG_Chr01	1085925	T	T	14|14	C	7|7	C	4|4	Intergenic				GTGAGAAACAACACCGACAACCCAAAATTTAAACCTATATTCATTAGGAATTCTAATTATTTAAAATGAGATATTTTAGTTAGGAAAATGAATTTAAATATTTATAAATTTAACAAAATTTTACTTTTTATTTGTCATATAGACTATAAACATTGCTATTTTGTTATTAAATATTCTTAATAGTTATGTCATTTAAAATAATTTTTCATAAATCTAACTTAAATAATTAATTATTTTTTCAGTTCGAGACATAAATTGTATTGTTTTTTTAGCACAACAAATACAAAGATTAAAATTGAA[T]TTTCGACGTCATAGTACAAAACATTAATTTTTTTACCTCTTTAAAAGATTGGAGGTTTAAATTTCTCTTATGGTTAATAATCAACAAATGAAAAAT…	C/T						T/C
CG_Chr01	1085928	T	T	14|14	C	6|6	C	5|5	Intergenic				AGAAACAACACCGACAACCCAAAATTTAAACCTATATTCATTAGGAATTCTAATTATTTAAAATGAGATATTTTAGTTAGGAAAATGAATTTAAATATTTATAAATTTAACAAAATTTTACTTTTTATTTGTCATATAGACTATAAACATTGCTATTTTGTTATTAAATATTCTTAATAGTTATGTCATTTAAAATAATTTTTCATAAATCTAACTTAAATAATTAATTATTTTTTCAGTTCGAGACATAAATTGTATTGTTTTTTTAGCACAACAAATACAAAGATTAAAATTGAATTT[T]CGACGTCATAGTACAAAACATTAATTTTTTTACCTCTTTAAAAGATTGGAGGTTTAAATTTCTCTTATGGTTAATAATCAACAAATGAAAAATAAA…	C/T						T/C
CG_Chr01	1088251	T	T	15|15	A	7|7	A	7|7	Intergenic				ATTTAAAAGTTTAAAGATTGGAATGGACATTTTATAAGTTTAGAAAACAAAATAGAACAAAATAAATTTAGAATCGAAATAGAGATTTAAACAAGCTTAAATTATATGTTTAGTTACTGATTTTCAAGATGATGTCTAATAAATTGTTTTTTTGCTTTTAGAAGTTTGTAGTAGATGCACCTAGAAGTGTATATTTAAGTCCATATACTTAAAAAGACTTCTCAAAATTCAGAAATTGTCAATAATTATATATGTAATAGATTGATTATATCGAGTCAAAGCTTACACCAGCAAATACTT[T]AACATGTTTGAAATCAATTCCACATATAATTCTTATATAATATGGTCAATTTGCTATGTCAATGTCAAAGTGGTATGAATTATATAATGATGTATT…	A/T						T/A
CG_Chr01	1088430	A	A	18|18	G	4|4	G	6|6	Intergenic				CCTAGAAGTGTATATTTAAGTCCATATACTTAAAAAGACTTCTCAAAATTCAGAAATTGTCAATAATTATATATGTAATAGATTGATTATATCGAGTCAAAGCTTACACCAGCAAATACTTTAACATGTTTGAAATCAATTCCACATATAATTCTTATATAATATGGTCAATTTGCTATGTCAATGTCAAAGTGGTATGAATTATATAATGATGTATTTGATGGTTAATTTTTATTTTTATTTTGAAGTATATAAACTTATGTAGACACAAAATTCATGAACATATTAAAAACTTTTTTT[A]AACACAAAATATGTACAAATTAAGAAAATTCCGTGACTAACCTTATAATTTAAACAGAATTAAGATATGGGTGAACTTTTTTTCAAAAATAAAAAT…	G/A						A/G
CG_Chr01	1088571	C	C	11|11	G	3|3	G	3|3	Intergenic				CCACATATAATTCTTATATAATATGGTCAATTTGCTATGTCAATGTCAAAGTGGTATGAATTATATAATGATGTATTTGATGGTTAATTTTTATTTTTATTTTGAAGTATATAAACTTATGTAGACACAAAATTCATGAACATATTAAAAACTTTTTTTAAACACAAAATATGTACAAATTAAGAAAATTCCGTGACTAACCTTATAATTTAAACAGAATTAAGATATGGGTGAACTTTTTTTCAAAAATAAAAATAAAAAATCATCAATGTATTTCCATTTTGTAGAACAATCATGAGA[C]GAAAAAAAGAAAAAAAAAAAAAAAATGCAATGATTTGAGGGATGGATTAGGGATAAGGTAGGTGGGATGGATGTCAATCAACTCAATATGTTGGTG…	G/C						C/G
CG_Chr01	1090515	C	C	20|20	T	8|8	T	7|7	ClCG01G001230	ClCG01G001230.1:UTR,exon	UTR,exon	Protein ycf2	GAGTTCATGAACTTCAAAAAGGAGAAGGATCTTCCATTGGCAAGTTGAGGAATTAATGATAGGGAATTAACACCAATTGAACTCAAACCTTGCAGAAACTACACATAAACGAACACTGTACATCACAAATGAAAAATAAACACTCTCTTCCAGCTTACTGAGAAGGAAAGTTTCCCCCAGATAGCTAACTAAATACTAATATTTCGCTGCAGAGTACCCCTGGCCAATCCATATTCCGTTTCCAATCAACAAGAACGAGATCATGCCGAGAACGCCTTGAAACTTTCACTTATATAACAT[C]TTCAAGCGCATTTCAGAGCCTATGCTAGTAGAACATTCCTCTACCATTTCCCATTCATTTCATCAGAGGGGGTTGCATCTCTTACAGGAACAATGG…	T/C						C/T
CG_Chr01	1094260	G	G	24|24	A	13|13	A	9|9	ClCG01G001230	ClCG01G001230.1:Intron	Intron	Protein ycf2	ATCCCAGAAATAAATGCCTGAACTATTCTCTCAAGAAAACTCAAATTGTAGAACGAAATTGTATCATTGAGATTTTTTGATGGGCATCCAGGTTGTACTTTTGAATCACCCTTCGACAAGAGATCCTCAGAGTTATTAGCAACCATTGAATTGCTTCTAGGCCTCTCACAGGGGGAAATTAAACACGAAAACTTCATCAACCTTGAAAGATTTCCAAGAGCTCTGACAGCATTTGATTTAATCTAGTGGTACAAAAAATTGGAAACTTACTACTGTATCAAGTGGCAAAAACCCAATAAT[G]TACTTTACACTAAAGACAAAAAAAATCATATCTGTTGGTGCCTTTTAATCAAATGAAACTAAAACTATGAGACCCCTAAATACCTTAAATTGAAAA…	A/G						G/A
CG_Chr01	1100115	T	T	19|19	C	15|15	C	6|6	ClCG01G001230	ClCG01G001230.1:Intron	Intron	Protein ycf2	TCAAGTTTCATTCAAACCAATTCCTGCAGAGAAAGGCAACGACCCCACTGGACCAAAGTCTTGTTAAAAATAATAAACACCAAAGTTGTAAAAACCAATGACCTTGCACATTTCTTTCACTCTTGCCTAGGCCTCCATAGAAACTGAGGACCAAAATCTTCCCTTCTCCATGGTAAACTACCTATTGTTATTGTATGTGTGGTTAACATTATTGTTGCTATTAGAAACTATGAACAAAAAGATCCACAAGGTCAAGGGACCAGTTGGCCTATGATTTCTTTTTTAGAGTATTACATCATA[T]TAAGTGGAGTGATTCAAATCCTTGGCCTTTTAAATAAAGTAGAGATTTCATCAATAAGATATGCTCTAGTTGGTACTTTAAGTCAATCATTAACAA…	C/T						T/C
CG_Chr01	1101304	A	A	12|12	T	12|12	T	11|11	ClCG01G001230	ClCG01G001230.1:Intron	Intron	Protein ycf2	AAGCAAACGTGATATGTGGATAGTTGTGTGATACAGCTTTTAAGGCCTGCAACAAAACAAATCTCATATATAGTCTCAACCATACATTCTATGAAATTCCCCAGAAAAAGCTATCATTCCATTACAATCACACCAACTAAACAACCTAATAGCTTTGATGAGCCAATTACTAATATTCTGGATCTCAAAAACTGGAGCTATATCATATGCATTTACATACTTCACAATCCCATCACATTCATCAAATTATTGATTAAGCATTCATAAGTTAAATGCAGAAATGATTCCTTATCAAGTGCA[A]TCTTTATCAGGAAAAATAGTCAATTCAAAAAAATGAAAGATAAGACATGACAATAATCATATCCATGACAATACATACATGAAGTCATGTAAACAG…	T/A						A/T
CG_Chr01	1103485	A	A	13|13	G	12|12	G	7|7	ClCG01G001230	ClCG01G001230.1:Intron	Intron	Protein ycf2	CCTTCCATTCTCTCTAGTGGTTGCTCCATATACACCTCTTCTTGAAGAAAACCATGAAGAAATGCATTTTTAATATCGAGTTGATGTAGGGCCAGTAATGGATTGATGCTAACAAAACAAATAACCTAACAGAAACCAATTTAGCATCTAAAGAAAAAGTATCGAAATACTCAACACTGTATGCTTGTGCATAGTTTTTAGCAATAAGATGAGCTTTCAACTGTCCACAGGAAGAGAAAGAAATCACAACCATTGACTTTCGAAGAGTGGACTACTAGTGCGTTCCATTTATTGAAATGG[A]TTCCTATGGTCGGTCTGTGACCCCTGGATACCGAAGGCATCCTTAGGGCGATCACATGGTTCTGATGGGGTGGAGATGATGGGGTCAGTCCATGGA…	G/A						A/G
CG_Chr01	1103977	G	G	11|11	A	12|12	A	5|5	ClCG01G001230	ClCG01G001230.1:Intron	Intron	Protein ycf2	CTAGTACAATTGTCATCTAAGGCAGTCATCTCCTCTACTATTGCAGCACACCAACCAACATGAGACAAAGCTTCATAAACAGTTTTAGGAATACACAAAGACTTTAGGGTTGGCAATGAAAGAGCAAGTAGAAAATGAGAAATGGTTATATGAGACAAAAGAGAGAATAGGATGTGTGCACTGTCGTTCACCATTACAAAGAGCAATAAGAAGATCAATGCTTGTCCTACGGTCCATGATGAAGTTGTCAAGAATAAACCTAAGTATTCCATCAAGAACTTTTCGAGAGGTTGAGAGACC[G]ATTGAGGATCTTTGGAAGATGGCTAGATTTAGCATCTCCTTATAGACGTCAGTTAATAATCCTTTTTGTAACTATGAGCTCAGTATTGTTCTTTTG…	A/G						G/A
CG_Chr01	1109728	C	C	13|13	T	11|11	T	4|4	ClCG01G001230	ClCG01G001230.1:Intron	Intron	Protein ycf2	AAAAGAAGTGTCCATTGGCTGGTGAATGCTTTGGGGTCAGCTTGGCAAAGATCCTATCAACCAAAAGCAAGACAACATAAAAGCTTTTAAGTTCTTAAAGAAAACTAGAAAAATTCCATGTATGGTTTTTTTGGATAAAGAAACATTTCAACGAATTAAAAACCTGAACACCTAATAATTCCATGTATGGTTGACATGAATAGACCGCTGATAATTTTCTAACACTCCAGAACTATGAACTTTTCAGCAACTGAATTTTTAAATCGGGAAAAATATCTTTGAACTCCAAATATGTCAATG[C]TTCACTCGATTACATATAACAAGTAAGGGAAAGCAGAACAGGATTTGAGAAGTGCCAACATAGGTAACGCAGCGGCAGAAATTTGATGTCATCTAG…	T/C						C/T
CG_Chr01	1109890	T	T	12|12	A	10|10	A	4|4	ClCG01G001230	ClCG01G001230.1:Intron	Intron	Protein ycf2	CCTGAACACCTAATAATTCCATGTATGGTTGACATGAATAGACCGCTGATAATTTTCTAACACTCCAGAACTATGAACTTTTCAGCAACTGAATTTTTAAATCGGGAAAAATATCTTTGAACTCCAAATATGTCAATGCTTCACTCGATTACATATAACAAGTAAGGGAAAGCAGAACAGGATTTGAGAAGTGCCAACATAGGTAACGCAGCGGCAGAAATTTGATGTCATCTAGTGTTGAATTTGAGTGTCAAAGATAGGGCATTAGTAGTAAAAAAGTTTAGGATTTATTATGCTTTT[T]AATAAATTATTTGTTTCCAAAAGTTAGGTAAATTAGGGTAGTTTATCATTTATTTTTAGTCTTGTATTTCTTTTATATATATATATATTGGAAACA…	A/T						T/A
CG_Chr01	1110439	C	C	13|13	T	3|3	T	3|4	ClCG01G001230	ClCG01G001230.1:Intron	Intron	Protein ycf2	GAGGAGGTGCTCTTGAATCCCCTGTTTAGAGATAAAAGGGAGAGTTTAGTGGCGGTTCTTGTTCCTTTGTTGTGTTGCGGAAATTTTGGCTTGAGAAAAATAGCATAATTTTAAGGGAGGTCAAGAGATCTTGGGAAGAGGTTTGGGAGGTCATTAAGTTTATCGTGTCCTTATGGATGTTAATTACTCGGCCTTTTTGTAATTATGACCTTGGTTTAATCTTGTTGGATTGTAGTCCATTTCTTTGGCTCCGTGTTTGGACTCTTTTTTTTTGTTCGTTTTTTGTATGTCATTGTACAA[C]CTCTTATTTTTTCCTAAATTTTTTCTAAATGAAAGTTTGGAGGAAAAAAAATGAATTTAAAAATTTTTGGGGGATAAGACCAAGAGGAGAGACCCA…	T/C						C/T
CG_Chr01	1113037	G	G	12|12	A	16|16	A	7|7	ClCG01G001230	ClCG01G001230.1:Intron	Intron	Protein ycf2	TTGGATTTCGCTTTTTTTTTCCTCAATTAATTAGAAGCAGCAGCCATTAATGACTTGTACAAAAGCTGTCTATATGCTTGAGCCAAATATTGCTACCAGTTTTTCATACCAGAAAACTGATAGCCCCTTCCTTGGCTAAGACTCCACAAAAATGGAGGAAAGTTCTTGAGATAAATTAGGACAGCAAGCCTAAGATCAGATAACTCATTCACTTCATCTAAACCAGGAAGCTTTCCTCTAGCCCGAAGCACAAGATGGCTTAGGGAAATTTTCATTAAGCCTCGATAATCCATCTTATAT[G]AGATATAGTCCGAAACTTCTTAAATAAACATCGAGACTAGTAACAATCAAAAGAAAAACAGTAGGCAAAACACAGCAACTATACTAAACCCAATAG…	A/G						G/A
CG_Chr01	1113339	T	T	15|15	G	13|13	G	12|12	ClCG01G001230	ClCG01G001230.1:Intron	Intron	Protein ycf2	GATATAGTCCGAAACTTCTTAAATAAACATCGAGACTAGTAACAATCAAAAGAAAAACAGTAGGCAAAACACAGCAACTATACTAAACCCAATAGGATGACTGGCACAGTAATTCACTGGTAAATCAAAAGCAACATATCTCTCTAAAAACAATGAACACTGTACAATATTAAAACATTGTTGAAGCTGTATACCTGGACATCACCTTGTCTTCAACAAGTAAGCTAGTAGATGCCCAGAAATCCATCAATTTTCGAATAACCTATGAACAAAAGAATCAAGCTCAACAAGTTATCTGCA[T]TGTTGAAGGTTACCGTGCCAGCTGAAAATAGTTTACATTTATCGCAAAAGTGTCCAGCGTTCCAATAACTAATGACAGCAAGCATTCCCACAAACA…	G/T						T/G
CG_Chr01	1114241	A	A	18|18	C	16|16	C	7|7	ClCG01G001230	ClCG01G001230.1:CDS,exon	CDS,exon	Protein ycf2	ATTTTCCTACAAATGCATATATGAAAAACCACAAATGTAACAGAATTGTTTCTACCTGAATTGTTGACTTCCAAACATCGACTGGAAGATATGACCCTAGACTTGTGATGGCCTGACTAAGTAGATCGAAGGCTACAGCCTGAACATCCCATAAACTATTACATTTGGGTACACTTTTCACAACTTCGGCAGTACAACCGTGTCTAATGATTGAATTTGATGAAGGGAATATTGCTGATTGAGATCCAGCAATCACAGAAAGCAAGAACTTTGAGAGCTGAATATCTTCTGCTGGTAAAA[A]CTTGCGTTGTTGTAAACAGACAACGTGTCTGCAAAAAAAGATAGACAATTGATCATTTCCATAAAAGGGAAAACAAGGTACAAGATGCAAAACATC…	C/A						A/C	1	NONSYN	NONSYN:ClCG01G001230.1	F(TTT)->V(GTT):ClCG01G001230.1
CG_Chr01	1114399	C	C	21|21	T	14|14	T	11|11	ClCG01G001230	ClCG01G001230.1:Intron	Intron	Protein ycf2	TTACATTTGGGTACACTTTTCACAACTTCGGCAGTACAACCGTGTCTAATGATTGAATTTGATGAAGGGAATATTGCTGATTGAGATCCAGCAATCACAGAAAGCAAGAACTTTGAGAGCTGAATATCTTCTGCTGGTAAAAACTTGCGTTGTTGTAAACAGACAACGTGTCTGCAAAAAAAGATAGACAATTGATCATTTCCATAAAAGGGAAAACAAGGTACAAGATGCAAAACATCAAATCATGACCAAAGAACAACTTTTAACCTCTTTAGTACAAGAAATCCCAAGAGAAACTAA[C]GAAGTGAACATTCATGATTCAACCAAATAGCAGCTAAGGCTTCCCATTCTACATTAAAAAAATTACGTTGTCTCCTTCCATATGCACCAAAAATAT…	T/C						C/T
CG_Chr01	1115005	G	G	10|10	A	13|13	A	9|9	ClCG01G001230	ClCG01G001230.1:Intron	Intron	Protein ycf2	CAGCAAGAAAGAGTAGTATCTCCTCAAACTAACAGAGGAGAAAAGGGAAGCGAACCTTACAAACTCCAAAGACTCCAAGACAGGCCTGATTAGAGCATAATTTCCTGGAGTATTAAGCTTTCCAAGTAGGATTCGGATCACATCTCCAAAATATTGTAGGAGCAGGTTCCAAGAGGAAGAACTAAATTCAAGAGCAACTTGATAAGAAATACCGTGGATCTGCATTCGGTGCAAAACTATCAATAATTAGAGAAAACTGAGAATTCAGAAGAGCATAGGCAGGGTCAGAACCACATTAAG[G]CAGCAAGGTTATCTCCATTGGAAAACATTTATGTATAAAAATATGCACTACTTGAATTCCTTGTCATACAGAAACGTATATCTTTTTAACAAATAC…	A/G						G/A
CG_Chr01	1116705	T	T	14|14	C	7|7	C	3|3	ClCG01G001230		promoter		TCAGAAACGCCGTCCTCCACGACCTTACTGAAGATGCTGAGGACGATGACGGCGTCGCCATTCCCGGCGATTAGCCTTCAACTCTTCAACTCCGGCAATTAGCCTTCAACTCTTCGACTCCGGCGATGTAGTCCATCCCCGCGCTAGCGGGAAAATTTCTAATGCTACGTTACTTACTATTATTTTCTTCAATATTTCATTAGACCATATATCAATTTATTATTATTAATTTTATTTATTTCCCATTAATCTTTTTATAACAATTTTATTATTTAGGAGAGAGAGTCAAGTAAAATTTAT[T]TGTGTTACTAAGTCATAGATTTTTATTTGGGTTTATCGCGATTTATTATATATAAAATTAAAAATTTACTATTTTTGTAATTATTTTAAAAAAAAT…	C/T						T/C
CG_Chr01	1116904	A	A	15|15	G	10|10	G	4|4	ClCG01G001230		promoter		TTAGACCATATATCAATTTATTATTATTAATTTTATTTATTTCCCATTAATCTTTTTATAACAATTTTATTATTTAGGAGAGAGAGTCAAGTAAAATTTATTTGTGTTACTAAGTCATAGATTTTTATTTGGGTTTATCGCGATTTATTATATATAAAATTAAAAATTTACTATTTTTGTAATTATTTTAAAAAAAATTGAAAACATCCTAATAATATGAAAATTAATATAAATAGAAAAAAATATCAAATTATTTACAAATATGGCAAAATTTCGCTGTGAGAAACCGCAATAGACCCA[A]ATAGACATTTATCTTTGTCTATGATGTCTATCGGATAAAACAATAGAGATCTATCTAAGTCTATCGCGGTTTATCACACATAAAAAGTAAAATTAT…	G/A						A/G
CG_Chr01	1117833	G	G	13|13	T	3|3	T	11|11	ClCG01G001230		promoter		TAAATTATAATTTTTATTCTTAATTTTGTTCTGAATTGGTATTTTTACCAATTTTAATTTTGCCCATTTTTATTTTTATAGATTGAAATTGGACATTTCTATTTATTTAACACTTTAATTTGTAAATAAATAATAATTGGTCTCTTTTCTAAAGAATAAATATATATATGCACTATGATAATTAAAAACACTTAAAAGATACCTTATGTTAGAGTTTATTTTTAATGTATATATACCCTCAGTTTGGTTTGGTTTTAATTGAATTTGCTCAATTAAAATCCGACCGAACCAATATTTTTT[G]GTTTTCTCCAAATACAAACCAATATGTCCAATTTTATATGAAAAAACCATACCAAATTAGTGGATCTGTTTGAATTGGTTTGGTTTTTTGTTGCAC…	T/G						G/T
CG_Chr01	1120098	T	T	9|9	A	9|9	A	5|5	Intergenic				AACATGAAATTTAAGAACTACATTTGAAACTTTATCCTCGTGGTGGTGATGTATATACTATCAAATGTGAAAATTTATTACATGACACGGGGCAAAACTAATGACTTCAATAATAGGAATTTATATGGAGAATTCAAAGTTTCAAAACTCAACCCTAATTCTAATTTATACTTTTTTTTTTTCCTGCTTTATTACAATTTATAGGGGTAAAGCATTTCATTACTTTATGTGATTTTTCAAAAACAAAATTCCGCCTCTTACGGTCTTACCAAAACAGACCCCGTCAATGGATTTTTTTTT[T]AAAAAAAAAATTAAGCTGATCGGGAAAATTCGAGAGCAAGAGAACAAAAATGGGGGAGAAGTAATTGTAAATCGTAATTAAAAAGAAAAATAAATA…	A/T						T/A
CG_Chr01	1121683	T	T	19|19	A	13|13	A	7|7	ClCG01G001240		promoter		GTGAAGTGTGCTTTACAATCTGATTTTTCTTCTGTTAATAGTTCTTTAATATAGTTTGGACTTGGGATCATTTTAAATTATGCTAATTAACAATCAAACTGGTTAGTGTTTGAACTAAAAAAACCTTTTCAAAAATCGTTAATTAGTGTTTAAATACGCTACAAATTTTATTTTAAAAGAGGAATGATATAACCCTCAACACATCTCAACTAATTTAGTATATATTCTCAGGTCAGTTCCTTAAATAACATGTCAACATTTTATTCATTCTAATTAATAGAGGGTAAGTTAAAATAAATG[T]TAGTCATGATTCAATAAGTAATATAATTTTTTGGGAAATTATTTTAAATGATAAAATTGTTGAAAATATTTACAAATAATATTTTATCACAGTCTA…	A/T						T/A
CG_Chr01	1121739	A	A	14|14	G	12|12	G	9|9	ClCG01G001240		promoter		TGGACTTGGGATCATTTTAAATTATGCTAATTAACAATCAAACTGGTTAGTGTTTGAACTAAAAAAACCTTTTCAAAAATCGTTAATTAGTGTTTAAATACGCTACAAATTTTATTTTAAAAGAGGAATGATATAACCCTCAACACATCTCAACTAATTTAGTATATATTCTCAGGTCAGTTCCTTAAATAACATGTCAACATTTTATTCATTCTAATTAATAGAGGGTAAGTTAAAATAAATGTTAGTCATGATTCAATAAGTAATATAATTTTTTGGGAAATTATTTTAAATGATAAA[A]TTGTTGAAAATATTTACAAATAATATTTTATCACAGTCTATCTGTGATATGCTATTATCTCTGTCCTATCTATTTCATGATAGACACAAATAGTAG…	G/A						A/G
CG_Chr01	1150793	A	A	9|9	G	8|8	G	5|5	Intergenic				ATATTAGTGAAGACATTTATACAGATGTTGTAATTTTTTTTTTTTTTTTTTTTTTTTTTTTTTTTTTTTGTTTTTATTTCCAAATACTTACGTTAATAATATTCATGTGGGGACAATTTTGGTCTTTTAAAAATCCTCGTGAAGCTATAGATAGCTCTCTGCCTCTAGCCGCCACCAAATTTCTCAACTCTTCATTTTCACATTAATTTCATCCTTACATTTTTAGTTCTTTCTTATTTATCGTTCTAGAACTTTATGCAGCACCATACCCACTTTATATTAGTTAAGTTAAACTCACTT[A]GACATCATATCATGTATAATTATAAATATACATATACACACATTTTACAATATATTAAAAATAAGTTAAAAATTCTATCAGTTTTTTTTTGTCAAA…	G/A						A/G
CG_Chr01	1157340	T	T	7|7	C	10|10	C	10|10	Intergenic				ACACTGAGAACATTTCATGTGTTAAGGGTCCATGACACCAACAACCGATCTGCCATATGATTATCTGATCAACAATCTCATGAATCTCTTTTATAAGAATTGTACAATAACGGTCAAATTAACCTCCTCAACTCTCGACAATTGCATTGCATTTAAACAATTAGACTTCACACAATGATCAGACAAAGACTCCGAGAAGAAAAAGATTATGGATAGACCTTGGTTGCATTTCCATCAATTCTTTCTTTGAATAAATTTCCATCAAACCTCTTCTCAAATAGTTATCTATCCGTCCAATTC[T]TCTTCACTAAAGCTCGTCCATATGGTTGAGTTGAGACCATGACTATGTTACTAATTGTTAGGGACAACTACCCCTCCAAATATCTTCACGAGAGTA…	C/T						T/C
CG_Chr01	8752645	G	A	5|5	G	6|6	G	3|3	Intergenic				AACTCCTCCATGTGCTTAATGAAATTATACATTAGTTTTTGGGCTCTTCATGATATAATAATGCAACATCTTAATTTAAAAGAGGTTATCAAAATTTTGTTTCTAGCATCCTCAATCCAAAGCACCAACAATACATCATACATATCTTAAGAGAATTCATATTTCATAAAAAGGGATTCCCTTTAATATCTATAAAGTAATGTGTAAATATAAGATTAATTCCCCATTCAAATGGTACACCAGGACTAGAAATAAATATGAAATGGAATGGGAAATCTGGACAAAAAAAAAAAAAAAAAA[G]TTGAAGCTGACTATCAAGTATAATATGTAGGCATAAAACAGTTTGGTGTGGGCCTAATATACAGCTGAAAAGTCTAGGACTAATTGTTGCCATCTC…	A/G	G/A
CG_Chr01	9503121	A	T	9|9	A	10|11	A	4|4	Intergenic				AAGTAATAATTATATTCATTAATATCTTTTATATGTTATTTATTGCTATTATTAGTTGATTTCATTTAAAATCAATTTAAAATAATCTAAATAAAATTGTTTTGCCCTCAAAATTCTTCCAAAAATAATATATATAATAAAAAAAAGAGTTCTTTTTAAATATAGTAAAAGAAACCGAAATATTAGTAAAATTTTACTGTCTACGATAAACTATATCACAGTAAACACAGATAGTAGTTTATCGAAGTTTATATACTTTGTATTTTGCTATTAGTTATACATATTTTCAACAGTTTAAAA[A]TTTAAGATAATTTTCCTAAACAAAGCTACATAATTCTTTATATAAATAAGTAAATAAAAATAAAGGAAAGTAAGAATATGAGAACCACTCGTCTTA…	A/T	A/T
CG_Chr01	9504358	G	C	13|13	G	6|6	G	5|5	Intergenic				TATTAGAAGAATATATATTTTTCGATTCAATTAACCAATTTATAAAAAATATATAAAATTTTAATGTTGACTAAAAAATAGAAAAAGAAAATAGTAGGTTTCTCAAGTGGTTAAAGATAATTCAATAACAATGTGTAAAATTCAACCAAATCAATAACTCCGATTATTGGGACTAAATCGAATGTTTTTTTTTTTCTTTTTTCTTTTCTTTTTTAAGATAAGAAAAGTAAAAGTAAAAGCTTTTAAAAACCATAAAGACAAAATTCGGCAGAATTTTGTGTTTTTTTTTCCTTTTTAGCG[G]TAAACGACACCGTTTTACCTCTACCGACCAAAAAAAAATCTGGACCAAGCTAGAGATTACGGGCCGACACGCTGTAGGCAGAGAGAAAGATTGCGA…	C/G	G/C
CG_Chr01	9504689	T	C	14|14	T	4|4	T	3|3	Intergenic				AAAAAAAATCTGGACCAAGCTAGAGATTACGGGCCGACACGCTGTAGGCAGAGAGAAAGATTGCGAACACTAATTATAAATTTAAAAAATAAATAAAAAGAAAGATATATTAAGTCTCAATTTTCTTTTTTTCTTTTTTAATTTTTTTTTATTTTGCATATTTAACATTTTTTTTAAAAATTCGTAAATTTATTAGACATAACATAAAAATTGTGTCTCTTTTTACTTTGTGTTTTTGTAGCTTACCAAACATTTTCTAAATTTTAGAAAGGGGTTAAATATAAAATCAACATTAAAATA[T]AACTTTAGTTCATGAATTTTTAAGTGTGTGCCTAAAAAGTCTAAAATTTTAAAAATTGTCTAAGCTTTTTAATTTTCTAATACAGTCAAAATTGAT…	T/C	T/C
CG_Chr01	9504744	A	A	12|12	T	3|3	T	4|4	Intergenic				AAAGATTGCGAACACTAATTATAAATTTAAAAAATAAATAAAAAGAAAGATATATTAAGTCTCAATTTTCTTTTTTTCTTTTTTAATTTTTTTTTATTTTGCATATTTAACATTTTTTTTAAAAATTCGTAAATTTATTAGACATAACATAAAAATTGTGTCTCTTTTTACTTTGTGTTTTTGTAGCTTACCAAACATTTTCTAAATTTTAGAAAGGGGTTAAATATAAAATCAACATTAAAATATAACTTTAGTTCATGAATTTTTAAGTGTGTGCCTAAAAAGTCTAAAATTTTAAAA[A]TTGTCTAAGCTTTTTAATTTTCTAATACAGTCAAAATTGATAACTTTGTCGTTTGAATAAAAAAAAAATATATCTATTGTTTCAAAAGTTGCGATT…	A/T						A/T
CG_Chr01	9505386	C	T	10|10	C	6|6	C	8|8	Intergenic				ATTGATCATGTGGTAATATTGTAACTTTTGAAAAAATAGTTGTATTTTTTAATAAAAAAACAAATTTGGAACATTCTAAGGTTATTTATTATAATTTAGCTTTCAAAAGTTTTAAAATTAAATGATCAATTTGAAAAATAAAAATAAAAATTTATCTATAATAAGTCTATTGTGGGCAATTTTGGACTTAAGGGCAAAAGTGTAAAAGACTGAGCATAACATGAATGTCACGAGCTAAACAACCAAATCCAAAGCAGGATCAGGCCGAGAAAAGTGAAGTGGCATGGGCAAAGGTCGACC[C]GATGAAAATGCCTCGAGCGGGGGCCGTACAGGGGATCTAGCCTAAGAAAAGGATTTTAGCCCAAGAGATAGCTCGGAAATCCTAAACGAAGGAGGC…	C/T	C/T
CG_Chr01	9505423	C	A	11|11	C	4|4	C	5|5	Intergenic				AGTTGTATTTTTTAATAAAAAAACAAATTTGGAACATTCTAAGGTTATTTATTATAATTTAGCTTTCAAAAGTTTTAAAATTAAATGATCAATTTGAAAAATAAAAATAAAAATTTATCTATAATAAGTCTATTGTGGGCAATTTTGGACTTAAGGGCAAAAGTGTAAAAGACTGAGCATAACATGAATGTCACGAGCTAAACAACCAAATCCAAAGCAGGATCAGGCCGAGAAAAGTGAAGTGGCATGGGCAAAGGTCGACCCGATGAAAATGCCTCGAGCGGGGGCCGTACAGGGGAT[C]TAGCCTAAGAAAAGGATTTTAGCCCAAGAGATAGCTCGGAAATCCTAAACGAAGGAGGCTAGGTCAAGAAAGCTCTATAAATAGCAGAAGAAGGCA…	C/A	C/A
CG_Chr01	9505517	G	T	13|13	G	7|7	G	4|4	Intergenic				TGAAAAATAAAAATAAAAATTTATCTATAATAAGTCTATTGTGGGCAATTTTGGACTTAAGGGCAAAAGTGTAAAAGACTGAGCATAACATGAATGTCACGAGCTAAACAACCAAATCCAAAGCAGGATCAGGCCGAGAAAAGTGAAGTGGCATGGGCAAAGGTCGACCCGATGAAAATGCCTCGAGCGGGGGCCGTACAGGGGATCTAGCCTAAGAAAAGGATTTTAGCCCAAGAGATAGCTCGGAAATCCTAAACGAAGGAGGCTAGGTCAAGAAAGCTCTATAAATAGCAGAAGAAG[G]CACCAAGGGAAGTAAGTCCACTCACATACAAAAATCTCCTACTTGCTACATAGATTTCTTTTTGCTAAGTTAGGTATTGGAGCCTGTGTGGGAAGC…	G/T	G/T
CG_Chr01	9512674	A	A	11|11	T	5|5	T	3|3	Intergenic				AATTGTTTCTATATTTTTGTTATCATAAGTAATTTAAAATCTTTTGAATTATCTAATTTTTGAAGTTTAGATTTCGTACTTATAACTTGATTATCAACCATAATCAAAATCAAATATTAGTTTTGAATTATTAACATAGCTAAATGAAATTTTTGGATTTTAGTTTAACCAATTTATAGATAAAATTAGATTCGAATAGATTTGATTTTGAAGTGAATGATAAAATTTTTGTTTTTTAATGATAAATTTTGGATCTTAAATCAAATATTAGAAATAACCAAAATTTAAACCAAATTAAAT[A]TAGGTGAATTATAAACATCAAATAAAAGGGACAAAAGATTTTCCTCATAGCCCTTTTAGACAGTATAGACATAATAAAAAAATAATAAAAAAAAGG…	A/T						A/T
CG_Chr01	9513031	T	G	15|15	T	11|11	T	5|5	Intergenic				TAGACAGTATAGACATAATAAAAAAATAATAAAAAAAAGGAAAAATCTTGGTTTACAAATAAATGTAGGTCATTCACAAATATATGAATAATTATGCTGAAAACTCAATTGCATGACATAAACCAGAACTCATACTGCATGACATAGACCTACGAAGTGCATATTGGTCTACCTATTTGTCCAAAATTATTAATTCAACAACTACCATCGACTTTATACAATGACTTTGCTCTTTTTTGAGTAAAAATTTGAATTATTAGTCAAATTTAAAAAATAAAAAAAGATTTTTAAAAACTAATT[T]TTTTTTAGTTTTCAAATTTTGGTTTAACTTTTAAAAACAATTGTAAAAAGTATATAGCAAATCAAGAAATTTGGAGATGAGATCGATGTTAAAATT…	T/G	T/G
CG_Chr01	9513361	A	T	16|16	A	6|6	A	3|3	Intergenic				TTTAAAAACAATTGTAAAAAGTATATAGCAAATCAAGAAATTTGGAGATGAGATCGATGTTAAAATTAAGGGGCAAATCTTTTGAATTTGTTAATGTGATATTATAAAAAGATTTAAAAATTAGCATAAAAATAAAAAATAAATTTAAGAATGATTAAAAAAACAATAATAATAAAGATTTTAAAATGAAAGATAAGTTAAAGTCGGTTACAAATGATTTAATTTCTATGAAGAAAATAAAATTACACCATCTATCTATATATATCCATAAAATTTGGAGAATTTTTTTTTTACATTATT[A]GACGTTAAATAAAATTAATATTTTAATATTTTAAATGACAATACATAATTGTGTATATAGATGTCACTCAATTATGAAAATCATAGAGAGATTTTG…	A/T	A/T
CG_Chr01	9514680	G	C	14|14	G	9|9	G	3|3	Intergenic				TTCAAAACTATAATATTCTTCAAATTATTTTTTCAAACTATAATAATTTAATAAAAGGTCCGCCGGTCGGGAGAATGTTAAATTTGGAGTTATTGTTCATTTTAAATCATTATTTATAAATTAAAAGGCTTTAGACTGAGGGATGATTTATTTTTTTATTTTTCATTTATTTTTTTAGTACAATAATTGTGAGGATGAGATAGAACCTCCTGCCTCTAAGACGAAAGATCAATGGAAGATCATGTCAATTACCGTTGGCTAAACTCATCGTTTTTATTTATTTAAAAAAACAATAATGGA[G]GGTTTTAGTGGGAGAAAAGGGGTGTTTAGTAAAATAAATTTTTTGTTCTTAATTTAGGGTCCGTTTGGATTAACTTAAAAATAAATGCTTTTCGAA…	G/C	G/C
CG_Chr01	9514740	T	C	18|18	T	6|6	T	3|3	Intergenic				CGCCGGTCGGGAGAATGTTAAATTTGGAGTTATTGTTCATTTTAAATCATTATTTATAAATTAAAAGGCTTTAGACTGAGGGATGATTTATTTTTTTATTTTTCATTTATTTTTTTAGTACAATAATTGTGAGGATGAGATAGAACCTCCTGCCTCTAAGACGAAAGATCAATGGAAGATCATGTCAATTACCGTTGGCTAAACTCATCGTTTTTATTTATTTAAAAAAACAATAATGGAGGGTTTTAGTGGGAGAAAAGGGGTGTTTAGTAAAATAAATTTTTTGTTCTTAATTTAGGG[T]CCGTTTGGATTAACTTAAAAATAAATGCTTTTCGAAAATTCATGTTTAAGCACTTTTGATAATAAATGTTTAAAATAAGGACACTAATGGCTTTCA…	T/C	T/C
CG_Chr01	9514768	C	T	15|15	C	7|7	C	4|4	Intergenic				GTTATTGTTCATTTTAAATCATTATTTATAAATTAAAAGGCTTTAGACTGAGGGATGATTTATTTTTTTATTTTTCATTTATTTTTTTAGTACAATAATTGTGAGGATGAGATAGAACCTCCTGCCTCTAAGACGAAAGATCAATGGAAGATCATGTCAATTACCGTTGGCTAAACTCATCGTTTTTATTTATTTAAAAAAACAATAATGGAGGGTTTTAGTGGGAGAAAAGGGGTGTTTAGTAAAATAAATTTTTTGTTCTTAATTTAGGGTCCGTTTGGATTAACTTAAAAATAAATG[C]TTTTCGAAAATTCATGTTTAAGCACTTTTGATAATAAATGTTTAAAATAAGGACACTAATGGCTTTCAAAATCCATTTTGAGTGATTGTAAAACAC…	C/T	C/T
CG_Chr01	9516070	A	T	13|13	A	10|10	A	5|5	Intergenic				AAAAGGTTTGTGTAGCACTTTAGGGATAATAATTAAGTGTGTGTATCAACATTTTTTTAAAAAATTATAAATATAGCAAAATCAATCCATTATAGACTTCTATGTGCGATATAATCTATCACTGATAGACCCCTATTATTGATATTGTCTATCACCGATAGACTTTGAAAGTAAAATTTACATTTTGCTATATTTGCAAATTCTTTTGCATAGTATTATATCTGCAAATATTTTAAACTTAATTGCTATATTTGGAACTACCTAAAAAAAATTTAGCAACAAATCATTTTTATCTTTAGA[A]CTTGATAGCATTAATCATTGTTTACCTTAAAAATTTCCATTCAACCCAATTTGAATAAGTATTGCGTTTTTTTTTCTTTTTCTTTCTTTTTTTTTT…	A/T	A/T
CG_Chr01	9516102	A	A	11|11	G	5|5	G	3|3	Intergenic				TTAAGTGTGTGTATCAACATTTTTTTAAAAAATTATAAATATAGCAAAATCAATCCATTATAGACTTCTATGTGCGATATAATCTATCACTGATAGACCCCTATTATTGATATTGTCTATCACCGATAGACTTTGAAAGTAAAATTTACATTTTGCTATATTTGCAAATTCTTTTGCATAGTATTATATCTGCAAATATTTTAAACTTAATTGCTATATTTGGAACTACCTAAAAAAAATTTAGCAACAAATCATTTTTATCTTTAGAACTTGATAGCATTAATCATTGTTTACCTTAAA[A]ATTTCCATTCAACCCAATTTGAATAAGTATTGCGTTTTTTTTTCTTTTTCTTTCTTTTTTTTTTAATAATATTTCATCATCATTTTTAATAGTTTA…	A/G						A/G
CG_Chr01	9520416	C	A	6|6	C	7|7	C	7|7	ClCG01G008220		promoter		TAACATATTCTACAATATATTGTGATTGATATCTATAGATTAAAGGGATAGACCGTCGACCATTGATATGAACTTTAAAAGATTTGAGAGTTATCTAAAGATAAACACAAATCAATTTGCAAGAATATTAAATTTATTTAAATCTAAAAAAAAAAAAATGCAGGGAGAAATGTTTGGATGTTTTCTAACAGAAAAAGTTAGTAAAGATGAAAACTCCCCACCTTCTCTCCCTAAAGACGTGGAAGCCATTTTATTGGGCTAATTTTGTCATTGTGATCCACTGCTTTATTTCTAGTATTC[C]TTGTTTTATATCTGCAAATAGACTTGTGCCACGTGTAGGTTCTCTTCCTTGTTCTCATTCGAGGTTTTAATATATTGTAATCAGCCGCATTTGATG…	C/A	C/A
CG_Chr01	9523670	G	G	18|18	C	9|9	C	8|8	Intergenic				TACAAAAATAAAAGACCCACCAATTGTCACTTCTCCATTGGTACAAGTGACAACTTTCAATTTGTCCACTTTTATTAAAAAAATCTGCCACATCATTAGCTCGAGATTTTTCCATTAAGCTTATTTCGGTCATATCTTCTTCGTTTGAACTCCGATTTGAGTGATTCAAATTGCATTGGAACCGTTGTTCCAAGCTCCACACAACAGACACTTCAAAACACTCAAATGGTTAATAAATAAAATCAGGTTTGTTATCATCAAAACACTAATTAATAAATCCATTAAAATTAATTAATTTAA[G]ATTAAGGACCAAAAAGCCAACAATATATGGTTTTTACAAAGATTCATTATTCTTTTATATGAGACAGTAGTATGAAGGCATAGTGACCTTGAGGTT…	G/C						G/C
CG_Chr01	9526777	A	C	19|19	A	8|8	A	4|4	Intergenic				AAAAAGAAATTTGCAAAATTGAGTAAAGTTTTTGGGTTTTAAATACCCAATTTTTTCTTTTCCACAAAACCCTAGCCACTACTTTCATTAACCCTCCTTTTCTCTTTAAAAAAATTCTAGACTCCACACCCTTTTTTTTCAAACACCAATCCATTCTTTCTCAACAAAAACACCAAAGAGGCTTCATCCATAACAACCTAAAAAATCCTCATTTTCTACTCCAAAACAAAAACCTAACAACCATACCCCAAGTCTCCTCTTCTTTAGAAACCCTAAGGCCTCCAATGTCAAGAATCCAAC[A]GACAAGAAAAGCTCTGACTTAGTTTGAGGTCCATTAGTAGGGCTTTGGTCCCAATGATCCATACTTCAAACAAAGAGTTTAGTGTTTTGGATTTCA…	A/C	A/C
CG_Chr01	9527667	C	C	13|13	A	8|8	A	4|4	Intergenic				GAATCTTTTGGCAAAGAAGTCGATTCTTTGAGAGTCTGAGATTGATCTCGAATATGTTTTATCAAACGTTTAATATATCTATAAATATCATCGTTAATATTTAATCCCTTTGAGTTTTGTTAAATAAATTGTTTTAATCTTTTTTTAAAAAAAAAATTGTTTTCAAGAGCGATTCCTTGAGGTGAGTAGATTCTTTGAGATTGATCTCCAATATGTTTTTTATTAAATTTTATTTTGTCTTTTTATGTTTGCTCAATTTATTATGATGTTTCTTTAATTATGTTTTTCTTATATAATGTT[C]ATATTATTATTAAGTCTTATTTGATTTCTAATTAAATTTTTTTAAAGTTTTTAAATCTTTCTAATTAAAATCTCTCAAAGTTTTAAAATCCTTCTA…	C/A						C/A
CG_Chr01	9529805	A	G	12|12	A	4|4	A	6|6	Intergenic				TTCTTGAATCTCATCTTGAGTTTTGGTTGAGGAAAACAATAGTCATCTTGAAGCTATCATAAAAAACAATAGTCATCTTGAAGCTATCATCAATTTCTCAATGGAATCCGGTATGTTATTTTTTCTTGACAATTTGGCATGAATGATCATGAATGATCCTAGGGTCAATCTATTCAATATAGATTTAAAGTAATTATGCTAACAGGATGTCATAATCACAAAAGAAAAAAGTTAAGTTACACCAAGTGAGCTATACAAAAGATGATAAAAAAATGAGTGAAATACATCTCTTTATCTCCA[A]AGATGTGGTGATTCCGTTCATTCCAAATGAGCCGTAAGTATGCTTTGATGATGAAAGTCCACAAAATCATTTTCTCATTCTTGAACAGAGGACCAA…	A/G	A/G
CG_Chr01	9529969	G	G	10|10	A	10|10	A	6|6	Intergenic				TCAATCTATTCAATATAGATTTAAAGTAATTATGCTAACAGGATGTCATAATCACAAAAGAAAAAAGTTAAGTTACACCAAGTGAGCTATACAAAAGATGATAAAAAAATGAGTGAAATACATCTCTTTATCTCCAAAGATGTGGTGATTCCGTTCATTCCAAATGAGCCGTAAGTATGCTTTGATGATGAAAGTCCACAAAATCATTTTCTCATTCTTGAACAGAGGACCAATAAGAAGTGTATTCAAAAGAAGTAGGGGTGGGCAACAGTCGATCGGAGTCAATTTTCTGATCAAACT[G]CCACTAAACCGATTATGGCCGATTTTGTAAATATTCAAACCGACCTCAATCGTCGAGGAATGCAAACCGACCTTTGGTCGGTTCGAATCCGACTAA…	G/A						G/A
CG_Chr01	9530428	G	T	13|13	G	13|13	G	8|8	Intergenic				AATATTTAGCATTTATTCTAAAGCAACAAAATATAACATTTTAAAAAAATATACTAATTTTATTTTAGTTATTATATCTTAAACACAATGCTTTAGTATTTATTTACTCACTATAAACAACTAGTTTAGGTCTAAAGCTGAAACTAATCAAACCTTATTTTGTTCCATATTAAAGTTGGTTTTTCTAGAAGTACGATAACTAATAATTATTCTAAATGTTATAGCAATTCCAAATCAAGATTGGTCGAGCATTTATTTTAAGATAATATTATAATAAATTAGAACATTTTACAAATAGAG[G]CTTGGACTCTGTGTAGTTGGTTTTCGGTTTCCTATTATGAAAATAAAATTTTTCATATTTTGTAATGAAAAGATTAAACAGAAAAGAATTTTTCAT…	G/T	G/T
CG_Chr01	9530560	T	T	9|9	C	6|6	C	3|3	Intergenic				TAAAGCTGAAACTAATCAAACCTTATTTTGTTCCATATTAAAGTTGGTTTTTCTAGAAGTACGATAACTAATAATTATTCTAAATGTTATAGCAATTCCAAATCAAGATTGGTCGAGCATTTATTTTAAGATAATATTATAATAAATTAGAACATTTTACAAATAGAGGCTTGGACTCTGTGTAGTTGGTTTTCGGTTTCCTATTATGAAAATAAAATTTTTCATATTTTGTAATGAAAAGATTAAACAGAAAAGAATTTTTCATGTTTGGTAGCTTTAGATACATTTTTAAAATTAAGA[T]ATGGTTTTGGCTAATAATTATAATAATCTTGAGGGCAAATTACATAAACAAAAAATAATTAATGCAATAGATTTGATAAGAATAAAGTCAATACCA…	T/C						T/C
CG_Chr01	9530621	A	T	12|12	A	8|8	A	3|3	Intergenic				CGATAACTAATAATTATTCTAAATGTTATAGCAATTCCAAATCAAGATTGGTCGAGCATTTATTTTAAGATAATATTATAATAAATTAGAACATTTTACAAATAGAGGCTTGGACTCTGTGTAGTTGGTTTTCGGTTTCCTATTATGAAAATAAAATTTTTCATATTTTGTAATGAAAAGATTAAACAGAAAAGAATTTTTCATGTTTGGTAGCTTTAGATACATTTTTAAAATTAAGATATGGTTTTGGCTAATAATTATAATAATCTTGAGGGCAAATTACATAAACAAAAAATAATT[A]ATGCAATAGATTTGATAAGAATAAAGTCAATACCAAAGAACACATGTAAATATCATTTCAAGAATGACGCAGAACCCTCCAAAAAAAAAAAAAAAA…	A/T	A/T
CG_Chr01	9530655	C	C	6|6	T	6|6	T	4|4	Intergenic				TTCCAAATCAAGATTGGTCGAGCATTTATTTTAAGATAATATTATAATAAATTAGAACATTTTACAAATAGAGGCTTGGACTCTGTGTAGTTGGTTTTCGGTTTCCTATTATGAAAATAAAATTTTTCATATTTTGTAATGAAAAGATTAAACAGAAAAGAATTTTTCATGTTTGGTAGCTTTAGATACATTTTTAAAATTAAGATATGGTTTTGGCTAATAATTATAATAATCTTGAGGGCAAATTACATAAACAAAAAATAATTAATGCAATAGATTTGATAAGAATAAAGTCAATAC[C]AAAGAACACATGTAAATATCATTTCAAGAATGACGCAGAACCCTCCAAAAAAAAAAAAAAAACTCTTCAATTACGATGACATTCCAAAAGCTTTTC…	C/T						C/T
CG_Chr01	9531541	T	T	22|22	C	5|5	C	6|6	Intergenic				AACAAAGAGCTAGAGCTAAAAGGGGGACACGAAATAAAAAACAGGAAAAAATTAGATGAAGCGAACAAAAAGTTAGAAGATTGTTTTGAACTTTTAGTCATTAGTAAAAAACCTACATTTTTCTATCCTCTTCTAAGTCAAGATTGTGAATGCACCCTTTACTGTTTGAGTATGGTCACTCCGCTATTATCTTCTAGATAAATTAAAGAAAAATTCTAGTACTTCTGTAGTATTTACTTTTTATGTTCATACTAGGATCCTTTAAAATTAACTTTTTAATATCTTTTGGACTTCATATCG[T]TCTTAAAAGATGTTGACATGACAGTCATATTAATAGAAGTAGTACTTATACAACTATGTAATAAAAAATTCTTCTCGATTGTAATGAAAAAAACTT…	T/C						T/C
CG_Chr01	9533931	C	C	18|18	A	10|10	A	7|7	ClCG01G008230	ClCG01G008230.1:Intron	Intron	Transcription factor tfiiib component	AAAAGTTTTTTAAAGAATAAAAAAATGAAAAGGGGGACAGAGTTATAAGACGAGACATCATTAGTCATATAGCATGAAACGTTAAGGAAAAAAGGAAAATAAAACAAGTATTACCTTTGGAACGATTAGTTATAGCATCAGAGAGACGAAATGGATGATGACGTTCTTCACTTTTGAATTTTAGTTTAATTTGACGGCGTGTTCGACCAGGAAACAATTGTTGTATCATACAAAAATCTGTCCCGAATTGTCGTACAGCCTAAGAAGTAAAAAGTAAGTGATCAAAGGGTTAGTTTAATG[C]TAGACATATTCAGATGTTACAACCTTCCAATTTTTTTCCAAAGGATGACAGACATTCCAAATACCAACAATTTTAACTATTTCCATGAAAATATCA…	C/A						C/A
CG_Chr01	9539565	G	G	13|13	A	7|7	A	5|5	ClCG01G008230	ClCG01G008230.1:CDS,exon	CDS,exon	Transcription factor tfiiib component	GTAAGAGAACAAACATTAGAACGAGCACTATAGGGAAACTAAGAGACGAGAAATGTCAATTACTCACCTGCTTCATTCTTTGGTTGGTTATGAAAATCATCTAGACATTCCAATTCATAAAATAAATCTATATTCTGAAAATGAAATGACTATTAGTACAGAATGGAGAAAAAAAGTTGTACCTATAACAATAATTCCTCTCCTAAAGACATGAATAATTAGCACATACCTCTCCTGCTATTTTACCATCATTGAAATGCCCGCCCTCAGATTGGATTGATCCCAGCCCACTTTGATCCA[G]AACCGTAGCTTCATGAGCTGAAGAGACACTTGGATGGGAATTATTTAATATTCCTGAAGTTTTGGTATCATCAGTCAGATTTTCTCCAACTGGAAC…	G/A						G/A	1	SYN	SYN:ClCG01G008230.1	L(CTG)->L(TTG):ClCG01G008230.1
CG_Chr01	9542329	C	T	15|15	C	17|17	C	4|4	ClCG01G008230	ClCG01G008230.1:Intron	Intron	Transcription factor tfiiib component	TTTCAAATACAGAGCTTTTCAATCGGTCAATACTTTCAATCAAACAGAACTTTCAATCAGTCGATACTTTCAAATCAAACAGAATAGGATAGATGTATAATTGAAGTAGCCTAGCAGAAATGATCACCTATTGATAACACCAACAAAAATGGTTACCCATCAATAACACCAGTAGAAATGTCGATAAAATCGACCAGAGCCGCAGAAATTGTCGATTAACAACCGACTAGAAACAGCATAAATGTCAGTTACAACTGACCAAAACAGAAATTACTTAATTGTGAGGCTATGTGAGTGCAA[C]ACACATGAATCTTCATTCCTAAGAATGCCAAACCACAAAAAGTGTCTACTCACAAATAAGCTTCAGTCAGAATAGATACCGTCCATTCTAAATTTG…	C/T	C/T
CG_Chr01	9542347	C	A	13|13	C	19|19	C	3|3	ClCG01G008230	ClCG01G008230.1:Intron	Intron	Transcription factor tfiiib component	TCAATCGGTCAATACTTTCAATCAAACAGAACTTTCAATCAGTCGATACTTTCAAATCAAACAGAATAGGATAGATGTATAATTGAAGTAGCCTAGCAGAAATGATCACCTATTGATAACACCAACAAAAATGGTTACCCATCAATAACACCAGTAGAAATGTCGATAAAATCGACCAGAGCCGCAGAAATTGTCGATTAACAACCGACTAGAAACAGCATAAATGTCAGTTACAACTGACCAAAACAGAAATTACTTAATTGTGAGGCTATGTGAGTGCAACACACATGAATCTTCATT[C]CTAAGAATGCCAAACCACAAAAAGTGTCTACTCACAAATAAGCTTCAGTCAGAATAGATACCGTCCATTCTAAATTTGGCTACAACAAAATACCAT…	C/A	C/A
CG_Chr01	9544498	T	C	28|28	T	22|22	T	9|9	ClCG01G008230		promoter		CGATTATTATGATACCAGGTGATCGCATACATTATATCAGGCGATCGCTTATATGATAATAGGCGATCGCTTGTAACATCACCAGGCGATCACTCCGTTTTTTCCTTTCTGAATATCATTTCTAATTAAAATACTTAATTCTTTGCAGGTCAATGAATCTACTTTGCATATTTGTACGATTTGGTGGGAAATGAGATCAATCCGAATGCAACTATGTTGAAGGTCACATAAAAGGTCTGGAAATCAGAAAGGATATAGCATGTAGTGAATTAGTTAGCATACTGCACCAACAATTGAACA[T]TGATCCCTACTTATTCGATATACACATCAACTGCTGCTATAATATGTTAGTCCTAAGTTCCTCCAATTGATATAGTAGACGATGAAGACCTCAGTT…	T/C	T/C
CG_Chr01	9550607	G	G	9|9	T	11|11	T	4|4	Intergenic				GTTAAATATATATATATATATATATATATATATATATATATATATATATATATATATATATATTTTTTTTTTTTTTTCTTTTTTTGATAGAATAAAAGATGAAAAAATGTTGTTTAAAAAATATTTTCTTAAAAAAGAGAAAAGATGAAAAAAATGTATCTAAATAATGGGAAAAAAAACTATTTTTTGAATTTAGAAAATGTTATTAGATGAGAAATATATGTATTTTTTTAAGGAAAATTATTTTTTAGTCTCAGTATCAACCCGTGTCAAGATAGCATCAAAATAATTAGTAAAAAA[G]AGTGTTACTTATGAAAGGTGAAAAGTTTTGTATGCTATTTATGATAGTTGCTCTTGAAACTACCATTTAAATAAATTATCCAAGGACTTTCAACTT…	G/T						G/T
CG_Chr01	9550858	G	G	17|17	A	9|9	A	7|7	Intergenic				TCTCAGTATCAACCCGTGTCAAGATAGCATCAAAATAATTAGTAAAAAAGAGTGTTACTTATGAAAGGTGAAAAGTTTTGTATGCTATTTATGATAGTTGCTCTTGAAACTACCATTTAAATAAATTATCCAAGGACTTTCAACTTCTTGGAATATCAGATTTCTTGGTGGTGAGTCAAACCATCAAGTTGGAAATGAAATATGATTTGGAGCGACTCTATGAGGTTTTATGCTTCAATTCTTTCCAAATTTGGAGTGGGATGACATAAGTTATTTATACTAAAATAGTGAGTATCTTTC[G]ACGAGCGAAGCTACCTTATCATAAGAAATTCACAAAATTGTTTTATAACAATGACAAAGTTAGATATCACTTATTTACTAGCATCTACATTGAATT…	G/A						G/A
CG_Chr01	9552861	C	C	12|12	T	5|5	T	6|6	Intergenic				AATAAACAAAATGTCTTGTAACAACAGAATCTAATAGGTTTATTTTAACGTGTATTTCATGAAAATAACAAAAACAAAAATCATACTTCTATATATATACCATATTAAAAATTATGAGGAGAATTCTTGTATGTAACTTCTGTGTATTTCTTTTTTCTTATTGACTTTCTTAGTCTATATAATTTTTTTTTTTTTTTTGTTCATCCGTAAAGTATTAGTAAAATGAAACACCTTCCTTCATTTTACCTAACTCTTTTGAGGACCTATTCTGTATATTATGCAGAAAGTTAAAAATTTATA[C]ACGTGTTAGAAGTAATCTCAAATTTCATAGACCATGTTGGAGTATTAAATTTCAAGTACCAAGTTGAACTATGAAGTCTGGAGTTAATAAGTTTGA…	C/T						C/T
CG_Chr01	9553239	G	G	10|10	A	9|9	A	12|13	Intergenic				CTGGAGTTAATAAGTTTGAGTTAGAAAATTTGTGTTTGAAGTATACAGTTAGAAGATAGTTCCTCGATAAATGTACAAAATAATAAAAGAATGAAAAATAAAATTACTGGATAAATGTGTAAACTCCAATAATGTTTACTATCGAAATTGAATTATTAAACACAAATTTATGAAATTGATGGGTCAAACACCCCAAACTCTTACAATTTAACCTATAATTAGAGTCAGTTGTAAATATAGCAATTACACTCAAACTATTACCAAATATAACACAATACAAAAAAAAAAATTACAAATTTA[G]CAAAATTTAGATCCATTTCTGTTAGCAATAGAGTTAATCACAAATAAATTTTGCTGTATTTGTAATTCTATAAAATTTTTGTTATGCACTTAATTA…	G/A						G/A
CG_Chr01	9554342	T	G	17|17	T	3|3	T	6|6	Intergenic				TACAACTAAATGGTTCTATTCTTTGTGAGCTTTCCTAGAACATTTTCTTTAAACAACTTCTTGTGTTACTTAGAGATTTTTCACCAGCCCTGGGTTAATCTATGTCTAAGAAAGATAACTCCTCGTGCTCTTTGAAAACTAAGTAACCGCGATATCCAAGAGAGGAATCTGGGTATTTGAGAAGAATTGTTTAGGTGGCAAAGACACGGTTACACGTTTAAAAGAATTGTAAAAAGAGAACCACATAATTCTTTTACCATTATGATAAATTTAGCTATCTCTAATGAACCAACATTTAAT[T]GGAGTTTTATGCATGTATTCTTTCAAAATTACCCCACCGCTACTTGGGAAGGGGTAGCACAAGTCGTTTTCAGAGAAGAGGGTAAATGGCTATTGA…	T/G	T/G
CG_Chr01	9561046	G	T	16|16	G	9|9	G	9|9	Intergenic				AGAAACCAAGGGTAAGATCTAAAACTTTTGACTGCGTTTTTATCGATTATGCTAATAAAAGTGTTGCATATAGGTTTATGTGTTTAAGTGATAACTCATTGTGTGAATATAGAGATGTTGTATTTTTTTTAGCATATTTTTCTCATGATTAAAACTGTTGATATGTCAGTAGATAATTCACTTAATAATCAAACTGGTTCTGCTTCAAGCATCAATTGAGTGTCTGAACTCCCTCTTTCTAACTCTAATAACGCACTTGAGTTAGAGCCTAAAAGAAGTAAAAGACAAAGGGTTAGTAAG[G]ATTTTGGACCTTATTTTTTAACTACCTTTCTAGTTGAAAATTCAGATAAAATAGACAATCAATTTGCTTGCATGTACTTAATAGATGTGGATCCAA…	G/T	G/T
CG_Chr01	9562666	C	A	18|19	C	6|6	C	5|5	Intergenic				AAGCAATAATTGTGGTCTTTTTCAATTTTTGAGCATTGTAAATTGTAAAAGTTGGAAAAACTTTTTGGAGAAGATAGAAGTTCAAAAAGAGAGAAGTGGGGAAAAGTGGATTTTAATTTGGGTCATTGGATTGATAAAAAAGTAAAATCAAAGGTGGAGAGAAAAGTAAAAGATATTTTTTTAATTATTATTTTAAAGACGACTAGTTGTTAAACAAAAACATATATAATATTAAATTATTTTTCTTTTTAAACCAACTAGCCATTAAACACAAACATAAAATAATATTAAATTCATTTT[C]TTTTCAAAAACCAATCCAAAAATCAAAACTCAATTGTGTCACTCACTCCATAGCTCCAAGTGAGACTCTCCAAAATGGTCCAACTTGATGATTTGG…	C/A	C/A
CG_Chr01	9565969	G	A	14|14	G	11|11	G	8|8	Intergenic				AGACCTTCAAATTTGTCCTTATGGATTCAATATATTTCATCTTAAAATTACTTTGTAAGAAGTGACTTTTATTAGATTGACTAAGTTTGTTATAAGATGGTCGTCAACTTTCAATTAAGTATCTCATATGTTTTTAAATTTTAATTTTTAATTTTTTTGTTCAATAATCTTAATTTTCAAGTTTAATATGTGTCTATTATATCGTTGAAAAAATGGAAAATTATTTTAAATGGCAAAACTGCTAAAAATATTTACAACTAATAACAAAATATCATAGTTTATCTACATCTATCGCAAATA[G]ACAGTGAAATTTTACTATATTTGTAAATATTTTGGTTCTTTTTACTATATTTGAAAAGTGACCCTAACAAATTCAACATTTTTCCAAATTCACTAA…	G/A	G/A
CG_Chr01	9565971	C	T	15|15	C	11|11	C	9|9	Intergenic				ACCTTCAAATTTGTCCTTATGGATTCAATATATTTCATCTTAAAATTACTTTGTAAGAAGTGACTTTTATTAGATTGACTAAGTTTGTTATAAGATGGTCGTCAACTTTCAATTAAGTATCTCATATGTTTTTAAATTTTAATTTTTAATTTTTTTGTTCAATAATCTTAATTTTCAAGTTTAATATGTGTCTATTATATCGTTGAAAAAATGGAAAATTATTTTAAATGGCAAAACTGCTAAAAATATTTACAACTAATAACAAAATATCATAGTTTATCTACATCTATCGCAAATAGA[C]AGTGAAATTTTACTATATTTGTAAATATTTTGGTTCTTTTTACTATATTTGAAAAGTGACCCTAACAAATTCAACATTTTTCCAAATTCACTAATC…	C/T	C/T
CG_Chr01	9566727	T	C	10|10	T	5|5	T	12|12	Intergenic				TAATTATATACTTGATGTCAATCGAGCTATGCTATTTTTGACAATATAAACTTAAAAGTTCAGAGCTACACTGGTAAGTTAATATTGATTTTCCAATTACAATTTTTTAATAGAATTGAAATCTTGAAATAAAAAATAACAATTAAAGTAGGAAGATAACTTCATGAAATCTCTATAATAACTACAAACTTTAGAACTCGTTTCAACAAAAGCCGGAACTTTAGAACTCGTTTCAACAAAAACCAAAGTGTTTTAGTAACATCATAAATCGTGGCTTTCAATAGTTTAATTTTGAATTGA[T]CAACGTAAAAATAATTCGACTAACATAAAATATATAGCTCAATTTTAAAAAGTTGAGAGAGGTTCAAATCTTTCAATATATTGTTGAACTACAATG…	T/C	T/C
CG_Chr01	9571572	C	C	7|7	T	14|14	T	3|3	ClCG01G008250		promoter		ATAAAAGATAATGTAGGGAAGAATTTGCCATGTGGCAACCTATGATTGGATAGTTTGATGAGATTCACAAAAATAGATTTAACCTATAATGCACCTAAATATTTTCCTTATTTTTATTCTTTTTGTGTATGTGATCATGAGACTTGGATGCATAAAATGATGCCAAGTATTGCTTTAAAAGTATTTAGACAAAATTAACTTTTTGGTCCTTAGGTTTTGAACCTGGTTCCCATTTGGTCTCCATAGTTTAGAGAAAGTTTAAATTTTACTCCTTATGGTTTTTAAAAGTTTGGATTTAGT[C]TCTATGATTTGATAAAATTTGTATAAATAGTCCCTGACCTATTTATGAGAATTATATTTTATCAAATCACAAGAACTAAATTCTAATTATAAACTA…	C/T						C/T
CG_Chr01	9581896	G	A	16|16	G	13|13	G	5|5	ClCG01G008270		promoter		AGTTACCCATTAACTCTTTCATTATATTTATATGTGTGAGATACATGAAAAATAAAATGATACTTGTGCTTACATTCCTACAAAAATGATTTCACGGGATCCAAGTTTAGAGAAAAGTCAAAAAAGAAAAGAAAAGAATTTTCTCTCTTTGTACTATATAAAATAATTTTTTTAAATGCAATAACTTGAAAATATTAAAACCAAAATTGTTAAGCCTTAATCACTGGTCCACCTCTAAATTTATGGTTTTGTTGTCTATTTTTCTACCAATAAATGTTAGAAAAAACTAAACTAAGTTTC[G]AAAACTTAAAAAAAGTAACTTTAAAAAGTACGTTTTTGTTTTTAGAATTTAGTTTAAAATTCAACTTTTCATTCGAGCAAAACCTTCTTATTTTAC…	G/A	G/A
CG_Chr01	9693734	G	A	21|21	G	12|12	G	7|7	Intergenic				ATCTTAGGGATCCAAATCATTAGGAATCGTAAGAACAAAACACTATCCTTGTCTCAAGCATCATATATCAACAAAATGCTTGTTAGGAATTCGATGCAAAATTCCAAAAAGGGTTTATTACCTTTTAAGCATGGAATTATCTTGTCAAAGGAACAGTGTCCTAAGACACTTCAAGAGGTTAAGGAGATGAGACAAATTCTCTATGCATCTATAGTGGGTAGCCAGATGTATGCCATGTTGTGTATTAGGTCAAACAATTGTTATGCAATAGGGATATCCAGTAAATATCAATCTAATCCA[G]GATTTGATCACTAGACTGCGATTAAGACCATCCTCAAATATCTTAGGAGAATGAGGGACTATATGCTTGTGTATGATGCTAAGGATTTGATCCTTA…	G/A	G/A
CG_Chr01	9769582	G	G	13|13	T	14|14	T	9|9	Intergenic				ATTCATATTGTCTATTAAACGCATATTCATTTAACTCAGTGAACCTAAAAACATAAAACAAAATTTGAATTGCCTACCAAACAGGCCCTTAGGTTCCATTTGATGATTTTTTTTTTTTTTAGTGTTGATATAATTCATATTAAATTTTACCTTCACCCATCAGTTTAAGCTTTTTGGTTAGTTGGTAATTTAACATGATATCAGAGTAGGAAGTTTTGTGTTTCAACTCGTGCAATGTTATTTTCTTTCTAATTAATATTGACTTCACTTATTGAGTGTTTTACATATTTCAAGCCCATA[G]GTGAGGGAAAGTGTTAGAGTATTGATATAATATTAAATTAAACTTCAGTCATGAGCTTAAACTTTTAGGTCAATCTTTGATTTAATATTTTGTAAT…	G/T						G/T
CG_Chr01	9775693	G	G	14|14	A	15|15	A	10|10	Intergenic				TGGGCCCTGCACGGACCAGCCGTTTGTAGAAGAAAAACAAATCATGCTTTGCGTTTACCAATTTCCAATTTAATAAATGCTATCAACGTCTTAGTTACTTGTTGGTTTAAATTTATTGGAATTGTTAACACCATGAAAATTTGTTAGATTTTGAGTTTAATAATTGCAGTGGTGATGGACCGTTGTAAGTGTTGTTTGCTGAACTTCTCAAATATCCTTCACTCGTTAGTTATCGACTCTTCAAATCCACTCCACGATTAAAGTTTTTTTTACACAGGCAGTGGATGCCTGAAAAATAAT[G]AGCAGTGGATGCCTTTTATTCGGTAGACATCTCCAAAGATAGGGTTCAACAAGAATCCTAAAAAATACACATGAAGTCAACATAAATAATTAATAA…	G/A						G/A
CG_Chr01	9775960	T	T	13|13	C	9|10	C	9|9	Intergenic				TTTTACACAGGCAGTGGATGCCTGAAAAATAATGAGCAGTGGATGCCTTTTATTCGGTAGACATCTCCAAAGATAGGGTTCAACAAGAATCCTAAAAAATACACATGAAGTCAACATAAATAATTAATAAAAATGTAATATTAGTGGATAAATAATTAATAAAAATGCAATATTAGCCGCGAGAGAATAAAATCTGTTAAAGGATCATAATAGAGGAATTGGATATTGTTCACCCTTCAACTGAATCTTTGACTCTACCCTTTCTGTTGAGTGCTCTAACATCCCTCCTCAAAACGATGC[T]GAGTTTGGTCCTCAAACAGAAAAACTGAGAGTGAGATAAAGGTTTGGTTAAGCAATCGGCCAACTGGTCTGTTGTTGGAACATACCTGATTTCAAG…	T/C						T/C
CG_Chr01	9776132	G	G	17|17	A	12|13	A	5|5	Intergenic				TTAGCCGCGAGAGAATAAAATCTGTTAAAGGATCATAATAGAGGAATTGGATATTGTTCACCCTTCAACTGAATCTTTGACTCTACCCTTTCTGTTGAGTGCTCTAACATCCCTCCTCAAAACGATGCTGAGTTTGGTCCTCAAACAGAAAAACTGAGAGTGAGATAAAGGTTTGGTTAAGCAATCGGCCAACTGGTCTGTTGTTGGAACATACCTGATTTCAAGGGTGCCTTTGAGAACTTGATCTCGCACAAAGTGTACATCAATTTCTATGTGCTTAGTTCTAGCATGAAAGATCAG[G]TTTGCTGCAAGAGCTCCTGCACTAATATTGTCGCACCAAAAGATCGATTTATGCACTATTCTCATCTGTAACTCATCAAGAAGCCATTGCAACCAA…	G/A						G/A
CG_Chr01	9776327	A	A	15|15	G	6|6	G	8|8	Intergenic				GTCTGTTGTTGGAACATACCTGATTTCAAGGGTGCCTTTGAGAACTTGATCTCGCACAAAGTGTACATCAATTTCTATGTGCTTAGTTCTAGCATGAAAGATCAGGTTTGCTGCAAGAGCTCCTGCACTAATATTGTCGCACCAAAAGATCGATTTATGCACTATTCTCATCTGTAACTCATCAAGAAGCCATTGCAACCAAATAATTTCAGTTGAAGCGTGAGCAAGAGCTCTGTATTCTGACTCCGTACTTGATTTTGCGACAGCCACTTGTTTCTTTGACGACCAAGAAACTAAATT[A]TTTCCAATGAAGACACAATATGCTGCTACCGACTTTCGATCATCAATATTGGATGCCCAATCTGCATTAGAAAAGGCAAAAATGTCAAGATCAATC…	A/G						A/G
CG_Chr01	9778183	G	G	16|16	A	11|11	A	8|8	ClCG01G008370	ClCG01G008370.1:Intron	Intron	Retrotransposon protein, putative, Ty1-copia subclass	GAGGAAGATGGGTGTTCGGGTATGGGCTTTTGGAGACTAGAGGAAAAGGGAAATTCATTTTCATTAAATATTACATGTCTGGATATGAACACTCTTCCAGTTGCATTTAAACATCGATATCCTTTATGAACTGGGCTTGGGCTCAAGTAAACACATTTCTCCAAGTGAAAGTTGAGCTTGTGATTCTGATAAGGCCTCAAATATGGAAAGCATGCACAACCAAAAATTCTAATATTAGTCACATCTAACTTCTTATTAAACATCAACTGAACATGAGATTTACCATTCAACGTTGGTGTA[G]GGAGCCCATATATTAGAAAAGAAGTTGTAACGAACGCGTCCAATCAGAATTTTAAGGGCATAGAAACCTGAGCCAACAATGTAAGACCCATTTCGA…	G/A						G/A
CG_Chr01	9778246	G	G	12|12	A	18|18	A	6|6	ClCG01G008370	ClCG01G008370.1:Intron	Intron	Retrotransposon protein, putative, Ty1-copia subclass	TTAAATATTACATGTCTGGATATGAACACTCTTCCAGTTGCATTTAAACATCGATATCCTTTATGAACTGGGCTTGGGCTCAAGTAAACACATTTCTCCAAGTGAAAGTTGAGCTTGTGATTCTGATAAGGCCTCAAATATGGAAAGCATGCACAACCAAAAATTCTAATATTAGTCACATCTAACTTCTTATTAAACATCAACTGAACATGAGATTTACCATTCAACGTTGGTGTAGGGAGCCCATATATTAGAAAAGAAGTTGTAACGAACGCGTCCAATCAGAATTTTAAGGGCATA[G]AAACCTGAGCCAACAATGTAAGACCCATTTCGACTATATGTCGGTGCTTTCATTTGTCTCGTCCATTTTAAACAGAGGTATAGGGACAAGAAAACC…	G/A						G/A
CG_Chr01	9778600	A	A	8|8	G	12|12	G	6|6	ClCG01G008370	ClCG01G008370.1:Intron	Intron	Retrotransposon protein, putative, Ty1-copia subclass	TTGTCTCGTCCATTTTAAACAGAGGTATAGGGACAAGAAAACCTTGAGATAATTCCCATTGAGTTGCATATTCGATGTACACGAGTGTACTCTCCTCCATTATCTGATTGTATAGCCTTGGTTATCGTATTAAATTGATTTTGGACCATTTGAGCAAAGTGTTTAAAGGCATCTATAGTTTATGATTTTAGTTTTAGAGGATATATCCCTAAATACCTACTAAAATCATCGACAAATAACACATAATATCTATGACCATTAGTGGATGAGATAGGAGTTGGTCCCCAAAGATCTGTATAA[A]CAAGTTCAAACATATTAGATGCATGAGAAGTAGATTCAGAAAATGGTAGAGCCTTTGCTTTTCCAAGCTGACAGGAATCATAAAACTGACAATCTT…	A/G						A/G
CG_Chr01	9783545	T	T	20|20	A	7|7	A	9|9	Intergenic				TATAAGGATATCTGTGATAAATATAATTTTCTAATATTTGAGTTATATTTTGGTACCTTTAATCCTTCAAGAATTTTCATAAATTAAATATAATTATTTAAAGATTCATATAAATATGGTATGATTGCATCTTTAAGATTTATGTTAAGTTATTCATACACTGTGTGATAAATTAGATATCTCATGCTATTGTATCCCAAATATTTGACATTCTCCAATGTCTAGACTACTAGTCCTCATGATTGAAAAATAAGTTGATTTCTACTGAATTGTTTCTTTCCATATAAGTTAATCATTTTT[T]TGTTGACATTTTTCAATAGATCTAAGTACAAAATACTCATTTGCATAAATAATATCAAGAGCAACATTGTAGGTTGTCAATTTATATAAATTTGGT…	T/A						T/A
CG_Chr01	9784390	T	T	16|16	C	9|9	C	6|6	Intergenic				CTCCAATGTTGGAAAATTTGTCTCATTAATAACAACTAGCAAATAGTACAGTAAATATATTACCCGTCGGGAGTTCAAAAATATTTAATAATTGATGTGAAATCAATTTCAACGACAATTTATTACCTCCTTTGAGGACTCATTTTAAATTGTGCCATCATCTTAATTGTTGTTTTGGAACAATAATTTAAATATTTACTGCACATCTTGCATATGAAATATATTTGGCTTCTAGCCATAAGTTCATAAGTCATTGCCTTAGAGCATACAACATAACATGAATTCATACAGATTTAAAAG[T]TTTGTTATTTGAACATAAACTACATGATATTCAACACTTATCCCAATCAATATAAAATAATAATTATCAAATGTTTGGGATGTAAACTCACTAGCA…	T/C						T/C
CG_Chr01	9784832	T	T	19|19	C	12|12	C	7|7	Intergenic				CTTATCTATTTGAGCAACTAACCTTGCAGATATAAGGTTTTGATATGACAATATGGATATATATGACCATCAACTGGATGCGTCAATAAAAACCATAAAGTATTTAAATGGTTCACTTTGTGGATTAGTAAATATATTTCATGAATCAATTCCAAAAACAGAAGAGGTTCAATTTCAACTTTAGCTAGTGAGAGTTTGTTAATTAATCTCTTAAGAACAAGCCACACACAACAATTTATTAGATTGAAAAATCTTCTAGTTCTTCAGTGGATGACAATGTATATTTCTAATAATTATTTT[T]ACTATTGACCCAAAATGACTCATCATGTCAAATAAAAATATATTTGGATCAATGAACTTTAGGTTCATTATTGTATATATTTCAATTACACGAGTG…	T/C						T/C
CG_Chr01	9784892	T	T	22|22	C	13|13	C	6|6	Intergenic				ATATGACCATCAACTGGATGCGTCAATAAAAACCATAAAGTATTTAAATGGTTCACTTTGTGGATTAGTAAATATATTTCATGAATCAATTCCAAAAACAGAAGAGGTTCAATTTCAACTTTAGCTAGTGAGAGTTTGTTAATTAATCTCTTAAGAACAAGCCACACACAACAATTTATTAGATTGAAAAATCTTCTAGTTCTTCAGTGGATGACAATGTATATTTCTAATAATTATTTTTACTATTGACCCAAAATGACTCATCATGTCAAATAAAAATATATTTGGATCAATGAACTT[T]AGGTTCATTATTGTATATATTTCAATTACACGAGTGTGTGTAATACAATTAAGAAAGAAAAGTAGACAACTTTTCTATATACATGTTCCCTAGGAG…	T/C						T/C
CG_Chr01	9788059	A	C	17|17	A	12|12	A	5|5	Intergenic				ATATAAATATATTGTTGGTAATTTCCATAATATAAAGTTAAAAAATCTCATTTCGGTTACGAAATTTGAAGTCTGTTTTGTTTAATTCTCTAAATTTTGTTATTCAACTTTTTTAAAGTAGAGTGCAAATCACAAATCTATATTTGAGATATTGATTTGACACACTTCTTGTGGCTTGACTGTAACATCAATATCTTGAGATGTTTCGAAGATTTGAGGTCTTTTAAGATCTAAAAATCAAGAAAACAAAATTGAAGAATTGTAAAAATTTCATGTGTATCTTGTAATTACATTTTCAAC[A]TTGAAGTCATACATTCATTATGGATATTGAAGTATTAATTAATTAATTAATTTACTATTCTTAATTAATTGTTAAGCATGTGTAAGAATCATATGT…	A/C	A/C
CG_Chr01	9788693	A	A	9|9	G	6|6	G	4|4	Intergenic				TTGGTTGGGTCCTTCAATGACGCGTCAAAAGTACGCGGATTGTACTTCCTGAAGTCCCTCAAGTGCTTTGCTTCTGCGATAAGTCCTGGTAATGCTGGTGCTCGGCCGGCACCTGCGGGGGTGGAATCTGCTGTTCCGGCGCCTGAGGTACTGGAGGCTGCTGAGCTAATTGCTCTGCCACTGCGGTGCGAGTTAGCTCCTGAATCTTCCCCAACAAAGAGGCAGTAACGGCCTCCCCTATCTGTGTTATCACTGCAGAGAAATCGGTCTGGGCCACTGGTGGGACTAGTGCCTGGGGCG[A]CTCAGGCATGTTACGAGGCCGTCCTCTTGCCTTGGTTCCATGCTCCTCTTGCCTGACAGGATCTTGCGGCGGTGGAGGTCCTTGTGGTGTAGGAGC…	A/G						A/G
CG_Chr01	9789852	A	A	16|16	G	11|11	G	6|6	Intergenic				ATCAACATAAGACATACATATCTATCATACTTTCATTGGGAATAGTTTACACTCACCTTACAGTTGGTTATGGATGTCCACAAACCTCTAGAGCCCCGAAGGAAACTCTTACCTCTGGTGATCCCAAAGGAACACAAACCTCTAATGTACTTGAAAGAGCACAACCTCTGGTGAACCCGAAGGAACACAACCTCCTGTGAACCCGAAGGAACACAACCTCTAGTGCACCCGAGGGAGCACAACCTCTAGTGAACCCGAAGGTACACATCCTCTAGTGATCCCAAAGGAACACGACCTCCT[A]TGGACCCGAAGGTACTTAACCTCCTGTGAACACCCAACCAATATAGGGGAGGTAACTCTTCTCCTAGAGCGTAAACAGTCATAATCATGCTCATTC…	A/G						A/G
CG_Chr01	9790642	T	T	12|12	G	4|4	G	4|4	Intergenic				TTTCCGCCAATTTAAGTTAGTCTACAAGTCTAGTTTATCGTGGGTAACCTAAAATTATTTGTCCTAGAGAGTCCTTACCCGAACGCGATCCAACTCGTAGCTCCCCCCGATCCTACGGACTAATCAATTATCGAACACCTATTGAATATACCAAATAAAGTTCGAAATTCTCAAATCTCCATCCAAAACATAAGCAACTAGTCCATTCGAGTTTGGGATACTCACTTAAAGTACTGTTCTGGCCGGACGAGAAAAGAACCGCTGCCGAGAGCCAAAAATTCGAGAGAAAAGGACTCCCGA[T]CGAGAAGCGAGACCTGAGCGAGAGCGCGAGAGCTGAGACAGCGAAACCGGCGAGAGAGCGAGAGTCTGAAGGCTGGCGGCGACACTGGGCGCGGGG…	T/G						T/G
CG_Chr01	9791151	C	C	3|3	A	6|6	A	14|14	Intergenic				AAAGTGAGAGCGGGAGAGCGAGACAGCTAGCGAGAGTCTTCGAAACCGTCAGCGACACTCAAGGCGGAAGTCAGCGACACCCGACGTTGCTACCTCTGGAGGGTCACGGAACTGAAGGAGAGCGAGAGAGAGAGATGTCGGGCAGAGGGAGGCTAGCTGCGACGACGGCGAAAGGGAAAGCAAAAAGAGAGAGATGCGGCGGAGAGAGAGATAGTTATTTTCTTTTCTTTTTCTTTTTGGCTACACGGAAAACAAGGTAATTCCTCTCCCCCTTAAACCCTAATTTTTCCCAATTCTCCC[C]TTTTACTCAATAAGATAAAAATAATATCCTTCATCCACTAAATTAATTATTTTATTCTATTTGCCCTAAAATAGAATAATAATAAATTGTTCTTTA…	C/A						C/A
CG_Chr01	9791279	C	C	11|11	T	8|8	T	5|5	Intergenic				AGAGAGATGTCGGGCAGAGGGAGGCTAGCTGCGACGACGGCGAAAGGGAAAGCAAAAAGAGAGAGATGCGGCGGAGAGAGAGATAGTTATTTTCTTTTCTTTTTCTTTTTGGCTACACGGAAAACAAGGTAATTCCTCTCCCCCTTAAACCCTAATTTTTCCCAATTCTCCCCTTTTACTCAATAAGATAAAAATAATATCCTTCATCCACTAAATTAATTATTTTATTCTATTTGCCCTAAAATAGAATAATAATAAATTGTTCTTTACCACAAAATCTAACATTTTCCTTAATCCCAC[C]TTCAATTCTCCTACCACCATAAATAAAATCCTTGGGACTTTCCTATTTAACTTAAGTAATTACAATAATGTAAATAAATAATTAAAAATTCATTTT…	C/T						C/T
CG_Chr01	9792461	T	T	13|13	C	8|8	C	9|9	Intergenic				AAAAAAATATATATTTAAGGTGAAAGCATACATGATATAACAATTTAAATGATTGTTTAAAATTATAAATTATCTGTTGATGCAAAAAAAAAAAAAAAATGGATCAACTATAAATTTGTTTTACAGGGGAGATTTTTCCAATGCTTGCAAGACAGAAAAGAGATAAAACGCCAGTGTGGTGTCAACCACACAAACTCCGATCCTCAAGTTAGTCTTTGGTCAATGAGTAATTAGAGCGTAGAGAATAGTAGGGTATTTAGGCATTCCTTTGACCAATGACTTTGGTCGCTTATGTAGAAT[T]GTAAAGTGTAACAATCACTTAGGCTCATAATGCCTCTCTTAAATTCTTGGAACCGTAGAATTAATGTTTGATGAGTAGTTACACCATTATTATTGC…	T/C						T/C
CG_Chr01	9793087	G	G	13|13	A	5|5	A	6|6	Intergenic				CCTTTAGGCTCTTCCCATGGGTTCTCTAAGCTTACTTTAAGCTCCTCATGACTTATCGTGCTTAGGCTTTCAATAGACAGACTTTCTTAGGCTCCTCAGAGCTTACCTCATGAGCCCCATTAAGTTCTCTTAGGCTCTTTTATGGGTTCTCTTGAGCTCTCTCTCTTAGGCTCCTTTGAGCTAGCTAAGTTTATGTCATGGGTCCCAGTAAGCTCTCTCTAAGCTCTCTCATGGGTTCTCTTAAGTTTTTATCTCCTAGGCTCCTCTTAGATCCACTAAGCTTCCTATGGATCCCACTAA[G]CTCTTTTAGGCTTACCCACTTATCAAACTAAATTTATCCATAACATTATCAACAAAAAAAAGTATGCAAATTTTGATGGCATATCTATTTAGTCAT…	G/A						G/A
CG_Chr01	9804487	T	G	9|9	T	6|6	T	5|5	ClCG01G008380		promoter		ATATTTTAAAACCGAATAAAAGCACCATCTCTAAAAAGCAATCCACAGCTTCCAAAGATCAATCAACTATCCTCATTTCAAAACATTTACTTATTCTACCCAACAGAAAACACACAAGGAATTTAGCCTCAACCGTCTACTTAATCTTGCTTCTGCCAATATTGTGGTCATTATATTTTCATATTTAAGACATCAAAATCGTCCATTTTTAAAAGTTTAAAAACTAAAATGATACAATATTAAGAGTATAGAGACCAAAATGATCATTTTTTAAAAGCTTAAAGACCAAAATGAACAAAA[T]TTTTCAAATTTCAGCTTGGTTTTTGAAAACAAGAAATTTAGAGGTAGATAAAATATTTGTAGTCTAAATTTTTAAAATAAAAAAATTAAAAAATTA…	T/G	T/G
CG_Chr01	9805885	T	A	15|15	T	9|9	T	5|5	ClCG01G008380		promoter		TAAACTTTGCTTTTTGATTAATGAAATAAACATAACCCCCGAAAAGAATACACATAACTGTCAAGAGACTTTTATTATTATTATTTTTTGAGTTTCACAATTTACAGATAGATAGTTGAATCTTTGGATTGGCATTTAAAAAAGTTCAAAGAAAAACCACAAAAATACTTCAAAATTATAAATATAAATTTACATATGTTGTAATTATTAAAAAAAAAAATGCAGATTTTCAAATTTAGATGTAAGAATTTAAACAATTTTTATCTATAAAAAAAGTGTGTTCTTCTTCTTATCATCATC[T]TCTTCGAAGTTGTTGAACTTTCTTTTATAATTGCAGAGGGAGAAAATTGAGCAACAATAAGATAACAGAGCATAAACAATTTCTATGGAAAATTTG…	T/A	T/A
CG_Chr01	9806519	A	C	12|12	A	6|6	A	4|4	ClCG01G008380	ClCG01G008380.1:CDS,exon	CDS,exon	2-succinylbenzoate-CoA ligase	GTTCCGATGGTTGGTGCCGTCCTTAATACCATCAATCTCCGCCTCGACCCTCGAACCATCTCCGTCCTCCTCCGCCACAGCGAAACCAAACTCATCTTCGTCGATCAAGCCTCTTGTGCTCTAATCTCCGACGCTTTGGCCTTGTTCCCTTCGGAGACGAAACGGCCGTTACTCGTCCTCATTGCCGACGACACTGCGGTACAAGATTCGTCATTGTCATCCTCTGTTTTGATTCGCAACGATTTTGTCGATTCGTACGAGGAAATGGTTTGGAAAGGGGATTCTAATTTCGAATGGATA[A]GACCGGTGAGTGAATGGGATCCGATGGTTTTGAATTACACTTCTGGAACAACGTCGTCGCCGAAAGGAGTGGTTCATTGTCACAGGGGAATTTTCA…	A/C	A/C	1	SYN	SYN:ClCG01G008380.1	R(AGA)->R(CGA):ClCG01G008380.1
CG_Chr01	9806649	T	C	8|8	T	9|9	T	4|4	ClCG01G008380	ClCG01G008380.1:CDS,exon	CDS,exon	2-succinylbenzoate-CoA ligase	ACGCTTTGGCCTTGTTCCCTTCGGAGACGAAACGGCCGTTACTCGTCCTCATTGCCGACGACACTGCGGTACAAGATTCGTCATTGTCATCCTCTGTTTTGATTCGCAACGATTTTGTCGATTCGTACGAGGAAATGGTTTGGAAAGGGGATTCTAATTTCGAATGGATAAGACCGGTGAGTGAATGGGATCCGATGGTTTTGAATTACACTTCTGGAACAACGTCGTCGCCGAAAGGAGTGGTTCATTGTCACAGGGGAATTTTCACGGTGGCACTCGATTCGCTTGTGGAATGGGGAG[T]TCCTAAGCAATCAGTTTATTTATGGACTTTACCAATGTTTCATGCCAATGGGTGGAGTTTTCCTTGGGGAATTGCTGCCGTAGGTGGAACAAATGT…	C/T	T/C	1	NONSYN	NONSYN:ClCG01G008380.1	V(GTT)->A(GCT):ClCG01G008380.1
CG_Chr01	9808870	T	C	13|13	T	12|12	T	6|6	Intergenic				AGATTTTAAATCAATAAGTGATTACAACTTCGCATTATTTAAAATTAGTTCAAAATTGTTATGTAGAGAGAAAATTATTGATGCAAATATGTTGGAGAAGACATTTTCTACATTTCATATCTCGAATATGCTCCTACGACAGTAATATCTAAAGCAAGGTTTTAAACAATATATGGACTTATTTCTTGTCTTCTTATGCCTGAACAAAATAACAAGTTATTGATGAAAAATCATGAATCTCGAACAACTATAGCAACACTATTCCTTGAAGTGAATGTTGTAAATTTTAATAATGGTGGT[T]GAGGTCGTGGCATGGTCGAGGAAGGAATAATTATTTTTCTCATGGTGGTCGTTACAATCATCCAAATTTCAAAAGAAGCACTAAAAATGATGATTA…	T/C	T/C
CG_Chr01	9809036	A	G	12|12	A	8|8	A	6|6	Intergenic				CAATATATGGACTTATTTCTTGTCTTCTTATGCCTGAACAAAATAACAAGTTATTGATGAAAAATCATGAATCTCGAACAACTATAGCAACACTATTCCTTGAAGTGAATGTTGTAAATTTTAATAATGGTGGTTGAGGTCGTGGCATGGTCGAGGAAGGAATAATTATTTTTCTCATGGTGGTCGTTACAATCATCCAAATTTCAAAAGAAGCACTAAAAATGATGATTATAAAGAAAAGCTCCACAATATAAAAGTTCAAGAAATATTGAACAGAAATGCTTCCAATGTGGTATGACT[A]GACATTGGGCACATGCATGTTGTACATCAAAACATTTAGTTGATCTTTATCAAGCTTCCCTAAACAAATTTTGCATACCTATATTTGACCTATCAA…	G/A	A/G
CG_Chr01	9810011	A	T	15|15	A	15|15	A	5|5	Intergenic				AAGTTCTACAAATTTGATTGAAGGATTTGGAAAAAAGTAGATATTATTTTGCCTAGAAGAACAAAATTTACAATGGACAATGCATTGTTCTCGAGCCAATTAAAAAGAAATCTACTAAGTTTGAAATATATATGTTGCAATGATTATCATATTAAGACTGATAGAAAAAATGAGATATAATATATTTATACCCATATACGAGTAATTGAAACATATGCAACAATAAATATGAAGTTCATGAATCCAAAAGTATTTACAATTTGGCATGACTGATTGGGTCATCCGGGGTCTATAATGATG[A]GGAGAATTACTGAAAATTCAAATGGACACCCATTAAAGAGCCAAAAGATTCTTTAATTTAGTGAATTATCATGTAATGCTTGTTCTCAAGATAAAT…	A/T	A/T
CG_Chr01	9810688	C	T	17|17	C	16|16	C	4|4	Intergenic				TAATTATTGTATGTTAATTGGGATAAGTGTTGAACATCTTGGTAGCTCATGTTCATACACAAAATGGTTTAACATAATCATTTATAAAACGTTTGTAATTAATTGCTAGAACATTGCTTATAAGAGCTAAACTTCCTACATCTGTATGAGGTTATGCTATTTTGCATGTTGCGTCACTTTCATGCATTAGACTAGTAGCTTATCATAAGTACTCACCATTAAACTAACTTATGACTATGAGCCCAATATTTCACATCTAAGAATTTTTTGGATGTGCAATATATGTTCCAATTGCTCCAC[C]ACAACATACTAAGTTGGGTTCTCAAAGGAGGTTAGGAATATATGTTGGATTTGATTCCCCGTCAATTACTAAATATCTTGAACCCCTAATGAGTGA…	C/T	C/T
CG_Chr01	9811166	A	G	20|20	A	12|12	A	7|7	Intergenic				AAAAAGAGATTACATGGAATGTATACGTGATGGGAGCCGTCGAGACCCCAAACAAATAAATTTATATTTCACTCAATAAGCTTGTAAGCTAGTGGGAAAGGGTCATCTTCATAGGGAATCTTGATCTAATTTAGCAAATATATGAATTTGATGGGTAACAAGGGGGTTTTTGAGATGATTTGCTTGTAATAAATTTAAAATATATAAAAATAAAAGCATGAATTTGAAAAAGAAATTTAATATGATGAAAGGTCTAGCCTAGGGAATTGGATTCCACCATTTACTTGGTTTGTTCATTGA[A]TACTAAAAATATAATTAGATGCTTTAATTTAATTCTTTGCTCATTTGCTTTGAAGATAAAAACTAAATGCTCTACTATTCTAATCAATGTCTTAAT…	A/G	A/G
CG_Chr01	9811367	C	T	20|20	C	9|9	C	5|5	Intergenic				ATATAAAAATAAAAGCATGAATTTGAAAAAGAAATTTAATATGATGAAAGGTCTAGCCTAGGGAATTGGATTCCACCATTTACTTGGTTTGTTCATTGAATACTAAAAATATAATTAGATGCTTTAATTTAATTCTTTGCTCATTTGCTTTGAAGATAAAAACTAAATGCTCTACTATTCTAATCAATGTCTTAATCAGAATAAAGGCTCAATTAAATAGTTTCGTTAACAACCTAACTAATTAAGCATCTGAATTAAATCCCAAGGAATCTTAGCCAAGACAATTTGTAATTTGGATAG[C]CTAAACCACTAATTTTTTCGATTTTTGAACAATTAGTCATGTATGTGCAAAATAATTGGCTAGGCAACATAGAATTGAAGTTCAAACATGATCTAA…	C/T	C/T
CG_Chr01	9813304	G	A	25|25	G	13|13	G	3|3	Intergenic				AAAGATCATTATATGGATTGAAACAATCAAGACGAATATACAATCTCCTGAGTGCATGTTTGTTGAAAGAAGGATATCAAAATAATCTCATATGTCTGTTTGTTTTTATAAAGAAATCATAGTTAGGATTTGTTATTATAATTGCATATGTTGAAGATTTAAATATAATTAGAACTCTTGAAGAGCTTTCAACGACAATAGAATATCTTAAGAAAGAATTTGTGATGAAAAAACATGAAAAAATAAAATTTTGCCTTGGTTTGCAAATTGAGCATTTTGTAGATGAGATATTTGTTCATC[G]GCCAACTTATATAGGAAAAATTTTGAAAAGATTTTATATGGACAAAGTACATCCATTTAACATTCCAATGGAAGTTCGTTCATTAGATGCGAAGAA…	G/A	G/A
CG_Chr01	9813639	C	T	17|17	C	12|12	C	8|8	Intergenic				TATATGGACAAAGTACATCCATTTAACATTCCAATGGAAGTTCGTTCATTAGATGCGAAGAAAGATATATTTCGACATCTAGATGATAATGAAGAACTTCTTGGTCCTGAAGTACCATATCTTAGTGCAATTGGTGCACTTATGTATTTTGCTAATAATACAAGACCAAATATTACATTTTCAGTAACTTTATTAGCTAAATACAGTTCTTCTCCAACAAAAAGACATTGGAATGGAATCAAACATACACTCTGTTATCTTCGAGGAATGATGGATATGAGTTATTTTATTCAAATAAAT[C]AAATTTTGATTTAGTTGGTTATGTAGATTTTGCATATTTATCTAATTCACATAAAGCTAGATCTCAAACATGTTATCTGTTCACATGTGCAGGAAC…	T/C	C/T
CG_Chr01	9813967	T	G	20|20	T	10|10	T	6|6	Intergenic				TTTTGCATATTTATCTAATTCACATAAAGCTAGATCTCAAACATGTTATCTGTTCACATGTGCAGGAACTGTTATATCATGGTGATTAGTGAAACAAACTATAATGGCTATTTCCTCTAATCATGCTGAAATACTTGCAATTCACAAAGCTAGTAGAGAATGTGCATGGCTAAAATCAATGACTCAGCACATTTGTAGAAACTGTGGCTTGTGTTCTAGTAAAAATCTTCCAACACTATTATACGAAGTCAATACAACATGTATAACCCAAATAAAATATATTAAAAGATATTGAACAAA[T]CATATTTCACCCAAGCTTTTTTACACTCACGATCTTGAAGAACGGTGTCACCAATTTGTTATACAGACCGTCACTTGCACCGAGTTGATTTAAGGG…	T/G	T/G
CG_Chr01	9814165	G	A	7|7	G	12|12	G	4|4	Intergenic				AAACTGTGGCTTGTGTTCTAGTAAAAATCTTCCAACACTATTATACGAAGTCAATACAACATGTATAACCCAAATAAAATATATTAAAAGATATTGAACAAATCATATTTCACCCAAGCTTTTTTACACTCACGATCTTGAAGAACGGTGTCACCAATTTGTTATACAGACCGTCACTTGCACCGAGTTGATTTAAGGGGTAAGCATGATCAAGATTGTCGACGAATTCATGCAAACTATTTATCCCATTGGTGAGCACGTCGTAACCATTGTGTAAGAGGAGACGCAATAGATGGACCA[G]CTATATCAGATGACTATCTACCTTGGTATGACTTAATCACAAGATGATATATCACACCTAAGGGCGCTTATTATTATTGCATAGTAAGAATTTATT…	G/A	G/A
CG_Chr01	9815135	G	T	9|9	G	15|15	G	5|5	Intergenic				ATAACTAAGTGCTTGTCGGTAAACTTTCAGTTGAAAAAAAAAATATAAAACAAAAACAAAGGGGACTCGTGGACTTGGTCAACGAGTTCGGTCTTAATCGTGGACCGGGTCTATAACTTCGTCCATGCTGGCAACTGATGTGGCAACGTTGATGATGTGGGTTGACTAGAACTAAAAATTGTTGACCCAATCCACATTTTCCTCTAACAATCGTAGACCGAGTCCACTACTACAACACCTATTTTTGTCAATTCTTTCCCCACCAAGCTAAATGTGAAATATTCTTTCTCTTTTATATTA[G]TTTTGAAATATATTTTCACACTATCCTATTTTTGTCATTTAAAAAAAAAAGAACATTATATATGAAATTCCTCCTAAGAATGAAAATGGTTTGGAG…	G/T	G/T
CG_Chr01	9815750	C	T	13|13	C	10|10	C	3|3	Intergenic				TAGTTTTATAAATTATTTATGAAATATTGTAGTTTTTGAAATATTTATGAAAATATGGTAGTTTTTATTGGGAATTGGGAGAGTGGGAAATTGTGTTTTTGGTCGAGGGTTGAACCCTCGACCTTATTTTTCTTTAAATTGTTTTTTCCCACTTCCACTTCTTACTTCGGAAAATTTTAAAAACCGTCATGTCAATAATAATACAAAAATTTATTTTTTTCCACTAAAATTAGTAATAATAAAAAAATTCAATGTGTCCCACAAGGCGGACGTCGCCGATTTCGAGCTGGTTGGCATCGT[C]AACTTTGCACTCTAGGTTGCTCTGGTACCTTTGCAGGCACTTCATAGACGTCGTGTCCATGTGTATGCATGTATGAAGATGATGGTCCGGCCTCTG…	C/T	C/T
CG_Chr01	9815781	T	C	8|8	T	6|6	T	3|3	Intergenic				GTTTTTGAAATATTTATGAAAATATGGTAGTTTTTATTGGGAATTGGGAGAGTGGGAAATTGTGTTTTTGGTCGAGGGTTGAACCCTCGACCTTATTTTTCTTTAAATTGTTTTTTCCCACTTCCACTTCTTACTTCGGAAAATTTTAAAAACCGTCATGTCAATAATAATACAAAAATTTATTTTTTTCCACTAAAATTAGTAATAATAAAAAAATTCAATGTGTCCCACAAGGCGGACGTCGCCGATTTCGAGCTGGTTGGCATCGTCAACTTTGCACTCTAGGTTGCTCTGGTACCT[T]TGCAGGCACTTCATAGACGTCGTGTCCATGTGTATGCATGTATGAAGATGATGGTCCGGCCTCTGAATCATCATATCATGAACCAAAGGCTGGTTG…	C/T	T/C
CG_Chr01	9815784	C	T	8|8	C	6|6	C	3|3	Intergenic				TTTGAAATATTTATGAAAATATGGTAGTTTTTATTGGGAATTGGGAGAGTGGGAAATTGTGTTTTTGGTCGAGGGTTGAACCCTCGACCTTATTTTTCTTTAAATTGTTTTTTCCCACTTCCACTTCTTACTTCGGAAAATTTTAAAAACCGTCATGTCAATAATAATACAAAAATTTATTTTTTTCCACTAAAATTAGTAATAATAAAAAAATTCAATGTGTCCCACAAGGCGGACGTCGCCGATTTCGAGCTGGTTGGCATCGTCAACTTTGCACTCTAGGTTGCTCTGGTACCTTTG[C]AGGCACTTCATAGACGTCGTGTCCATGTGTATGCATGTATGAAGATGATGGTCCGGCCTCTGAATCATCATATCATGAACCAAAGGCTGGTTGCAT…	T/C	C/T
CG_Chr01	9815871	C	T	12|12	C	5|5	C	3|3	Intergenic				CCTTATTTTTCTTTAAATTGTTTTTTCCCACTTCCACTTCTTACTTCGGAAAATTTTAAAAACCGTCATGTCAATAATAATACAAAAATTTATTTTTTTCCACTAAAATTAGTAATAATAAAAAAATTCAATGTGTCCCACAAGGCGGACGTCGCCGATTTCGAGCTGGTTGGCATCGTCAACTTTGCACTCTAGGTTGCTCTGGTACCTTTGCAGGCACTTCATAGACGTCGTGTCCATGTGTATGCATGTATGAAGATGATGGTCCGGCCTCTGAATCATCATATCATGAACCAAAGG[C]TGGTTGCATCACCATCGGACTGGCATAACCAGTCTGGCTTTGCGTTTGCGTCTGCATCATAGGAGGCAATTCTTCCACATTATGGTCAACCGCATC…	C/T	C/T
CG_Chr01	9815920	C	T	15|15	C	6|6	C	3|3	Intergenic				AAAATTTTAAAAACCGTCATGTCAATAATAATACAAAAATTTATTTTTTTCCACTAAAATTAGTAATAATAAAAAAATTCAATGTGTCCCACAAGGCGGACGTCGCCGATTTCGAGCTGGTTGGCATCGTCAACTTTGCACTCTAGGTTGCTCTGGTACCTTTGCAGGCACTTCATAGACGTCGTGTCCATGTGTATGCATGTATGAAGATGATGGTCCGGCCTCTGAATCATCATATCATGAACCAAAGGCTGGTTGCATCACCATCGGACTGGCATAACCAGTCTGGCTTTGCGTTTG[C]GTCTGCATCATAGGAGGCAATTCTTCCACATTATGGTCAACCGCATCAAACTCATCTTCTTCTGCTCGAGCACGTCCCCTATGCCTTGGAACTGGT…	C/T	C/T
CG_Chr01	9816263	A	G	4|4	A	7|7	A	8|8	Intergenic				GCATCAAACTCATCTTCTTCTGCTCGAGCACGTCCCCTATGCCTTGGAACTGGTGGAGGCGCAATAGGTATATCGTACATGTAGTGTAATTCCTCCATGTAACTTGCGTTATTATTGCATATAGTAAATACTTGATCTGGATCCTTTGCAACATCGCGAAGACTACTATTGCCCGATCTCTGTGAATTACAAAACAATTAGATAATATTTCAAATAAATTTAAATAAAAAATAATTAGACAATATTTGATTATATACCAAATGACCCAAAGCCGCTCCCAGACAAGTAATGTAGCGTCTC[A]TAATATTATTATACCAAAGGATGTAATCTTGAGTTGCATCCCTATCGATTGCCCAACTGAAACGCCAACTGCAATAAACCTTCTACGATAGTGCCA…	A/G	A/G
CG_Chr01	9817234	A	G	6|6	A	7|7	A	4|4	Intergenic				CAAAGGATGTAATCTTGAGTTGCATCCCTATCGATTGCCCAACTGAAACGCCAACTGCAATAAACCTTCTACGATAGTGCCATAGCACTACCAAATGTGCAATTTTTTCAGACCAATCTGCAATTCTCAGGTCAATGTCATGTAGTAGGGGATTAGTATTGCACTTTGATAGGACATCTTGTTTGAAACCAAACTGTCGGCTTACCCTGTCAGGAAGATGCCATTCACCAATGTGAACACATATGAGTGGGCTCATCGTCCGCCATATGTCTTGACCGCTCGAGTCCGTTCCTTTCCCCC[A]CCAACGCGGCGACTGCTTCCGCTCACACCACCATTTGTGATTTCACCTTTAACGCATATCCGCACTATTATAAACCAGTGCTTACATATGCCACAA…	G/A	A/G
CG_Chr01	9819894	A	G	17|17	A	5|5	A	3|3	Intergenic				AGGCCTCCTTGCGTTGGTCGAAATAGGCCTTGCGTTGTTCAAAGGTAGGCCTTGCGTTGGTTGAAGGTTGAGGCTTCCTTGCGTTGGTCGAAGTAGGCCTTGCGTTGGTTGAAGGATTGCTTTGGTCGATTGTTGAGGTCTCGACCTTTGCCTTGGTCGAAGGTTGAGGTCTCGACCTTTTCCTCTCTCCACTATCCAATCTTCTCTCTCCTACCAACTACCATATTTTCCTAAATAGTTTCCAAACTACAATATTTTCCTAATTATTTTTACTAAATACAATATTTCAATAAAAGGTCT[A]TTTTTAACTTGCTAAAACCATTAGGTTAAATTAACGAATTTAAGTCTCTAAAACTTCAATTTTGCAATAAATATAAATAGCAACGGTTTAGTTATG…	A/G	A/G
CG_Chr01	9820059	G	A	8|8	G	4|4	G	5|5	Intergenic				GAGGTCTCGACCTTTTCCTCTCTCCACTATCCAATCTTCTCTCTCCTACCAACTACCATATTTTCCTAAATAGTTTCCAAACTACAATATTTTCCTAATTATTTTTACTAAATACAATATTTCAATAAAAGGTCTATTTTTAACTTGCTAAAACCATTAGGTTAAATTAACGAATTTAAGTCTCTAAAACTTCAATTTTGCAATAAATATAAATAGCAACGGTTTAGTTATGGACAGCTAGCAGAGTGACTTCTTTTGTTCATTCCTTATTTTTTCTAATACAAACAATGACGAGAATTA[G]TACACCAAATTCTTGTAAACCTATAGGTTAAACTGAGAAAACATATCTTCCATGCATCTGACTCCCATCCTTGTTGAGTCAAACTCAAAATATGTT…	G/A	G/A
CG_Chr01	9820178	T	C	13|13	T	4|4	T	4|4	Intergenic				TTTCAATAAAAGGTCTATTTTTAACTTGCTAAAACCATTAGGTTAAATTAACGAATTTAAGTCTCTAAAACTTCAATTTTGCAATAAATATAAATAGCAACGGTTTAGTTATGGACAGCTAGCAGAGTGACTTCTTTTGTTCATTCCTTATTTTTTCTAATACAAACAATGACGAGAATTAGTACACCAAATTCTTGTAAACCTATAGGTTAAACTGAGAAAACATATCTTCCATGCATCTGACTCCCATCCTTGTTGAGTCAAACTCAAAATATGTTTGCGTATTCAATAATATAAGCA[T]AAGTATACTCTTACATATTGAACAAGCGGGGGTCGGGGGTCGTGGGTCATGCAACTATTGGATTGTGATGGTTGGACAAGCGGACAAGTGTCGAAC…	T/C	T/C
CG_Chr01	9820264	A	G	17|17	A	5|5	A	4|4	Intergenic				AATATAAATAGCAACGGTTTAGTTATGGACAGCTAGCAGAGTGACTTCTTTTGTTCATTCCTTATTTTTTCTAATACAAACAATGACGAGAATTAGTACACCAAATTCTTGTAAACCTATAGGTTAAACTGAGAAAACATATCTTCCATGCATCTGACTCCCATCCTTGTTGAGTCAAACTCAAAATATGTTTGCGTATTCAATAATATAAGCATAAGTATACTCTTACATATTGAACAAGCGGGGGTCGGGGGTCGTGGGTCATGCAACTATTGGATTGTGATGGTTGGACAAGCGGAC[A]AGTGTCGAACCAACAATGGACCAGCGGTGGACGACCGATTGTGAGAGAGTGAGATGACATATGGGTTCGATTTCGATTGTGAGCGTGAGATGACTA…	A/G	A/G
CG_Chr01	9821974	G	A	13|13	G	4|4	G	4|4	Intergenic				AGATGTCCATTATGTAGCCAAGCTTAGTGGCTAAAGGTCATGTGTCTCCTAAAGACACATCCTTAGTGGCCATGAAGTGCCACTATCTACTTGCCAAATTGCCTATAAATAGAGACCTTTGGTGGATATTGTAATACACACATTGGAGAGAAAAAAAAGAGAAAAGATTGGTGTTGAGAAATTTCATAAAGTCCCACTTTCTTTATTTTAGTTTATTTTAAGTTTATTTTATTTAATTTGGTTATTTTAATTACTTTTATATTATTTTATTATTTTATTATTTTAATATTATAATTTCTC[G]ATTTTCGTGCTCTCGTTTTTCTGTCATTTTGCTCCTCAATTTTACAACACATTATCCGCACGAACTCTTGCTGTTTTTCCATTGAAGGTAAGTTCT…	A/G	G/A
CG_Chr01	9822324	A	G	11|11	A	10|10	A	12|12	Intergenic				CATTATCCGCACGAACTCTTGCTGTTTTTCCATTGAAGGTAAGTTCTTAAGGTATACCATTTTATCTTTATTATAATTAGTAAATTAAACGTTGTTTTGCATACTTAGTATATATTAAATTGCTAATATAAATATAATTCTTTGTGATAGTGTTATCATGACAAATCTTACGAAAATAAAATTTGCAGCCCTTGACATCAATGGAAATAATTATTTGTCATGAGTGTTTGATGCTGAAATACATCTACATGCCATGAACTTGGGAGAAACAATTAAAGAGGGAAATGCAACATCCATTCA[A]GAAAAATCAAAAGCTATGATTTTCCTTCGCCATTATCTCAACGAGGGATTGAAGATGGAATATTTGACAATAAAAGATTTTTGTATCTTGTGGAAG…	A/G	A/G
CG_Chr01	9822366	C	T	12|12	C	14|14	C	9|9	Intergenic				GTTCTTAAGGTATACCATTTTATCTTTATTATAATTAGTAAATTAAACGTTGTTTTGCATACTTAGTATATATTAAATTGCTAATATAAATATAATTCTTTGTGATAGTGTTATCATGACAAATCTTACGAAAATAAAATTTGCAGCCCTTGACATCAATGGAAATAATTATTTGTCATGAGTGTTTGATGCTGAAATACATCTACATGCCATGAACTTGGGAGAAACAATTAAAGAGGGAAATGCAACATCCATTCAAGAAAAATCAAAAGCTATGATTTTCCTTCGCCATTATCTCAA[C]GAGGGATTGAAGATGGAATATTTGACAATAAAAGATTTTTGTATCTTGTGGAAGAATTTAAACCAGAGATATGATCATCAGAAAACAGTCATTCTT…	C/T	C/T
CG_Chr01	9822371	G	A	13|13	G	13|13	G	9|9	Intergenic				TAAGGTATACCATTTTATCTTTATTATAATTAGTAAATTAAACGTTGTTTTGCATACTTAGTATATATTAAATTGCTAATATAAATATAATTCTTTGTGATAGTGTTATCATGACAAATCTTACGAAAATAAAATTTGCAGCCCTTGACATCAATGGAAATAATTATTTGTCATGAGTGTTTGATGCTGAAATACATCTACATGCCATGAACTTGGGAGAAACAATTAAAGAGGGAAATGCAACATCCATTCAAGAAAAATCAAAAGCTATGATTTTCCTTCGCCATTATCTCAACGAGG[G]ATTGAAGATGGAATATTTGACAATAAAAGATTTTTGTATCTTGTGGAAGAATTTAAACCAGAGATATGATCATCAGAAAACAGTCATTCTTCCTAA…	G/A	G/A
CG_Chr01	9822818	T	C	18|18	T	8|8	T	4|4	Intergenic				GTGACTACAACTTCCCATTATTTAAAATCAGTTCAAAATTATTGTTATGCATTAGAAAATTAATATATTGGAGAAAACATTTTCTACATTTCATGCCTCGAATATGCTCCTACAGCAGCAATATCGAGAGAAAGGTTTTAAACAATATTCTGAATTAATTTCATGTCTTCTCGTGGCTGAACAAAATAATGAACTATTGATGAAGAACCATGAATCTCGACCAACTAGAACAACACTATTCCCTGAAGTGAATGCTGTAAATTTTAATAACTGTGGTCGTGGTCGTGGTTATGGCATGGT[T]GTGGTCGTGACCGTGGCAGAGGAAGAAATAATTATTTTTTTCGTGGTGATCATTCTAATCATCCAAATTTCAAAAGAACCACCCGAAATGATGATC…	T/C	T/C
CG_Chr01	9823485	G	A	25|25	G	11|11	G	5|5	Intergenic				AGCAAGTGCTTCTTTTGATTTTGAGAATATTTTTGTTTTATCTATCTATCTTTCATATTTTTTTAGAGTTAACCCTTGTATTTCAAGTTTTATTTTTCTTATTATAATTATCTTGTTTAAATGAAGGATCATGGACAATTTTCATATATTGAGAGTGACTAAAAAATAAGGAATGAAGATCTATGTTTAGCAGACTGTGCAACTACACGTACAATACTTACAAATAAAAAATATTTTTCCAAATTGACAATGCTGGAAGCAAAAGTCAATACAATATCAGGTTCTGCAAACCTGATTGAA[G]GATTTGGAAAAAAAAATATTATTTTGCTTAGAGGAACAAAATTTACAATTAACAATGCATTGTTCTCCAGTCAATCAAAGAAAATCTATTAAGTTT…	G/A	G/A
CG_Chr01	9823729	C	G	15|15	C	12|12	C	7|7	Intergenic				TGACAATGCTGGAAGCAAAAGTCAATACAATATCAGGTTCTGCAAACCTGATTGAAGGATTTGGAAAAAAAAATATTATTTTGCTTAGAGGAACAAAATTTACAATTAACAATGCATTGTTCTCCAGTCAATCAAAGAAAATCTATTAAGTTTTAAAGATATACGTTGCAATGGTTATCATATTGAGACTGATAGGAAAATTGAGATAGAAGATTTTTATATTATATCCTGCCTCACATGAAAAACGTATATTGGAAAAGTTGTTTGCTTTATCTTCTGGATTATATTATACTCATATAC[C]AATCATTGAAACATATGCAACAATAAACCTGAAGTTCATTAATCCAAATATATTTACAATTTGGCATGACCGGTTGGGTTATCCAAGATCTATAAT…	C/G	C/G
CG_Chr01	9823834	T	G	14|14	T	7|7	T	7|7	Intergenic				TTAACAATGCATTGTTCTCCAGTCAATCAAAGAAAATCTATTAAGTTTTAAAGATATACGTTGCAATGGTTATCATATTGAGACTGATAGGAAAATTGAGATAGAAGATTTTTATATTATATCCTGCCTCACATGAAAAACGTATATTGGAAAAGTTGTTTGCTTTATCTTCTGGATTATATTATACTCATATACCAATCATTGAAACATATGCAACAATAAACCTGAAGTTCATTAATCCAAATATATTTACAATTTGGCATGACCGGTTGGGTTATCCAAGATCTATAATGATGAGAA[T]AATCATTGAAAATTCAAATAGACACCCACTGAAGAACCAGAAGATTCTTCAATCTAGTGAATTATTATGTGATGCTTGCTCTCAAGGCAAATTAAT…	T/G	T/G
CG_Chr01	9823945	C	T	14|14	C	5|5	C	6|6	Intergenic				TTATATTATATCCTGCCTCACATGAAAAACGTATATTGGAAAAGTTGTTTGCTTTATCTTCTGGATTATATTATACTCATATACCAATCATTGAAACATATGCAACAATAAACCTGAAGTTCATTAATCCAAATATATTTACAATTTGGCATGACCGGTTGGGTTATCCAAGATCTATAATGATGAGAATAATCATTGAAAATTCAAATAGACACCCACTGAAGAACCAGAAGATTCTTCAATCTAGTGAATTATTATGTGATGCTTGCTCTCAAGGCAAATTAATAATTAGACCATCAC[C]AGCTAAAGTGGAAACTGAATCACCTGCATTTTATGAACGAATTCACGGTGATATATGTGGACCTATTAACCCATCAAGTGGACCATTTAAATATTT…	C/T	C/T
CG_Chr01	9824189	G	T	10|10	G	11|11	G	5|5	Intergenic				TAGTGAATTATTATGTGATGCTTGCTCTCAAGGCAAATTAATAATTAGACCATCACCAGCTAAAGTGGAAACTGAATCACCTGCATTTTATGAACGAATTCACGGTGATATATGTGGACCTATTAACCCATCAAGTGGACCATTTAAATATTTTATGGTATTAATAGACGCATCCAGTAGATGGTCGCATGTGTGCTTATTATCTAGTCAAAACTTTGCATTTGCAAGATTATTCGCTCAAATAATCATGTTAAGAGCACAATTTCCTGATTATACAATTAAGACCATTCGTCTTGATAA[G]GCTGGTGAATTTACATCCCAAGATTTTGATAATTATTGTATGTCAATTTGGATAAATGTTGAACATCCTGTAGCTCATGTTCATACACAAAATGGT…	T/G	G/T
CG_Chr01	9825132	C	T	14|14	C	14|14	C	4|4	Intergenic				ATATATGCGTTGCAAATGTTCCGTCGAAAATTGATATCCCAACACAACAAGTTGTCACTAATGAATCTGGAATACGCCAGAAGCGTGGTAGACCAGTGGGTTCCAAAGCTAAAAATCCTCGAGAAAGAAAAATAAATGATAGTAAAAAAGACTTGGTTGAGGATGTAAATATTCATGAAGAAACCCTAGACATTACCGATAATTCAATTAATGAAGAAGGTGAAATACCTAAAGATAATAATAATGAGATTTCAATGAATTATGTCATGACAAAGAAAAGATGGAACCGAACTCATGTAA[C]TATTAATAACATTTTTGCATATAATGTTGCACTTGATATTATATTTGAATATGAGGATCCTGAACCAAAATCTGTTGAAGAATGTCGACATATTAG…	C/T	C/T
CG_Chr01	9825177	T	C	9|9	T	9|9	T	4|4	Intergenic				AACAAGTTGTCACTAATGAATCTGGAATACGCCAGAAGCGTGGTAGACCAGTGGGTTCCAAAGCTAAAAATCCTCGAGAAAGAAAAATAAATGATAGTAAAAAAGACTTGGTTGAGGATGTAAATATTCATGAAGAAACCCTAGACATTACCGATAATTCAATTAATGAAGAAGGTGAAATACCTAAAGATAATAATAATGAGATTTCAATGAATTATGTCATGACAAAGAAAAGATGGAACCGAACTCATGTAACTATTAATAACATTTTTGCATATAATGTTGCACTTGATATTATAT[T]TGAATATGAGGATCCTGAACCAAAATCTGTTGAAGAATGTCGACATATTAGAGATTGGCTTTGGTGGAAAGAAGCAATCGAGGCAGAATTAAGCTC…	T/C	T/C
CG_Chr01	9825315	T	C	15|15	T	14|14	T	4|4	Intergenic				CCCTAGACATTACCGATAATTCAATTAATGAAGAAGGTGAAATACCTAAAGATAATAATAATGAGATTTCAATGAATTATGTCATGACAAAGAAAAGATGGAACCGAACTCATGTAACTATTAATAACATTTTTGCATATAATGTTGCACTTGATATTATATTTGAATATGAGGATCCTGAACCAAAATCTGTTGAAGAATGTCGACATATTAGAGATTGGCTTTGGTGGAAAGAAGCAATCGAGGCAGAATTAAGCTCACTTTCAAAACGTCAAGTTTTTGGACCAGTAGTCCAGACAC[T]AGAAGATATCAAACTTGTGGGATACAAATGGGTATTTGTGAGAAAAAGAAATGAAAATAATGAGATCATAAGATATAAAACAAGACTAGTTGCACA…	C/T	T/C
CG_Chr01	9825940	A	G	19|20	A	12|12	A	7|7	Intergenic				CAATAAAGGTACAGAGATCACTATATGGATTAAAACAATCAGGACGAATGTGGTATAATCGTCTGAGTGGATATTTGTTGAAAGAAGGATATTAAAATAATCCAATATGTCCATGTGTTTTTATAAAGATATCACACCCAGGATTTGCTATTATATCTGTATATGTTGATGACCTAAATATAATTGAAACTCCTGAAGAGCTTTCAAAGACAATAGAATATCTTAAGAAAGAATTTGAGATGAAAGATCTCGGAAAAACAAAATTTTGCCTTGGATTGCAAATTGAGCATTTAGCAGATG[A]AATATTTGTTCATCAGTCAACCTATACAGGAAAAATTCTAAAAAGATTCTATATGGACAAAGCACATCCATTAAACATTCCAATGGAAGTTCGTTC…	A/G	A/G
CG_Chr01	9826171	C	T	12|12	C	10|10	C	5|5	Intergenic				AATTTGAGATGAAAGATCTCGGAAAAACAAAATTTTGCCTTGGATTGCAAATTGAGCATTTAGCAGATGAAATATTTGTTCATCAGTCAACCTATACAGGAAAAATTCTAAAAAGATTCTATATGGACAAAGCACATCCATTAAACATTCCAATGGAAGTTCGTTCATTAGATGTGAAGAAAGATATATTTCGATGTTGAGATAATAATGAAGAACTTCTTGGTTCTGAAGTACCATATCTTAGTGCAATTGGTGCACTTATGTATCTTCCTAATAATACAAGACCAGATATTGCATTTT[C]AGTAAATTTGTTAGCTAGATACAGTTCTTCTCCAACAAGAAGACATTGGAATGGAATTAAGCATATACTCCGTTATCTCCGAGGAACGATCGATAT…	C/T	C/T
CG_Chr01	9826220	G	A	7|7	G	13|13	G	5|5	Intergenic				AATTGAGCATTTAGCAGATGAAATATTTGTTCATCAGTCAACCTATACAGGAAAAATTCTAAAAAGATTCTATATGGACAAAGCACATCCATTAAACATTCCAATGGAAGTTCGTTCATTAGATGTGAAGAAAGATATATTTCGATGTTGAGATAATAATGAAGAACTTCTTGGTTCTGAAGTACCATATCTTAGTGCAATTGGTGCACTTATGTATCTTCCTAATAATACAAGACCAGATATTGCATTTTCAGTAAATTTGTTAGCTAGATACAGTTCTTCTCCAACAAGAAGACATTG[G]AATGGAATTAAGCATATACTCCGTTATCTCCGAGGAACGATCGATATGGGTTTGTTTTATTCAAATAAATCAAATTTTGACTTAGTTGGTTATGCA…	A/G	G/A
CG_Chr01	9826239	C	A	8|8	C	15|15	C	4|4	Intergenic				GAAATATTTGTTCATCAGTCAACCTATACAGGAAAAATTCTAAAAAGATTCTATATGGACAAAGCACATCCATTAAACATTCCAATGGAAGTTCGTTCATTAGATGTGAAGAAAGATATATTTCGATGTTGAGATAATAATGAAGAACTTCTTGGTTCTGAAGTACCATATCTTAGTGCAATTGGTGCACTTATGTATCTTCCTAATAATACAAGACCAGATATTGCATTTTCAGTAAATTTGTTAGCTAGATACAGTTCTTCTCCAACAAGAAGACATTGGAATGGAATTAAGCATATA[C]TCCGTTATCTCCGAGGAACGATCGATATGGGTTTGTTTTATTCAAATAAATCAAATTTTGACTTAGTTGGTTATGCAGATTCTGGATGTTTATCTG…	A/C	C/A
CG_Chr01	9826362	G	A	10|10	G	14|14	G	5|5	ClCG01G008390		promoter		CGATGTTGAGATAATAATGAAGAACTTCTTGGTTCTGAAGTACCATATCTTAGTGCAATTGGTGCACTTATGTATCTTCCTAATAATACAAGACCAGATATTGCATTTTCAGTAAATTTGTTAGCTAGATACAGTTCTTCTCCAACAAGAAGACATTGGAATGGAATTAAGCATATACTCCGTTATCTCCGAGGAACGATCGATATGGGTTTGTTTTATTCAAATAAATCAAATTTTGACTTAGTTGGTTATGCAGATTCTGGATGTTTATCTGATCCACACAAAACTATATCTCAAACC[G]GTTATCTGTTCACATGTGGAGGAACTGCTATATCCTGGCGATCAGTGAAACAAACCTTAACAGCAACTTCTTCAAATCATGCTGAAATTCTTGCAC…	G/A	G/A
CG_Chr01	9826467	G	A	16|16	G	18|18	G	7|7	ClCG01G008390		promoter		TTTTCAGTAAATTTGTTAGCTAGATACAGTTCTTCTCCAACAAGAAGACATTGGAATGGAATTAAGCATATACTCCGTTATCTCCGAGGAACGATCGATATGGGTTTGTTTTATTCAAATAAATCAAATTTTGACTTAGTTGGTTATGCAGATTCTGGATGTTTATCTGATCCACACAAAACTATATCTCAAACCGGTTATCTGTTCACATGTGGAGGAACTGCTATATCCTGGCGATCAGTGAAACAAACCTTAACAGCAACTTCTTCAAATCATGCTGAAATTCTTGCACTCCATGAA[G]CTAGTAGAGAATGTGTATGGCTAAGATCAATGACTCAACACATTCGTGAAACATGTGGTTTGTCTTCTAGTAAAAATACTCCAATATCATTATACG…	G/A	G/A
CG_Chr01	9827981	G	A	19|19	G	8|8	G	9|9	ClCG01G008390		promoter		AATCTTCCAGAAAAGAAGAAAATATATTTTGCATCAATGGTTAATATAAATTGAAAATTTTAATAGCTTATTAATTTATGAGAATATTACAACAAGAGGATTCAAACTTACCATCTCATAAAGAAAGTAGAAATGTTTAAACTATTAAAACTATGTTCATGTGCATACATATATATAGAGACTTCATTCATTGAATTTAAAATTTCAAAGAATCAAGTAGATGTCTTAATTGTTAAAATACGATAACATTGACGTTAGGAGGGTGTTTGGCTCCAAGATAGTATGGTATTATCCACTTTA[G]GCATAACCCTTATATAAGCCTCATACCATTGAAGAAGTTGTCCTTCCTTATAAACATAAGATCATCCCCTTATTTAATCGACGTGGGACTTAGATC…	G/A	G/A
CG_Chr01	9828621	T	C	16|16	T	13|13	T	7|7	ClCG01G008390	ClCG01G008390.1:Intron	Intron	Unknown protein	TCACTTGGATGGTCTTCAAACTGCTTTTCTTCACAGTGCTTCTCATCGCCTCTACAGCTTCTCCAACAGAAGATAACATTATTCCTTCCTTTCACAAACCTCACTTTCGTAAGATTTCTTTCCAATTCTTTTTTAATGTTTTTCCTTTGTTGGTTCTGCATAAATCCTTCTAAATTTTAGAAACATATTTACATGTTATATTTTCTTAACCAATTTCGATAAAGATTAACTTTGAGAGATTATTACATATAAAATTTATTAAACTATTATTTTCAAATATAAGAAAATAAATTAAAATAT[T]TACAAATATAACAAAAATTTACTGTCTATCTGCGATAGACTTACTATTTCTATCATGATAGACACAAATATTAAATTAAAAAATAATGTTAAAATA…	T/C	T/C
CG_Chr01	9828645	G	A	15|15	G	6|6	G	6|6	ClCG01G008390	ClCG01G008390.1:Intron	Intron	Unknown protein	TTTTCTTCACAGTGCTTCTCATCGCCTCTACAGCTTCTCCAACAGAAGATAACATTATTCCTTCCTTTCACAAACCTCACTTTCGTAAGATTTCTTTCCAATTCTTTTTTAATGTTTTTCCTTTGTTGGTTCTGCATAAATCCTTCTAAATTTTAGAAACATATTTACATGTTATATTTTCTTAACCAATTTCGATAAAGATTAACTTTGAGAGATTATTACATATAAAATTTATTAAACTATTATTTTCAAATATAAGAAAATAAATTAAAATATTTACAAATATAACAAAAATTTACT[G]TCTATCTGCGATAGACTTACTATTTCTATCATGATAGACACAAATATTAAATTAAAAAATAATGTTAAAATAAATTATCCCTTCTCTCTTTTTGCA…	G/A	G/A
CG_Chr01	9828839	T	C	13|13	T	9|9	T	4|4	ClCG01G008390	ClCG01G008390.1:Intron	Intron	Unknown protein	ATAAAGATTAACTTTGAGAGATTATTACATATAAAATTTATTAAACTATTATTTTCAAATATAAGAAAATAAATTAAAATATTTACAAATATAACAAAAATTTACTGTCTATCTGCGATAGACTTACTATTTCTATCATGATAGACACAAATATTAAATTAAAAAATAATGTTAAAATAAATTATCCCTTCTCTCTTTTTGCATTATCTTTCCTCTCTCTCCTCCCTCTCCTCCCTCCTACTCTTTATCTCCTCTTCATTCACTTGTTTAGGTGAGGTTTAGGCAAATTGGCCCGAATGC[T]TCACGAATAAAAACAAAAAATCCTTTTTATCAACATCCAGACTCTAAACCTGGGTGCAATTCAAGAAATATAAAACTTAAAATATTGACGTTGAGG…	T/C	T/C
CG_Chr01	9829910	C	T	14|14	C	6|6	C	5|5	Intergenic				AACACTATACTTTTAGGATCGATTATCCCTTCTTGTGTGACTCTAATAGGATATTAATCAACTAGAAACAATAATAATTATCAAGCAATAGGCACAAGCAATTTTAACGTGGAAAACCCTCTCAATGTGAGGAGTAGAAAACCACGGACCATAGTCAAAATCTCCACTATAATCAATAATTGGTACAAAAAATTCTCCCTAGTCATAACTGGACGTATAAACAGTAAATATCTCAAGATTAATAATCTTGGCAATGAACAACAATAAAGAAGAAAATTAGAAACGTCTCACTTGAAGTGG[C]AACCAATTACCCATTGTATCTGACTATAGGTAGCTTTAAATGAAATCTCCACCGTCCAAAGTGAAGGTCCTCGTGCCAAGAACACGCTGTCAAAAT…	C/T	C/T
CG_Chr01	9829936	A	G	14|14	A	12|12	A	4|4	Intergenic				CCCTTCTTGTGTGACTCTAATAGGATATTAATCAACTAGAAACAATAATAATTATCAAGCAATAGGCACAAGCAATTTTAACGTGGAAAACCCTCTCAATGTGAGGAGTAGAAAACCACGGACCATAGTCAAAATCTCCACTATAATCAATAATTGGTACAAAAAATTCTCCCTAGTCATAACTGGACGTATAAACAGTAAATATCTCAAGATTAATAATCTTGGCAATGAACAACAATAAAGAAGAAAATTAGAAACGTCTCACTTGAAGTGGCAACCAATTACCCATTGTATCTGACT[A]TAGGTAGCTTTAAATGAAATCTCCACCGTCCAAAGTGAAGGTCCTCGTGCCAAGAACACGCTGTCAAAATTTCAGCTCGATTGGACCATAGATCGA…	A/G	A/G
CG_Chr01	9829963	C	T	14|14	C	10|10	C	5|5	Intergenic				TTAATCAACTAGAAACAATAATAATTATCAAGCAATAGGCACAAGCAATTTTAACGTGGAAAACCCTCTCAATGTGAGGAGTAGAAAACCACGGACCATAGTCAAAATCTCCACTATAATCAATAATTGGTACAAAAAATTCTCCCTAGTCATAACTGGACGTATAAACAGTAAATATCTCAAGATTAATAATCTTGGCAATGAACAACAATAAAGAAGAAAATTAGAAACGTCTCACTTGAAGTGGCAACCAATTACCCATTGTATCTGACTATAGGTAGCTTTAAATGAAATCTCCAC[C]GTCCAAAGTGAAGGTCCTCGTGCCAAGAACACGCTGTCAAAATTTCAGCTCGATTGGACCATAGATCGATCCCCAAATGGCTGAAAAATGTTGTGG…	C/T	C/T
CG_Chr01	9830058	G	A	9|9	G	10|10	G	6|6	Intergenic				CCATAGTCAAAATCTCCACTATAATCAATAATTGGTACAAAAAATTCTCCCTAGTCATAACTGGACGTATAAACAGTAAATATCTCAAGATTAATAATCTTGGCAATGAACAACAATAAAGAAGAAAATTAGAAACGTCTCACTTGAAGTGGCAACCAATTACCCATTGTATCTGACTATAGGTAGCTTTAAATGAAATCTCCACCGTCCAAAGTGAAGGTCCTCGTGCCAAGAACACGCTGTCAAAATTTCAGCTCGATTGGACCATAGATCGATCCCCAAATGGCTGAAAAATGTTGT[G]GGTCGAAATGAGTTTTCTTAATTTTTCACTGCTGTTTTTCTCTCCTCGGTCTGCGTGTACACCCAAATGGACCAGGGGATGAAAATTTTCAAATAA…	G/A	G/A
CG_Chr01	9830059	G	T	9|9	G	10|10	G	6|6	Intergenic				CATAGTCAAAATCTCCACTATAATCAATAATTGGTACAAAAAATTCTCCCTAGTCATAACTGGACGTATAAACAGTAAATATCTCAAGATTAATAATCTTGGCAATGAACAACAATAAAGAAGAAAATTAGAAACGTCTCACTTGAAGTGGCAACCAATTACCCATTGTATCTGACTATAGGTAGCTTTAAATGAAATCTCCACCGTCCAAAGTGAAGGTCCTCGTGCCAAGAACACGCTGTCAAAATTTCAGCTCGATTGGACCATAGATCGATCCCCAAATGGCTGAAAAATGTTGTG[G]GTCGAAATGAGTTTTCTTAATTTTTCACTGCTGTTTTTCTCTCCTCGGTCTGCGTGTACACCCAAATGGACCAGGGGATGAAAATTTTCAAATAAA…	G/T	G/T
CG_Chr01	9830807	C	T	9|9	C	7|7	C	6|6	Intergenic				CTGTATAAAGCGTTTCAACCACAACATCTCTTTACAAGCTTCTATTGTGCAATATACTCTGCTTCAGTTGTAAAAAGTGTAACACATTTCTACAACCTTGATTGCCAAGACACTACACCACCTACAAACGTCATCAAATAACCGAAAGTAGACTTTCAATTATCTAGATCTCCTGTCATATCTGAATCAGTGTAACCTGCAAGCATTGGTTTTCTAGTGCCAAATGGAAGCTTCAAACTGGAAATGCCTTGTAAATATCTCATGATGCACTCTACTGCCTCCTAATACAGTTTTCCTAGA[C]TGGACATAAAATGACTAACAACACCAACAACGTGAGTAATATCAGGTCTAATACATACCATGGCATACATCAAGCTCCCAACTGCTAAAACATATA…	C/T	C/T
CG_Chr01	9831480	A	G	17|17	A	8|8	A	5|5	Intergenic				CATTCCTGCCAACAATCAAGATGTCATCAACATAAAGCAATAATATAACAAAATCATCATCATAAACTTTTTTGTACAAAAACACAGTGATCAGAAGTAGTCTTTTTGTAGCCCTGCTTCCCCATAACTGACTCAAACTTCTTGCATCACTGCCTCGGTGCCTGTTTCACCATAAAAACTTTTCTTCAATTTACACATCGATATGTAGGATCGGCATGGCAACCCTAAAGGGGGTGAATAAGGTTTATTAAAATTAATGAAAACCTTTTCTTAATGTCGGCTCAATTAAGCAAATTAACA[A]ACTCTTTGCAAATAAGTAATTTAAACAAAAAAATTACGCAAATAAAATCAATTCAAAATAATCAAGAAATTAAAACTAACACTTCAAAGCATACTA…	A/G	A/G
CG_Chr01	9833551	C	T	9|9	C	9|9	C	9|9	Intergenic				GTGAGGAGTAAAAAACCATGGACTGAAGTCAAAATTGAAGGAATTGAATCCTCAGTGAAAGCGAGTGATCGTCATATGTCAATAATTTTCTTTTTGAAAACTTGAAAAATATAGAGAAGGGAAACTTGGATAAACAAAAGAAATTAGCATGCATTAAGAAGGAATTAGGTATTTAAGGTACTCTACCTTTGAAGACCGTCTTTGGGATGGACTTTTCCTTCTCACAAAATCACTAACAAAAAGTTCTTCAACGAAAAATGCAGAGAATTTCTTGGGACACCACCGAGCAAGTCTTCCTTG[C]TACTCAGGAAGAATCAAGAGGAGTTGTGGGCTCTCTTGATTTTGGTGAGGGAGGAAGAGAGTGAGAGAAAGAGATTTAGTTGAAAGCTTCTTCTTC…	C/T	C/T
CG_Chr01	9834519	T	C	9|9	T	11|11	T	3|3	Intergenic				ATTCGTGGAACTTGAACTTCGTATTTGTATTAGTTTTAGTTTTGTGAGTACAATCTCTAATATATTTGATCCTTTGATTCTTTCTCTCAAAGAAAAGTAAACACTTGTAACTTGAATTCTTGAGATCTTCTATGAAACTTTTCTCTCAAGGTCTTCAACTCCAAAGTCTTCAATCTTTGGATCTTCGAATCTTTAGCTTCTTTGGAATTTCAGGGGCTTCAATCTTCAGAGCTTGTGAGCTTGGAAGCTTCGATCTTTAGATTTTGAGCTTCGGCCTTCAATTCTTCAGAATCCAGATTT[T]CAGAGCTTCAGCACTTTTCTTCACTCTCTCAAAAGAAATCCCCCTCCCCAATGAGGAAAGAAACCCTCTATTTATAGGGGTTTTCTTTATTTGAGC…	C/T	T/C
CG_Chr01	9835953	C	A	10|10	C	9|9	C	3|3	Intergenic				AGCGAGGGCTGAGCTAGGCCGCGAGAGAGCGAGAGTTGAGCGAGGGGTTGGGAGTTGGGTGAAAGAGCGAGAGGGCGAGAGTTGAACGAGTTCTTTTTTTTTTTTGTTTTGCGTGCTATTATCATTATTTTAGATCCTAATCACTTACTCCTCTTGTTTGCAGGCTAACTTGCATCCCTACAGAACAACTCGATTTAACGTCTCCACTACGGACTCGGTGCGTGACAACTTGAATTACTAATTTGTCATCCTTCTGTTGCTTTAGTGCATGAAGATTTGAGTTACTGGCTCACCGCTTTT[C]TGCTGCCTTCGCGCATGAAGATTTAAATTGTTGATCCGCCTTCTCCCTACAGGTAGGGACGACCCCGGAGCTCTGAACTATTGAGTTAGGGATGAG…	C/A	C/A
CG_Chr01	9836055	G	A	12|12	G	7|7	G	4|4	Intergenic				TTTGTTTTGCGTGCTATTATCATTATTTTAGATCCTAATCACTTACTCCTCTTGTTTGCAGGCTAACTTGCATCCCTACAGAACAACTCGATTTAACGTCTCCACTACGGACTCGGTGCGTGACAACTTGAATTACTAATTTGTCATCCTTCTGTTGCTTTAGTGCATGAAGATTTGAGTTACTGGCTCACCGCTTTTCTGCTGCCTTCGCGCATGAAGATTTAAATTGTTGATCCGCCTTCTCCCTACAGGTAGGGACGACCCCGGAGCTCTGAACTATTGAGTTAGGGATGAGCCCGG[G]AAGATCTTAGCGACTATGGCTCGCTGTCACCCTACAGGTAGGGATGACCTTGGGTCTCTGAACTATTGAATTAGGGATGAGTCCAGGAAGATCTTA…	G/A	G/A
CG_Chr01	9836184	G	A	15|15	G	6|6	G	8|8	Intergenic				GAATTACTAATTTGTCATCCTTCTGTTGCTTTAGTGCATGAAGATTTGAGTTACTGGCTCACCGCTTTTCTGCTGCCTTCGCGCATGAAGATTTAAATTGTTGATCCGCCTTCTCCCTACAGGTAGGGACGACCCCGGAGCTCTGAACTATTGAGTTAGGGATGAGCCCGGGAAGATCTTAGCGACTATGGCTCGCTGTCACCCTACAGGTAGGGATGACCTTGGGTCTCTGAACTATTGAATTAGGGATGAGTCCAGGAAGATCTTAGCGATTTGAAGTCTTAGCGACTGAAGCTCGTC[G]TCACCCTACAGGTAACCCTGGGTCTCTGAACTATTGAGTTAGGAATGAGACCGGGAAGATCTTAGCAATTTGAAGGTCTTAGCTACTGAAGCTCGC…	G/A	G/A
CG_Chr01	9836552	C	A	9|9	C	10|10	C	7|7	Intergenic				ATTTGAAGGTCTTAGCTACTGAAGCTCGCCGTCACCCTACAGGTAGGGATGACCCTAGGTCTCTGAACTATTGAGTTAGGGATGAGACCGGGAAGATCTTAGCGATTTGAAGGTTTTAGCAACTGAAGCTCGCCGTCACCCTACAGGTAGGGATGACCCTGGGTCTCTAAATTATTGAGTTAGGGATGATACCGGGAAGATCTTAACAATTTGAAGGTCTTAGCGACTGAAGCTCGCCGTCACCCTACAGGTAGGGATGACCCTGGGTCTTGAACTATTGAGTTAGGGATGAGACCGGGA[C]GATCTTAGTGATTTGAAGGTTTTAGCGACTGAAGCTTGTCGTCACCCTACATGTAGGGATCACCCTGGGTCTCTGAACTATTGAATTAGGGATGAA…	C/A	C/A
CG_Chr01	9836589	T	C	12|12	T	6|6	T	10|10	Intergenic				TACAGGTAGGGATGACCCTAGGTCTCTGAACTATTGAGTTAGGGATGAGACCGGGAAGATCTTAGCGATTTGAAGGTTTTAGCAACTGAAGCTCGCCGTCACCCTACAGGTAGGGATGACCCTGGGTCTCTAAATTATTGAGTTAGGGATGATACCGGGAAGATCTTAACAATTTGAAGGTCTTAGCGACTGAAGCTCGCCGTCACCCTACAGGTAGGGATGACCCTGGGTCTTGAACTATTGAGTTAGGGATGAGACCGGGACGATCTTAGTGATTTGAAGGTTTTAGCGACTGAAGCT[T]GTCGTCACCCTACATGTAGGGATCACCCTGGGTCTCTGAACTATTGAATTAGGGATGAAACCGGGAAAATCTTAGCGGTTTGAATTTTGACCCTAG…	T/C	T/C
CG_Chr01	9836657	A	T	11|11	A	5|5	A	6|6	Intergenic				TTTGAAGGTTTTAGCAACTGAAGCTCGCCGTCACCCTACAGGTAGGGATGACCCTGGGTCTCTAAATTATTGAGTTAGGGATGATACCGGGAAGATCTTAACAATTTGAAGGTCTTAGCGACTGAAGCTCGCCGTCACCCTACAGGTAGGGATGACCCTGGGTCTTGAACTATTGAGTTAGGGATGAGACCGGGACGATCTTAGTGATTTGAAGGTTTTAGCGACTGAAGCTTGTCGTCACCCTACATGTAGGGATCACCCTGGGTCTCTGAACTATTGAATTAGGGATGAAACCGGGAA[A]ATCTTAGCGGTTTGAATTTTGACCCTAGGACTGGGCACGCCTAAGGGTGGTGATGTTGCGATGTCAATATCAAGGGCAGACAAATTTTTTTGGAAT…	A/T	A/T
CG_Chr01	9836924	A	G	11|11	A	11|11	A	6|6	Intergenic				TCTGAACTATTGAATTAGGGATGAAACCGGGAAAATCTTAGCGGTTTGAATTTTGACCCTAGGACTGGGCACGCCTAAGGGTGGTGATGTTGCGATGTCAATATCAAGGGCAGACAAATTTTTTTGGAATATGTTCACGTCTGCTTCACCATTTAAAACTTTGATGCCTCTATTTCTTCTAGATTGAGTAATTAAGACCTAACTTCTTATGGTGACGTTTTCGTTGCAGGACAATGGTTTACTTTGCGAAGCATGTCTCGTTTGGGAAAACACAGCTCGTGATCTTGCAGAGAGGCACCA[A]CCTATAAAGAGTGGACTTACCTTTACCTGTGGAGGCTCCCCTAACTGGTTTCTTTTCAGATATTTGGCCAGAGTTAGATGACGATATGACCCTCCC…	A/G	A/G
CG_Chr01	9837252	C	T	9|9	C	6|6	C	5|5	Intergenic				TGTGGAGGCTCCCCTAACTGGTTTCTTTTCAGATATTTGGCCAGAGTTAGATGACGATATGACCCTCCCCGAGCTATCTGTTGAAGTGCCTTTTCATCAGGGGGAAAAGGTGTGGATCCTCAGGTCGTCGATTCATGACACGACCCCTTCCCTGGATTGATTGTTAACTCTCGGGCGGCGCATGCTGGAAGGCGAGACCCGCTGGAGCACTATTGTGAAAGTCCCAGGTGAATTCACTTTTATCGACTGCTACTGGGAATGGTTGGAGCTTGTAGTTAGCCGAAATGAACGGTTTCTTCA[C]GACGTTCGTTTGTTTAATGTCGTGATGGCCTCTTCATATACATATGATCGCAATAATGATGTGGTTCGGGCTTTTGTGAGGCTTGGTGTTCGTCTA…	T/C	C/T
CG_Chr01	9837604	A	C	14|14	A	11|11	A	4|4	Intergenic				AATAATGATGTGGTTCGGGCTTTTGTGAGGCTTGGTGTTCGTCTACTAACACTCTCCATACCATGGCGGACGAAGTATCCATTTCTTTATGGGACCTATGGTCGCTTGGGGGTCTTTCGATCAGGGGGACTTTGTATGAGGAGGTCATTCCTTGCTATAAAGAATTAACCGGTGCGCGAGAGAAAAGAAGATATCTCCCAAAGACTTGTGAGCATCTGTTTTGTAAGCACTGGTTTGCGTTGTCAAGCATTGAGGCACGGCCATGCGTTTGTGGCTATGCGTCTCAAAGGGAGAAGTGGC[A]GAGAGCGAAACGCACTTGAACCATGCGTCCAAGTCACTCTGCGTTGAGGACAGGATGGCGTTGAAGTTGATGCGTCGAAGATAGACATTCGTTGGG…	C/A	A/C
CG_Chr01	9838428	C	G	18|18	C	8|8	C	7|7	Intergenic				CTGAGTTCAGAGCTGAAAACTTAAGGTTAGTAAGTTAATGCAATTCCTAACAACTTTTGTAAAGAATGGTGTTGCTGAAATCGAAGTTTTATTATGTGAATCCTTAGGAAATTAGTGATTACAAGACTATCTCGCAATTCGGAACAGCAGGAGGTAATTTCGGAATATCGCGAGAATGAGAAAGAGCTAAACCCTGAAATTTTAAGGTAAACTTTAGAACATGATTTCCTATAAGTATGCAGAAGGGAAGAAACTCTGAATCTATATGGAAATGTGGCTTTTCATAGGTTGAAGTAAAGA[C]GAAAAGAAAGGGAGTACAATGCAGAGTGCCGTTGGAAAAATCAAGTATCAGCACACTGTCTAGGAATGTGCAGCGAGACGGGTACCGCTGAGACGC…	G/C	C/G
CG_Chr01	9838459	G	A	17|17	G	7|7	G	10|10	Intergenic				AAGTTAATGCAATTCCTAACAACTTTTGTAAAGAATGGTGTTGCTGAAATCGAAGTTTTATTATGTGAATCCTTAGGAAATTAGTGATTACAAGACTATCTCGCAATTCGGAACAGCAGGAGGTAATTTCGGAATATCGCGAGAATGAGAAAGAGCTAAACCCTGAAATTTTAAGGTAAACTTTAGAACATGATTTCCTATAAGTATGCAGAAGGGAAGAAACTCTGAATCTATATGGAAATGTGGCTTTTCATAGGTTGAAGTAAAGACGAAAAGAAAGGGAGTACAATGCAGAGTGCC[G]TTGGAAAAATCAAGTATCAGCACACTGTCTAGGAATGTGCAGCGAGACGGGTACCGCTGAGACGCAAAGGAGCTTTCCGTCTCACAAATATCGCTA…	A/G	G/A
CG_Chr01	9839184	G	C	15|16	G	8|8	G	4|4	Intergenic				TTGATGATGTAATTCACAAGGCATGTTTTATACGTTTCTATAAGATGTTCAATGGCATGTTTTGAAATATTGTTTATCGTGATATATTAATTTTCATGAAAGATTTTCATATGAACTACTATGTGAATGAAATTCTAAAATGTTTAAGAGGAGGCTCAATGCTGAAGGACATGAGAAGGCATGTGAGTTTCCCCGGGACCCAGTACTCAAGGACATGAGAAGGTACATAGGCAACTCGTCATATTCCTATGTGCACATAAAGGTTAAGCTGGCTAGTGCATCGAGCTTGCTCTGCTTAAA[G]CCAGGGATGGTTTTCGACGTTGAGTGCGTAGAAGCATTGCTCCGCTTCAACTAAGGGAAAAGTTTGAAAATCTGGTTGATATTGACGAATTCCTTG…	C/G	G/C
CG_Chr01	9839517	C	T	12|12	C	15|15	C	4|4	Intergenic				AGCATTGCTCCGCTTCAACTAAGGGAAAAGTTTGAAAATCTGGTTGATATTGACGAATTCCTTGGAAAACGTTTTGATATGATTTTAGTATTGATTTATGAGAATGATGAATTTCATGAAAAACATGCAGCACTTGAACAAATGTTGAACTCTGATTTATTCGTTATACATAATATGCCTGTTTAAAATAAATGTCGTTTTATAAAGATTTGTCACTCACTAGGTTACTAGCTTATGTTTTCCAATGTTTTCTTTTTCCCTCCCCAGGTAGCAAGGACGTTCTCGGTGCTTCACCTATTA[C]AGCTCACCCTGCCTAAGCCTCGAATATCAAGTTTCAGTCAAGTTTGAGAGTTGTACGTTGAATATACTTATGTAAATGGCATGTAAACATATAGTT…	T/C	C/T
CG_Chr01	9839798	G	A	14|14	G	13|13	G	6|6	Intergenic				CTCGGTGCTTCACCTATTACAGCTCACCCTGCCTAAGCCTCGAATATCAAGTTTCAGTCAAGTTTGAGAGTTGTACGTTGAATATACTTATGTAAATGGCATGTAAACATATAGTTTGGAGAGGAGACTGTTAATAGTGTTGTATATATTGTGTTATGGATATGAATACGAAATCATGCTTTGTATTCAAAGTGTATTCTATTCAGGGAATTGTATCAAGTTATAAGTATGCTATGTACGACTATGTTCTATGTTTGTATATAAGAAAATGTATGTACAGGAAAAGTTAGGACAATATGC[G]TCACAAGAGGGGTGATGTTTATTGTCTTCACACTTCCCCTTAGGTTAGGTGGATAATCCGGGAGGGGGTGTGACATGTTTGCAGTCTACTATTCGA…	G/A	G/A
CG_Chr01	9839938	T	C	7|7	T	7|7	T	4|4	Intergenic				TGTATATATTGTGTTATGGATATGAATACGAAATCATGCTTTGTATTCAAAGTGTATTCTATTCAGGGAATTGTATCAAGTTATAAGTATGCTATGTACGACTATGTTCTATGTTTGTATATAAGAAAATGTATGTACAGGAAAAGTTAGGACAATATGCGTCACAAGAGGGGTGATGTTTATTGTCTTCACACTTCCCCTTAGGTTAGGTGGATAATCCGGGAGGGGGTGTGACATGTTTGCAGTCTACTATTCGATAGTTTGCTCCTAGAGGGAAGACCGTGCATCATCCTCAAAAAA[T]GACTCCCAAGTAACTATAAGTTCTTGGATTTCATTTTGGTTTCTTGGGGCTCGAAAATATGATAAACCTCCTGCACGAAAACAAAGGAAGACTTCC…	C/T	T/C
CG_Chr01	9842176	A	G	8|8	A	9|9	A	5|5	Intergenic				AGGCGTCCCGAGATAACTGGCCTAGATAGGATGTACTTGACTGGGTCGGCTTTTGCTACCAAGTGTATAGTGAAGGCTTGTATGTAGTGTCTCAACTTGTCTATTGCGAAGAACAAAGCAAAACACATTTTCTCAATTGGAGAATAATTTAGCTCGGCTCCAGTCAAGGTTCTACTTAAATACTAGAGCGCACATTCCTTACCTCTCTCCTTTTCTTGTACGAGTAATGCTCCGATCGATCTTTTTTGTGCAGCTATGCATAATATCAATGGTTTTCCAGTAGTCGATGCACTCAAGACC[A]ACGGGTTGAGCAAATACTTTTTTATACTGTCAAATGCATTTTGGCATGCCTGATCCCATTCAAACACTGTATCTTTTCTCATCAGTCTCTGAAAGG…	A/G	A/G
CG_Chr01	9842898	C	A	17|17	C	12|12	C	6|6	Intergenic				CATATCATCGAAAATCTTTTGCATAGCTCGTTGGTATGTAGCACCTGCATTCTTTAATCCGAAAGGCATCACCTTGTAACAATATATACCTATTGGAGTTTGAAAATCTGTTTTCTCCTCGTCTTCCAAAGCCATTCGTATTTGATTGTAACCTGACGACCCATCCATGAATGATAAGGCCTCGTGTCCTATGGTGACATCCACCATGATTTCTGTGATGGGTAAAGGAAAATCATCTTTTGGACATGCACTATTCAAGTCACGAAAATCAACATAAATACGCAGTTGGCCATTCTTTTT[C]TTTACAGGGACGATGTTGGCTATCCACGTTGGATATTTGACTTCACGAATAAAACCAGCCTCAATTAGTTTTTTAACTTCCTCCTGTATTTGAGGA…	C/A	C/A
CG_Chr01	9843242	C	T	9|9	C	7|7	C	4|4	Intergenic				CACGAATAAAACCAGCCTCAATTAGTTTTTTAACTTCCTCCTGTATTTGAGGAATGAGTTCTGGCCGAAAGCGTCGTTGGGCTTGCTTGATTGGTCGATACCCAAGCTTAATTGCTAGGCGATGGACTGCCACTTTTGGATCAAGCCCAGGCATTTCTTTATACGACCAAGCAAAGACATCTTTGTATGTCGTGAGTACGCTCACATACTCCATTTCTTCTTCATCAGTCAGTTGTGCACTTATGAAAGTTGGACGAGGCTCCTCTATTGTACCAAGGTTGACTTCCTTTAACTCATCAA[C]CGTTGATTGACCACCGTCCTCAAGTGGTGACGGAGCTTCTTTTGCCTCTTCCTCAAGCACCTTAGGCTCTGATGCTTCTTCTACTGTGACATGGCA…	C/T	C/T
CG_Chr01	9843682	G	A	8|8	G	8|8	G	9|9	Intergenic				GGTCGAGTGATGATGATGTCGTGTCGCTTTACTTTTAACGAACCCTCTGTATTTACTGAAACAAGCAATTTTCTTTTCATTCTTGATGGAACAGCATTGCGAATTTTTTCGTCACTTTTTATCTCGCATGCTTTGCCGGAGATCGGTGTAAGGGATCATTTTCGACTTCTTGTTGTGGTGACACTTAATCTCTCGAAAGCAGATGCTCGCGGGGTGGTAGTTGAGCACACATTATTTATCTTCCGTGGGTTTACACTTAACCTCTGAAACGCAGAAAGTCGGGTATGGCCGGAAGTTGAA[G]GTTGTTCTTTATTTTCACCCCCAAGCATACTCAGCCTTTGAAAAACCGATGGACGTGCCACAGAAAGAGTAATGCGACTAAAGGCAGACATTCTCT…	G/A	G/A
CG_Chr01	9843976	G	T	7|7	G	6|6	G	6|6	Intergenic				GTTGAAGGTTGTTCTTTATTTTCACCCCCAAGCATACTCAGCCTTTGAAAAACCGATGGACGTGCCACAGAAAGAGTAATGCGACTAAAGGCAGACATTCTCTGACCTTCACTTCTCTTGCCTTCTTTAGAGTCATTGCTTTCTTCCACAGTAATATGACAGGTATTTGTAATCTTTGCTTTTCCTTTTTATGGTTATACGAATCGGCTCCAGGGGATTATATCCAAATCCGGCCCTTGAATAAGGGATAGTATACCCTTCTTTCTGAAGCTTCCTTTGAGTAGGGGAGAGTTCCGGTCT[G]TCATCAGATATCTTCAGGGTTTTAAACTCAGTATGAGCCTTGAAATCATAACCTGCCTTTGCCAGTAGCCTATATGCCTTTGGATCGAAGCCATCC…	G/T	G/T
CG_Chr01	9844689	A	G	17|17	A	12|12	A	8|8	Intergenic				AACTATTCGTTGCTCGGGCCTACAGGAGCCTTTGGCCACTGGAACCTCGGTTGATATGACTTCGCTAATGTCATCACTTTTCATGTAGAACTTTGCATCAGCAAAATACGATTCAGCTTCTGAAAACGGTTTGGTGTCGGCATCAACTTTCTTAATGCCTTGCTGATAAAACTTAAAACACTGATGGAGCGTGGACGCTACAAGAATCCAGGGACGTCCTAACAGTAGTCTGTATGTAGTTCTTGAATTGATCACATGAAATAGGGTATTTACTCTTAAATCCCCTATAATGAGTTCAAG[A]CGAATCATGCCTATTGCTCACTGTCCTCCTTGATTAAAGCATTGAATCACCAGCTTGCTGGTGGATAATTCATCCATCGAAATGCCTAACTGGTTC…	A/G	A/G
CG_Chr01	9844850	T	G	21|21	T	12|12	T	8|8	Intergenic				GCTGATAAAACTTAAAACACTGATGGAGCGTGGACGCTACAAGAATCCAGGGACGTCCTAACAGTAGTCTGTATGTAGTTCTTGAATTGATCACATGAAATAGGGTATTTACTCTTAAATCCCCTATAATGAGTTCAAGACGAATCATGCCTATTGCTCACTGTCCTCCTTGATTAAAGCATTGAATCACCAGCTTGCTGGTGGATAATTCATCCATCGAAATGCCTAACTGGTTCATAGTTGATTTTGGCATTATGTTGATAGCTGATCCATCATCAATAAGGATCCGACTAAGCTTTT[T]CTCTCGAGTATATCCAGACACAAATAGAGGTCTATTATGAAGTTTTGATCCGAGTAACAAATCTTCATCGATGAATGATATCGCTTTGCAACATGA…	T/G	T/G
CG_Chr01	9845338	G	T	12|12	G	15|16	G	4|4	Intergenic				GAAAACAAATCATTTATGCTGAAAGAGGGTAGTTCTTCCGGTCGGGTTGTTGCCTCTGCCGTGTTTGAAGGAGCGCCATTTTCTTCCGTTGCACTAATGACGTGACACGCAACAGTTTCACCTAAAAAACTCTTTGGAAAGAAGTCTCCCAAGGTTATCGGTTGCCGAGGTCGAGGAAGTTCCTCACTTTCTTCGATGATTGGTTGAGGTCTTTTCATACTCGACCTTGTTTTTCTTTTTTGAGTCTTACTTCTTCTTTTATGGTTTCGGTGCGAACGTGATTCTTTCTGAGTAAAATTT[G]GTTTATGTTTCTTTCATTGGGTTACCAACATCCATCCTTCATCTATATCTTCAACTCGTTCTTCTTTCTCTTGTAAGTTGGTTTTTTGAAAGTCGA…	G/T	G/T
CG_Chr01	9845354	A	G	17|17	A	12|13	A	3|3	Intergenic				TGCTGAAAGAGGGTAGTTCTTCCGGTCGGGTTGTTGCCTCTGCCGTGTTTGAAGGAGCGCCATTTTCTTCCGTTGCACTAATGACGTGACACGCAACAGTTTCACCTAAAAAACTCTTTGGAAAGAAGTCTCCCAAGGTTATCGGTTGCCGAGGTCGAGGAAGTTCCTCACTTTCTTCGATGATTGGTTGAGGTCTTTTCATACTCGACCTTGTTTTTCTTTTTTGAGTCTTACTTCTTCTTTTATGGTTTCGGTGCGAACGTGATTCTTTCTGAGTAAAATTTGGTTTATGTTTCTTTC[A]TTGGGTTACCAACATCCATCCTTCATCTATATCTTCAACTCGTTCTTCTTTCTCTTGTAAGTTGGTTTTTTGAAAGTCGATCCTCCCTGTGGCCTT…	A/G	A/G
CG_Chr01	9845702	T	C	20|20	T	11|11	T	4|4	Intergenic				CTTTCTCTTGTAAGTTGGTTTTTTGAAAGTCGATCCTCCCTGTGGCCTTTAATGCCAGATATATAATGATCGGTTCCAAAGATCCAAACTGGATTAAACTCCCTGTTGCAAACATGAGGATGTCTGGATGAATCATTACAGTAGCGTGATTTGTCTGCGCCACGTCCTCTAGGTCCAACTCGATTTTTCTTTCTTGAGCTAATTTCAAAATTAACTCTTTCAAGGGATCGTTTACTCTCCCCAATTCTGTTGGTCGCTTACATTTAGGGAGCTCAATTAGTCGTTTCTCGAGCAACTGTT[T]TAGCATATCTGGAAGATCGGAGTCTGGAAAAGGGTAAACTTTCTCTTGTCTCTCTTTCAATGTTGGTCGTTTCTTCTTGCCTACATCTTGGCGTTT…	T/C	T/C
CG_Chr01	9845892	C	T	18|18	C	9|9	C	4|4	Intergenic				TTCTTGAGCTAATTTCAAAATTAACTCTTTCAAGGGATCGTTTACTCTCCCCAATTCTGTTGGTCGCTTACATTTAGGGAGCTCAATTAGTCGTTTCTCGAGCAACTGTTTTAGCATATCTGGAAGATCGGAGTCTGGAAAAGGGTAAACTTTCTCTTGTCTCTCTTTCAATGTTGGTCGTTTCTTCTTGCCTACATCTTGGCGTTTCTCAATCTTTTTCTCTTTAGCAGTAAACTTTAAAGGAGCTGTATTTATGACCATAGCTTATTTAGTTGCACCCTTCGATACCTTCTGGGTGCT[C]TTCACTTCTTTCTTTTCTTTCTTTACCTTCGAGATTAATAAATCGTTGCTCCCTCTATTAGCAATGCTCAACTCCATATCATGAGCTCGAGTAGCT…	C/T	C/T
CG_Chr01	9845924	A	G	22|22	A	8|8	A	5|5	Intergenic				AGGGATCGTTTACTCTCCCCAATTCTGTTGGTCGCTTACATTTAGGGAGCTCAATTAGTCGTTTCTCGAGCAACTGTTTTAGCATATCTGGAAGATCGGAGTCTGGAAAAGGGTAAACTTTCTCTTGTCTCTCTTTCAATGTTGGTCGTTTCTTCTTGCCTACATCTTGGCGTTTCTCAATCTTTTTCTCTTTAGCAGTAAACTTTAAAGGAGCTGTATTTATGACCATAGCTTATTTAGTTGCACCCTTCGATACCTTCTGGGTGCTCTTCACTTCTTTCTTTTCTTTCTTTACCTTCG[A]GATTAATAAATCGTTGCTCCCTCTATTAGCAATGCTCAACTCCATATCATGAGCTCGAGTAGCTAATTCCTCAAAGGTGTGGGGTTTTATCCCTTG…	A/G	A/G
CG_Chr01	9846212	A	G	13|13	A	6|6	A	5|5	Intergenic				TCTTTACCTTCGAGATTAATAAATCGTTGCTCCCTCTATTAGCAATGCTCAACTCCATATCATGAGCTCGAGTAGCTAATTCCTCAAAGGTGTGGGGTTTTATCCCTTGTAGGATGTACAAAAGTCCCCAGTGCATTCCTTGAGTGCACATTTCGACAGCTGATAGTTCTGTCAACCTATCTTTGCAATCAAGGCTTAGTGCTCTCCAACGATTAATGTAGTCAATGACTGGCTCGCCTTTTCGCTGCTTAGTAGCAGTGAGCTCTATCATACTAACGATACGTCTAGTACTGTAGAAAC[A]ATTAAGGAATTCTCTCTCAAGCTGCTCCCAGCTATCGATAGTTTCAGGCTCCAGGTCAGTGTACCAGTCGAAGGCGTTTCTCTTCAGAGTTCGAAC…	A/G	A/G
CG_Chr01	9846234	C	T	7|7	C	3|3	C	5|5	Intergenic				ATCGTTGCTCCCTCTATTAGCAATGCTCAACTCCATATCATGAGCTCGAGTAGCTAATTCCTCAAAGGTGTGGGGTTTTATCCCTTGTAGGATGTACAAAAGTCCCCAGTGCATTCCTTGAGTGCACATTTCGACAGCTGATAGTTCTGTCAACCTATCTTTGCAATCAAGGCTTAGTGCTCTCCAACGATTAATGTAGTCAATGACTGGCTCGCCTTTTCGCTGCTTAGTAGCAGTGAGCTCTATCATACTAACGATACGTCTAGTACTGTAGAAACAATTAAGGAATTCTCTCTCAAG[C]TGCTCCCAGCTATCGATAGTTTCAGGCTCCAGGTCAGTGTACCAGTCGAAGGCGTTTCTCTTCAGAGTTCGAACGAACTGTTTAACTAGCAGGACT…	C/T	C/T
CG_Chr01	9846324	C	T	11|11	C	11|11	C	7|7	Intergenic				GATGTACAAAAGTCCCCAGTGCATTCCTTGAGTGCACATTTCGACAGCTGATAGTTCTGTCAACCTATCTTTGCAATCAAGGCTTAGTGCTCTCCAACGATTAATGTAGTCAATGACTGGCTCGCCTTTTCGCTGCTTAGTAGCAGTGAGCTCTATCATACTAACGATACGTCTAGTACTGTAGAAACAATTAAGGAATTCTCTCTCAAGCTGCTCCCAGCTATCGATAGTTTCAGGCTCCAGGTCAGTGTACCAGTCGAAGGCGTTTCTCTTCAGAGTTCGAACGAACTGTTTAACTAG[C]AGGACTCCTCTGGTTCCAGCATTTTCACAGGTTTCAATGAAGTGAGCAACATGTTGCTTTGGGTTCCCCTTTCTGTCGAACTACTGGAATTTTGGC…	C/T	C/T
CG_Chr01	9846728	A	G	11|11	A	9|9	A	11|11	Intergenic				ACCCATTTGGCATCCTTATGTTGTCAATCCTCTTCGTATACGGCTTGGAATACAAGAGGGAAATCTGACTAGGGCCTCCATATTGAGCCTTGATGGAGTTCGCAATTATTTACTACAACTGTTGAACAGACAACAAAGCAATTGAAGTTAAATCTTGGGGCTGACTGTCTTGCAAAACCTTCTTCCCTTTGTCATTACTCTTGACTGCGGGCGTATGACTTGATTCAGCCGCGTCACGACTTTCAATATGGTTCTTGAGGGATGCAATCTCATAATCCCTTTCTTCAACTACCTTCAGTA[A]CATGTTAACTTTCTTTTCAAGTTCAGCCATTCTCTCCTCACTTGTTCCCACGTCAGCCATCATGACTGACGTTACATTTGGTTGGGATGCCTCCTC…	A/G	A/G
CG_Chr01	9846755	C	T	12|12	C	6|6	C	6|6	Intergenic				TCCTCTTCGTATACGGCTTGGAATACAAGAGGGAAATCTGACTAGGGCCTCCATATTGAGCCTTGATGGAGTTCGCAATTATTTACTACAACTGTTGAACAGACAACAAAGCAATTGAAGTTAAATCTTGGGGCTGACTGTCTTGCAAAACCTTCTTCCCTTTGTCATTACTCTTGACTGCGGGCGTATGACTTGATTCAGCCGCGTCACGACTTTCAATATGGTTCTTGAGGGATGCAATCTCATAATCCCTTTCTTCAACTACCTTCAGTAACATGTTAACTTTCTTTTCAAGTTCAG[C]CATTCTCTCCTCACTTGTTCCCACGTCAGCCATCATGACTGACGTTACATTTGGTTGGGATGCCTCCTCGCTTGGTTGTTCAGAAGCTGAGGTATG…	C/T	C/T
CG_Chr01	9846828	T	C	10|10	T	3|3	T	6|6	Intergenic				CGCAATTATTTACTACAACTGTTGAACAGACAACAAAGCAATTGAAGTTAAATCTTGGGGCTGACTGTCTTGCAAAACCTTCTTCCCTTTGTCATTACTCTTGACTGCGGGCGTATGACTTGATTCAGCCGCGTCACGACTTTCAATATGGTTCTTGAGGGATGCAATCTCATAATCCCTTTCTTCAACTACCTTCAGTAACATGTTAACTTTCTTTTCAAGTTCAGCCATTCTCTCCTCACTTGTTCCCACGTCAGCCATCATGACTGACGTTACATTTGGTTGGGATGCCTCCTCGCT[T]GGTTGTTCAGAAGCTGAGGTATGCTTGTCAAGTGTAGGATTCTCCTTGATAACGACTCCAGGTTTCGGGTCTCTTGAGATCCGTTCCCATATATTT…	T/C	T/C
CG_Chr01	9849097	T	C	14|14	T	14|14	T	10|10	Intergenic				TCTTGGTGCTGCTTTTAACCTAAGTCTTTATATTGATAAGAAATTATCCATAACATTATATATGGCGAAATATCATATGGAGAAGGAATTTTTTCAATAAAGAATCTTATCTTAAAAATCACCATAAATCTCAAGGTGACTGAATGATGACATAATTTGGAGTAATGATATAAGAGACATTGTTTTATGTAACAAATGGTTATTGCTCGAAAAAATTTTAGTGCATACTAACGCAGTATATACTTTTCCACTCATATTTTGACACATCATTAGTGATATTGTTATTTTAATTCATAGGCC[T]CATATCATTTTTAACAACTTCTTTTTGTGACGAGCAACAAAACAATTGGTTAAATGATTATTGAAATCATTTGAGGTATGTGATGTGGCACTTTTG…	T/C	T/C
CG_Chr01	9850135	C	T	10|11	C	5|5	C	5|5	Intergenic				CAAAGAGTTTAGCCACTCATAGCGTAAAGCAACATATTGATAAAAAAGAATCAAAGAAAGAGTGTAAAGAATAGGGAAACTCTACTGAAAAGAGGTTCTTGATTGAGGCAGCACCGTCACGAACTCCTTGGCTCTCGCGTCGGACTTCGAAGGGCACCAAAACTATCTCGAACTCTTTTCCTCTTCCTTGCGGCTAACTCACTCTTGAAACTCTAGCTTAATTCTCACCTTTTCGGATCGTTCTCTTGTTCTGCAACTTTCTTGATCTTCTTGATTTTCTTCCCCCCTCCTTTTTGGCTG[C]TGAAAACTCCTAAATTTATAGAGTTTGGCCGCCCAAAATTTAACCTAAAATACAAAACTTGCGTTTAAATTAACGCTGGCGCCGCGGCGCTAGCGT…	T/C	C/T
CG_Chr01	9850388	C	T	9|9	C	10|10	C	3|3	Intergenic				CAACTTTCTTGATCTTCTTGATTTTCTTCCCCCCTCCTTTTTGGCTGCTGAAAACTCCTAAATTTATAGAGTTTGGCCGCCCAAAATTTAACCTAAAATACAAAACTTGCGTTTAAATTAACGCTGGCGCCGCGGCGCTAGCGTTGCGACCAAAATTAAGTTGCTCTCGGGTTTTAGCGCCGCGACGCTGTCTTGCGTTCACCAAGTACGCGTCGAAGCAGCGCCTTCCCAGCACCGCGTTGCTGCTCTGCGTCCGTGCTAATGCGTTTCTACCTCAGCGCCGCGACAACGCTGCCTTAG[C]GCCGCGGCACACCATGCATTTCAAGCAAGGATGCGTTTTTCAGCACTTTTTCTCCATATTCTTGATCGGTTTTGATCTTTCAGTCGTTTCTTCTAA…	C/T	C/T
CG_Chr01	9850453	A	C	9|9	A	7|7	A	4|4	Intergenic				ATAGAGTTTGGCCGCCCAAAATTTAACCTAAAATACAAAACTTGCGTTTAAATTAACGCTGGCGCCGCGGCGCTAGCGTTGCGACCAAAATTAAGTTGCTCTCGGGTTTTAGCGCCGCGACGCTGTCTTGCGTTCACCAAGTACGCGTCGAAGCAGCGCCTTCCCAGCACCGCGTTGCTGCTCTGCGTCCGTGCTAATGCGTTTCTACCTCAGCGCCGCGACAACGCTGCCTTAGCGCCGCGGCACACCATGCATTTCAAGCAAGGATGCGTTTTTCAGCACTTTTTCTCCATATTCTTG[A]TCGGTTTTGATCTTTCAGTCGTTTCTTCTAATTTTCCTCGTTTTAACTTGAAAATCACTAGCAAACAAGTGAAATCTAATATAAAACTCCCTTAAT…	A/C	A/C
CG_Chr01	9851376	C	A	17|17	C	10|10	C	10|10	Intergenic				TAAAATCTCTATTACTAAACTTATTGATGATAGTTTTCTACAGTGGAAATTTCAAATCTCGACAGCCTTTGAAGGATATAGGTTGGAGACCTTTCTGGAAGATGATCCACCACCAAAATTTCACACATCCTCTGAATCTTCATCCACTACGATTCAAACGATGACCACAAAATATAAACTCTGGAAGCGCCAAGATAGATTAATTTCTTCTTGGCTTCTCGGTTCAATGTCTGAAGATATCCTCTCACAAATGATCAATTGTATTTCGACCAAAGACATCTTGTCTACCTTGCAAAATGT[C]TGTGCAACCTGTAGTCTTGCTCAAACTATGCAGTACAAAAACAAACTACAAAACGTCAAGAAAGGTTCGATGCCTCTAAAAGAATACTTCATGAAG…	C/A	C/A
CG_Chr01	9851386	T	C	16|16	T	10|10	T	10|10	Intergenic				ATTACTAAACTTATTGATGATAGTTTTCTACAGTGGAAATTTCAAATCTCGACAGCCTTTGAAGGATATAGGTTGGAGACCTTTCTGGAAGATGATCCACCACCAAAATTTCACACATCCTCTGAATCTTCATCCACTACGATTCAAACGATGACCACAAAATATAAACTCTGGAAGCGCCAAGATAGATTAATTTCTTCTTGGCTTCTCGGTTCAATGTCTGAAGATATCCTCTCACAAATGATCAATTGTATTTCGACCAAAGACATCTTGTCTACCTTGCAAAATGTCTGTGCAACC[T]GTAGTCTTGCTCAAACTATGCAGTACAAAAACAAACTACAAAACGTCAAGAAAGGTTCGATGCCTCTAAAAGAATACTTCATGAAGATACAACGGT…	T/C	T/C
CG_Chr01	9852414	C	T	17|17	C	7|7	C	12|12	Intergenic				CAGGTTTGCCTATTTTGTGGTTCTGCTTCTTTTCCTTCCATGAATAATAACCAATCTGTTGTTCTTCAAAATTTACTTCATGTTCCATCTATTACCAAAAATCTCATAAATGTTTCTCAATTTGCTCGAGATAACTTGGTGGTCTTTGAATTTCACTCAATTTTTTGCTATGTGAAGGATCAGGTCTGTAAGCCCCGTACCTGACATTGGGAGATGGCAAGTTAAGAAGAGACGATGAGACGAGCATTGAGTAGAGAAAGTTGGCCGAGTTGTGTGGGATCAAAAGTGGTTAAGTGTTGG[C]CATGCGTTGGTGGGACTATGCGTTGAGAGTATGTCTGAGGCTTGACGAGACCACTGGTAGCTATGTGTTGAGGAAGGTAGCTCGGCATGGATGCGG…	T/C	C/T
CG_Chr01	9852493	A	G	7|7	A	3|3	A	6|6	Intergenic				ATGTTCCATCTATTACCAAAAATCTCATAAATGTTTCTCAATTTGCTCGAGATAACTTGGTGGTCTTTGAATTTCACTCAATTTTTTGCTATGTGAAGGATCAGGTCTGTAAGCCCCGTACCTGACATTGGGAGATGGCAAGTTAAGAAGAGACGATGAGACGAGCATTGAGTAGAGAAAGTTGGCCGAGTTGTGTGGGATCAAAAGTGGTTAAGTGTTGGCCATGCGTTGGTGGGACTATGCGTTGAGAGTATGTCTGAGGCTTGACGAGACCACTGGTAGCTATGTGTTGAGGAAGGT[A]GCTCGGCATGGATGCGGGTGTGAAGACCACTATGCGTTGAAGGCTACTATGCGTCGAAGGTTGGTATGCATTGAAGGCTAACCGGCGATGAGGCGT…	A/G	A/G
CG_Chr01	9852506	T	C	9|9	T	6|6	T	8|8	Intergenic				TACCAAAAATCTCATAAATGTTTCTCAATTTGCTCGAGATAACTTGGTGGTCTTTGAATTTCACTCAATTTTTTGCTATGTGAAGGATCAGGTCTGTAAGCCCCGTACCTGACATTGGGAGATGGCAAGTTAAGAAGAGACGATGAGACGAGCATTGAGTAGAGAAAGTTGGCCGAGTTGTGTGGGATCAAAAGTGGTTAAGTGTTGGCCATGCGTTGGTGGGACTATGCGTTGAGAGTATGTCTGAGGCTTGACGAGACCACTGGTAGCTATGTGTTGAGGAAGGTAGCTCGGCATGGA[T]GCGGGTGTGAAGACCACTATGCGTTGAAGGCTACTATGCGTCGAAGGTTGGTATGCATTGAAGGCTAACCGGCGATGAGGCGTTGGGCAATTAGTA…	T/C	T/C
CG_Chr01	9852858	A	C	12|12	A	5|5	A	9|9	Intergenic				TATGCATTGAAGGCTAACCGGCGATGAGGCGTTGGGCAATTAGTAGCACAGTAAGTTGAGGCTATGCGTTGCGGAAGCCATGCGCGGAAGGTTTGCGTTGGCCAACCTACGTAGGAAGGTGATGGCAGTGCTGGTGAGTCGGTGGTCTATATTTGTATATAAGTGAGTGCACCGAATGATTAAACACTTTAGACATATTTTCGAACTCAGATTGACCCCATTTCGCAGACGAACAACGAAGAAAGGTGGAAGAAGGTGTTTATATTCAAATCATTTCCATGGTGAAATTGAAGCTAGAAT[A]AGAAGCTTGATGGTTGTCGATAAAACTGGACATCATTCGGTATTTGAGGAAGAGTGAGCTGAGGAAGTTGAAGCTAGGGCTGAAATTTTAAGGTTA…	A/C	A/C
CG_Chr01	9853175	A	G	16|16	A	10|10	A	8|8	Intergenic				TCGATAAAACTGGACATCATTCGGTATTTGAGGAAGAGTGAGCTGAGGAAGTTGAAGCTAGGGCTGAAATTTTAAGGTTAGTAAGCTAATTCAATTCTTAGCAACTTATATAAAGGATGTTTAAGCTGAATTTGACCAAAAATATGTTAAATTCTAGGAGGAAGTAATCGGAGTTGAACTGCTAGATGATTCAAAGCAGTTGGAGTTATTTGAGAATAGTTCTCAAACGAGGAAGAGTTATGATGTAAAATTTTAAGGTAAGTTAGAAGGCTCATTTCTTTACAAGTTTGTAGAAGAAAG[A]AAGTTCTGAATTTAGCTGGAATGCGATGTTTAGCAGGTTAAAGATAGAGTTAGAAGCGAAAGAAGAAAGCAGTAGCCATCAGTTGTCGCTGAGACA…	A/G	A/G
CG_Chr01	9853368	G	C	20|20	G	10|10	G	8|8	Intergenic				AAGCAGTTGGAGTTATTTGAGAATAGTTCTCAAACGAGGAAGAGTTATGATGTAAAATTTTAAGGTAAGTTAGAAGGCTCATTTCTTTACAAGTTTGTAGAAGAAAGAAAGTTCTGAATTTAGCTGGAATGCGATGTTTAGCAGGTTAAAGATAGAGTTAGAAGCGAAAGAAGAAAGCAGTAGCCATCAGTTGTCGCTGAGACAGTGGTGTCGCTGAAAAAGCTAGAGACTGAGCAGCGAAGCGAGTGTTGCTAGGTAACGCAAAGGGCTTTGCGTCTCACAACTCTCGTTGAAGTCTCG[G]TGGGTGTCGCTCCTCAGGTAATCTCGTTAGTTTCGTTCATTCTGGTATCGCTAGTGCAATGTCTTGTTGGGTGTTTTTCGCTGGTAATCTCGTTAG…	G/C	G/C
CG_Chr01	9854598	G	A	20|20	G	7|7	G	7|7	Intergenic				CACACGTTTCTTTTGTTTGTTTGATTGTTTTAGGTAGCAAGCCTGTCCGGGACGCCTAGCTACAGGAGATCCTCGTCTGGGTTTATTTTGGACCAGTCCTCTGGGATAGTTGTAAATACACAGTTTATGTACATGTTTTATTTTGTCATACATGTTCCTTGGGATATAGTGGGATTTGTTTCTGAAATATATATAGAGAACACTTATCTTGATGAGTTATATTATTCTATGAGTTTATATGGCATATAGATAAGTTTAAATGATCTGTAGTTGATTATTAGATAGTTACATTAGAGAACA[G]GTGTATGCTGGTTCACACTCACTCTTAGAGTAGTAAGGGAATCTGGGAGGGGGTGTGACAAGGTCAATTGCCAAACTCTACTCCAAGGGACGCTTC…	G/A	G/A
CG_Chr01	9854623	T	C	15|15	T	10|10	T	7|7	Intergenic				TGTTTTAGGTAGCAAGCCTGTCCGGGACGCCTAGCTACAGGAGATCCTCGTCTGGGTTTATTTTGGACCAGTCCTCTGGGATAGTTGTAAATACACAGTTTATGTACATGTTTTATTTTGTCATACATGTTCCTTGGGATATAGTGGGATTTGTTTCTGAAATATATATAGAGAACACTTATCTTGATGAGTTATATTATTCTATGAGTTTATATGGCATATAGATAAGTTTAAATGATCTGTAGTTGATTATTAGATAGTTACATTAGAGAACAGGTGTATGCTGGTTCACACTCACTC[T]TAGAGTAGTAAGGGAATCTGGGAGGGGGTGTGACAAGGTCAATTGCCAAACTCTACTCCAAGGGACGCTTCATGAGGGACTCTATTGTTTCAATGT…	T/C	T/C
CG_Chr01	9854703	C	T	20|20	C	11|11	C	3|3	Intergenic				ATAGTTGTAAATACACAGTTTATGTACATGTTTTATTTTGTCATACATGTTCCTTGGGATATAGTGGGATTTGTTTCTGAAATATATATAGAGAACACTTATCTTGATGAGTTATATTATTCTATGAGTTTATATGGCATATAGATAAGTTTAAATGATCTGTAGTTGATTATTAGATAGTTACATTAGAGAACAGGTGTATGCTGGTTCACACTCACTCTTAGAGTAGTAAGGGAATCTGGGAGGGGGTGTGACAAGGTCAATTGCCAAACTCTACTCCAAGGGACGCTTCATGAGGGA[C]TCTATTGTTTCAATGTTAAACCAATCAAAGAGTCACATAGTAGTTCGATAATTTCACAAACTGTTCATCCCCAAGCTTCGCATACTATGTTGAATT…	C/T	C/T
CG_Chr01	9854818	T	C	15|15	T	7|7	T	8|8	Intergenic				ATTATTCTATGAGTTTATATGGCATATAGATAAGTTTAAATGATCTGTAGTTGATTATTAGATAGTTACATTAGAGAACAGGTGTATGCTGGTTCACACTCACTCTTAGAGTAGTAAGGGAATCTGGGAGGGGGTGTGACAAGGTCAATTGCCAAACTCTACTCCAAGGGACGCTTCATGAGGGACTCTATTGTTTCAATGTTAAACCAATCAAAGAGTCACATAGTAGTTCGATAATTTCACAAACTGTTCATCCCCAAGCTTCGCATACTATGTTGAATTTTTCTTGTTCTAAGAGTA[T]TGAAATAAATGTTTGGCAAATGCATCTTGGCCATCCCTATTCTGATGTTATTAAAACTGCTGTTCAAAGTTTAAAACATCCTTTACTACATATGAA…	C/T	T/C
CG_Chr01	9854865	G	T	11|11	G	6|6	G	3|3	Intergenic				TAGTTGATTATTAGATAGTTACATTAGAGAACAGGTGTATGCTGGTTCACACTCACTCTTAGAGTAGTAAGGGAATCTGGGAGGGGGTGTGACAAGGTCAATTGCCAAACTCTACTCCAAGGGACGCTTCATGAGGGACTCTATTGTTTCAATGTTAAACCAATCAAAGAGTCACATAGTAGTTCGATAATTTCACAAACTGTTCATCCCCAAGCTTCGCATACTATGTTGAATTTTTCTTGTTCTAAGAGTATTGAAATAAATGTTTGGCAAATGCATCTTGGCCATCCCTATTCTGAT[G]TTATTAAAACTGCTGTTCAAAGTTTAAAACATCCTTTACTACATATGAATAAATTGGACTTTTGTGAAGCCTGTGTTCTTGGTATACATCATGCTC…	T/G	G/T
CG_Chr01	9856927	A	G	17|17	A	15|15	A	7|7	ClCG01G008400		promoter		AGCATTGAAAACATGCTTTTTTGAAGAATCATACTTGGGATTTAGTCCCTCAATCTAATGATTAAAAGGTTATTGGTTGTAAATGAGTTTTTAAAATCAAAAGAAATTTTGATGGCACTATTGCTAGATATAAGGCACGTTTGGTTGCGAAAGGTTGTCATCAAACTCTGAATATTGACTATACAGAAACTTTTAGTCTTGTTATTAAACCCACAACCTACTGGTTTTATATGGGTTAAAACAGGCTCCATAAAAATCATTTGAAGCCCAGGATTTGAGAAAAGCCCATGGCTATTTTGA[A]AGGGCTTTTTCTAATCATTCAGTTTTCGTTGAGGGTGTATTTTCTTCTAGATGTATTTTTTGTTTTGTTGAGATTATTATTGAGTGTGGATGAGTC…	A/G	A/G
CG_Chr01	9857017	A	C	20|20	A	11|11	A	8|8	ClCG01G008400		promoter		TTAAAATCAAAAGAAATTTTGATGGCACTATTGCTAGATATAAGGCACGTTTGGTTGCGAAAGGTTGTCATCAAACTCTGAATATTGACTATACAGAAACTTTTAGTCTTGTTATTAAACCCACAACCTACTGGTTTTATATGGGTTAAAACAGGCTCCATAAAAATCATTTGAAGCCCAGGATTTGAGAAAAGCCCATGGCTATTTTGAAAGGGCTTTTTCTAATCATTCAGTTTTCGTTGAGGGTGTATTTTCTTCTAGATGTATTTTTTGTTTTGTTGAGATTATTATTGAGTGTGG[A]TGAGTCTAGTTTTGCAAGAGTTTTTCTTCCCATATATTTTCCTATATATGGTTGTAAGTCTGATTCGATATAGAAAATAAAAAAAAGGTTTTCTCT…	A/C	A/C
CG_Chr01	9857467	A	T	14|14	A	13|13	A	4|4	ClCG01G008400		promoter		ATTTTTCTCTATGAGTATTTTGTGAAGATGATCGAAACATTCATGATTATAAAAAAATATAAGAAAAGAAACGAAAAATTGTGGACAAAATTCGAATATTTGACCTATGTTTCATATGGGTGATAACTTAAAAAGGAATTTTTGCATAGAGTTTTTGAAAATAAGATTTTATCTCTTTTTTATCTCTTTGATAACGTCAAGGATGTTTTCCTTCTTGCTTTAGTTTCTGGCTATGTTCGCATGATGGTTGGTTGGAAGTTGCATATCGAGAGAGCCGTCATGTTGCTAGTCGTCACACGT[A]TGTTGTCCACGAGCCGCACGTCCAAACAGGAGACGATTGAACATGGCGTTAAGAAACTGAGTCCAAGTGTGTCAAATTATTTAGGAGGCGGACTTA…	A/T	A/T
CG_Chr01	9858147	G	A	4|4	G	7|7	G	5|5	ClCG01G008400	ClCG01G008400.1:CDS,exon	CDS,exon	WAT1-related protein At3g02690, chloroplastic	CGCTCCAATTCTCCGGCAACGATTCCCCTTTCAATTAGGTTTCAGAAGGTATGGTGAGAATGCCCGGTTTCGTTTCGATTATGTTGCAATTCCAGTGGCGAATTGCACCAGAAGTGGTGCAGATACGGAATTGGATTTGACACAGTCCATCGATTGCGTTGGGACTGCGCAGGATGTGGAGTGTCTGGTTTCCCCTACTGATGAAGATCCTTCATCTTCAGTCGGGGTGCCAGTGGAATTAGGGATTTCTTCCGAATTTGGTGGTGATGGTTCTACGGCAGTGTTGGAGAAAGCCTGGGA[G]TTTGCGGTGTTGGTTTCGCCGTTTTTCTTTTGGGGTACGGCCATGGTGGCGATGAAGGAGGTGCTTCCAAGGTCTGGTCCTTTTTTCGTTTCTGCC…	G/A	G/A	1	SYN	SYN:ClCG01G008400.1	E(GAG)->E(GAA):ClCG01G008400.1
CG_Chr01	9858500	T	C	20|20	T	10|10	T	9|9	ClCG01G008400	ClCG01G008400.1:Intron	Intron	WAT1-related protein At3g02690, chloroplastic	TGAAGGAGGTGCTTCCAAGGTCTGGTCCTTTTTTCGTTTCTGCCTTTCGTCTTATACCTGCCGGTTTCCTCTTGATTGCCTTTGCTGCTTTCCGTGGTCGCCCCTTTCCTTCTGGGTTTTCTGCTTGGATTTCCATCATTCTCTTTGCTCTCGTCGACGCTACATTCTTTCAGGGCTTTCTTGCTCAAGGCTTGCAGAGGACATCCGCAGGGTTGGGCAGTGTATGTTTCATTACAGATTTATGAAACTGCTAATTGATGTATGTATATGCCCTAAAAAAAAGAACAAAAATCAAGAACA[T]AACTGAAGACAAGAAAATTATTTGTTTTAACTTCTTCTTGTTTATTTCGTTTGCTTGCTTGATTAGAGAATCCTTTAATATTGTATGCTTTTGATC…	T/C	T/C
CG_Chr01	9858552	T	A	14|14	T	8|8	T	7|7	ClCG01G008400	ClCG01G008400.1:Intron	Intron	WAT1-related protein At3g02690, chloroplastic	TATACCTGCCGGTTTCCTCTTGATTGCCTTTGCTGCTTTCCGTGGTCGCCCCTTTCCTTCTGGGTTTTCTGCTTGGATTTCCATCATTCTCTTTGCTCTCGTCGACGCTACATTCTTTCAGGGCTTTCTTGCTCAAGGCTTGCAGAGGACATCCGCAGGGTTGGGCAGTGTATGTTTCATTACAGATTTATGAAACTGCTAATTGATGTATGTATATGCCCTAAAAAAAAGAACAAAAATCAAGAACATAACTGAAGACAAGAAAATTATTTGTTTTAACTTCTTCTTGTTTATTTCGTT[T]GCTTGCTTGATTAGAGAATCCTTTAATATTGTATGCTTTTGATCTTTGAAGAAGATACAAAGATTTACATGGATATATAGTTACATGGAATTCATG…	T/A	T/A
CG_Chr01	9858639	G	A	8|8	G	5|5	G	5|5	ClCG01G008400	ClCG01G008400.1:Intron	Intron	WAT1-related protein At3g02690, chloroplastic	TCTCTTTGCTCTCGTCGACGCTACATTCTTTCAGGGCTTTCTTGCTCAAGGCTTGCAGAGGACATCCGCAGGGTTGGGCAGTGTATGTTTCATTACAGATTTATGAAACTGCTAATTGATGTATGTATATGCCCTAAAAAAAAGAACAAAAATCAAGAACATAACTGAAGACAAGAAAATTATTTGTTTTAACTTCTTCTTGTTTATTTCGTTTGCTTGCTTGATTAGAGAATCCTTTAATATTGTATGCTTTTGATCTTTGAAGAAGATACAAAGATTTACATGGATATATAGTTACAT[G]GAATTCATGTGGACAAACTTATGGAGATTGCTTTTCAGCGATAGTTATAGGTGCCAATGCATCCGACCCATATTTATCTACTTGGAGTTGAGTTCT…	G/A	G/A
CG_Chr01	9859204	G	A	16|16	G	11|11	G	3|3	ClCG01G008400	ClCG01G008400.1:Intron	Intron	WAT1-related protein At3g02690, chloroplastic	GACACCTCCGTACACATTCAAATATCATGTGGAAATTGTATCTATACAATTGTGAATTTACATTTTCTGTACATTACCTTGATTACAGGTAATAATTGATTCTCAACCATTAACCGTGGCAGTGCTTGCAGCCTTCTTATTTGGTGAGTCCATCGGTTTAGTTGGAGCCGCTGGACTTGTACTTGGAGTTTTAGGACTTTTACTTCTCGAGGTACTCCTTTTTCCCCTTGGGGGCCCTTGTGTTAGTGTTACTGCGTTGCAGATGCATTATATAACTGAATGGTTATTATAGAGATGTGC[G]TGACTAATGAGACTAACAAAGTGTAACTCAACAAACTCAATTTATGTAATTTGTGGCGGGTTTGGGGAGCTTTCGGATGATGAGACCCAAATTTTT…	G/A	G/A
CG_Chr01	9864119	T	C	23|23	T	11|11	T	6|6	ClCG01G008410	ClCG01G008410.1:CDS,exon	CDS,exon	Zinc finger Ran-binding domain-containing protein 2	CTCCACCGGAGTTCCATCTTCGTCAACCTCAACAGAATCAGCGTTCTTCCCATCTTCATCTTCATCACCAAAATTGCCAGAATTAACACCATCTCTATCACAATGGTCAAAATCATAGCTTCTCTTCGAACCAGAATACTTTCTTCCATTTCCCTTAGCAGACGAACTCCGACTCAATCTTCCACACTGAATCAAAATGGCATCAACTTCCTCCTTAGTACAGCTGGAAGTTCTCACCAAACCCGCCTTCAAATTTTCACCCACAGCTCCGGACTCCAGAATTTCACAGGAAGAAGAAGA[T]ACAGTAGGAGTAGCAGCAGAGAAGACAAGTCCATTCCCTTCTTGAGGTGGAGGAAGAAGAGAAGCTCCATTTTTGTCTCTCCCATCATGGCTCTTT…	T/C	T/C	1	SYN	SYN:ClCG01G008410.1	V(GTA)->V(GTG):ClCG01G008410.1
CG_Chr01	9865882	G	A	12|12	G	16|16	G	4|4	ClCG01G008410		promoter		ATACTTAAAGAAAGAGGGATGCTTGACTGCAAACCAATTGATACTCCTATGGATCCAAATGTCAAACTTCTACAAAGACCGGGGGAGCCGTTGTCTGATCCAAGTGGATAATGGAGACTTGTAAAATTGAGTCCAAAATGTCAGTAATTCTTGGTTATCTCTTGTAGTACTAGAAAATTTTTCATTTGAAGTGGGAATCTTTACTTAAAAAAATTTGAAATTTGAACCTCTATACTTCATGTTATATTAAAAAAATAATTTACATCTATCTTTCTAAATTTTGGATTTACTCAAATTCAT[G]ATTCTTAAAATTTAATTTTGTCACAAATTTTAAATTTAGTCTTTGATTTTTTTTATCGAAATTAGTGAAATAATAAAAATAATTTTTTTAAAAAAA…	G/A	G/A
CG_Chr01	9866335	A	T	18|18	A	7|7	A	8|8	ClCG01G008410		promoter		AAAAAAAAAATAAATTAACAGTGGAAATTTAAAATAGAATGAAAACTTTTTAAACTCCTTGAATCAAATATAGAACATGGAAAAAAGTTAGATAATAAGAGTATTTTAATCGTGAAAATAAGGATAAGAGATATAGATATATATTTAATACAATTCATATATTTAAATTCGTGTGTTCATATAAATTGGGGTGCGTGCATGAGAGAGAATTAATGTACGTGGGAGAGAGAGAGAGAGAGAGACATTTTAAATAGGGTGAGAAAGAGACATATTAAATTGAGTGTGAGAGAATTAAATGCC[A]AGTGTGTTTGTGTAAGAGAGAATAATCCATATTATTTTATTTTATTTCATTAGATTATAATTTTACTTCAAAATTTTAATTTTGTTTCTATTTGAT…	A/T	A/T
CG_Chr01	9867073	T	A	11|11	T	10|10	T	3|3	Intergenic				TAGACTCACACAAGTATGGAGAAATGGGAACACCATTTGTTAGGTTGCTAGGAATTCAATGTTGATGCTTCTTGGAGCAAGTCGAAAAGCAGAAGGGGGTTAGGGCAAATTATCTGAGACTATCGGAGAGTATTCTATTGGGGCATACTTTAAAAGGTGGTTCATCGAAAATGACCTATTTAAGCTCTCAAAGATTTGGTGATTCTTGAAAGCTTATAAAAAGCATTAAGGATAGGTTTGAGGACTCTCCACTGATTTTGGGGGTTGAATCTAGTTCTTAGGATATCATTAAGATCCTCA[T]TATGGATTGTGTAGATCTTTCGGAAACTATGAACGTTGCATAAAGAAAATTATTCTCATATCCCCTCAATTGATGTTCCCAAGTTTTCTTTTTATA…	T/A	T/A
CG_Chr01	9868292	G	A	12|12	G	6|6	G	7|7	Intergenic				TATAAAAATCAATCATGCAATGTTGTAAACGAACCATTATTAATAGTCAATCAATCTTGTCACACCCCATCCCGAACTACCCTCCCGTAGCCCGAGACGAAGCATGAGAACAGCAGTCATCGACTTCCTATCGATTTCCACTGTCAAACTTCCCTGATTTCCTATTTAGCTACCCTTCCTAGGACGGTGATACCATTAATCTTTTGACAAACCTCGACTTCGATTGGCAACGGGAACTGTCATGCTACCTGAAAAATGGAAAACATATGAAAGAGTGAGCTAACAGCTCAGTGAGTAACG[G]TTTTTGAAAACATCTTACTTTAACTGTATAACTGGTCATAATATAAACATTTTAAACTCGCATAAAAATGTAACCATTCAAATCATATTAAAATAT…	G/A	G/A
CG_Chr01	9868367	C	A	14|14	C	12|12	C	7|7	Intergenic				ACTACCCTCCCGTAGCCCGAGACGAAGCATGAGAACAGCAGTCATCGACTTCCTATCGATTTCCACTGTCAAACTTCCCTGATTTCCTATTTAGCTACCCTTCCTAGGACGGTGATACCATTAATCTTTTGACAAACCTCGACTTCGATTGGCAACGGGAACTGTCATGCTACCTGAAAAATGGAAAACATATGAAAGAGTGAGCTAACAGCTCAGTGAGTAACGGTTTTTGAAAACATCTTACTTTAACTGTATAACTGGTCATAATATAAACATTTTAAACTCGCATAAAAATGTAAC[C]ATTCAAATCATATTAAAATATGCTAAAAAACCATTGTTAAATCATGCATATATGTTTTGGAGTAAATATTCAAAAATCTCATTCATTTCAAAATCA…	C/A	C/A
CG_Chr01	9868471	T	C	8|8	T	6|6	T	4|4	Intergenic				TAGGACGGTGATACCATTAATCTTTTGACAAACCTCGACTTCGATTGGCAACGGGAACTGTCATGCTACCTGAAAAATGGAAAACATATGAAAGAGTGAGCTAACAGCTCAGTGAGTAACGGTTTTTGAAAACATCTTACTTTAACTGTATAACTGGTCATAATATAAACATTTTAAACTCGCATAAAAATGTAACCATTCAAATCATATTAAAATATGCTAAAAAACCATTGTTAAATCATGCATATATGTTTTGGAGTAAATATTCAAAAATCTCATTCATTTCAAAATCATTTTTCC[T]TAGTTGAGGCGGAGCGATGCTCTAAGCTACTCAACGTCGATTATCCTTAGCTGTGTGGAGTAATCTCAACACATCAACGTCGTATATTCCTTTATG…	C/T	T/C
CG_Chr01	9877608	G	A	10|10	G	9|9	G	8|8	Intergenic				TGGGTTTCAACTTCCAATTCTACTTCTTCAAAGCCCAGAAATATTGATCTCAACAACTTGACCATTTTGGACAAATGAGTGTGAGATGAGAGAAGCATGATAATGGAGGAGAAGGGAGGGATGAAAAACAAATCCCATTAAAATAATATAATAATATATAAAAACAAAACATCATGTTCACTATAATTTAATTAAAAACTAACTAGCATTCTTTTAAACGTTGGGGATTCAAGTGTTCATTTTGAAATCTTAAGATCAAAAGTGTATGCTCTTTTATGACAAACAATAAATAGAATGGAA[G]TAACTTTTACATGACATAATATTAGTACTATAATCCCCAAAAAAACTTGTCATTATGTAATTAGAGGCATTACATTTTTGTTTAAAAAATTGTTAC…	G/A	G/A
CG_Chr01	9877735	G	A	18|18	G	13|13	G	6|6	Intergenic				ACAAATCCCATTAAAATAATATAATAATATATAAAAACAAAACATCATGTTCACTATAATTTAATTAAAAACTAACTAGCATTCTTTTAAACGTTGGGGATTCAAGTGTTCATTTTGAAATCTTAAGATCAAAAGTGTATGCTCTTTTATGACAAACAATAAATAGAATGGAAGTAACTTTTACATGACATAATATTAGTACTATAATCCCCAAAAAAACTTGTCATTATGTAATTAGAGGCATTACATTTTTGTTTAAAAAATTGTTACATTTACATCATAGATATAAATACTCCAATA[G]TATCATACTCTCATACTTTCTTTATTCATATTATAAATTTTTTTCATAAATGTTAGAGGATTCTACCGGATGTAAGTCGAACCACCCTATTTTTGA…	G/A	G/A
CG_Chr01	9878237	T	C	12|12	T	14|14	T	8|8	ClCG01G008420	ClCG01G008420.1:CDS,exon	CDS,exon	Beta-catenin-like protein	TTATTGTTTCATTTTCTTTGTCTGAAATTCAGATATTAAGAGTAAAAGAAAAGGAAGAAAATAAAAGGAAAAGGAATAGTAGCATACAATGAACCCTATTTTTATATGCAGGAAAGTTTGTCCTGTTAACAACAATATACTGTATACAAACCAATAATGGCTTCCAAGAAAAATGGTTTGTATGCAAATTCAATGTCATGAAAACTAGCTAAACAAGAAAAGTAGTTAACAATCAAAGAGCTGAGATGAACTTCTGAATTTTCCCTTGTGTTCGCTCTTTCTCCTCTGGTCCATCCAGAT[T]TCCAATATTGTCATGATACTCCTTTCATTCACAACAATAATTGATTTTACTTCAGAGCGTTTAAAAGAAAACATATTCGTGTTGAAAGAATAACAA…	C/T	T/C	1	NONSYN	NONSYN:ClCG01G008420.1	N(AAT)->D(GAT):ClCG01G008420.1
CG_Chr01	9878864	C	T	15|15	C	8|8	C	3|3	ClCG01G008420	ClCG01G008420.1:Intron	Intron	Beta-catenin-like protein	AGAATATATATATTTACACCAATTCTTCTTCATTTATTTATAGGGAAGATCAACTGCCTCAATTCCACCTTGTGTCGGAATTAAGTCCGGTGAGTTTTGAAGGCTATAAACAGAGAGCTTTCCAATAGATTGAGGAACTAGCAGGAGATCAAGAGCTTTTGAATCCTCCATTTCTTGTGACTACTTGTTTTTTACAATTCCGCTTGAGTTAGGCTACAAAGCAAGACCTAATCATCTAGAATTAGTTGAGAAAATTTTAGTGTGTAAAACGGTTGGAGAATGGAGGTTCCTTCCTTGATT[C]TTGGTTGTGGCTGCTTGATCCTTCTTCGAATTTTACTGTCAAATCTTTGATGGTTGATTTAGTGGGGGATTTGGATTCTGTTTTGTCGGATCTTTA…	T/C	C/T
CG_Chr01	9878883	T	C	13|13	T	9|9	T	3|3	ClCG01G008420	ClCG01G008420.1:Intron	Intron	Beta-catenin-like protein	CAATTCTTCTTCATTTATTTATAGGGAAGATCAACTGCCTCAATTCCACCTTGTGTCGGAATTAAGTCCGGTGAGTTTTGAAGGCTATAAACAGAGAGCTTTCCAATAGATTGAGGAACTAGCAGGAGATCAAGAGCTTTTGAATCCTCCATTTCTTGTGACTACTTGTTTTTTACAATTCCGCTTGAGTTAGGCTACAAAGCAAGACCTAATCATCTAGAATTAGTTGAGAAAATTTTAGTGTGTAAAACGGTTGGAGAATGGAGGTTCCTTCCTTGATTCTTGGTTGTGGCTGCTTGA[T]CCTTCTTCGAATTTTACTGTCAAATCTTTGATGGTTGATTTAGTGGGGGATTTGGATTCTGTTTTGTCGGATCTTTATTGTGTGATTTGGAAAGAT…	C/T	T/C
CG_Chr01	9879012	G	A	16|16	G	5|5	G	4|4	ClCG01G008420	ClCG01G008420.1:Intron	Intron	Beta-catenin-like protein	TCAAGAGCTTTTGAATCCTCCATTTCTTGTGACTACTTGTTTTTTACAATTCCGCTTGAGTTAGGCTACAAAGCAAGACCTAATCATCTAGAATTAGTTGAGAAAATTTTAGTGTGTAAAACGGTTGGAGAATGGAGGTTCCTTCCTTGATTCTTGGTTGTGGCTGCTTGATCCTTCTTCGAATTTTACTGTCAAATCTTTGATGGTTGATTTAGTGGGGGATTTGGATTCTGTTTTGTCGGATCTTTATTGTGTGATTTGGAAAGATATCTATCCTAAAAGGATTAAAATCTTTCTCCA[G]AACTTAGCTGGAGCGCCATTAACACTGCTGATTGTCTGCAGCGCCGATTGCCTTATATGTCTCTTTCTCCATCTTTGTGTCAAAGGTGTTATAGGG…	G/A	G/A
CG_Chr01	9880097	T	G	13|13	T	14|14	T	5|5	ClCG01G008420	ClCG01G008420.1:Intron	Intron	Beta-catenin-like protein	AGGAAACATAACAAGATCTAGAAACAAATACAATCAAATGAGAACGGCCCAGCAAACCAAAGTTCAACTCCAGAGAAACCTTGAAAAAGCTACCGCAGCAGATGACAAGTTAAACCAAAACTAGTAAAACCTGGCCAGAAATCCTTCTCCAATACAGATCTAACAAACCAAAATCAACTGGATAAGTTGGTTTTTGTTGGCCAAATTCAAATTTATGATCTCTTCAGATCAGAGCCAATTTTGTAATGAATATATTGATGGAGGATGAGAATTGGAAGCAACTTCCCCGAGCATGGAAGG[T]GACACTATTTCCCAGTTTGATTGGGAGGAAGGCCGAAAGCCTCCTTGACTTTGAATCAAACTAAGAGACAATACTTCACAGATTACGTTAGCCCAC…	T/G	T/G
CG_Chr01	9881340	C	T	9|9	C	19|19	C	4|4	ClCG01G008420	ClCG01G008420.1:Intron	Intron	Beta-catenin-like protein	GCTAACGAGTTTTTCATTAATCAAGAGCTGACTACTTAACTAATGAACAAGCTGGTTTTACCCTCTAAAGGCCCCGACCCATATATTTTTCCTTCCGTCCAATCCTCATAGGAAATGATCAACATCTTTTGAATAGAGATTATACATTCTCAGAGAGGGCATTTGTTGGGCTGAAAAAAATATGGATTAGATTAGTACAGCAATGTCAAACGCAAGGAGGTCCACTAAAGTGTGGGCACATATGTTTTACTTTTATCAAATCAAGTCTTTTGTGTATCTCAACTTCAACCAGTCGTTTTT[C]CACTTCCTCATGACTCAATGAGCTGCTACCAAATCAAACCAATGACGATTTTAAGTACATGTCAAAATATTGTTTTAAGGCTCTGAAGGTCCTTAA…	C/T	C/T
CG_Chr01	9881973	T	C	14|14	T	15|15	T	11|11	ClCG01G008420	ClCG01G008420.1:Intron	Intron	Beta-catenin-like protein	ATGCACATGTGTGCGTAACGAAAAGGAGAAATGAGAATTTACAAAAGTACCTAGAGGACATGAGGAACTACAAGTAGGTGTGGCTTAGGAGGGAATGGGCAAAAGATCTTACTGGTAAATTGGGGATTAGGAGAGATAAGGACTATGCTTTGGACCATTTGGACTATCTAAACAGAGTGAAAACTGACGGATTTTAGAAGAGATTGGAAGATCTTTAAAGAAAGTTTGGAATGATTTTATATATCTTTCTTCCACTTGGTCCTCTCTCTCAACATTTTCATCATAATAATATCATTTCCT[T]CATTGTATAGATCTTTTTATAATAACTTGGCTTCTGCCTGCCTTTTGCAAACTTCAAATTTTTTATGAAACAAAAAAAATTACAACGATTAAAAGG…	T/C	T/C
CG_Chr01	9886569	A	C	16|16	A	9|9	A	7|7	ClCG01G008420	ClCG01G008420.1:Intron	Intron	Beta-catenin-like protein	TATTAATGAAATATTTACATCAATTTCACATTTTGTATCAAAACCTAATTCCATAGTAAGAAAGCTAGGTTGGGAACAATGCATTATTTATATTGTAAGAAACATTGAGAGGAACGAAAGATTGTACATGGGCATAAAACCTGGTTGATAATTACAAAAATAAAGCCCAATAAAAGGGAAATCTAAAGAACTAAAAGAAAGAACTTCAATCTAAACGAATAAAACCTGGTTGAAAATTACAAAAAGCCTCAGCCACTAAGGCCCATAAGAGACAATACCAAACCTAATAACCTCCCACAA[A]TCCCCTTAGATCTCTTCACACCTCTAAAATATACATCATTCCTCTCACACAAAATCCCCAAATAATAGTGAAAAAGCAAGTCTCCCATTGAATTAT…	A/C	A/C
CG_Chr01	9889824	A	G	5|5	A	11|11	A	4|4	ClCG01G008420	ClCG01G008420.1:Intron	Intron	Beta-catenin-like protein	NNNNNNNNNNNNNNNNNNNNNNNNNNNNNNNNNNNNNNNNNNNNNNNNNNNNNNNNNNNNNNNNNNNNNNNNNNNNNNNNNNAGAAAAAAAAAAAAAAAAAAAAAAAAAAAAAAAAAAAAAAAAAAAAAAACCTAAATATCATATCGTACCATGGACCCGCTTTCAATCAGATTTATGTTTCCATATGATCCCAGAATCATATTTGATTATCACACATACAATTTTTTACTTTAAAATCACTCTGTTACTCTTTGAATATCAGAATTCAACTTTAAATTACATTGAATACTACAGAATAA[A]AAAAACAATAAAACACAAGGAGTAGTAGAGGGAGTTATGTAATTTGCCCTACCTTACCCATAAAGGCAGCAAAGGCGGTCTTCAACCCCAAAACAT…	A/G	A/G
CG_Chr01	9893276	T	C	12|12	T	15|15	T	12|12	Intergenic				AAACTCATGCGTTAAGCCCAAACGTCAAGACCGTGCATTGAGAAGAAAAAACAGATACAGACGCCTGGGCAGTAGCTGTCGGTAGCTGTCATGTCAGTATACGAACGGATTACACGTTATCAGAACTTGGCAAAACCAATAGGTTGACAGTGTGAAAAGTCTATGCAGCAGGGCATGCAAATTAATGCGTTGTCAGATCATCATGAGTTCACTTTTTCGACACCTATAAATAGCCCAAAACTTCTCAATTGAAAGGAAGAGAGAAACGAGTTCAAGAGGCGAAAGCTCTACACAAATTCT[T]CTTCACCATAACCAGCCTCCATTTTCAAGCTCTTCTGTGAGAAGGATTCTGAGAATTTTCAGAGTCATCTCCCGAAGGATTCTGAAAATTTTCAGA…	T/C	T/C
CG_Chr01	9893308	C	T	11|11	C	14|14	C	8|8	Intergenic				GTGCATTGAGAAGAAAAAACAGATACAGACGCCTGGGCAGTAGCTGTCGGTAGCTGTCATGTCAGTATACGAACGGATTACACGTTATCAGAACTTGGCAAAACCAATAGGTTGACAGTGTGAAAAGTCTATGCAGCAGGGCATGCAAATTAATGCGTTGTCAGATCATCATGAGTTCACTTTTTCGACACCTATAAATAGCCCAAAACTTCTCAATTGAAAGGAAGAGAGAAACGAGTTCAAGAGGCGAAAGCTCTACACAAATTCTTCTTCACCATAACCAGCCTCCATTTTCAAGCT[C]TTCTGTGAGAAGGATTCTGAGAATTTTCAGAGTCATCTCCCGAAGGATTCTGAAAATTTTCAGAGTCATCTCCCAGTGAGTGAGAACCTTCATCCT…	C/T	C/T
CG_Chr01	9893486	T	G	14|14	T	13|13	T	8|8	Intergenic				ACTTTTTCGACACCTATAAATAGCCCAAAACTTCTCAATTGAAAGGAAGAGAGAAACGAGTTCAAGAGGCGAAAGCTCTACACAAATTCTTCTTCACCATAACCAGCCTCCATTTTCAAGCTCTTCTGTGAGAAGGATTCTGAGAATTTTCAGAGTCATCTCCCGAAGGATTCTGAAAATTTTCAGAGTCATCTCCCAGTGAGTGAGAACCTTCATCCTATGCCATTTATGTATCAAATAGCAACCATCTCAAGCCTCCATAAAACAAGACATTGCCAGTGGTGTCTTGACGTCTTCCAT[T]TCTGTTCTTTCTTCATTTCCCTCCTTCTTACTTATGCTTTGTTAATGACATTCGAGATAATGATTTATTTACTTAATATAAGTTTGATTGACGATT…	T/G	T/G
CG_Chr01	9893540	G	A	13|13	G	9|9	G	8|8	Intergenic				AACGAGTTCAAGAGGCGAAAGCTCTACACAAATTCTTCTTCACCATAACCAGCCTCCATTTTCAAGCTCTTCTGTGAGAAGGATTCTGAGAATTTTCAGAGTCATCTCCCGAAGGATTCTGAAAATTTTCAGAGTCATCTCCCAGTGAGTGAGAACCTTCATCCTATGCCATTTATGTATCAAATAGCAACCATCTCAAGCCTCCATAAAACAAGACATTGCCAGTGGTGTCTTGACGTCTTCCATTTCTGTTCTTTCTTCATTTCCCTCCTTCTTACTTATGCTTTGTTAATGACATTC[G]AGATAATGATTTATTTACTTAATATAAGTTTGATTGACGATTATCTTCCACATATTTCTATATTTAATACTTTACACCATGTTGCTTGTATGTTGA…	G/A	G/A
CG_Chr01	9894373	C	T	13|13	C	8|8	C	10|10	Intergenic				TTGTATGAAATTGTATTTATCCTTTATGTATAACTTAGATGCATAAACTCCTTAAACATAATACTTGTACAGTCACCGCATAGATTATGTATTTAGTCTCAACGCCTAATTTATCACAAATCCCTGCGTTCGACCCTAAACTTACCAGAAAACCTATAGAAGCTTACACTTGGATTTTTATAGGAAAACTTGCTGATTAATGAACATACTTTGTACTAAAATTATAACACCTAAAAGAAAGCAACAGTCCACTTCCCAAACTCTTCTTGGGTACTTCACTAAAAGTCTTGACTCTTTCCA[C]AGCTTAGAGTTGAATCATTACACTGCTTTTTTTGCGAGTTCAAGAGCAAACTCAATCGTTTCCAAGGATAATGATCAAATCGTTGCTCTTTTTTAG…	C/T	C/T
CG_Chr01	9895060	C	T	17|17	C	12|12	C	5|5	Intergenic				AGATCTTTGTAAAAGAAAATCGAATGGTGGAAATTTAAACTCAACTAGTCGTTAGACACAAACACAAAATAATATTAAATTCATTTTTTTAAAAGCAACTAGCCGTTAGACGCAATCATATATAATAATATTAAATTCATCTTCTTTTTAAATTCATTTTCTTTTTAACATAAATCCAAAAGTCAAAAACCCACCAAGTGCTACTTCTCCATTGTTTCAAGTGGCACCTTTCAATTGGTCCACTTTGATGAAAAAAATATGTCACGTCATCAGCTCGAGATTTTTTCGTTAAGCTTGTTT[C]GACCATATCTTCTTCGTTTAAACTCTAATTTCAGTGATTCAAATTACATTGGGACCGTTGTTCTAAGCTCCACATAGTAGCACTTCAAAATACTCA…	C/T	C/T
CG_Chr01	9895917	T	C	17|17	T	17|17	T	6|6	Intergenic				ACTAGGCCATACTGCCGACATTTGTTTCTTCAGGTATAATAAGGAGTTTAACAATCCCAAGTAGACACACAACCGGATTGAATCGATCCGACTACCACCCACCTATTCTCAAAACCCGAATCCTTCTGCTATGATGGCTAGTTCAAATGTTGCGAATCTTGAAACTCTAGTTAATCCTAGTTGGTATGCTGATAGCGGAGCCACTAACCACATCACCAATAATTCTAAATTTTTTACCTCTACTACTGATTATACAAGTATGGAAAAATAGTTGTTGGTGATGGAAATCAGTTAAAAATT[T]ATAAATAGGGTCATTCTTTTATTTCTTTAAATCTTGGTTCTCTTACTCTGCAAAATGTTTTGTGCATCCCAGCCATTGCCAAAAATTTAGTCAATG…	T/C	T/C
CG_Chr01	9896257	A	G	12|12	A	4|4	A	6|6	Intergenic				CTCTTACTCTGCAAAATGTTTTGTGCATCCCAGCCATTGCCAAAAATTTAGTCAATGTATCAAAGTTAGCTAAAGACAATAATATTTTTGTTGAATTTCATGTTGACTACTATCTTGTTAAGGACAAGGATTCAGGGATGGTTCTACTGGGAAGGGCTCCTTAAAGATGGTCTATACTGAATTGATGATGGTAGCATGTCAATAAATAATGTCTCCAGATCACGGCTAAATGGTGTTCCTGGACTTGCTGCACTAAGTTTATCTTCCACACTCTCTTAATATTCATGTAGCGGTAACCAA[A]TCTCTTTTACACAAAAGACTTGGTCACCCATCTATAAAAGTACTTGACAAGGTTATTAGAGGTTGTAATATGAAAGTGTCTGCTAATGAGAAATTT…	A/G	A/G
CG_Chr01	9898987	C	T	10|10	C	3|3	C	3|3	Intergenic				ATGCATGAACATTTACATGAATATGGTGAAAAAGGAAACATGACATCATCCGAATTTAAACAAATGTAACTTTGCTTATAAAATGGCCAAACTGACCAAAGTTTATTTAACCAACATGAAAAAGAGAAAAATCCTTTGGCGGGGTACCCCTTACAACATTACGCAAAATTTCAGAACAAAACGATATATCCAACATAGTTAAACAAAAGGTTCATGCATGCAAGTGCAACTACCCTAGACTCAAGTGCGGAAGCAGTGTAACGGTCCCATGGCATGATCACGAATTTCCTCGGCCATGCG[C]CGGGCCTCCATACTCCTTACCTGGAAAGAAAAACATAAAAAAAAAAAAGGGTGAGTAAGATATACTTAGTAAGAGACCCACTACAGGGCCTAGCTG…	T/C	C/T
CG_Chr01	9899104	G	A	7|7	G	9|9	G	4|4	Intergenic				GAAAAAGAGAAAAATCCTTTGGCGGGGTACCCCTTACAACATTACGCAAAATTTCAGAACAAAACGATATATCCAACATAGTTAAACAAAAGGTTCATGCATGCAAGTGCAACTACCCTAGACTCAAGTGCGGAAGCAGTGTAACGGTCCCATGGCATGATCACGAATTTCCTCGGCCATGCGCCGGGCCTCCATACTCCTTACCTGGAAAGAAAAACATAAAAAAAAAAAAGGGTGAGTAAGATATACTTAGTAAGAGACCCACTACAGGGCCTAGCTGATACCCCTTCATTGTCGTGC[G]CACCCGCGTACCCGGCATAAGCATAAGCATAAGCGTAAGCATAAGCATAGGAAGCGCCCCGAGGGTACGCATTAACTTTAATCGTAACATGAACAT…	G/A	G/A
CG_Chr01	9899503	T	C	15|15	T	4|4	T	4|4	Intergenic				GTGGTGATCCCGAGGGACACCCTTCGTAGCATAACACAGTGAGGGTACGGGACACGACAATGAGGCAACCTATGACCTATCATGGCATAGTCAATCTATTGCTGAGATTCCAGAGTCACAACACATAAGCATAAGAGCTAACTTACAATACAACTACTTAGCATGCATGGGCAATTATAGCAACAACATTCAAAACATAGGTTCAATATGACATTTCCATAACCAACCACACCATTGGGCAGTATACATTACTAAAACCCGGTAGTAAATCCCTTACCTGCGAAAGTGAAACAGAAGCGA[T]ACTAAGCGTTACTAGCGATATTGAGCGTTACTAGCGATATTGAGCGTTACTAGCGATACTGAGTGTGTCCGCGAGGCGGCGACTTTCTTACGATGT…	T/C	T/C
CG_Chr01	9901547	C	T	20|20	C	6|6	C	4|4	Intergenic				ATCCACCACACATACTTGATAAATAGCTCTAAGATTTTATAGGAAGGAAGAATAAGAAGAGGGAAAATGGGTTGGAGAATTCATCAATTGGTCCCCAACAATAAGACAAAATTTTCATGAAACCATCTCATTTTTCAAGAAACTTTTTCATTTATTTTTTAATTTTCTTGTTTCCAAAGGCTTAAACTTATATGCAGAAGAGAAAAAAAAAGAGTTAAATTATAAAATTGGTCTCATAATTCTTAAACAGTTAAAATATAATCTAATAATTATAATTTAGTTCTTATAGTTTAATAAAAC[C]TCATAAATAGTTCATATAGTTTGATAAATCTCTCATAAAGAGTCTCTATTAGTCCCTATAATAGAGAACATAGAAGAATTTTATTAAACCATATAG…	C/T	C/T
CG_Chr01	9902063	A	G	21|21	A	5|5	A	5|5	Intergenic				AGAATCTAAATTATTTTTCCTCTCTAAAATTTTCAAATTTGATTGATTATACAAATAGAGTTAAGAGGGTAAAATTATGACCAACAAAAAAATAAAATAAAATAAAATTTGACCATGGTATCAATATGGACCTAACCTTTCATATTAGGACTCTAAACTTAAATGTATCTCATTGTTTACCTCTGATTTAGTTGTTCATTAATTTTTCCACTAATTTTAAACAAAAACTTTCTAAACAAGTTAGCTTCAATTTAAAAAAAGAGTTTGACCAATGCACAAATTAATTATTGAATAATTTCG[A]TCGAATTCATAAATAAGATTAATATTATAACACTTTTTAAAATTTAAGATTAATATTGTTACACTTTTTATTAAACAAATATTGCAACATTTATCT…	A/G	A/G
CG_Chr01	9902988	C	T	17|17	C	13|13	C	4|4	Intergenic				CCACCAAATGCCACCATTTATAGGCAATTTGGCAAGTAGGTGGTGGAACTACATGACCGCTAAGGATGTGTCATTATAAGACACATAACCTTCAGACACTAAACATGGTTATATAATGGACATCTATTTTATTATAATATTTATAATTCTCCTCCTTAAATGTCCATATATATGAAATATGTCTAGTTAAAACCTTATTAGAAAAAAACCCAATGGGAAAAAATCCTAGTAAAGGAAAAAGAATACATAATTTCATATAATCTAATACTTCTAAAAGAATACAATACATTTGCTCTCCAT[C]ATAGAAACATTACTTGAGATCTCTAAGTCGCCACATTCCAATGTTCTACACCAATTTTTCAAAGGTTGCGGTAGGTAATGATTTTGTAAATAAGTC…	T/C	C/T
CG_Chr01	9907234	A	A	17|17	T	8|8	T	7|7	Intergenic				GTTCCAGTTGGTCGAGATTCGTGGTTATTCATCAATAGCTCATTATTTTGTTTAGCCATGAAAAGACATGAAATTAATTCAGAATATTGTTTAAAACATTTCTCTCGATATTGCTGCTACAGGAGCATATTCGAGGCATGAAATGTAGAAAATGTCTTCTCCAACATATCCACATAAGTAATTTTCTCTCCACATAACAACAATTTTGAACTGATTTTAAATAATGCGGAGTTGTAGTCACTTACTAATTTGAAATCTTGGAGTCTCAAATGCATTCATTCATAACGAGCTTTAAGAAGA[A]TAATTGTTTTCCGATGATCATATATTTATCGCATCCAGGTGTATTTCGGCATAAAGTAATCATGACAAATAGTTATTACCATTAAAATCAAATGAC…	A/T						A/T
CG_Chr01	9907809	T	C	11|11	T	5|5	T	7|7	Intergenic				GTAAAATTAAGGAGCAAAATGACTGAAAAACGGGAACACAAAAATCGAGGAATTATAATATTAAAATAATAAAACAATAAAATAAATATAATAAATAAAGGAAATAAAATAACCAAATATAAAATAATGAAAGTATAGAAAATAGAATTTTATAGCAATTTGAAATCTCTCAAAATTCTCCAATCATTTCTTTTTCTTTTCTCACCGGTGTGTACCTACAACACCCACCAAATGCCACCATTTATAGGCAATTTGGCAAGTAGGTGGTGGAACTACATGACCGCTAAGGATGTGTCATTA[T]AAGACACATAGCCTTTAGACACTAAGCATGGTTATATAATGGACATCTATTTTATTATAATATTTATAATATACTTTTCTTAATTATTATCTTGGC…	C/T	T/C
CG_Chr01	9917449	A	G	9|9	A	4|4	A	4|4	Intergenic				TCATTTTTCTAATTATTAGAGATATGTCATAATCAACTCAATCATATTCGAGTAGACAATGATAAAATGATTCGAATGATCATATATTCTCATTCAAGTTAGACAAAGAATATCTTGATTTAGATTTTGTATTAGTTTGGTTATTCAATAACCTAACATTATTTCAAAAACCGTCATGAATTAGGCATACTTATAGTGTTTATATAAATTAGAAGTAAGTAGAAATATAGCCTAAAGATCATGAAAAAAAAAAAGCGTCAAAAATTAGAAATTTCTATTTATGCACATATCCAAATAAAC[A]CCTTGACGTAAAAATAGAGGTAAAATGTACTTTAGTTATTAAATTGGGACATTTGCAAAAATAGCAAAACAAAATACATTAATTTTAGGTTTATAG…	A/G	A/G
CG_Chr01	9924864	G	A	16|16	G	10|10	G	11|11	Intergenic				GCATATTTTTTATAGTGTTTGTGGAGTACCGACCTATACTCTTTAAAGGACGTTTGCATCTGTCTATCAATGAAATTTTTGACAAGTTGATTGGACAAGTCAACTCGAAGTGGTTTTGAAAAAAGAAAATTGATTATAATAAACACATATATCTAAATGGTAAAATATCAAATGAGCATCTTACCATCGATTGACTTTTAACAAGCTCCTCTTTACATTCTTTTGTTACCTCTTTCCATGTTCCCCAACGAACAGAAAAAGGTTCTCGAACGTTGATACCTCGTTGCATTATTACAGACT[G]GTTTGTTCCAATTAGGATCGATTGAGATAGAAATTCTCCCATAAAGTTGGACATGTCTATCCAACTCAATATTCTGAGAATACCCACATATATTCC…	A/G	G/A
CG_Chr01	9932747	G	G	11|11	A	3|3	A	4|4	Intergenic				TTTTTAAATTTTTTTTATATATGTGTATAAATATCACTATTCTTTATTTTTATTTACACTAATTAAAATAAATAATGTAAACTAAATATTTCGCTCTCTCTTTAGTTATATTGTAGTTTTTTTTAAGAAATCTATTCAAATTTAAGTGTAAATTAGTATTTATTTTATAGAAAAAAAAATCTTAAATTAATATATATAAATTAATTATAAAGCTATCCAAATTTAAAAAGAAAATCAAATTAATAAATATGTTATATAAATTCAAATTATATTAAATTAATTATAAGTTAATGAATAGTC[G]TGAGAGCACTTTTGGAACAATATGTAAATTTATGACATTTTTGAACAGAAATATCCTACAAAACAAACACAATTATCCAAATATTCTCAAATATCT…	G/A						G/A
CG_Chr01	9932815	C	C	15|15	T	5|5	T	9|9	Intergenic				TAAATAATGTAAACTAAATATTTCGCTCTCTCTTTAGTTATATTGTAGTTTTTTTTAAGAAATCTATTCAAATTTAAGTGTAAATTAGTATTTATTTTATAGAAAAAAAAATCTTAAATTAATATATATAAATTAATTATAAAGCTATCCAAATTTAAAAAGAAAATCAAATTAATAAATATGTTATATAAATTCAAATTATATTAAATTAATTATAAGTTAATGAATAGTCGTGAGAGCACTTTTGGAACAATATGTAAATTTATGACATTTTTGAACAGAAATATCCTACAAAACAAA[C]ACAATTATCCAAATATTCTCAAATATCTTAAAAAATACTCATACAAAACAAACACAGTAATCTAAAGATGTCGGGCATCTATAATTCTAGGCATAT…	C/T						C/T
CG_Chr01	9934173	C	C	15|15	G	6|6	G	7|7	Intergenic				AGTTGCACTTATCTCCATTTTGTATATAGTAAAAAAATAATAATTCAATTTTTAAAAAATATTTCTGTGGCAAATTTGAGTTAAGCAAGCTTTTATAAAATCATATCTCTATTAAAAAATTATTTTATCCTAAATTTATGTTTAAGCTAAAAGTTAAGTGGAAAGATCCAACCAACACTCACATGAGATGGACAAAAAGGGCCCGCTAAGATCTTGTATCTTATTTATATATATTTTTCTTTTAAAATATCAAGAAATGACTTTAAATGTGTTTATTTATTCTTTAAAATTAAAATGGTT[C]AGCAGTCAATTTAGTTGGTTTTTGTGTGTCCATGACCTTATTCACCATCTTTAATTACTTGGATTCTCTTATCATAATTAGAGAAAATTAAAGGGA…	G/C						C/G
CG_Chr01	9935760	T	T	6|6	C	6|6	C	5|5	Intergenic				AAATATATGTTTTTCCTCGAAGGATGTTAATAATTAAAATTAAAATTATTTTATTGTATTTTACCCATATGTTTATTTTTGTTATTTTTCTTCATTTCACTCATTATTAATTCCTTCGTTTAAAATATTGACAATGTTTTATCAATATAGATTTTTTAAAAAAAGTTAAAACAAAGATATAACTGTGTATAACTATGTATATTATGTATATTAGATAGAAATTATTTTGAAAGTAACTTGATTTTATTTGTATAAAAAAACGGATGTTTTCAAAAATAGAAAAATGGTTGAAAATAATTA[T]AAATATAACAAAATTTAATTTTTATCTATAATAGATTGCGATAGACCCAAATAGACATCTAATAGATGTCTATTTGGGTCTATCACAGTCTATTAT…	T/C						T/C
CG_Chr01	9935824	A	A	6|6	G	10|10	G	3|3	Intergenic				CCATATGTTTATTTTTGTTATTTTTCTTCATTTCACTCATTATTAATTCCTTCGTTTAAAATATTGACAATGTTTTATCAATATAGATTTTTTAAAAAAAGTTAAAACAAAGATATAACTGTGTATAACTATGTATATTATGTATATTAGATAGAAATTATTTTGAAAGTAACTTGATTTTATTTGTATAAAAAAACGGATGTTTTCAAAAATAGAAAAATGGTTGAAAATAATTATAAATATAACAAAATTTAATTTTTATCTATAATAGATTGCGATAGACCCAAATAGACATCTAAT[A]GATGTCTATTTGGGTCTATCACAGTCTATTATATATAAATTTTGTTATATTTATAAATGGTTTGATATCTTTTCTATTTATAATAATTTTTTTATA…	A/G						A/G
CG_Chr01	9936778	T	T	13|13	C	14|15	C	3|3	Intergenic				TTATCTTACCTTATCTTATCTTATCTTGTTTTTTTAATTTATTTTGTCACGCCAAAATTCACTTGCAACAAAATATATAATATTTACTCGAATGGTCTTTTTAGTATATATATATATATATAGACTAAACTAAACCAAACAAATATACGACCACGAGAATTTTCCTTGAAACTCGCTCACACGGGCCATACCTATTAGACAAGAGGAGCATATTTTAACTTATACAACCACAAGAATTTTCACAAGAATTTAAATGGAAAATATCACTTTACAAAGTCCAAAAGAAGAAAGAAAAAAACT[T]AACTTTTGTCAATGTCAATAGAAAAAGATTACACACACATATATATTGAAAATTATTATGTTCCAAGAAAGAATCCACATGGACCTGACAGGGCTT…	T/C						T/C
CG_Chr01	9936957	C	C	12|12	A	5|5	A	3|3	Intergenic				CACGGGCCATACCTATTAGACAAGAGGAGCATATTTTAACTTATACAACCACAAGAATTTTCACAAGAATTTAAATGGAAAATATCACTTTACAAAGTCCAAAAGAAGAAAGAAAAAAACTTAACTTTTGTCAATGTCAATAGAAAAAGATTACACACACATATATATTGAAAATTATTATGTTCCAAGAAAGAATCCACATGGACCTGACAGGGCTTGGATTTGAATTCCAAAATTGTAATTGGTTGGTGGGAAAAGGATTCCAAACAACCTAGAAATTGTTTACAAACTTTCTTAAGT[C]ATGACTTTTCAAAATATCCTTTGCCAACTTCTCCTTCATTGGCCCTCTCTACCAAATTTTGGTAGTTACTAAAAAAAAAAACTTTCATACTTATGG…	C/A						C/A
CG_Chr01	9937948	T	T	13|13	C	7|7	C	6|6	Intergenic				ATATAAATTTTTTAATAAAGAAAAATGTTAAATAAGAATATAATGATAGGACATGTTTGCGCACATTTTAATATATAAAGCAAACCATTTATGTTCCTACTTGTATATTATAAAATTCCACCAACCTTTTCTTATGACAAACTTTACCAACATGTCCTATCATTATATTCTAATAAAAATTTATGAAATTTTAAAAAAAAATTGTTGTGATTGTCCGTTTAGACACATGTCCATTTGAGATTATGACATTTCATATCAATGGTTTAAATTACGCCCATACATGGAAAGGATACACCACTT[T]GACCCAAATAGTCATAATGGGACAAAAGATTGGATTATTTTATGCAAACATTTATCCAGCGTTAGATTGTGATGTTCCATATGTATGGCCTAGATC…	T/C						T/C
CG_Chr01	9938064	A	A	30|30	G	11|11	G	3|3	Intergenic				TCCACCAACCTTTTCTTATGACAAACTTTACCAACATGTCCTATCATTATATTCTAATAAAAATTTATGAAATTTTAAAAAAAAATTGTTGTGATTGTCCGTTTAGACACATGTCCATTTGAGATTATGACATTTCATATCAATGGTTTAAATTACGCCCATACATGGAAAGGATACACCACTTTGACCCAAATAGTCATAATGGGACAAAAGATTGGATTATTTTATGCAAACATTTATCCAGCGTTAGATTGTGATGTTCCATATGTATGGCCTAGATCTCACTCAAACCACATGAAA[A]GATATACTACTTCGTCAATGTCATCACTTGACGTGAATAATTTTAACAGAACAATGGACATGACTGTTCATTTAAATGCATATCTTTAATGTTAGA…	A/G						A/G
CG_Chr01	9939122	A	A	19|19	G	7|7	G	9|9	Intergenic				AACCATAATCAAGTTTGAACCACACTCCAAACAACCACAGGCCAACTAATTGAATATGGTTCTACCAAACTCAAAGCAACCCAAGATAAATCGCAAGGGCTCATCATTTTCTTATTATATGTTTAATTAATGGCCAATTTTGTAGTTAAACAAGAAGTTAGGATTATGAACATTTGATCTCTTGATCGAAAATTATCTCTCAACAAATTGAGTTATAATAAAGTTGACTAGTATGGATTAAATTAAAGACAACTAATTATTTGTGATGAACTCAAAACTCATATCTTAAATGAATTTGTA[A]CAATAAGTTAAAAGTGTGGAAAAAGTAAAGACTTACAAAATATTCTAGATGAATTTGCAAAAAAAGAAAAAAAAACAAAACAAAACAAAAAAATGA…	A/G						A/G
CG_Chr01	9940592	C	C	17|17	G	8|8	G	6|6	ClCG01G008440	ClCG01G008440.1:Intron	Intron	RNA-binding protein, putative	TCCTAACATCAGAATGGTGATGGTGAATACCAACATTCAATCAACAGCTCCATCAGGTGCCTACAGAAAGGTACAATAAAAAGCCGGAAAGCCGACAGCTGGGAACGTTTAAATCCCCATGAGCAAGTCAGCACAGAAGTGAAAAGTTGAATAAAAGATTTAATCTCCAAGGATAATTATTAATTGATGGGTAATGGTTAACACGCATATTGAACTAAACAACTTGCAACGTACAATTTCACACTTCCTTTATTAATCATACGATTGGCCCCAATCATTTTCATTTTGGAAGATAGAATA[C]AACATGCATGATAGAAAGATGATGCCTTTCGGGTGAAACTAAAAAGCAAAGTAATGAGACTAAGTTGACAATATTAAACTATTATCGATATATGTG…	C/G						C/G
CG_Chr01	9942484	C	C	18|18	T	9|9	T	6|6	ClCG01G008440	ClCG01G008440.1:Intron	Intron	RNA-binding protein, putative	GTGCAGGGGATGTATTGCTGCTTTTGATGGTCATATGTATACCAAAGTCCTCTGTTACCATCGTAGTACAGGCCTGTGTAATAAATGAGAAAACTAAGTTTTGAAACTAAACATTAAAAATGGAGCGCAAAAAAAAAACCCTCTATTAGTAAAGTTCACATTTTCTTAAGATTTGTGGCTAGTTATAAAGTACACTTGTGGGATAGACATGACTAATTTTATCAGAACAGGTTCTTCTGATCATGTTAGATGCTTTAAGCTTAATTTAAATATTTTATTATTGAGTTGTGCACTTTAGTA[C]CGACTTAAGTTTGTTGCAAGTTTCAAATATCTTATGGTTCAATTTGGGCATTTATGTGCCTATATTCAGAATCTTGTTGGTTGAGAACTCTATGTG…	C/T						C/T
CG_Chr01	9944054	T	T	13|13	A	4|4	A	3|3	ClCG01G008440	ClCG01G008440.1:Intron	Intron	RNA-binding protein, putative	AGCAAATGTTGCAGCTTCAATTGCAGCAGCTGCAAGGCTGCTTGACTGCGAAGATCCAGAAGGTCCTGATCCTGGACCAAGAATGCTCTTAGCATATGCTACTCGCAAGATTTGTCCATTCTTTTCGAGGGTTGTGCCATTTGTGGCATCAAGAGCTTTGGTAGCATCCTCCACCTACAGGAAATACAGCTCTTCTGTCTGTCTTAGGAATGCTAAAGTGTTTATTTGTCTAAAGTTAAGCAAGCAAAAATTATGATAATACATACACGTGATATGTGTGTGTGTGTGTGTGTGTGTGTG[T]GAGAGAGAGAGAGACTCCACTAAACTAAGTACAGAGGCCCACTTCCACTTATCTCTATGGCTATATAATCAGGAAACAAAGTGATAAAAAACATAA…	T/A						T/A
CG_Chr01	9944481	A	A	13|13	T	5|5	T	5|5	ClCG01G008440	ClCG01G008440.1:Intron	Intron	RNA-binding protein, putative	TTAATAATTTCATCCTTAATAAATACTCCCCAGTTTTCAAGTATAGTAGACTGCAAAAACGCCATTTGCAGAAATACGCCATTTGCAGAAATAAATCAATCTCCATTAAATGCATAAACATAGGCTTCGAATAACAGTGTCAAAATATTGACACATGTGTCCGTGCATCAATGTCCAAGGATTTATGTGATAATCCTTCCAGCTTTGTTCTCTTCAATAGGAGCCTTGCATAGTTAGTTCGGGTTCAGGTTTGGCTCCTTCTGTTGGTTTGCCATAATGTGGCCCAATATGTTCTTTTTG[A]GGCCCAATATTTTCTTCATTTTAAATAAATAAACATGCACTTGCACAAATTACAAATTACTTCAACCAGCCTGATACATATTTGTCACAAAAGCAT…	A/T						A/T
CG_Chr01	9953012	C	C	18|18	T	9|9	T	7|7	Intergenic				CCATTAATGTTTTAGGGGTACCTCGACAAAAGTATTTGGTTTAAACGACGACAAATTTATTTACTGTTTCCTTGATTTTTAGTAAAAATTATAAAAAAAAAAAAAATAGTCTTTTATGATGTATGCATGCATATAGTGACACCGAAGTCGAGTCGTTACATTATTTCTCTTCTTCTTCATCTTCCGATTTCAAATTCATCATCTCTATTTCACCTCATCAAGCCTCCATCACGCTCTGTCCTACTAATAAGCTCGTCTAAAAAAGTATGTTACTTCCTCTAAATCTCTCTTTGTTCAGGA[C]GACGAGTTCAACGCATATATGGTTGACGAAAATCACAACAACAACTCCAATCATAATTTGTAAAAGTCAATTAAGAAGATCAAATACTTCTCACTA…	C/T						C/T
CG_Chr01	9953024	C	C	18|18	T	8|8	T	8|8	Intergenic				TAGGGGTACCTCGACAAAAGTATTTGGTTTAAACGACGACAAATTTATTTACTGTTTCCTTGATTTTTAGTAAAAATTATAAAAAAAAAAAAAATAGTCTTTTATGATGTATGCATGCATATAGTGACACCGAAGTCGAGTCGTTACATTATTTCTCTTCTTCTTCATCTTCCGATTTCAAATTCATCATCTCTATTTCACCTCATCAAGCCTCCATCACGCTCTGTCCTACTAATAAGCTCGTCTAAAAAAGTATGTTACTTCCTCTAAATCTCTCTTTGTTCAGGACGACGAGTTCAA[C]GCATATATGGTTGACGAAAATCACAACAACAACTCCAATCATAATTTGTAAAAGTCAATTAAGAAGATCAAATACTTCTCACTATTGAGATATTCT…	C/T						C/T
CG_Chr01	9954138	C	T	15|15	C	8|8	C	9|9	Intergenic				AGAATCATTCCCTGAGATATATATGAAAATGAAACCTTCCATCTATGGTGGTAGCAGTAGTTTCCAATATATGATTCAGTCATGGTCTCTGTATTATTCTTTCAAGCATTTCTTTCCTCACATAAGTGGTTGGTAGGGCAACTTTAAGAAGGTGATGATGAGCTGCCAACAATAGCAGCAAAGACTCTGGGGATGGAGGGTGGAGAAGAACCCAAAAATATGAAATTATTGATAAATTAATAAATAAAGCCACTTAAGTTTCAAAAAACAAAAATCATTCATTTTGTCCGGTCATTGTTT[C]GTTAGTCAACTAACGGTCAAATTTAACATAGGGATCATTTCCACCTATTTACCAAACCTCGGGACTAAAGTGTACCTTTTGAATCCTCAAGGGCCA…	C/T	C/T
CG_Chr01	9954669	T	C	13|13	T	10|10	T	4|4	Intergenic				TTTTGCTATTTTTCTAAATAAAAGTGTAATGGCTACTATATGCTTCAATGTCTCAAATACATCTTTTTTTTTTTTATGAATGGCTTAATGAGTTACAATATTACTTAAAAATTAAGCCCAAAAATCTATAACACACCTATTGATTTCTAGCCATTTAAAAAAGAAAACAAAAATTAAAAAATACACATAGAAAAATATGAAAATTGTAGGGATCAAATTGATTTTTTCCAAAATCATTTATTTTTCTCAGTCCTTAATTACCTTTTATTTTTTCTCTCCCTCACCCACAACTTGTGACAT[T]TTCCCCTCTTCTCTCCCTAATTTATCGCGTTAGCATTATTTTTATATTATATAAAGTATATATTTGTAAAATAACTAAATATACAAGTGTATATAT…	T/C	T/C
CG_Chr01	9954926	G	A	8|8	G	5|5	G	6|6	Intergenic				TTACCTTTTATTTTTTCTCTCCCTCACCCACAACTTGTGACATTTTCCCCTCTTCTCTCCCTAATTTATCGCGTTAGCATTATTTTTATATTATATAAAGTATATATTTGTAAAATAACTAAATATACAAGTGTATATATGACAAATTATGTGGAATATATATCTTAATAGAAACGAGATTGAAATTAAAATATGTAGTATGTATTAGTACGTGTTCTAAATGCATTTGGAATAACCTCGTATATATTTTTGAAGATTTGTAACCATAATACTGCACTAAATGTAGTCCACAAAAATTAG[G]ATTCTAAATTTTAAGTCAAAATTCGAAATCTGTAAAAAAGTAATATATATATATATATTTGCAAAATAATTAAATGTACATCTCAATTTCAAATAT…	G/A	G/A
CG_Chr01	9955870	A	G	8|8	A	10|10	A	8|8	Intergenic				AAATATCTTCAAATGATTATTACTAAAGACGTTTTGAATTATTTTTAATATTTTAATTACAAACATTTAATAAGGAACAAAGTGTATTACAATGTTAAAGTTGTCCTAAAAAAATCCAAATATCCAGTTATGAAATATAGTTCAAGTTTAAGATATTTGTAAAATATTACTTGTGAAATAGATCATTTTTACAAATATTTCATCTTTTATTTTAAAAAGGGGCTTATAAGAATAATATTTTTGGACGATTTTTGTAACGACCCGACTTACATAATCTAACCGGACCATTACTCAATGCAT[A]TAAAATTCGAGAAACACTATGCAACATAGTAAAGAGAAGAAACAGTACTTTTAGGGGAAGTTTCTATTAATAAATTTCAAGAAAACCATCCATAAA…	G/A	A/G
CG_Chr01	9956099	A	G	13|13	A	10|10	A	8|8	Intergenic				GAATAATATTTTTGGACGATTTTTGTAACGACCCGACTTACATAATCTAACCGGACCATTACTCAATGCATATAAAATTCGAGAAACACTATGCAACATAGTAAAGAGAAGAAACAGTACTTTTAGGGGAAGTTTCTATTAATAAATTTCAAGAAAACCATCCATAAACATGTAAAAAGAAGTTTTGGTTCGGGGTACCCCTAATGAAATCAATAAAATTCATGAAAAAGAAAGTCACGTATCAAAAGTCTCAAAAACCAACATTTGGACAAAAACTCCATAAAACATAAAATGCTAAGC[A]GAATCTACTACGGGTCCCGTGATCCCATCAAGGATTCTTCTTGTCATTCGCTATCACGTTCTTTCCCTTACCTGAAAAACATATAAGATAAAAGGA…	A/G	A/G
CG_Chr01	9956562	T	C	11|11	T	6|6	T	8|8	Intergenic				AGTGCATCAACATAAGGCATACCTATCTATCATACATTCATTGGGAATAGTTTACACTCACCCTACAGTTGGTTATGGATGTCCACAAACCTCTAGAGCCCCGAAGGAGACTCTTACCTCTGGTGATCCCGAAGGAACATAAACCTCTAATGTACTCGAAAGAGCACAACCTCTGGTGAACCCGAAGGAACACAACCTCCTGTGAACCCGAAGGAACACAACCTCTAGTGCACCCGAAGGAGCACAACCTCTAGTGAACCCGAAGGTACACATCCTCTAGTGATCCCGAAGGAACACAAC[T]TCCTGTGGACCCGAAGGTACACAACCTCCTGTGAACACCCAACCATTATAGGGGAGGTAACTCTACTCCTAGAGCATAAACAGTCATACTCATACT…	T/C	T/C
CG_Chr01	9956870	A	T	9|9	A	11|11	A	7|7	Intergenic				GACCCGAAGGTACACAACCTCCTGTGAACACCCAACCATTATAGGGGAGGTAACTCTACTCCTAGAGCATAAACAGTCATACTCATACTCATTCCATTCCATGGCTTCATACATTAAAATACAATACTATTCATTACATAACATGGCATAGGGTCATACATTAATAACCACATACAACTTAAGACATGGTAATCTCATGCGAGCATGCTATATCATAAAGATCTTGGGAATTTCTACTTTTAAGCATGGAAATCTCATACAAGCATGCTTTATCATAAGGACTTTGATAATTTCTACCTT[A]AGGCATAGGGATCTCATACGAGCATGCTAAATCATAAAGGCTTTGGTAATTTCCTACTTCGTGTGGCCCGGAGGCGGTTCAAGTAGTAAGATCACT…	A/T	A/T
CG_Chr01	9957578	G	A	4|4	G	5|5	G	3|3	Intergenic				TGTTCTGGCTGGACGAGAAAAGAACCGCTGCTGAGAGCCAAAAATCCGAGAGAAAATAACTCCCAAGCGAGAGCGCGAGAGCCGAGACAGCGAAACCGGCGAGAGAGCGAGAGTCTGAAGGCTCGCGGCGACACTGGGCGTGGGGCGCGTGAGACGAGCGGGAGAGCGAGAGCGCGAGAGAGCGGGAGCTAGCGAGAGAGGGATACCCCGAGAGCGTCAGTGCGATTTGGGCGCGGGAGATCGTGAGGCGAGGGAAGAAAGTGAGAGCGGGAGAGCGAGACAGCTAGCGAGAGTCTTCGA[G]ACCGTCAACGACACTCAAGGCGGAAGTCAGTGACACCCGACGTTGCTGCCTCCGGAGGGTCACGGAACTGAAGGAGAGCGAGAGAGAGAGAGATGT…	G/A	G/A
CG_Chr01	9957693	A	G	7|7	A	8|8	A	4|4	Intergenic				TGAAGGCTCGCGGCGACACTGGGCGTGGGGCGCGTGAGACGAGCGGGAGAGCGAGAGCGCGAGAGAGCGGGAGCTAGCGAGAGAGGGATACCCCGAGAGCGTCAGTGCGATTTGGGCGCGGGAGATCGTGAGGCGAGGGAAGAAAGTGAGAGCGGGAGAGCGAGACAGCTAGCGAGAGTCTTCGAGACCGTCAACGACACTCAAGGCGGAAGTCAGTGACACCCGACGTTGCTGCCTCCGGAGGGTCACGGAACTGAAGGAGAGCGAGAGAGAGAGAGATGTCGGGCAAAGGGAGCTGGC[A]GCGGCGACGGCGGCGAAAGGGAAAGCGAAAAGAGAGAGATGCGGCGGAGAGAGAGATAGTTATTTTCTTTTCTTTTTCTTTTTGGCTGCACGGAAA…	A/G	A/G
CG_Chr01	9958114	C	T	10|10	C	13|13	C	4|4	Intergenic				AAACCCTAATTTTTCCCAATTCTCCCCTTTTACTCAATAAGGTAAAAATAATATCCTTCATTCAATAAATTAATTATTTTATTCTATTTGCCCTAAAATAGAATAATAATAAATTATTCTTTACCACAAAATCTAACATTTTCCTTAATCCCACCTTCAATCCTCCTACCACCATAAATAAAATCCTTGGGACTTTCCTATTTAACTTAAGTAATTACAATAATGTAAATAAATAATTAAAAATTCATTTTCATGCAAAATAACTTAATTTAATTGATTAGGAGAAATTATCTCACGGGT[C]TGGGATCGTTACAATTTTGTCCAAATATAAAGTTTGTAGTTTCAATTGTATCCTTTAATTAATTATTATTTGTATTTTTTTATTTCCACCCTCCCA…	C/T	C/T
CG_Chr01	9961265	C	T	8|8	C	5|5	C	4|4	Intergenic				TGCCACTAAGCATATTTATATAATGGACATCTAATTTTCTTTAATATTTATAATATAAAAAAACTAAACTTATTTTAGAGAAACAATAAGAACAAACATTTTTATTTTAAATAAAATATGAATTATAAAATTAGGGTTTCATAATCGATGGAAAAAAATTTATATACATAAATATAAATAAATATATATATTTTTATTATTATTATTTTTTATTTATAGACAATTTAAATATAATCCAAAATTGTTACATATTCAAATATCAAAATGTTAACATATTTATTCGGTACTTAATTATGAGTA[C]AATTTTTATTTTAATATTATATAGAAGAATTTTTTTGGAAGTAATGATGATACGAAAACATTAAAATAAAAATTCTTACGTTATTGTTGTTACTAT…	C/T	C/T
CG_Chr01	9962128	A	C	19|19	A	12|12	A	8|8	Intergenic				AAATTACAAATTTAATTCACAAGGCTTTCGTTGACTAAGAAATTTCAGTCAATTACAAATTGTCACTTTATTAGTTTAAATTAATGGTTAACAAATTTGAGACTAATTACAAATTTACATTTGTCCTCAAATTAAACTTAAAGACATGAAAATATACAAATCAAATGACGCTACTTGTCCAAGCATTAATCCATCAAGAAATGTTAGCTCATCCAAAGAAATTATGTCATGTGGCAACTGGGCAGAAGCTAAGTCATCCATGGTTTATTAAAATAAATTGAGTCAGACTTAAATAAAAAT[A]TATTTAAACAAAAGAGATAGCAACACATAAGACCCTATATTTCAATTATGTTTAACTTTTCCATTATTTACAAGAATGTCTAAGTTGACTTCAAAA…	A/C	A/C
CG_Chr01	9964131	C	C	19|19	T	12|12	T	5|5	Intergenic				CAAGATTCAACTTCAATTGCTTCGCTGTCTGTTCAGCAGTTGCAGGAGATGATTGCAAACTCCATCAAGGCTCAATATGGAGGACCTAGTCAGACTTCCCTCTTATATTCCAAACCATATACAAAGAGGATTTTCAACCTTAGGATGCCAAATGGGTACTAGCCACCCAAGTTCTAGCAGTTTGATAGAAATGGCAACCTAAAGCCATATTGCTCACTTCGTTGAAACATGTGAAAATGTTGGAACCAGGGGAGACATGCTAGTCAAACAGTTCGTTCGAACTCTCAAGGGAAATGCCTT[C]GACTGGTACACTGACCTGGAACCTGAATCCATGATAGTTGGGAGTAGCTTGTGAGAGAATTCCTCAATCGTTTCTACAGTACTAGGCGTATTGTCA…	C/T						C/T
CG_Chr01	9965139	T	C	19|19	T	7|7	T	8|8	Intergenic				GTATTGAAGGAGTTAATTTTGAAATTGGTTCAAGAGAGAAAAATCGAGTTGGACCTCAATGATGTGGTGCAAAAAAATCACGCTGTAGTAACAATTCATCCTGACATCCTCATGACTGTAATGGGGAGTTTCATCTAGTTTGGATCGCTCGAGCCTGCCATTGTATATCCTTCACTAAAGGCCTTAGGGAAGACCGATCTTCAGAAAGTTAATTCACTGGAGAAAGAAGCACAAGTGGAAAATGTAGATGGAGGATGGACGTTGGTAACTCGTCGAAAGAGACATAAACAAAATTTTACT[T]AGAAAGAATCACGTTCATACCGAAACCATAAAAGAAAAAGTAAGACCCAAAAAAGAAAAACAAGGTCGAGTATGAAAAGACCTCGACCAATCATCG…	T/C	T/C
CG_Chr01	9965452	T	C	11|11	T	6|6	T	6|6	Intergenic				GTTCATACCGAAACCATAAAAGAAAAAGTAAGACCCAAAAAAGAAAAACAAGGTCGAGTATGAAAAGACCTCGACCAATCATCGAAGAAAGCGAGGAGCTTCCTCGACCTCGGCAACTGATAACCTTGAAAAACTTCTTTCCAAAGAGTTTTTCAATTAAAACTGTTGCGTGTCACGTAGTTAATATGACAGAAGAAGATGACACTCCTTTAAATACGGTAAAGGCAATAACCCGACTGGAAGAACTGCCCTCTTTCAACATAAATGATATGTTTTCACTCCCACAGGAGACTAAGGATA[T]ACTGATCGAAATATTAAAAGGTAACAGTCGTCCAACTGCTTATGCTTCTTAGGCAAACACATGTGCTTCATGTTACATAGCAATATTCACTGACGA…	T/C	T/C
CG_Chr01	9966069	T	C	13|13	T	10|10	T	5|5	Intergenic				TTCGCCTAGGGCTCGTCATAGGGGATTTAAGAGCAAATACCCTATTTCATGTGATCGATTCAAGAACGACATACAGACTATTGTTAGGATGTCCCTGGATTCATGAAAACGGAGTTGTAACATCCACACTCCATCAATGTTTTAAGTTTTATCAGCAGGGCATTAGGAAAGTTGATGCCGACACCAAACCATTTTCAGAAGCTGAATCTCATTTCGCTGATGCAAAGTTCTAAATGAAAAGTGATAATATTAGGGAAGTCATATCAACCGAAGTTCTAGTGGCCAAAGGCTCCTATAGGC[T]TGAGCAACGAATGGTTACGACAAAGAAGTTGAGCGAAGTGGATGCTTTTAGCGACTGGGGAAACGATGAGCCAATCACCCAAGTCAAACTTGAAAT…	T/C	T/C
CG_Chr01	9966585	T	C	14|14	T	7|7	T	4|4	Intergenic				ATCTAATGATCGGAGAAATTGAAATTTTGAAAGAGAGTTTCACTACACCACTTACCAAGATGGATAAGAGTGGCGTTAAAAAAACTGAGACAGAGGAAGCTAGAGCAACTTTGTTAGAAAAACGAACAAAGGATGGTTTCGATCCAAAGGCATATAAGCTACTGGCAAAGGTAGGTTATGACTTCACGGCTCATACTATAGAGGGTTCGTTAAAAGTAAAGCGACATGACATCATCATCACTCGACCTAAAGAGAATGACCCAGAAGATGAAGAAGATGCGACAAATTGCTGCCATGTCA[T]AGTAGAAGAAGCATCATAGCCTGAGATGCTTGAAGAAAAGGGAGAAGAAGCTCCGTCACCACTTGAGGACGGTGGTGAATCAACGGTTGATGAGTT…	T/C	T/C
CG_Chr01	9967096	C	A	14|14	C	8|8	C	4|4	Intergenic				CTTTCCTTGGTCATATAAAGAAATGCCTGGGCTTGATCCAAAAGTGGCAGTCCATCGCCTAGCAATTAAGCCTGGGTATCGACCAATCAAGCAAGCTCAACGACGCTTTCGACCAGAACTCATTCTTCAAATTGAGGAGGAAGTTAACAAACTAATTGAGGCTGGGTTTATTCGTGAAGTCAAATATCCAACGTGGATAGCCAACATTGTCCCTGTAAGGAAAAAGAATGGACAACTACGTGGTTGTGTTGATTTTCGTGACTTGAATAGTGCATGTCCAAAAGATGATTTTCCTTTACC[C]ATCATAGAAATCATGGTGGATGCCACCACGGGACACGAGGCCTTATCATTCATGGATGGGTCATCAGGCTACAATCAAAATCTGAATGGCTTTAGA…	C/A	C/A
CG_Chr01	9967712	T	A	16|16	T	6|6	T	5|5	Intergenic				GGCTTAGGAAGAATCAATTTAGGATGAACCCTCTTAAATATGCTTTCAGTGTGACTTCAGGAAAGTTTCTGGGGTTTGTTGTGAGGCACCGCGGGATAGAAATTGATCAATCTAAAATCGATGTCATCTAGAAAATACCAAGTCCCAAAAATTTGCATGACTTAAGAAGTCTTCAGGGTCGCTTGGCCTACATCAGAAGGTTTATATCTAATCTTGCAGGTCGATGTCAACCCTTTCAGAGATTGATGAGAAAAGATACAATATTTGAGTGGGATCAAGCATGACAAAATGTATTTGACA[T]TATAATTTGCTTAACCTGTCGGTCTTGAGCGCACCGACCGCTGGAGAACCGTTGATATTATACATAGAGGCACAATAAAGATCGATCAGAGAGCGT…	T/A	T/A
CG_Chr01	9968427	C	T	16|16	C	13|13	C	3|3	Intergenic				CATCTGATCCCATCAGATTGGAAACTGTGTGAAGACTTGCCAGACGAATAAGTATTTTACGTCCAAAGCATGGAGCCTTGGACCATGTACTTTGATGGTGCAACACGAAGAAGTGGAGCAGGCGTCAGCGTTATCTTCATCTCTCCGGAAAGGCACATGTTACCGTATAGCTTCACGCTTAGTGAATTATGTTCAAATAACATTGCTGAGTACCAAGTACTTATCATTGGTCTACAAATAACTTTGGAGATCTGGATAACATACATTGAAATTTATGGTGACTCAAAGCTAATTATAAGT[C]AGCTCTCGCTCTGGTATGATGTGAAACATGAGGATTTAAAGCCTTACTTTATTTTTGCTAAAAGGTTGATGGATAAGTTCGAGGGCATAATACTTG…	C/T	C/T
CG_Chr01	9969330	G	A	18|18	G	9|9	G	4|4	Intergenic				CAAATTTTATTCATCAGCCACCAGAGCCTCTTCATCCGATAGTGGCTTCATGGCCATTTGAAGCTTGGGAACTCGATTTGGTCGGGCCTATAACACCTAAGTCGTTGAGCGGACACTCTTATATTCTTGCTAGAACGGATTACTTTTCAAGATGAGCTGAAGCTGTGCCTTTGAGAGAAGCAAAAAAAGAAAACATTGTAAGTTTCGTTCGCACGCACATCATCTATCGATACGGGATCTCTCATCGTATTGTCATAGATAATGGAAGACAGTTTGTCAACAGTTTAATGGACAAGTTGT[G]TGAAAAGTTTGAATTTAAATAGTACAAGTCTTCCGTGTACAATGCCGCAACGAATGGACTGGCGGAAGAATTCAATAAGACTTTATGTAATCTGCT…	G/A	G/A
CG_Chr01	9972102	G	C	10|10	G	11|11	G	9|9	Intergenic				TACATAACCGATCCGGATCGTATGCTGGAAATTTGGCAAGAATGTTGAGACAATAAGTCATTATCATCAACCAAGCACTTATGCCTATTTCGGACCTAGATAGTTATATGCCATTGGATGTTTGTACCTCTATAGATCAACTCTCGTGCTTTGTATTCCCCGAAATAGATCGAGCCACCTTCCCTAGAAATATTGGCCATCTTTGGACCCCGCACATCCATGGGAACAAGGTAATGCGTATTAAAGTAATGGGCCAGCCAACCGTGGACATATGCATAGGAAAGTGAAAATTCATGCGTC[G]AATTGGGTTGGAAACTTCGGTAATCAGCCCTAGACCATGATATATATTGGTTAGGATTGGAATAGCAAGGCTGTAAGACTTCCCATCAGCCATCGT…	G/C	G/C
CG_Chr01	9972588	G	A	19|19	G	5|5	G	3|3	Intergenic				GATATGTTTTGTCTTTCAAACTGTCTTCTATCCCAAGTTCCTTGAATCGCATATTTTCTCTAGTCGACCAGGCTCGATACTCGATTTTTGCACCATCCGGGTTATGAGTGGACCGAGAGTGGAAAGCTTTCTTTTGCTTTCGTGCAGGAGGCTTATCATATTTTCGAGCCCCAAGGAACCAGAATGAGATCCAGGAGCTTATAGTTACTCGGGAGTCATTTTTTAAGGATGATGCACGGTCTTTCCTCTAGGAGTAAACTACGAATAGTATGCTGCAAACAGATGCTTACAAGTCTTCGG[G]AGATATTTTCTCTTCTCTCGCGAGCTGGTTAATTCTTTATAGCAATGAATGACCTCCTCATACAAAGTCCCCCTGATCGAAAGACCCCTAAGCGAC…	G/A	G/A
CG_Chr01	9974012	G	A	9|9	G	3|3	G	3|3	Intergenic				CATCCCTACCTGTAGGGTGACAGCGAATCTCAGTCGCTAAGACCTTTAAATCACGTTCAAATTGCTAAGATTTTCTTAGGTTCATCCCTAACTCAATAGTTCAGAGTCTCAGGGTCATTCCTACCTGTAGGGTGACGGCGAACCTTAGTCGCTAAGACCTTCAAATCCTAAGATTTTCCCAGGCTCATCCCTAACTTAATAGTTCAGAGTCCTAGGATCATCCCTACCTGTAGGGTGATGGCGAGCCATAGTCGCTAAGATCTTTCCTAGCTCATCCCTAACTCAATAGTTCAGAGCTCT[G]GGGTTGTCCCTACCTGTAGGGAGATGGCGAATCAACAATTTAAATCTTCATGCACCAGGGCAGCAGAGAGGCGGTGAGCCAATAATTCAAATCTTC…	G/A	G/A
CG_Chr01	9974490	C	T	6|6	C	10|10	C	4|4	Intergenic				CCGTTGGCAAATACAATTTGAAGGTTCGTGAACCGAAAAAAAGTTGTTCTACCTGGATGCAAGTTAGCGTGCAAATAGCAGGAGTAAGTGATTAGAGCAAAATAATGATAATAATAATAATACGACAAAAGTATATAAAAAAAAAATCACTCAACTCTCACTCTCTCGTCCAACTCTTGCTCTCCCGCTTTCTCGCTATCTCACTCATCTCTCGCTCTCCCGCTCTCTCTCTCAACTCTCGCTCTCTCGTTCAAACCCTTGCTCTCTCCCGTCTGTCGCTCTCACGCTGTCTCGCCTTCC[C]CGTCGCAACTCGTGCCCTTTCCAGCTTAAAAATGCATTGGTCTCAGATTCGCAGTGATCAACAAAACTTCGGTGGAATCAGTTACCCGACGATAGA…	C/T	C/T
CG_Chr01	9974530	G	T	4|4	G	13|13	G	4|4	Intergenic				AAGTTGTTCTACCTGGATGCAAGTTAGCGTGCAAATAGCAGGAGTAAGTGATTAGAGCAAAATAATGATAATAATAATAATACGACAAAAGTATATAAAAAAAAAATCACTCAACTCTCACTCTCTCGTCCAACTCTTGCTCTCCCGCTTTCTCGCTATCTCACTCATCTCTCGCTCTCCCGCTCTCTCTCTCAACTCTCGCTCTCTCGTTCAAACCCTTGCTCTCTCCCGTCTGTCGCTCTCACGCTGTCTCGCCTTCCCCGTCGCAACTCGTGCCCTTTCCAGCTTAAAAATGCATTG[G]TCTCAGATTCGCAGTGATCAACAAAACTTCGGTGGAATCAGTTACCCGACGATAGAACAACAACGAGACGACGACTCACTTCAGCACAGTATTCCG…	G/T	G/T
CG_Chr01	9974625	C	T	12|12	C	6|6	C	7|7	Intergenic				TAAAAAAAAAATCACTCAACTCTCACTCTCTCGTCCAACTCTTGCTCTCCCGCTTTCTCGCTATCTCACTCATCTCTCGCTCTCCCGCTCTCTCTCTCAACTCTCGCTCTCTCGTTCAAACCCTTGCTCTCTCCCGTCTGTCGCTCTCACGCTGTCTCGCCTTCCCCGTCGCAACTCGTGCCCTTTCCAGCTTAAAAATGCATTGGTCTCAGATTCGCAGTGATCAACAAAACTTCGGTGGAATCAGTTACCCGACGATAGAACAACAACGAGACGACGACTCACTTCAGCACAGTATTC[C]GGCAGTGTTCCGCGGCTTCCGATAACAACAGCAGAATGACGACTTATTTCTATTTTGTACTCCGACGGCGTTCTGCAACTTTCGATAGCAGCAGCT…	C/T	C/T
CG_Chr01	9974791	C	G	12|12	C	8|8	C	7|7	Intergenic				CGTCGCAACTCGTGCCCTTTCCAGCTTAAAAATGCATTGGTCTCAGATTCGCAGTGATCAACAAAACTTCGGTGGAATCAGTTACCCGACGATAGAACAACAACGAGACGACGACTCACTTCAGCACAGTATTCCGGCAGTGTTCCGCGGCTTCCGATAACAACAGCAGAATGACGACTTATTTCTATTTTGTACTCCGACGGCGTTCTGCAACTTTCGATAGCAGCAGCTGACGGTGAAGGCAGGGCGAATTGAGAATGATGGAAGCATCGCGGCTTCGGGTATATATAGCTAAGCGCC[C]ACGGGACTCTCGCACGCGATCCAGGGAATTTTTTGGTATCCAAATAGATTTAGGAATCCTCAAGCCTCTGAAATCTGAGTTTAACCATACCCAAAT…	C/G	C/G
CG_Chr01	9975344	G	A	14|14	G	7|7	G	5|5	Intergenic				AATAAAAAATAAAAAAGAGCGTCCATGTCGATGCAAACCATAAAATTTAGTCGTATTCATTATAAATCTAAATTTTTGTACATTCCAAATATTTCAAATGAAAAATCACAAATTTAGGTTCTTATCTCTCTAATCAAATCAATTGATGGATTAAGATCTCAAATTCAAAGTAAATTAGAGTTTGGTCATGCTCCAAGATTTACTTCCATTGATAAAGTTTGGCTATATTCCTAAATTTATCTCGAAATTCAAGTTATGCGGATTTGGATTCTTGTCCTTAAGCCAAGCCGGATAAATTCT[G]TTTAAAATTTGGCCATATGCCCTACCCAAATAAAGTATTTTGGGTGAAAATCCAACTTCGCTACAAATTCCATCGTTTTTTTTTTTCTTTTTAATG…	G/A	G/A
CG_Chr01	9975367	T	A	15|15	T	5|5	T	6|6	Intergenic				CATGTCGATGCAAACCATAAAATTTAGTCGTATTCATTATAAATCTAAATTTTTGTACATTCCAAATATTTCAAATGAAAAATCACAAATTTAGGTTCTTATCTCTCTAATCAAATCAATTGATGGATTAAGATCTCAAATTCAAAGTAAATTAGAGTTTGGTCATGCTCCAAGATTTACTTCCATTGATAAAGTTTGGCTATATTCCTAAATTTATCTCGAAATTCAAGTTATGCGGATTTGGATTCTTGTCCTTAAGCCAAGCCGGATAAATTCTGTTTAAAATTTGGCCATATGCCC[T]ACCCAAATAAAGTATTTTGGGTGAAAATCCAACTTCGCTACAAATTCCATCGTTTTTTTTTTTCTTTTTAATGAAGTGGAGTACAAGTTGTATCAA…	T/A	T/A
CG_Chr01	9975456	T	C	7|7	T	4|4	T	4|4	Intergenic				TTTAGGTTCTTATCTCTCTAATCAAATCAATTGATGGATTAAGATCTCAAATTCAAAGTAAATTAGAGTTTGGTCATGCTCCAAGATTTACTTCCATTGATAAAGTTTGGCTATATTCCTAAATTTATCTCGAAATTCAAGTTATGCGGATTTGGATTCTTGTCCTTAAGCCAAGCCGGATAAATTCTGTTTAAAATTTGGCCATATGCCCTACCCAAATAAAGTATTTTGGGTGAAAATCCAACTTCGCTACAAATTCCATCGTTTTTTTTTTTCTTTTTAATGAAGTGGAGTACAAGT[T]GTATCAAAACGGGAGGTTACACCGAGAGAAAGTAAAAAAAAGAAAAAACTTTGACCTCAAGTTCATGCTTTCGATAAGGCGGCATAAATAAATTAA…	T/C	T/C
CG_Chr01	9975769	A	T	16|16	A	6|6	A	5|5	Intergenic				GAGGTTACACCGAGAGAAAGTAAAAAAAAGAAAAAACTTTGACCTCAAGTTCATGCTTTCGATAAGGCGGCATAAATAAATTAAAAAAAAAAGTCCAACATATATGTATATGTGCATATACATGAAATTTGTATCAAACTCATGTACCAAATTCATAGTTTGATTAAATCGGCATGTCGAATAGGGTCTAAACCAGGAGCATATGACTTACATGTTAAGTTTCAACTTCAATGTTTTCGAAATCCACTCACACATGAATGTGTATAAATTTCAAAAAGGTGGCATTTGTTGGAGAAGAAA[A]TTTTAGAGAAAGTATTGGGTCCATATCCAACTTTAGCCCAAACCAAGAGAAAGTTGGGCCTAAGCCCAATTGCCCAGAAGCAAGTTGGCCCAAGCC…	A/T	A/T
CG_Chr01	9975904	C	T	13|13	C	8|8	C	7|7	Intergenic				AAACTCATGTACCAAATTCATAGTTTGATTAAATCGGCATGTCGAATAGGGTCTAAACCAGGAGCATATGACTTACATGTTAAGTTTCAACTTCAATGTTTTCGAAATCCACTCACACATGAATGTGTATAAATTTCAAAAAGGTGGCATTTGTTGGAGAAGAAAATTTTAGAGAAAGTATTGGGTCCATATCCAACTTTAGCCCAAACCAAGAGAAAGTTGGGCCTAAGCCCAATTGCCCAGAAGCAAGTTGGCCCAAGCCCACAAAAACCTCTTATAAATTGAGGGTCTCCTGTTGGA[C]TGGTATGGCAACCCTAGAGGGGGGTGAATAGGGTTTAATTAAACTTATTCCTAAATATGCTCAAATTAAACTAATTGAATTAATTTTTGAATTAAA…	C/T	C/T
CG_Chr01	9977407	T	C	10|10	T	5|5	T	5|5	Intergenic				TAATTTGAGATTAAGAGCCAAAAAGCCAACATCTCCTTCTTCATGAAAGGACGTTGGAAGATTAAAGAAAAGGTGCTAAAGATTTGGAAATCCAAATTCTGAAGAATTGAAAACTGAAGCTCAAGATCTGAAGATCGAAGCTCCCAAGCTCACACGTTCTGAGGATTGAAGCCCTAACAAAGAAACTAAAGATCGAGGTTCCAAAGCACTAAAGTTCTAGAGGATTGAAGAATCGAAGACTTTGGAGTTGAAGACTTTGAAAGGGAAGGCTCACAGAAGATCTCAAGAATTCAAGTGGCA[T]GTATTTACTTCTTGTGAGAGGAAGAATCAAGGGATCAAACATTAGAGATTGTACCCACAAATACTGAAATTAATACAAATACGAAGTTCAAATTCC…	T/C	T/C
CG_Chr01	9978030	A	G	20|20	A	10|10	A	6|6	Intergenic				ACTGTAACATATATTCAAGTATTAAGATGGTTTGAGATTTAGGCTTTAGGTTTTATGGTATATACCCTGTTATATGATCCTATTTGGAGGTTATTTGGGGGTTTTATGGTATGTACCCTATCATATATATATTTTATATTGAACATTAAGTCTGTCTACAATTTATAAAATGTGGTATATACTATGAGTTATATTGAAAATTGAGTCTATTTGGGATTTATATATACTGTGGTAGGTATTTTTGTTTATATCCGACTACTTTGAATTAATAATATATACTGTGATATAAATGGAATTTAT[A]ATATATTTAGTGATTCGAATAGTACAACCATCTATTTGAGTACATTTATATTTCATATGTTAGTTGGATATTTGAAAACATTCTAAGGTATGTTTA…	A/G	A/G
CG_Chr01	9978164	A	G	12|12	A	4|4	A	11|11	Intergenic				TATATTGAACATTAAGTCTGTCTACAATTTATAAAATGTGGTATATACTATGAGTTATATTGAAAATTGAGTCTATTTGGGATTTATATATACTGTGGTAGGTATTTTTGTTTATATCCGACTACTTTGAATTAATAATATATACTGTGATATAAATGGAATTTATAATATATTTAGTGATTCGAATAGTACAACCATCTATTTGAGTACATTTATATTTCATATGTTAGTTGGATATTTGAAAACATTCTAAGGTATGTTTAAAAATAACCATAATTTCAATAGAAAAACCAACAACTT[A]CCGTGAAACCAGCTGCATTTGAGTACATATCAAATATATTTACTAGTATATTTCACATATTGGTTAGAACATTACAAACATCTAATACAATGTTCT…	G/A	A/G
CG_Chr01	9979313	A	C	9|9	A	6|6	A	5|5	Intergenic				AAGAAACATTTTATAAGCTCATGACATCATGAAATATCAAGCCCATAGTCATGAGTAAAACAATAAGATAAAGCATCATGAAAACATGTAAACTTCCATTTTTTAAACTATGTAAACTTCACATCAAACCTGTACCCACAATCCTTAGTTGAGGTAGAGCAAACTCAATACACTCAACATCATGACCCTAATTGATGTAGAGTAGTCTCAATACATCGACGTTGATACATTCCTACGTGCACTCAAAATACCTCCAAAGGGTTAACATTGGACTTCCCAAATGACAAAACCAAAATTCTT[A]AAAGATAAATCCAAACTTAAATTAAGTCTTTGGGCCGGATTCCAAATACAATTTACCCAAAAATTAAACCAAATAATCTTAACCAAAGTCCAACTA…	A/C	A/C
CG_Chr01	9980102	A	T	16|16	A	4|4	A	6|6	Intergenic				AAATCTTTTCCAACTATCACTTAATAATTTATTTAACCAAAATATCTCCTAACAAATCAATTATCCAACTTATCCTCGTATTTTCTTAAATTAACCAAGTTATTAAATCTCAACCAATTCCAAATCTTCATGTTAAATCCAACTTTAAAATCTCCCCAAATAAATTCAATTTTTCACTAATTGAATTAAATCCAAATATTTTATCATGATTACTTTAAATTGAATTATTTTTTCAACATAATCTAATTAAAGCCTCAAAATTCAAACTAACCAAATAATTCAAGATAATTAATTTTTTTT[A]AAAAAATATTACATAAAAATTTGGGATGTCACAAATAAACTCCTAATAAATTTCATGGAACTCAAGAGGGACCTCTTAACTTACTTACCAACAAAA…	A/T	A/T
CG_Chr01	9981354	T	C	20|20	T	12|12	T	5|5	Intergenic				GCTCAAAGTCACCAAGCTCAAGCCAACATTGGGCCTCCCAAAACTCTATAAATAGAGGTCAACCTTCATTTGATGGAGAGAGTTGGAGATTTAAAAATCAGAGAATTTTCAAACTCAAAAGACTCAAAGACTAGAAGACTTCAACAAATTGATCGTCTCTTCTTCAACAAATTGAGTATCTCTTCTCCAACGAATTGATGATCTCTTATTTAACAAATTAGGCATCTTTTTCTCCAACGAATTGATTGCATTTTCTTCAACAAAATGAGCATCTCTCCTCCAACGAATTAACTGTCTCTT[T]TTCAACAAACTGAGCATCTCTTCTTTAACAAATTGAACGTCTCTTCGCCATCTACAAATTGAAGACTGATCTCCCTTGATTTGAGAACAAGCTCGT…	T/C	T/C
CG_Chr01	9982539	C	A	13|13	C	13|13	C	4|4	Intergenic				TCAAGGATGAATGAGCTCATGGGAATGATAGGTAAATGAGATAGAAAACTAATTAAATACATAACATTTAAAACGTTTTTTTTTTCTTTAAAGTTTCTATATGACTTAAAAAACGTTTTTAAAATTTTAAAAATAGAAAACTCTATTAGATACCAAATGACCCGTTTTTAAAAACTAAAAATAAAAAAATAATAGGTTATCAAACAACCTCTAAATTTTTAGAGTTCATTGAATAAAATCTATCAACATTAAATTTTGTGCTTTAAAAGTCTATAAAATTTAAAATGTTCAATAGCTTTA[C]GAACTTTCAATTTGGAAAAAGAAATTTAGTAGACAATTCAAAAGCTCAAGAATTTACTATTCTTTTTTTTAGAGAAATCAGAAAATTAAGTTGAAA…	C/A	C/A
CG_Chr01	9983708	T	C	11|11	T	9|9	T	6|6	Intergenic				ATTGGAATTTATTAAATAATGAACAAATAAATGACGGTCATTATTACTAAATCTTAATTGATATTGATTAGAATTCTAAACCACATATATAAGTATATGCATTTTGATATACAAACTATCACGCACGAGCAAAACATCATCTTTTTTATTCAAATTTAATTCTTAAAGTTGTAGACAATTTATTTGAAGAAATTTCTACTTTCACAAAGAGGCAGGTTAGTAATTTTGTTTGAATAACTCCATATTTTTCATGAACAACATTATAGATCAAACAAAAGTATATCATTTCTAGAAGATGAG[T]GTCATCCATAACAACCAAATAATCCAATTCAAATGTCGACGACCACGAACAAAAGCACAATCACGGATGGACAAGATGAGTGAAACTTTTTTTGTT…	T/C	T/C
CG_Chr01	9984561	T	C	19|19	T	9|9	T	6|6	Intergenic				ACTCAAGATAACTGGGTACTATCCCCAAAGTACATAAATTAAACAAGGTTCAATTGATAAGAGTCTAAATGCAAAAATTCCTAACAAGAAAATAGAGCGGTATTAGCAAACTAAATATTCCTCTTTGGCCTTTCTCAGACTCCCTCCTCAGCATCACTAAGGTCCAGCAGCCCGTCATTTCGATGTTTGTCTTAGAATCCATCACACCGATCCTTGACCATTTGTACCCAAGGCCTCAGTGTTTGTCCTACCATAATTTAGAAATCCTGCCTACTAGCTTACGTTACAACAACCACATAT[T]GCACATAAGACCACATGCTTAACATACTCGCAAAATCACATATTAAGCGTACATGGAATCACACTTCACAAATTCACATTCAAACATACTGATATG…	T/C	T/C
CG_Chr01	9984616	G	A	15|15	G	17|17	G	6|6	Intergenic				GATAAGAGTCTAAATGCAAAAATTCCTAACAAGAAAATAGAGCGGTATTAGCAAACTAAATATTCCTCTTTGGCCTTTCTCAGACTCCCTCCTCAGCATCACTAAGGTCCAGCAGCCCGTCATTTCGATGTTTGTCTTAGAATCCATCACACCGATCCTTGACCATTTGTACCCAAGGCCTCAGTGTTTGTCCTACCATAATTTAGAAATCCTGCCTACTAGCTTACGTTACAACAACCACATATTGCACATAAGACCACATGCTTAACATACTCGCAAAATCACATATTAAGCGTACAT[G]GAATCACACTTCACAAATTCACATTCAAACATACTGATATGATAATAAAAAAATAAATCCGGCAACATGCTCGCAAATAAGCAGAACAGACCCAAT…	G/A	G/A
CG_Chr01	9985984	C	T	7|7	C	3|3	C	4|4	Intergenic				AAACAAAATAAAGATAAAAATAAAATAAAATAAATAACTCAATACAGATTTATTTGGTAGCAATAACCCATTACCGTAATAATAAAGGAGCTACAATAAATAATAAACTGGAAAAGAAAAAATGTATTAGCACGGTTCACACAAAAACTAACCTTATCTTAGCGTGGGGCGTCATATATTGTTTCATGTGCCATTAATTTTTTTTCCATTTCAAAATTTTATAGGAAACAAGAAGTTTGATTAAGTAGATTCAAAATCACTCTTTTAGGACATTTCAAAATTACTTAATTTTCATATTTA[C]ATATTTATATTATGTTAAATTATATTAATAACAACAAAATATATATATATATATATATATATATATATATATATATATATATATATATATATATAT…	C/T	C/T
CG_Chr01	9986843	A	A	9|9	T	5|5	T	3|3	Intergenic				AAATTAATTAATCAAAATGAACTCTAAAATTAATCATATTTACCTATCTTACTATATTAAAAAATGGCTAATATAAATAATAATTTTAGACTATTTGGTCCAAATATTAATTTTGTAATTCCAAATTTTTCCCTCAATAAAGTTATTATTTGTATATTTATTTTGTTTCACCCTTCCTTTAATATTTCTTTTTCTCATCTATTCAATAGAACTTAATATATATAAATTATTAAAAGAAAAAATCTTCTCACACCTATACAACTCACGTTAACCATAAACATTAATAGCATTTTAGTGATG[A]TGACATTTTTAAACTATTAAAAAAAAACAGTTAAGAATATTATTATTGTTCAATGAAGTTACATATCAACAAAAATTATATTAAAAAATATTAATT…	A/T						A/T
CG_Chr01	9989317	A	G	12|12	A	10|10	A	7|7	Intergenic				TAAACTTCTAATCTTATATACCTTTGTGTCCCCCACTTGAAGTTCTAGATCTGTCATCAGATGTTGCATTTGTTGGAGCACATTTTTTTGCTGGAGTTTGACAATGTGGTAAATATGTGATCAAATGAAAAATGTTTATCTTGGATACTTAAACTAGGTAGGATATATATAAAGTTAAAGAAATATGAGTATAAATTTTTATTGTAATTCACATTCATTCTTTATTATTATTTTATTATTTATTTATTATTTTTTTTTTAATGAAATGCACTTGTTCGACGAGATTTTCGAAGAAATTTA[A]TTCGTGGAACTTTGAACTTCGTATTTGTATTAGTTTTAGTGTTGTGAGTACAATCTCTAATATTTGATCCTTTGATTCTTTCTCTCAAAGAAAAGT…	G/A	A/G
CG_Chr01	9990575	G	A	8|8	G	6|6	G	3|3	ClCG01G008450		promoter		TTGAACTTGAAGTTTGGATAGTTTGGATTTGGATTTGAGATTTGGGTCAAGTTAAAATAAGATTTTAGAGGTTTGGGATTCCTAAATATGTTTGGATACCAAAAGAAAGAAGGAAAATTCCCCAAATTGCGCGCAGAATCCCGTCGTCGTTTGGCTATATATACCCGAAAGTACAATGCTTCCATCATTCCCAACTTGCTCTGCCTTCACCGCTGCAGCTGCTGTTGAAACTGCCGGGCGCCACCGGAGTACCACGCTGAAATAAAGCCGTTCTGCTGCTGTTATCGGAAACCGTGGAAC[G]CTACCGAAGGTGAATCGTCGTCGCGTTGCTATTCTATCGTCGGGTAACTCATTCCACCGAAGTTTTGTCAACCACCGCAAGTTTTAGAACAATGGA…	G/A	G/A
CG_Chr01	9993337	C	T	7|7	C	5|5	C	3|3	ClCG01G008450	ClCG01G008450.1:CDS,exon	CDS,exon	Unknown protein	GTTTGGTTTTTATCAAGACACTCCTAATGATATAGGGGGAATGCCCCTGCCGCTACACTTAATAACCACTTATATTACTTCAGGGTTTGTACGAGGCGTAACTCATTATCCCAAGTGTTCTTGCCAGCTCGCAAGTTGGAGCCACGTAACCATGTTACGTCACGATACCGAAACTGGTGGCTGTCAAAACATGGGAGTTATTTTGAGGATAACATTCATCAACTAGTAAGTAATGCTATTCCTCACCCAAGAACAAAGGGGCTAACCAAGGTGGCAAACAACTTCGTCTTATTGAAGAAG[C]GATTTGTACCTCTCAAAACGATGATGTTACTAATGCGGAAGGGAGTCACAGTAGTACCAGTGATCATCATTGGAAGAGACCCCCGAAGAAGATGAA…	T/C	C/T	1	STOP_GAINED	STOP_GAINED:ClCG01G008450.1	R(CGA)->*(TGA):ClCG01G008450.1
CG_Chr01	9996053	T	C	14|14	T	6|6	T	5|5	Intergenic				TTTCGCTAAAATTCAGGACAACATGGAAATTGATTCTATTAAAAAAAATTTCTTTGTTTTTTTTTCATATGTAACCACCAGGATTCTGATTCAATAATTTTTTTTTTGATGTGACTGCACTTAACAAATTTTAAGTTGCCTACATATTCTTTTATAATAACGGGATCAAGCCATAATGTAGTTCATTACGAATATGTTTATATATATATATATATATATATATATATATATATATAGTTGTTCGCCCTTTAAGCTCATGCGGGCGAAGAGCATATACATCAATTTTCTTTTCACATATAA[T]GTTAAGCATAAAATCTTTTAAGGAACTTGCTATTGATTGGGCCGATTCTTAATCCATCTTGGTCAACGATCTTGTACGCTTCGTTTGTATAGAATT…	T/C	T/C
CG_Chr01	9996612	C	T	19|19	C	12|12	C	3|3	Intergenic				CCAATGCCTGTTGAGCCTCGAGTCTCTTCTCGTCAAGTGCTTCTAGCTCTTGAAGACGTAATTTGGCATTGTCTTTAGTAGTTAGTCCTTCTTGAATTGTCATTCTCAACGATGGAATTTCCCTTTCTAATGGGAGAATGACTTCTACTCTATAAGCCAGAGAGTATGGTGTGACTCCTGTGGGAGTGCGATGGGTAGTTCGGTAAGCCCATAGGACTTCCCCGATCTTTTCCTGCCAATCTCTTTTCGTCTTAGCGACTAACTTTTTTAGCAGATTACATAAAGTCTTATTGAATGCTT[C]TGCCAGTCCATTCGCTGCGGCATTGTACATAGAAGACTTGTACTGCTTAAATTTAAACTTTTCACACAACTTGTCCATCAGACTGTTGACAAACTG…	C/T	C/T
CG_Chr01	9996910	C	T	15|15	C	10|10	C	3|3	Intergenic				TTCTGCCAGTCCATTCGCTGCGGCATTGTACATAGAAGACTTGTACTGCTTAAATTTAAACTTTTCACACAACTTGTCCATCAGACTGTTGACAAACTGTCTTTCATTATCTGTGACAATACGATGAGGGATCCCCGTATCGATAAATGATGTGCGTACGAACAAAACTTATAATGTTTTCTTTTTTTGCTTCCCTCAAAGGCACAACTTCAGCCCACCTCGAAAAGTAATTTGTTCCAGCAAGAATATAAGAGTGTCCGCTCGACGACTTAGGTGCTATAGGTCCTACCAGAACGAGTC[C]CCAAGCTTCAAACGGCGATGAAGCTACTGTCGGGTGAAGAGGCTCTGGCGGCTGATGTATAAAATTTGCATGAAATTGACAAGTTTCGCATCGCTT…	C/T	C/T
CG_Chr01	9997216	G	A	15|15	G	7|7	G	6|6	Intergenic				CTTCAAACGGCGATGAAGCTACTGTCGGGTGAAGAGGCTCTGGCGGCTGATGTATAAAATTTGCATGAAATTGACAAGTTTCGCATCGCTTTGCATGCTGCATGGAGTCATGCACCATTGTGGGCTAGTAATAGCCCATTCTTTTCAATTGATGCTGGAGTTTTGGTCCGAACTGATGAGCGCCACAGACCCCTGAATGTGCTTCATCTAGGGCTCGTGCAGATTCTTCTTTTCCTAAACATCGAAGAAAAAGGCCCTCATATGAGCGTCGATAGAGTGTATCATTTTAATAGATAAATT[G]GGCAGCTCTTCTTCGTATCTCAATTTTATGTCGCGGGTCTGTGGGAAGCTTCCCGTGTTGTAGGTAATTTATAATACAGTGTCGCCAGTTCTTCTC…	G/A	G/A
CG_Chr01	9997720	G	T	18|18	G	5|5	G	6|6	Intergenic				TTGCCAAAGTAGTAGCAAGATTTGTAAGTGCATCCGCTTTCCTATTCTCTGACCTTGGTATATGTTCAAGTATTATGCCCTCAAACTTATCCATCAGCCTCTTAGCAAGGATGAAGTAAGACTTTAAGTCCTCATGTTTCACATCATACCGGCGTGAGAGCTGATTTATAATTAGCTTTGAGTCACCGTAAATTTCAATGTATGTTATCCCCATATCCAAAGCTATTTGTAGACCAATGATGAGTGCTTGGTATTCAGCAACGTTATTTGAACATAGCTCACTGAGCGTGAAGCTATACG[G]TAACATGTGCTTTTCCGGGGAAATGAAGTAATGCCAACGCCTGCTCCACTTCTTCGAGTTGCGCCATCAAAGTACATGGTCCAAGGCTCCATGATT…	G/T	G/T
CG_Chr01	10002524	A	G	14|14	A	14|14	A	9|9	Intergenic				CGAGCTCAAGGCGAATCATGCCTATCGCTCGCTGTCCTCTTTGATTAAAGCCTTGAATCACCAGCTTGCTGGTCGATAATTCATCCATCGAAATGCCTAACTGGTTCATAATCGATTTTGGCATTATGTTGACAGCTGATCCATCATCAATGAGGATCTGACCAAGCTTTTGCTCTCGAATGTATCCAGACACAAATAAAGGTCTATTATGAAGTTTTGATCCAAGTAACAAATCTTCGTCGATGAATGATATCATGCAACATGAATCGCATGTGTTTGCTTGAGAAGTAGAAGCAGTCG[A]ATGACTGTCACCTTTTAATATTTCGACCAGTGCATCCTTGGTCTCCTGTGGGAGTGACAACAGATCATTTATGCTGAAAAAGGGTAGTTCTTCCGA…	A/G	A/G
CG_Chr01	10004564	C	T	16|16	C	12|12	C	3|3	Intergenic				ATTCAACTGCGTCACGACTTTCAATATGGTTCTTGAGGGATGCAATCTCATAATCCCTTTCTTCAACTGCCTTCAGTAGCATGCTAACCTTCTTTTCAAGTTCAGCCATTCTCTCCTCACTTGTTCCCATGTCAGCCATCATGACTAACATTACATTTGGTTGGGATGCCTCCTCGCTTGGTCGTTCAGAAGCTGAGGTATGCTTGTCAAGTGTAGGATTCTCTTTGATGACGACCCCAGCTTTCGGGTTTCTTGAGATCCGTTCCCATATATTTCTCGCGATCTCAAAGGTAGGTTGCT[C]TTCCAATTGTATTTCCTTAGAGCGACTGCGGGTAATCGGTCTTCTGGAAGTGTCACTTGAAGCATTAGGAGCATTGTCTTTGGATGCCATGTCGTA…	C/T	C/T
CG_Chr01	10004707	G	A	18|18	G	8|8	G	7|7	Intergenic				ACTAACATTACATTTGGTTGGGATGCCTCCTCGCTTGGTCGTTCAGAAGCTGAGGTATGCTTGTCAAGTGTAGGATTCTCTTTGATGACGACCCCAGCTTTCGGGTTTCTTGAGATCCGTTCCCATATATTTCTCGCGATCTCAAAGGTAGGTTGCTCTTCCAATTGTATTTCCTTAGAGCGACTGCGGGTAATCGGTCTTCTGGAAGTGTCACTTGAAGCATTAGGAGCATTGTCTTTGGATGCCATGTCGTATGTCTTGTGCGGGAGAAAGAGATGAAAGGTAGAGAGTGTCCCACTA[G]GCGTGCCAATTTGTTCGACGAGATTTTCAAAGAAATTTAATTCGTGGAACTTTGAACGTCGTATTTGTATTAGTTTCAGTGTTGTGAATACAATCT…	G/A	G/A
CG_Chr01	10005402	T	A	19|19	T	7|7	T	5|5	Intergenic				AGCTTCAGCACTTTTCTTCACTCTTCAAACCCCCTCCCCCCCCATGAAGAAGTAAATCCTCAATTTATAGGGGTTTTTTATATTTGGGCTTGGGCCAACTTGTTCTTGGGCCATTGGGCTTAGGCCAATCTGCTTTTGGGTCATTGGGCTTGGGCCCGACTTTCTCTTTAGTTTGGGCTAAAGTTGGATTTGGGCCCAATACTTTCTTTGACCCAAAAAAAAATGTTCAAAATTTCTTCTCCAACAGCACTTTATACTCTCGTCTTTTTCTGGCCAACATACATAATGTTTTAAAAATTA[T]AATGGTATATTTTAAATATTTCACTTTTATAAGTATAGAATTCCCTGTCTCAAAAGAAAGAATAAATTTTTCCATTTTCAATTCAACTTATAGTGT…	T/A	T/A
CG_Chr01	10007661	T	G	15|15	T	9|9	T	3|3	Intergenic				ATGTGCCCGTTAGTGTATAAACCTATGTGGTAAAATGATTATGAACTTTACTAATAGCGTATGAATTCATGTTGTGAAATGATTATGAACTTTATTGATCGTGCATGATAGGGTTAAGTGTCCACCAGAGATTGTGTTCCTTCGGGATCACTAGAGGTTGTGTCCTTTCGGGACACCAAAGGTTTGTGTTCCTACGGGATCACCAGAGGTTTGTGGGCACCAATGACCAACGGTGGGGCAGGTTTAACCATTCACTTATAGAAGTATGATGTATGATAGATATGCATGTTTCACATGTTT[T]GCGCACTTATTGGACATAGGTGCCTAGCCTAACCCTAGTAGTGGGGTTACTTACTGAGTAATATAATTACTCATCCTTTTATTATTATTTTTCAGG…	G/T	T/G
CG_Chr01	10008131	T	C	12|12	T	3|3	T	6|6	Intergenic				ATAGTTTTTCATGTTTTGTATCGGATTTTTGTCAAAACTATCTAGCCATGTTTTGAGACCCGTCTTTCTTGTTGATTTATGTTAGTTTTCATTCATGAAGTTTCCTTTTATTGTTTCCTTAGGGGTACCCCGAACAAAGATTTATTTATTTGTTATTTCACTGATTTCTTGAATAAAAACAAGTGGTAATTTCATAAGAAGCATGGGTTCTTCTTTACCATTTTGCACAGTGTCGTTTTTTGTTAATTTGAACATGCATTTGGTAATGGTTTGATTAAATAGTTGTTAGTCGGGTCGTTA[T]AGGATGCCTAATAACAAACTTACATGATTTAATATTTAGTTTAAAGAGAACAAAAATTTGAAATTTCTTCCCATTTCTAAGAAATTTAGATGAGAA…	T/C	T/C
CG_Chr01	10008640	A	G	12|12	A	7|7	A	5|5	Intergenic				AATGTTAAAATACAAATGACTAAATTGAAAATGTTGAAATTATGCCGACTAAATTGAAAAAACACTCAAACATTAGGGATTAAAAAAATTAGACATTCATATTGATAGCACTCAAATTGTGCTATCTCACTTCGCTTAATTCAGGATCGTTTTTACCTTTTTACTAGTTTATTTCTTGATTTAGATAGGTTATAAGTATATGGAGCCCTCGAGACGGTTTAGATGCATTTCAAGTTTACGTGAAATTATTAGCAAGCAAATTGAGCAAAATGGAGGAGGAAGACAACAAAGCAGCATGGC[A]CCGCGGCGCTAGCACGACGCCACCATAGCGCTTTTTCCAGAAGGCGCCTGATTATGAACTGGGGTAGCGCCGCGACACTATGGATTGTGACGGATG…	A/G	A/G
CG_Chr01	10009589	A	G	12|12	A	7|7	A	5|5	Intergenic				TAAGATGCCTTTCATCTAACATATTAATCTATTTGATCAATAGGACTTCCTTCTAGCCTTTCTAGAAGTGACTGGCTAAGTTTAACCTAAGAAAAATTGCACAACACTATTGTAATTAATCAATGATTGAGTAACAAATTGAGAGTGATCCACTTTCACCCCGAGCTAGGTTTTGTCAATTTGAATTTAAACCCAATTTGATTCCTTGCTATTGCTTTTCTTCCTTATTATTGCTTTGTTATTAAAGTTAAACAAAAGATTCAACACCCCCCTGGTTACTCAACAACAAATTCTTTAGGA[A]AAAAAAGTTCATCAACTCTCTGTGGACTGACCCGTTACTGCGCTAATATTACTAAATTAGAGTAGGGAACGGAACAATTATTTGGCCTAATTAAAA…	A/G	A/G
CG_Chr01	10011976	C	T	11|11	C	10|10	C	3|3	Intergenic				CCGACATGAATAGTCCAAATTCCGACTCGACCAACTCCGGTGAGCGAGAACGAGAGTGAGAGTGAGAGAGAGCGAGAGAGATACGACCGATTGTGAGGAAAGGAGCAAGACACGCGAGAGTGAGACGAGCGAGAGCGAGAGTGAGAAAGAGCGAGAGAGATAAGATTAACTGTGAGTCAGGACAGACTAATCTCACTCGCTCTCTCTTACACTCTCGCTCTCACTCTCGTCTTGCTTTCTTTCCTCACTCACAATCAGTCTTATCTCTCTCGCTTTCTCTTGCTCTCGCTCATCTCACTC[C]TTTCCTCACTCACAATTGATCTTATCTCTCTTGCTCTTTCTCACTCTCGCTCTCGCTCACCGGATTTGGTCGTGTCGGTGTTTGGACTATTCGTAT…	C/T	C/T
CG_Chr01	10014338	T	C	13|13	T	6|6	T	7|7	Intergenic				TACATATATGAATACGCATGCATTATTTTATTCAAAACCCGTATGATTACATTCATAAAGAACTCATTTATTTTTATAAAACGCAGATGTTACTCACCTGTACTTGCCAGAGAATACTCTTTTTCCTTTCCTCTTTTTCCTCTTCCCGAGCTTTCTGGACGCAGCGTTCTACTCTGGAACGCAAGGCTCCATTTTCCTCTGTCAGCTCGGTTGAACGCAACCCTGCCCTTCAACGCAAGGTTGGTAACGCAAGGCTGATTACTTTCGCAAAGTGCATCCCGACTCTTCTTACTTCTCCTT[T]GGATGCGTCGCCCTCTCTTGGACGCAAGGTCCACCATGAACGCATCATCTAGCTTTGGACGTCGTGTTCACCTTGGACATTATGTTTGTCCTTAAC…	T/C	T/C
CG_Chr01	10015486	A	G	21|21	A	5|5	A	6|6	Intergenic				GTCCAACTTTCATATTCATAACGAATAAATCCTTCTCCATTTCTTCCTCTATGCATTTCACATCTTTCCCTTCTCGGTTTACTTCCATGTGTCTACCCTTACCATGCGTTACCTAGTCCTGACCATGCGTCCAATATGGTCTTTTACCTCATTTCTTCATAGACTCTTCAACGCTTCGTTTTCTTAAAAAGTAGGGTGTGACAGTTAAAGAGAGTCAGGATTGTGTGGGAACCAAAAATTTGATTTTGACATACTTTCAGAGAGAGATAATCAATTAACAAAATCAAGAAAACATGGTTT[A]GGGTACCCCTAAAAGAATTATTTAACTGGAAAAAAATATCCCAAAGCAAACTCAAAAAGTTTGGACATAAAGGCAAAACGAAGAAAAGAAAAAATT…	A/G	A/G
CG_Chr01	10017661	T	T	15|15	C	8|8	C	7|7	Intergenic				GACTCTTAATTAATTAATTTTTATCAATATATTAAATGATATTTATTGTTTAATTAATTAATCTATTAAAATAAGATTGTAATGCTTAATTTCATAAATTAAATACAAACATAATTTTTGTTCATAAAATTTTGATAGCATTTTCCATGCACAACTAAACACAACCATCTTTAATTCCTAAACATGTAATTTCCAGGCATCCTATTCTCAGCCATCTTTTATTCCTATATATCTATAAAATCTTAAATCAAACGACTCCAAAGTTTTTAATTTAGAATTTTAATTGATACAACCCCAAAG[T]TTAGAGGTATATAATAATGACATGCAATTTCCCCAAAGTATAGGTTTTCTTTTGTTATTATTATTATTTTTTGTTGGAAATAATGTCTTAAAGACT…	T/C						T/C
CG_Chr01	10020900	G	A	17|17	G	7|7	G	3|3	Intergenic				TAAAAAAAAAACTATGTTTGGTCTTCTATGTCTTTAAATCTTATCGATTTTGGAATAAAAAAGAGGATTGACAACGATATGCTACTACTATCACTGTCTATCTCTGATAGACAACGATATGCTACTACTATCACTGTCTATCAGGGTTAAACAATGATAGAAGTCCATCACTCTCTAACCCAGTTATAGGTAAAGAAAACTGTGTTGTAGTCTTTCTTATTTTAAGTTTCATAATGTTAGATGTAGTCTCACTTTCACTCTCTCTTGCTCTTTTTCTCTTTCGATTTTTTTCTCACTCTT[G]CTCTCCCTACCTATCAGGGATAAACAGTGATAGATAGTAGTCTATCATTCTCTATCACAATGATAAGCTAAAAAAATTGTGTTCGATCTTCTATGT…	G/A	G/A
CG_Chr01	10021905	C	T	11|11	C	6|6	C	3|3	Intergenic				TTGTTATATTATTAGTGATAAATAGTAGGATAGACAGGGATAGATAGTACTCTATCAATGTCCATCACAGTAATAGTATTTGTTGATATTTTGTTTTATATCTAACATATTATTTTAATATAATTTTTAAACAGGTGGAACATGAGCTAAAAATGAATGACCAACAAAAGAATCTGATAAATGTGTATTTAAATTTAGATATACTACAAGTGATAAAAAAAGATTTTAGATGAAAAAACTTTAGGTAGTTTTAAGAATGGTCCTTTTGGCCACTTTCTTGATATTAAAATGTTTAGAGTA[C]CCACCCAGTTCCTAAACTACCTGATTAGAAGAGACAAGACTTACAAAGCTAGAGTAAGAGCGAGGGAGTTGGTCGCGTCGAAGTTTTGCTCTTATC…	C/T	C/T
CG_Chr01	10022676	C	T	12|12	C	9|9	C	5|5	Intergenic				AAATACTAAATTAAATTAAAATGATTATTTAAAGAGATGTTATATTTAATTTGGATGGCTAGGATGAGAAGAAAAGAGAAGAAGCCACGTTGAAGCAAGTAGGTGTGTGGCCAAAGCTGATTGGTTGGACTGGGCAGCAGCTCGAACTCTAAGCAAACAGCTCAATTACAACATCGGTTCTCCTGATTCATTAGTGCCATTTTTTTCATTTTTGGACCAGAGAAAGCTATGTGAGTTAGGAAACCAACCTAGGGCTGAGGAGTGATTTGAGGTTGGGAAGCTTGAGAAATGTTGAAAGTA[C]TGAAAATTTCCGCAGAAACCGAGCAAACCAGACGAGTTAGCTTTGAGGAATTTTTCAAGGGTGCTCAGGAAGATTTTCAGAGCTCAATTTTCTTTG…	C/T	C/T
CG_Chr01	10022704	C	A	9|9	C	10|10	C	4|4	Intergenic				TTAAAGAGATGTTATATTTAATTTGGATGGCTAGGATGAGAAGAAAAGAGAAGAAGCCACGTTGAAGCAAGTAGGTGTGTGGCCAAAGCTGATTGGTTGGACTGGGCAGCAGCTCGAACTCTAAGCAAACAGCTCAATTACAACATCGGTTCTCCTGATTCATTAGTGCCATTTTTTTCATTTTTGGACCAGAGAAAGCTATGTGAGTTAGGAAACCAACCTAGGGCTGAGGAGTGATTTGAGGTTGGGAAGCTTGAGAAATGTTGAAAGTACTGAAAATTTCCGCAGAAACCGAGCAAA[C]CAGACGAGTTAGCTTTGAGGAATTTTTCAAGGGTGCTCAGGAAGATTTTCAGAGCTCAATTTTCTTTGTAAGTCAGTTAAGAGGTTATCCTTGAGC…	C/A	C/A
CG_Chr01	10023825	T	G	19|19	T	7|7	T	7|7	Intergenic				ATTTGGTTTAATGGCATGAAAAACATGATTTATCTATTTTCCACAAGTTTTTAGAAGCATGTTTAAATGATGCTATTCATTGAGGAATGATCTGATTTCCCATGAAACGTTTTATGATGTACTTTTTATGCAAAGCATACTTGTTTTCTAAATTTTTTCTAAGGGACCCAATGCTGAAGGACGTTGAGAAGGCATTTGAGTTTCCTAGGGACCCAGTACTAAAGGACATGGAGAAGGTACTTGGGCAGCCTGATAATTTGTAGAAATACAAGTTATTATATTCACTATTTGAAATAATTA[T]AGTAACTTTAGGGCTAAACGCATGATTTTGGCAGTTGAATTGTGTAATATGTATTACCATGCGTTGCCACCATTTAAAAAAGAATATACCTGAGAT…	T/G	T/G
CG_Chr01	10024028	G	G	12|12	A	8|8	A	3|3	Intergenic				CCTAGGGACCCAGTACTAAAGGACATGGAGAAGGTACTTGGGCAGCCTGATAATTTGTAGAAATACAAGTTATTATATTCACTATTTGAAATAATTATAGTAACTTTAGGGCTAAACGCATGATTTTGGCAGTTGAATTGTGTAATATGTATTACCATGCGTTGCCACCATTTAAAAAAGAATATACCTGAGATAATATAAACTTTTCTGTTCTTAAAGCAAGATTAAGTAGAAAAGAAGCACAAATAACCCAAGTATCAGAGAGGAAGCTGCTGCAAGAACAAAAGAAGTGAAAACCCA[G]GCGTCAAGACCATGAGTTCAGAAGAGAAAGCAGATACAGACGCCTGGAGAATAGCTATCGTGTCAATATACAAAAGGATTACAAGTTATCAGATCA…	G/A						G/A
CG_Chr01	10024065	C	C	18|18	T	12|12	T	3|3	Intergenic				TTGGGCAGCCTGATAATTTGTAGAAATACAAGTTATTATATTCACTATTTGAAATAATTATAGTAACTTTAGGGCTAAACGCATGATTTTGGCAGTTGAATTGTGTAATATGTATTACCATGCGTTGCCACCATTTAAAAAAGAATATACCTGAGATAATATAAACTTTTCTGTTCTTAAAGCAAGATTAAGTAGAAAAGAAGCACAAATAACCCAAGTATCAGAGAGGAAGCTGCTGCAAGAACAAAAGAAGTGAAAACCCAGGCGTCAAGACCATGAGTTCAGAAGAGAAAGCAGATA[C]AGACGCCTGGAGAATAGCTATCGTGTCAATATACAAAAGGATTACAAGTTATCAGATCATGGCAAAACCAATGGGCTGACGATATGAAAAGTCTGC…	C/T						C/T
CG_Chr01	10025007	T	C	14|14	T	13|13	T	8|8	Intergenic				CATAGATTTGTCTGACAAACAAATTTAACAAGCACGACTATCTAGCTTGAGAGAGTAGATGGTTAATCTTTAGCATTTATCAAGACTAGATGAGTTTCAGAGATGTAGTTCATCTTTTGCCAACACAAACTTACCATGCGTCTTAGAGATAAGATTAATGTGACGTCGAAACATCGAAAGATGGATTCTCAAACCCAAAGTTTGTAGGTATGTAAATATACTTAGATATGATTAAGTAACGACTAGCTCCTGCGTTAACTCTATTATATCACATGGTTCCATCATCATTCTTAACACATG[T]TATCTGACTGTAAATGACATTTGACTAACATTCTCCGCGTCCACCTCACCATGTTAATTGTAGGAAATTTTATTTATTCTCTTTGTATAGTTTTAG…	T/C	T/C
CG_Chr01	10025603	G	A	14|14	G	9|9	G	3|3	Intergenic				CTAAAATTATAACACCCACTTTATACACAACACAGCCTGAGATAGTTCCTATATGCACATAGTGAGTGACGGCGCTGTTGTGTTGAGATTACTCCACATCAGCTAAGGTTTTCGACGTTAGTTGTGTCGAGATTACTCCGCCCCAACTAAGGTTTGTTTTCGATGTTGAGTGTGTTGAACTTGCTGTGCCTAAGGGTATTTTTTAATGCAAATGAATATTTGATTAGTTTCAAAGTTTTATTTAATCAAATGGCGTGGCTTATGTTGTCTTCCTTGCCTAAGCACGATTTTTATGATACA[G]TATATGTTTTCTCTATTATTAAGCATGATTTAATTCACAAGTTGTGTTTTAATATTATGTCACTCATTGGGTTTCCAGCTCACGTTTTTCTTGTTT…	G/A	G/A
CG_Chr01	10026221	G	A	15|15	G	8|8	G	5|5	Intergenic				GTTTATGTAAATATAAGTTCTCGTGTTATTGTAATTATTGGCTTAGTGTATTTGAATGTTTTATAATTTAAGATTATGTACTATGGGCGGTTATGTTAAATCATGTTTTCAAGAGGATAGTCAGGTACAGATGGGTAGTGAACAAGGGGTGAAGTTTGCTGTCCTCACTCCTTTCAGTTTAAAAAGGGTAATCTGGGAGGGGGTGTGACACTCTCTCTCGCTCTCACTCTCTCTCGCTCTCAGTCTATCAGTGATAGATAGTGATAGAACTCTATCACTTTCTATCATACAATTTGATCT[G]ATTTCAGAAATCACAAATACAAAATAATAAATTGAAAATTGTTAGGATAATGAACAATTCTAATTAATTGAACAAGAAAATTGTTGAAGATGATGC…	G/A	G/A
CG_Chr01	10027969	G	T	18|18	G	7|7	G	7|7	Intergenic				AACAAGACCTAAAACTAAATGTACTGACTTAAATTCTAGTAATGAATATTAAGTTATCATAGGTGATGTTAAACTGAAGGTGTAATCGACATAAAATAAGAATAGAATCAACAAGGTTGAAAAAATAATAAGGTTTGGGCTAAAGATAGCACTCTTGTAACAAAGCCCAAATTAATGAGACATGTTCTACGCATGCCTTGACCCAAAGCATCACTCTAGGACCAAAATGACCCAGGGTAAGATGCTTGACCTTATCTAAGGCTAGGCCAACCCTAGTCAAACATAAAACAGACACACCGC[G]TAACCCAGTAAGTTGTATGATTATCCTAAAGCAACTCTAAAATCCTATTAGAACAACCCTAGGTCAATCAACTCTATAAATACATTATTATACCTT…	T/G	G/T
CG_Chr01	10028983	G	C	21|21	G	8|8	G	6|6	Intergenic				CCTCCCATCTCCCATTTTGTTTCTTTCTCCGTGTATCTCCCATTTTCGACTTTCTTTTTATTCTTATTTTATTAGATTCTAGAACCAAAAATAAATAAATAAATAAATAAATAAATTATATACCTTTTTTCTCCATGGAGGGTTGTGTCAAAGTAGTCTCTAGGTTTTAAAATCCAGTGATCAAGTCAGGTTACTTTAGTTATGTTGTTGTTTTTTTATCTAGACAAATTATCTCGCAACATGTCTTTATAGTTGTCTATAACATATTGATCGTATGAATCATTTTTCTCCAAATAATAT[G]TTTTCCTTATTTGTTGCAAATTTTTAGAAGCTACTATATATTTCTGTTGAGTGAACAATTATTTGCCCTTACAGAATAATTTTCTTGTATAGAGTA…	G/C	G/C
CG_Chr01	10030461	A	T	21|21	A	9|9	A	10|10	Intergenic				AAGCCTCTGACTTTCCTTTGACTTGGTCATTCTCCTTAATATCCCCCTTCAAACGAGCAGGTAGTTTTACAACCCTGAGTTTGGATCGAAGATAGTAAAATTGAGTATGGGTGAAAGCCTTTGCAAGACAGTCAGCTACTTGGTCTCCTGATGGAACACATCGAATGTCGAGTAACCCACTAAGAACTTCGTCCCTAACAAAGTGAATATCAATTTATACGTGCTTCGTCCAAGCATGAAAGACATGATATGAAGCAAGAGCTCCAACACTTATGTTATCACACCAAAGTATTGGTTTAG[A]AGATTTTGAGATAGACAGCTCGATCAGAAATTGTTGTACCCAAGTTATTTCAGCAGAGGCATAAGCAAGGGCTCTGTATTCAGACTTTGTACTTAA…	A/T	A/T
CG_Chr01	10030868	T	C	11|11	T	6|6	T	3|3	Intergenic				ACATTTTGTTTTTTAGAGGACTAGGAGGCTAGATTATTTCCCACAAAAATACAGTATGCTGCCACAGACCATCTATCATCAATATTAGCTACCTAGTCAGCATCCGAGTAGGCTTCAACATTGAAATCTTGATTCAGTTGAAAATAAAGACCAAAGTGTTTCATACCACTCACATAATAGAGGACTAGGAGGCTATACTTGGGCTTGAGGTTGGTTTGTGTAATGGTGGGGAAGAGCATGGTTTTGGGCTTGGATTTATTGAATTGAGTGGGTTTGGTGGAGGGGAAATCTCAAAAGAGA[T]TGGTACAGTTGCTATGTGGTTTTGAATATGAGTGGGTATCGGGTCATGGGTTTGTGTAGTTGGGTTGGGCTTGAGAAAGTTGTTTTTGTAGGGAAA…	T/C	T/C
CG_Chr01	10040402	A	A	20|20	G	7|7	G	7|7	ClCG01G008470	ClCG01G008470.1:CDS,exon	CDS,exon	Phytoene synthase	AGCAAGAAACAGAAATGGGGGAATCACTCTCACTCTACAGAACTGAAATACCCAATTCTCTGTGAAGGTGGATATGGCTCTGTTATTGCAGCAAGTATGGTGGCGAATCCCGCCGGAGAAATGGCCGTCTCAGCTGAGCAGAAGGTGTATAACGTAGTTATGAAACAGGCGGCTTTGGTAAAACGGCAACTGAGAACCGCCGGAGAATTGGATGTGAAGCCGGATATTGTTCTTCCGGGGACTTTGAGCTTGTTGAATGAAGCTTATGATCGTTGTGGTGAAGTTTGTGCAGAGTATGCC[A]AGACATTTTATCTGGGTTAGCCTTTTCTGTTTATATTTTTCTAATCAAAAGTTTGACATGTGTTTGGAGATGGAAAATTGAAGTATCTATGTTTCT…	A/G						A/G	1	NONSYN	NONSYN:ClCG01G008470.1	K(AAG)->E(GAG):ClCG01G008470.1
CG_Chr01	10049822	G	G	16|16	T	5|5	T	4|4	Intergenic				TATATGGTGGGAGTGAGGGGTTAGAAATTTAAGGGAATATTATATAGGAATTGATTTAATTCTTTTAATTTTAATTTCGTAATTGTTAATTTTAAATTTTATCTCCTTTCTTTTCCATGATCTCATTTTTTTACTTTTAAGTGAATTCATTTTAATTAAGGGATAATTAAAAATATAGCAATTAGATCCAAAATATTTGTTGATATAGCACAATGAAAAAGAATTTGCATATATAGAAAAATTTTAGATACATTTTTAGAAGTTTCTTAGTGGTAGACTATATCACTAGTAGGGGGTCTA[G]CAGTAATAGACCAGTCCATCAATGATAGACCATATCACTAGTAGAGTCTATTAGTGATAGACAATATCGTTGGTAGGAGTCTATTAGATTTTGCTA…	G/T						G/T
CG_Chr01	10052100	A	A	17|17	G	8|8	G	6|6	Intergenic				CCCAAATTCCCCTTCCTTTTCCTCCACTTGTTTCGAAATATTCTTTTTTTTACAAATTTACGAGGTTTGTAAATTTGATCTCTGAAATATATATTTTTAAGATAATATAATTTTGGTCTCTATTCTCATGCTATTTTTTTTATCGTATTTGTTGCTATTTGAAAACTAAAGATCGATCGTTATCATTTTGAGGAAGAAAAAAGTAGACTATTGCTGAATTTGTGAGTTACCATTTCATTTTATGATATTAACATTATGCTAGACATACCATTTTAAGCTAGATATATCATTTTAATGTTC[A]TATCTATTTTGTTAATAGTCTTTGAATTGAATAATATTTATATATTGATGTTATAAATTATGCTAGACATACCATTTTAAGCTAGATATGTCATTT…	A/G						A/G
CG_Chr01	10053879	C	C	14|14	T	13|13	T	7|7	Intergenic				TACAACATTTGGTCACATGTTTTGCTATCAAGTGTCACGCCCCATATGAGGTCGTGGAATCAACACCGAATATTTGGACAATCCGGTGTAAGAAATGGGAGGACGGTTGCAAATGGCGACTTCGTGCAGCGAAGAAAAAATCTCATAATTTGTTCGAGATTACTAAGTATGTTGACTAACATACATGTTTTTACTCAAAGCTTAGCCAAACTCATGTGCAATTAGATTCTTCAATGATTGCACTAGAGTTTTGTGAAGTTGTGAGGAAAAAACCATCCATCAGTGTGACACAACTACAAT[C]TGCCTCAAAACAAAATGGGGATACCATGTTCCTTACCACAGGGTGTGGGAGGGTAAACGAAAGACATTAGCTAGAGTGTTTGGTGATTGGGATGAC…	C/T						C/T
CG_Chr01	10060636	G	G	8|8	A	5|5	A	3|3	Intergenic				CACTATATGTACGATATACTTAATGCTCCTCCACCAGTTCCTAAGAATAGGGGACGTGCTCGAGTAGAAGAATACGAGTTTGATGCGGTTGACCATAATGTGGAAGAATTGCCTCCTATGATGCAGACACAAACGTAGAGCCAGACTGGTTATGCTAGTCCGATGATGATGCAACCAGCCTATGGTTCAGGATATTATAATTCAAAGGCCGGGCCATCGTCTTCATACATGCATACACATGGACGCGGTCGTGAAGAACATAATGAATATCTATACTATGAAGCGCCTACAGAGGTACCA[G]AGCAACCAGATCCACTAAAGCAATCAGAGCAACCTAGAGTGCAAAGTCGACGACGCCAACCAGCTCGAAATCGGTGACGTCCGCCTTGTGGGACAC…	G/A						G/A
CG_Chr01	10068074	A	C	18|18	A	8|8	A	3|3	Intergenic				TAGTCAAATTTATATGGCCCACTGTACAAATGGCTAAAATAAAACTACATTTTTTAAAACTCTCCAAAATGATTTTCTCTTGCAAAAATGTCTAAACGACCAAATTCCCAAACCTTTTTATTTTATTTTTTTTATTTTATTTTTTTTAAATTAAAAAATAAAAGGTAAGTAGATTTATCCCTACTAAAAACTTCCTACTATTATTGGATATCTTAATAAAATCTAAATGTCCATATTAAAAACTATCTAAAATCTTGATCTAATAATTAGGAAATAAAATGCTAACAGTTTTGAACCTAA[A]TGGTAGACAATCAAACAAAGATTATTTCATAATTTTTGATAACAATAGAAATTTAAATTTCTCTTTTGGAAAATATAGGATTGCAACCCCAGTCCT…	A/C	A/C
CG_Chr01	10068373	G	A	13|13	G	9|9	G	4|4	Intergenic				AATGGTAGACAATCAAACAAAGATTATTTCATAATTTTTGATAACAATAGAAATTTAAATTTCTCTTTTGGAAAATATAGGATTGCAACCCCAGTCCTTAAAGGGACATCAAGAGCTGGTAGATTGGTAGTGATAATTGAGTATAAAGTCAACAACTAAACAAATGCTGTGGGTAACTTAAATTGCTATACAAATACCTGCTCTTCCAAATATTGTAATCCTAAGATATTAACCATTCAACCATACATTATATCTTAGGCTTACATAAACACATCTTTTACAATGAAACTGTAATCATAC[G]AAGACTTTTTAATTTCATAAAATACTTATCTTCCAAATCTACATAATCACTTTGAAAAAAAATAAAAAATCAAAGCATTACTCTAGAATTTATAAA…	G/A	G/A
CG_Chr01	10068612	T	G	8|8	T	10|10	T	5|5	Intergenic				ACCATACATTATATCTTAGGCTTACATAAACACATCTTTTACAATGAAACTGTAATCATACGAAGACTTTTTAATTTCATAAAATACTTATCTTCCAAATCTACATAATCACTTTGAAAAAAAATAAAAAATCAAAGCATTACTCTAGAATTTATAAATCTTTTCCTTTCCTTTTTTTCAAAACCCTAAAATTTCCCTAAAATAAGCATACAAAGATTTATAATTTTAAATGATTTATAAATTATTTTTATCATCTCTAATAGAATTTTGTATTAAACATGAAAGAATAGATATATCTCG[T]TTCTCACAAATGTTTCTTATTTTTAAATTACGCTTTATCATTATATTTATTATAATTTAATTTTAAACATGAAATATAGTATTTAGTTCATAATTC…	T/G	T/G
CG_Chr01	10068917	G	A	17|17	G	13|13	G	5|5	Intergenic				CACAAATGTTTCTTATTTTTAAATTACGCTTTATCATTATATTTATTATAATTTAATTTTAAACATGAAATATAGTATTTAGTTCATAATTCCTTGTTATCAAGGACATCAACATCATATTTCATTAAAATTAGACTACAAAATGACCCATAGTCAACTCTCAATTGAGTGTATTAGTTTTTTCATTGTTCCATTCTTATGGCTAATCAACGATTGAGGATTCTGTTCAATGGTATGTCAGATGAAAAGAACAACTATCATGACTCTTGGACTAATTCAAAATTTCGTCGCTGCAAACAT[G]TTTTTTTTAATCATTTTGTTGATTTTCTCCAATCTATGCCTTTTCCTACTTCTAAATATAGTATTTCTTGTTTAACCATGTACCGTGATGGTTGCA…	A/G	G/A
CG_Chr01	10069092	A	G	13|13	A	12|12	A	8|8	Intergenic				AGTTTTTTCATTGTTCCATTCTTATGGCTAATCAACGATTGAGGATTCTGTTCAATGGTATGTCAGATGAAAAGAACAACTATCATGACTCTTGGACTAATTCAAAATTTCGTCGCTGCAAACATGTTTTTTTTAATCATTTTGTTGATTTTCTCCAATCTATGCCTTTTCCTACTTCTAAATATAGTATTTCTTGTTTAACCATGTACCGTGATGGTTGCAACAATTCTAACGTTATTAGGATCGTGGACGACAAAGATGTATTTAATGTCATTGTAAATGCCCTGAATAACTTCTTTA[A]TTGCATTGTAATTAATCCAACAACTCTGTTAATTGCACTATAATTAATTCATCAAATTCACAACTAGGGTTTTGTCAATTTTCGTTCAGATATTCA…	A/G	A/G
CG_Chr01	10069467	T	A	12|12	T	4|4	T	7|7	Intergenic				TCAATTTTCGTTCAGATATTCAACATGAATTAAGTTTCTCTTTCCATGCGAATATGTTGGCATAAATCTCAGTTCTTAATTTGAAAAATTTACAAATTTGTATTTAAAGAATCTTCCATCTTCAAATGTTGATTTGAATTTTTAAATCTCTTCTTATTAGGTTTTATGTCCTAAAAATCGTAGATTGTAAGTGTAATAATTTGACCGTAATTAAATCATTAATAAAGACTTATTGATGTGTTTGTAACGACCTGCCTAGATAGACCCCTAACCGGATCATTACTCAATGCATGCTCGACC[T]TAAAACAACACATTACAAAAAAATAGTTGAAAGCGGAATTACGTGTAACACTAAGATTTTTGTTTTAAAACGTATCCTCGATAGAAAATGATAAGC…	T/A	T/A
CG_Chr01	10069590	T	C	10|10	T	6|6	T	3|3	Intergenic				AAATGTTGATTTGAATTTTTAAATCTCTTCTTATTAGGTTTTATGTCCTAAAAATCGTAGATTGTAAGTGTAATAATTTGACCGTAATTAAATCATTAATAAAGACTTATTGATGTGTTTGTAACGACCTGCCTAGATAGACCCCTAACCGGATCATTACTCAATGCATGCTCGACCTTAAAACAACACATTACAAAAAAATAGTTGAAAGCGGAATTACGTGTAACACTAAGATTTTTGTTTTAAAACGTATCCTCGATAGAAAATGATAAGCAATCATGGAAGTAGGCAAAAATTGTT[T]GGGGTACCATAAGGAAAACATTTTCTTGGAAATGTTCAAAGAAATATAATAATAATAATAATAATAATAATAATAATAATAATAATAATAATAATA…	T/C	T/C
CG_Chr01	10069758	T	A	12|12	T	5|5	T	3|3	Intergenic				TGCTCGACCTTAAAACAACACATTACAAAAAAATAGTTGAAAGCGGAATTACGTGTAACACTAAGATTTTTGTTTTAAAACGTATCCTCGATAGAAAATGATAAGCAATCATGGAAGTAGGCAAAAATTGTTTGGGGTACCATAAGGAAAACATTTTCTTGGAAATGTTCAAAGAAATATAATAATAATAATAATAATAATAATAATAATAATAATAATAATAATAATATAAAATAAATAAAATATTTAAAACGTACTCCAAAGGTTTAGCCAAAAAATAACCTATCTAAATAAATAGAA[T]AAAACATGTGAAATGCAAAACTACGCAGAAGTGGGTCCCATAATTCCTCAAGGATTCCTCCTGTCATTTGCCTGTGCATCCTTCCTCTTACCTGGA…	T/A	T/A
CG_Chr01	10070025	A	G	19|19	A	5|5	A	4|4	Intergenic				TAGCCAAAAAATAACCTATCTAAATAAATAGAATAAAACATGTGAAATGCAAAACTACGCAGAAGTGGGTCCCATAATTCCTCAAGGATTCCTCCTGTCATTTGCCTGTGCATCCTTCCTCTTACCTGGAGGCATAAAAAGAAAAGGGTGAGTACAAGATTACTCAGTAAGTAACCCCATTACAGAGGCCTAGCTAAATACTTAACCAATAAGCACAATAATCATGGAACTGGCTCAAGCACACTCTTCGTGCCTCATTTAACTTAGCGACAAGCTAGACTCCCCCTATCGTTGGCAACT[A]GCGTCCACGAATTGGTGTTTCCAAGAAACACGAACTGATGATCTCGAAGGAACACAAACTGGTGAGCCCGAAGCAACACAACTGGTAAACATGCCG…	G/A	A/G
CG_Chr01	10070287	A	G	13|13	A	10|10	A	4|4	Intergenic				CTTAGCGACAAGCTAGACTCCCCCTATCGTTGGCAACTAGCGTCCACGAATTGGTGTTTCCAAGAAACACGAACTGATGATCTCGAAGGAACACAAACTGGTGAGCCCGAAGCAACACAACTGGTAAACATGCCGCCAACATAGGGGAAAATGTCATGCATTTAGGGGTAAACTACACAGAGAGTCTCCTATCATAACGTCGTGGTATGTATCATATAATCATAGTAATGCCAGTAATACATAGCAAGCCAAGTACATAAGGGTCTCGCATCAGGTTTCATAGCACTTCTCATGCAACCT[A]TTCATGCTCAGTATCCTCCTCAGTCAAAACTATTGAGAGAGTAAATTAGATCAGAGATAACAACCAATTGGACAGTTCAGGGAAAGCAACTTGCTT…	A/G	A/G
CG_Chr01	10070729	T	C	12|12	T	7|7	T	8|8	Intergenic				ACTTACCTTGGGATTAGATCTAACTGGTTATCCAAGCTGCCACTTCCCACAAAATCTTGGTTTAAATCCTAACACATAAATCCTAAATTGGGTTACACCCTGACTTAACTAAAGTTAATACATGCAACCAATTTGAATTCTAAAACTATGTAACCTTAAGCCACCACGCTTAGCCCACTCGCTTTTGACTCCAAGACTCCTCCAAAATCGACAGTTCCAAACTTCAACTGAGACACACCAAGTGATAACCCAAAATTCAGTCAGTACACAAGATTCAACAAGAACCCAAAGAGAAACGCT[T]ACTACCTTACCCGGACAGATCAGTAGCAGAAACGGGTGGACGGCGGTGGATGAAAATCCCGGCGGTATGCGAGAGAGGGAGAGAGACGACCGAGTG…	T/C	T/C
CG_Chr01	10070753	T	C	9|9	T	8|8	T	6|6	Intergenic				TGGTTATCCAAGCTGCCACTTCCCACAAAATCTTGGTTTAAATCCTAACACATAAATCCTAAATTGGGTTACACCCTGACTTAACTAAAGTTAATACATGCAACCAATTTGAATTCTAAAACTATGTAACCTTAAGCCACCACGCTTAGCCCACTCGCTTTTGACTCCAAGACTCCTCCAAAATCGACAGTTCCAAACTTCAACTGAGACACACCAAGTGATAACCCAAAATTCAGTCAGTACACAAGATTCAACAAGAACCCAAAGAGAAACGCTTACTACCTTACCCGGACAGATCAG[T]AGCAGAAACGGGTGGACGGCGGTGGATGAAAATCCCGGCGGTATGCGAGAGAGGGAGAGAGACGACCGAGTGAGAGAGAGAGAGATGGCTGAGCGA…	C/T	T/C
CG_Chr01	10070780	T	C	6|6	T	8|8	T	7|7	Intergenic				AAATCTTGGTTTAAATCCTAACACATAAATCCTAAATTGGGTTACACCCTGACTTAACTAAAGTTAATACATGCAACCAATTTGAATTCTAAAACTATGTAACCTTAAGCCACCACGCTTAGCCCACTCGCTTTTGACTCCAAGACTCCTCCAAAATCGACAGTTCCAAACTTCAACTGAGACACACCAAGTGATAACCCAAAATTCAGTCAGTACACAAGATTCAACAAGAACCCAAAGAGAAACGCTTACTACCTTACCCGGACAGATCAGTAGCAGAAACGGGTGGACGGCGGTGGA[T]GAAAATCCCGGCGGTATGCGAGAGAGGGAGAGAGACGACCGAGTGAGAGAGAGAGAGATGGCTGAGCGAGAGAGAGAGAGAGGACTGAGTAAGAGA…	C/T	T/C
CG_Chr01	10070797	T	C	5|5	T	7|7	T	7|7	Intergenic				CTAACACATAAATCCTAAATTGGGTTACACCCTGACTTAACTAAAGTTAATACATGCAACCAATTTGAATTCTAAAACTATGTAACCTTAAGCCACCACGCTTAGCCCACTCGCTTTTGACTCCAAGACTCCTCCAAAATCGACAGTTCCAAACTTCAACTGAGACACACCAAGTGATAACCCAAAATTCAGTCAGTACACAAGATTCAACAAGAACCCAAAGAGAAACGCTTACTACCTTACCCGGACAGATCAGTAGCAGAAACGGGTGGACGGCGGTGGATGAAAATCCCGGCGGTA[T]GCGAGAGAGGGAGAGAGACGACCGAGTGAGAGAGAGAGAGATGGCTGAGCGAGAGAGAGAGAGAGGACTGAGTAAGAGAGGCAGACGACCGACGTT…	C/T	T/C
CG_Chr01	10070898	C	A	4|4	C	5|5	C	3|3	Intergenic				TTAGCCCACTCGCTTTTGACTCCAAGACTCCTCCAAAATCGACAGTTCCAAACTTCAACTGAGACACACCAAGTGATAACCCAAAATTCAGTCAGTACACAAGATTCAACAAGAACCCAAAGAGAAACGCTTACTACCTTACCCGGACAGATCAGTAGCAGAAACGGGTGGACGGCGGTGGATGAAAATCCCGGCGGTATGCGAGAGAGGGAGAGAGACGACCGAGTGAGAGAGAGAGAGATGGCTGAGCGAGAGAGAGAGAGAGGACTGAGTAAGAGAGGCAGACGACCGACGTTGGAT[C]GACAGCGGGAGAGATAAAGAGATGGCGAGAGGGGCGGGAGAGTGAGACGACGTTGGAGAGAGCAGACGGAAGGGAGAAAGATGGTCAGAGAGAGAG…	C/A	C/A
CG_Chr01	10070915	A	G	3|3	A	5|5	A	5|5	Intergenic				GACTCCAAGACTCCTCCAAAATCGACAGTTCCAAACTTCAACTGAGACACACCAAGTGATAACCCAAAATTCAGTCAGTACACAAGATTCAACAAGAACCCAAAGAGAAACGCTTACTACCTTACCCGGACAGATCAGTAGCAGAAACGGGTGGACGGCGGTGGATGAAAATCCCGGCGGTATGCGAGAGAGGGAGAGAGACGACCGAGTGAGAGAGAGAGAGATGGCTGAGCGAGAGAGAGAGAGAGGACTGAGTAAGAGAGGCAGACGACCGACGTTGGATCGACAGCGGGAGAGATA[A]AGAGATGGCGAGAGGGGCGGGAGAGTGAGACGACGTTGGAGAGAGCAGACGGAAGGGAGAAAGATGGTCAGAGAGAGAGCAGATGGAAGAGAGGGA…	A/G	A/G
CG_Chr01	10070941	T	C	10|10	T	5|5	T	6|6	Intergenic				AGTTCCAAACTTCAACTGAGACACACCAAGTGATAACCCAAAATTCAGTCAGTACACAAGATTCAACAAGAACCCAAAGAGAAACGCTTACTACCTTACCCGGACAGATCAGTAGCAGAAACGGGTGGACGGCGGTGGATGAAAATCCCGGCGGTATGCGAGAGAGGGAGAGAGACGACCGAGTGAGAGAGAGAGAGATGGCTGAGCGAGAGAGAGAGAGAGGACTGAGTAAGAGAGGCAGACGACCGACGTTGGATCGACAGCGGGAGAGATAAAGAGATGGCGAGAGGGGCGGGAGAG[T]GAGACGACGTTGGAGAGAGCAGACGGAAGGGAGAAAGATGGTCAGAGAGAGAGCAGATGGAAGAGAGGGAGAGAGAGGTTCTTTTCCTTTCTTTTT…	T/C	T/C
CG_Chr01	10071170	T	C	12|12	T	10|10	T	6|6	Intergenic				TAAGAGAGGCAGACGACCGACGTTGGATCGACAGCGGGAGAGATAAAGAGATGGCGAGAGGGGCGGGAGAGTGAGACGACGTTGGAGAGAGCAGACGGAAGGGAGAAAGATGGTCAGAGAGAGAGCAGATGGAAGAGAGGGAGAGAGAGGTTCTTTTCCTTTCTTTTTTTTTTGATGGACGCCAACCGAGAAACCCTACTACAATAAATAACCCAATTAACCCTAAATCCTCTTAAATCCCCTCTTCTATTCCTAATACATTCCTTTTCTCTTCCTAATAAATCGCACCAACCCAACTCC[T]TACATAAATTCCTTGACTTTTTTTTTCCCCAATTTATACTTATCACTCAAAGAAAAATTAGGATAAATCATTTTAAATAATTAACCCAACATACAT…	T/C	T/C
CG_Chr01	10071924	G	T	17|17	G	7|7	G	3|3	Intergenic				GTTAGGTTTCTATTTCAATAGGATGACATAGGCAACTTAGTCTTAATTCTGAGTATATTATGAACTTCTGTCCACGAGGGATTGTCCTTTGATTTGTATGGGTGAGAGTAGCCGTTTGCCGACTCAATATGCCTACGATCTTAGGGACAAGATCGAGTGGGGAGCTGGGGACATAATTATACAAGATGGAATTCACTCATTCCCATTTTTAGGATAAGTAAATAAGTGTTCCCTTAAATGGTGTCTTCGAGACTTGAACAAAGAGCCCTACCCTCTCATTGGTCTGAGAGGGGTTTCTGT[G]TAATGGTTGGACCATAAACATGTTGTTCATTAGAGGAGCACTGATACTTAAAAATTTAGAAGTAACCTAGGGGTAAAACGGTAATTTGACCCAGCT…	G/T	G/T
CG_Chr01	10072203	T	C	16|16	T	10|10	T	9|9	Intergenic				TGGTCTGAGAGGGGTTTCTGTGTAATGGTTGGACCATAAACATGTTGTTCATTAGAGGAGCACTGATACTTAAAAATTTAGAAGTAACCTAGGGGTAAAACGGTAATTTGACCCAGCTGGTGTTACGAACACTTGTGAAGGACTAATTTGCTATTATAGGTCTATATCCATGGACACAAAAACATATCTACAGTGAGAAGAGTGCAGCTTTGGATCTTTAGTGGAGTGTACCCACAGTTAACGAATATTGATTAATGTGGTTAATGAGTTTAGCCGATTAATCTCATATCGTTGAATCTT[T]TGATCTGTAGGTCCATAAAGTCCTCTTGCTAGCTCACTATGGACCAACAAGGACCAATAAGGATCAACTATGTTGAAAGAAAATTTTGAAATATTC…	T/C	T/C
CG_Chr01	10072504	A	G	10|10	A	16|16	A	4|4	Intergenic				TGATCTGTAGGTCCATAAAGTCCTCTTGCTAGCTCACTATGGACCAACAAGGACCAATAAGGATCAACTATGTTGAAAGAAAATTTTGAAATATTCAAATTTATGAGGGAAAATATTAATTGTATTGGATACAATTAATTGCATGATTTTGTTTGAATATGATTCAAATAATTAATTATTTATTTTGATAAAATCCATATAATTAAATAGAGGGAGAATTAATTAATGAATTGGATTCAAATAATTAATTATTTAATTTGGATGAGATCCAAATTAAAGATTCTACAGAAAATAGATAGA[A]GTATAATTAATTAATTGATTTGAATTAGATTCAAATAATTATTTAATTTGATCCAAATTAAAGATTTTGCGAAAAATAAAATTAAAAAAAATTTAA…	A/G	A/G
CG_Chr01	10072571	T	C	9|9	T	12|12	T	5|5	Intergenic				CTATGTTGAAAGAAAATTTTGAAATATTCAAATTTATGAGGGAAAATATTAATTGTATTGGATACAATTAATTGCATGATTTTGTTTGAATATGATTCAAATAATTAATTATTTATTTTGATAAAATCCATATAATTAAATAGAGGGAGAATTAATTAATGAATTGGATTCAAATAATTAATTATTTAATTTGGATGAGATCCAAATTAAAGATTCTACAGAAAATAGATAGAAGTATAATTAATTAATTGATTTGAATTAGATTCAAATAATTATTTAATTTGATCCAAATTAAAGATT[T]TGCGAAAAATAAAATTAAAAAAAATTTAAATAAGATCTAAATATTTTAAACCATTTAATATGAGATATTATTTGGATAAATATTCATTAATATTGG…	C/T	T/C
CG_Chr01	10072788	A	C	14|14	A	13|13	A	6|6	Intergenic				ACAGAAAATAGATAGAAGTATAATTAATTAATTGATTTGAATTAGATTCAAATAATTATTTAATTTGATCCAAATTAAAGATTTTGCGAAAAATAAAATTAAAAAAAATTTAAATAAGATCTAAATATTTTAAACCATTTAATATGAGATATTATTTGGATAAATATTCATTAATATTGGATATTAATAAATATTTGATTTAAAATCTCTGCAGAGGAGTTATTCTAATAGGATTAGAAGTAACGCATATAGTTCTATAAATAGAATACTTGAGAGCCTTCATAGAAGACACCCTCTAAG[A]GAATAATCTATATGATTTCTTTAAAAATCTTCCTCTATTAGTTCTCCCAATTTTTTTTAGAAAAATTCTAAGAAAATTCTTCCCATTTCTTCCCAT…	C/A	A/C
CG_Chr01	10072800	A	T	13|13	A	13|13	A	6|6	Intergenic				TAGAAGTATAATTAATTAATTGATTTGAATTAGATTCAAATAATTATTTAATTTGATCCAAATTAAAGATTTTGCGAAAAATAAAATTAAAAAAAATTTAAATAAGATCTAAATATTTTAAACCATTTAATATGAGATATTATTTGGATAAATATTCATTAATATTGGATATTAATAAATATTTGATTTAAAATCTCTGCAGAGGAGTTATTCTAATAGGATTAGAAGTAACGCATATAGTTCTATAAATAGAATACTTGAGAGCCTTCATAGAAGACACCCTCTAAGAGAATAATCTAT[A]TGATTTCTTTAAAAATCTTCCTCTATTAGTTCTCCCAATTTTTTTTAGAAAAATTCTAAGAAAATTCTTCCCATTTCTTCCCATTCTTTCAATTCT…	T/A	A/T
CG_Chr01	10073310	C	A	13|13	C	6|6	C	4|4	Intergenic				TCTTTACTTTTTCGTATTTTTAATTATTTCAATAAATCAAAAAAGCGATCAGACGCTCCCACCGAGATTCAATTCACTTCACATCTTATATTATTTTTCCTAAATTTTACTTTGTTTGATTTGACCGGAGAAATTTATTGAAAGATTTGAATTCAGGAAGAAGAAAAAGAAAACTTTGACTTTGATTAAGTCAAAATTAAATTTCAGTTAAGAGCTGGTATGTGTCTTTATTTGAGTTTTAAAAAAAAACTTAAGTTCCCCAAGCCTCATATTTTTCCTTCTTCACGTGAGACTCAAAAA[C]TCTGACGTACAACTAGCTATCATCAGTTGCTACTCGTTGACGATAGTCATTTGCTGTCAACCACTGCATACTATTGACCGTCGACCATTGTGGGTA…	C/A	C/A
CG_Chr01	10073508	A	G	11|11	A	10|10	A	6|6	Intergenic				AAATTTCAGTTAAGAGCTGGTATGTGTCTTTATTTGAGTTTTAAAAAAAAACTTAAGTTCCCCAAGCCTCATATTTTTCCTTCTTCACGTGAGACTCAAAAACTCTGACGTACAACTAGCTATCATCAGTTGCTACTCGTTGACGATAGTCATTTGCTGTCAACCACTGCATACTATTGACCGTCGACCATTGTGGGTAAGTCGTGTGCTATCTCTCTCACTCTTTCTCAGATTTGATCGATTGATTTCGTTTGTTGTAACCAACCTCTGTAGGCTTGTCGCTTTTTGTCAACATCCATC[A]ATTGTCTCTAGAATGTCGTTATCGATCTTGATTGATGTCACCAAATACCGCTGCTACTCATGTCGTGCAAGGTTAGAAGTAATTGATGCGAAAATG…	A/G	A/G
CG_Chr01	10073826	G	A	19|19	G	6|6	G	8|8	Intergenic				GTTATCGATCTTGATTGATGTCACCAAATACCGCTGCTACTCATGTCGTGCAAGGTTAGAAGTAATTGATGCGAAAATGGATTTTACTTATGGAGAAGATGAATCTAAGGTTTCATGTTTCTTAGCCAATTCAAAAGGTAGGTTGTTAATTTTAGTTGGTTTTAATTAAGTGTATTTAATAATTTTTCTTAACGAGAGTTTGTAACATCTCATTTGCATGATTGAGGTACTTTGGACTTTTATAATTTTGAATTTATTATTATTTTAATTCATTTTGCCATTTTTACAAACAAAAAGTTG[G]TTTGCTATTTTTTCGAATGAAAATTTAAAATCTACTATTCCTATTGTTAGCCCTTTAACGTAATCCATCAATGGTAATCTGAAAAGTGGATTCTAG…	G/A	G/A
CG_Chr01	10074206	C	T	18|18	C	7|7	C	5|5	Intergenic				TGAAAAGTGGATTCTAGTTGATTATGTTTGTTGTTGTTTACCTGTGTCCCATAATCGTAATGAACTATAGAGCCCACCTCCAAATCTATAATCAAAACACGTAACCTGATTAAGGAACAAAAGGTGCTCAATTTTATTGTGGTTGAAAATTACATAGGATCCACTACCTTTACCTTTACCGTTGTCATTATTGTTACCGTTACAGATATTATTAATGTAAGAGTATGAAAATTATGAATTTTCCACATTTATTGTCACCTTTACCATTACTGTTATTGTTAGGGTTAAACAGTAACGAAA[C]AGTAACAGTAAGATGTGATAAATTTATAATTTGAAGTAAACACAATCAAAAGCAATCTAATTATATTTGCGATTCAAGCTCATTATAATTGATCTA…	C/T	C/T
CG_Chr01	10074371	C	T	14|14	C	8|8	C	3|3	Intergenic				ACCTTTACCTTTACCGTTGTCATTATTGTTACCGTTACAGATATTATTAATGTAAGAGTATGAAAATTATGAATTTTCCACATTTATTGTCACCTTTACCATTACTGTTATTGTTAGGGTTAAACAGTAACGAAACAGTAACAGTAAGATGTGATAAATTTATAATTTGAAGTAAACACAATCAAAAGCAATCTAATTATATTTGCGATTCAAGCTCATTATAATTGATCTATCAATGGAATCTCATTACGATTACACCAATTTTCATTACAAATTGATAAACATGACCTTATATGGGTC[C]AATTTCAATATAATCGGATTCGAATAAGCGTTAATTTGATAGGGATTGACTTATATGATTATTTGAACATAATAAAGACTACATTATTTTGCTTAA…	C/T	C/T
CG_Chr01	10077341	T	T	16|16	C	10|10	C	5|5	Intergenic				AGGGTGTTTTAAACACCCCTCATCCGTCAGGAGATAACTTTGAAAAAAATTTCTCCTCTTCTTTTACATCCTGACAGTAGCGCTCGACGTTAGGAGAACTACTCTCTCCCAACGCTAACTAAATGTCGTCGTGAAAGGTATACTTGACTTGACGAAAAAAAAATGGTCGGCATAGCTACTTTTTCTTGACGCCTAAAAAACCGTTGGAAAAAGTTTTGCCAGGAAAAACAAAATTTCTTGTAGTGAAAATGAATCAACTTATTTACTAATATAGTAAAATGGATACTAATAAATGTCTAT[T]CGTATTTATTACTGTCTATCACTGATAGACAATGACATTTTACTATATTATAAATATTTCCAACTATTTTGCTATTGAAAACTTTTTATTCGACAT…	T/C						T/C
CG_Chr01	10078519	A	G	18|18	A	11|12	A	3|3	Intergenic				GGTCATTTACTGATTTAACATAATATCAAGTCCAAATTTTTTGAACAGAAAAATCCTAGTCACTGCAAATAGCGTTCCCATCTCAAGTAGTGGCAAACCAAAAGTTGTCGAAGCTTTCGATTCATTCAAATAATTATTCCGTTTTCTACTCTAATTTAGTAGTATTAAGGCAGTAATGGGTCGATCCTCAAAGAGCCAGTCAATTTTCCTCCCAAATTGCTTGTTGTTAAGTAACCAGGGGGTTGTCAAACTGGTTTGTTTAAAATTTAAAGAAAAGCAATAACAAAATGATCAAGTTAC[A]AATTGGTTTTACGTAAATGATCAATGAGACGAAAACCTAGCTTGGGGTAAATTGGGACTATTCTCAATTTGCTACTCAATCAACCATTAATCACAT…	A/G	A/G
CG_Chr01	10080062	A	G	16|16	A	5|5	A	3|3	Intergenic				TAATTCATCTACATCAGATTATTACTTGAACACGATCCCCTTGTATGTCCTCCACATACTTCAAGCTATATTAAATAACCTTAGATCTTAGTTTATTGGATTGAGTTGATGCAATCTAAATGTCTAATAAAATAACTCCTTATTTTATTAATAAATAATTTATATTTAAAATTTACAAACTACGAGACCCACGAGATTTAGGGCACTTATCAAGTTGCAAAGAATAGAAGTTTTTTGTTCGGTCTTGTTGGTTGGGTTGCTCATTCTCAATTGATTAATCTCTCCCATCATGTGTAAATA[A]ACCGCTACATCTTCTATAAGTTTCTTGCTCATCAGAACATTGTCTTTCCTTGTTTCTCTATACATTGATGTAAGCTTTTTTCGTGTCGCATCCAAA…	A/G	A/G
CG_Chr01	10080719	A	T	17|17	A	7|7	A	7|7	Intergenic				ATATATTCATTAGATTAGGTTCTATATTGTCTTAGCTTAGCCAACTCACTTAGAAAAATTAGGTGAGAGTCCGATTTATCAAATTAGTCAATTTAATTAGATGAAAAGCATCCTAGTTAATTTAGACTAACCACATTATGAATTTGGATTACGTAAGGTGAATATCAACGAGCAATTGCCCGAATTAATATTCATCATGATTCTTCCTATGTGTTCAAAGATGCAAGAGAATCAAGAAAATTTTTCAAATTTGACCTGAAATCATGCATACATGCTCGTAAATCCTAAACAAAGTGAATA[A]AGAGTTATCTAAAGCTAATCACAGATAGTCATCATCACAATACATGCAGCAGAATCATCACATAATTAGCTCAACCACGAAGTCTAAGCTTAGGTG…	T/A	A/T
CG_Chr01	10081004	T	C	16|16	T	5|5	T	5|5	Intergenic				TAAACAAAGTGAATAAAGAGTTATCTAAAGCTAATCACAGATAGTCATCATCACAATACATGCAGCAGAATCATCACATAATTAGCTCAACCACGAAGTCTAAGCTTAGGTGCTCAAGGATTTACCAGATATGCATTCCACCATCCCAATCTAAAATGATACATTGTCTCCAATGTATCTCTAATCTAAGCATAATGAAATAAAAGAGTCAAGGGAACAAAAAACCTCCCCTGATATCATTTCCGCGCTCTGGTCTTTGAGGTGTGGTGAAAGGGTTTGCCGCTTCAATTGATTCTCTCC[T]TTTTTTAGGATCGGATCCTATAAAAGAAAAACAAGAAGCTAATCTAGAAAGCAATAAATAAAGCAAGTAAATTTAATCACCTAGCTGCCTCTAGGA…	T/C	T/C
CG_Chr01	10081829	C	T	10|10	C	7|7	C	6|6	Intergenic				GTAATACTTCGCAAGGAACTCAACCTCAGTGGTACAGACAATGGGCTGCTCTTGTGGACTCTCCAATCTCTACACGACCTCAGTCAGTTGGGCCACTTGGTCACCCATATTTTGCAGCTGAGCTTGAGTCTCCTACTGTAATTGAAAAGAACTGTTAGCAAATTCAGACACTCAAAACTCCAAAGTCATACCTTGGCACGAATCTCGAGAAAGTCGTTCCTTCTCCACCACGTTGACATGGACTATCTCATGTCTCTAAGCCACTGGCAAGCCAAAGGAATGGTTTGGCAACGACTCGTC[C]TGCCTCCCAACTGATTTAGCAACTTGAGCGACAAGGTCACTCAAGTTTTGAAGATCAGTCCTAGCCACCACTCCAGAATAGAGATTGTCCTACTGG…	C/T	C/T
CG_Chr01	10082104	C	T	11|11	C	5|5	C	4|4	Intergenic				AGGAATGGTTTGGCAACGACTCGTCCTGCCTCCCAACTGATTTAGCAACTTGAGCGACAAGGTCACTCAAGTTTTGAAGATCAGTCCTAGCCACCACTCCAGAATAGAGATTGTCCTACTGGAAGCGCTTGAACTCTTGTTGCCTATGGAGGTTGTCCTACTAAAACTCAAAAATGCTATCAGCAAGCTCCAAAAAAAAAAAAAAAAAAAACCTTTAAAGGCTTACCTGAATTGACGGGGCATGATATAGTCTTGGGTGTATGGGCTCGACTGCCATCCTTGGTATCCATAGTCAAAAGA[C]TCCTCTCCTTGAGGATGATAGGGCTCGTAATCTAAATGACCATAATACCCCTCCTCAGCAAATCCTCGTGGTGTTGGACTCTACTATAACCTTGGG…	T/C	C/T
CG_Chr01	10082250	C	T	13|13	C	9|9	C	4|4	Intergenic				TGGAGGTTGTCCTACTAAAACTCAAAAATGCTATCAGCAAGCTCCAAAAAAAAAAAAAAAAAAAACCTTTAAAGGCTTACCTGAATTGACGGGGCATGATATAGTCTTGGGTGTATGGGCTCGACTGCCATCCTTGGTATCCATAGTCAAAAGACTCCTCTCCTTGAGGATGATAGGGCTCGTAATCTAAATGACCATAATACCCCTCCTCAGCAAATCCTCGTGGTGTTGGACTCTACTATAACCTTGGGTACACTGCCTCTATTTGCTGTGAATTCCTTCCCACCAATTGGCACTCAT[C]TCATCATTAGAATTTTCTACTCCACCATTAGACATCCAAGAATTGTCATGATTAACCGACACAAAAAGAAAAAAAATCAAAGCAAAAGAATACTTT…	C/T	C/T
CG_Chr01	10082422	G	A	12|12	G	4|4	G	5|5	Intergenic				ATAGGGCTCGTAATCTAAATGACCATAATACCCCTCCTCAGCAAATCCTCGTGGTGTTGGACTCTACTATAACCTTGGGTACACTGCCTCTATTTGCTGTGAATTCCTTCCCACCAATTGGCACTCATCTCATCATTAGAATTTTCTACTCCACCATTAGACATCCAAGAATTGTCATGATTAACCGACACAAAAAGAAAAAAAATCAAAGCAAAAGAATACTTTAACTAAAAATAACTAAAAGAAACTAACTAGCTTCCCCGACAACGATGCCAATTTGATGTAAGTCTTTTTGGTGTC[G]CTTCCAAAAGACTAATCAAATAATATTTATAATTACCGATCTTTACAACTATTACTACTAAAGCGTATTATTAGCGGCAAGACTAAGTTAATCTGC…	G/A	G/A
CG_Chr01	10082574	A	G	13|13	A	8|8	A	5|5	Intergenic				ACCATTAGACATCCAAGAATTGTCATGATTAACCGACACAAAAAGAAAAAAAATCAAAGCAAAAGAATACTTTAACTAAAAATAACTAAAAGAAACTAACTAGCTTCCCCGACAACGATGCCAATTTGATGTAAGTCTTTTTGGTGTCGCTTCCAAAAGACTAATCAAATAATATTTATAATTACCGATCTTTACAACTATTACTACTAAAGCGTATTATTAGCGGCAAGACTAAGTTAATCTGCAGGAAAGCACGAAGATTAGTTTCTCAAAGTTAATTCTTTAGCTAAAATGATAAAT[A]GGGGGTTTTTGTGTGGGTTGAGAAGCAAGCATAGGAAAATAAAACGCGGAATGTAAATTGCAAGAAAAGTAAAAGGGACATATCCTAGTTTTTAGA…	A/G	A/G
CG_Chr01	10083040	C	A	18|18	C	11|11	C	7|7	Intergenic				TCACATAGTAAAGTTAGGTGAGAGTTCGATTTATCAAATTAGTCAATTTAATTAGATGAAAAGCATCCTAATTAATTTAGACTAACTACATTACGAATTGGGATTACGCTAAGGTGAATATCAATGAGAAATTGCCTAGATCAATATTCATCATGATTCTTCCTAGGTCGATAGAGCAATACTTTTCATCATAGACAACGGATCACAAGTCCAACTAACCTTTTGCTACCTTGGATCAAATTACAATTATATGTCACATATTGTAATTTAATGTCCAGCTAATGATCGATCATACTCAAG[C]AAAAATATAAACATAAACATGAAAAGATAAAGAATCCAAAGATAAAATAGAAATAATTAAGATTAAGAGTTTAGTACAAGTCTCACAATGTTACAA…	C/A	C/A
CG_Chr01	10084215	C	T	15|15	C	10|10	C	5|5	Intergenic				ATCTAAGTTTTATTCAAACTTGTGTGAATTTCAGGAGTTGGGTTTGGGAGAGGTGATTGGCACGGCTAAAGAGCAGGGTGACTGATAGATGTCAAAAAGTGCATGTTTTTTTATCATTTATTTTTTGACTGTTTTTTTATAGTAAAAAGACATTTTATGTGATATTTTGACCCCAAGATGATCTAAATTGGGTAAAATGAGCAATCAGATGTCTTTTAATTTTTTAAGGTGTGTTTTTAATGATTTGAGCCGATTATGAGCTTTCGCTATTTATTTTAACTGTTTTCCAAATTTTGACTT[C]GATACGACTGCATCGTCAGATTTCACTGCGGCCGCATAAAAAATCCTAATTTTTCAAATTTGTGCCCAATCAATTCTGGTTGTTATTTTCTTGGTC…	C/T	C/T
CG_Chr01	10084348	G	A	13|13	G	4|4	G	7|7	Intergenic				TTTTTATAGTAAAAAGACATTTTATGTGATATTTTGACCCCAAGATGATCTAAATTGGGTAAAATGAGCAATCAGATGTCTTTTAATTTTTTAAGGTGTGTTTTTAATGATTTGAGCCGATTATGAGCTTTCGCTATTTATTTTAACTGTTTTCCAAATTTTGACTTCGATACGACTGCATCGTCAGATTTCACTGCGGCCGCATAAAAAATCCTAATTTTTCAAATTTGTGCCCAATCAATTCTGGTTGTTATTTTCTTGGTCAAAGTTGTTATTCAACACCTAAAATGCTATGAAAAC[G]TTCAGACCATGATTTTAGGGCATTCATCAACCACCTTGGCGTATATAAAGAGAACCCTTCTATTTCAATCATCGACCAAGCTAGCTCTCCCATCAC…	G/A	G/A
CG_Chr01	10084745	A	G	19|19	A	12|12	A	8|8	Intergenic				GAAATACAACCATTCCTAGAAGATTTTTCACTCAAAATCTTAGACCCTCTCCAAGAAACGGGAGTTCGTTTGGAGAAGTTAAAGCTAGGACCCCCTACTTCATAAAAGTATGTGTAGAGCGTAAGGATTGATCCTTGGGAAAGGAAAATTCATTCCTAGGGAGTTAAAGAGAGTGAGAGACTCATTCCAAGAGAGTGTCTACTGTATTTTGAGCATCTACTTTCATTTTTTCTTTTATTAAGATCTATGCCATTCATATTCATTTTGTAATTATAACTTTGGAAGTAATGAAAGTATTCC[A]TTCATTCTTTAATATGAGCTAAATTCACTAAAGGGTTCAACTATGTAAATGTCCTAGGGATAGATGACTTGATCATTGCTTAAGTGTCATACCATG…	G/A	A/G
CG_Chr01	10085791	T	C	11|11	T	14|14	T	7|7	Intergenic				TTTGTTAGGAGATATTTTGGTTAAATAAATTATTAAGTGGTGCTGGAAAAGATTTGATTTGATGGGTTGAGGAATATTATATTAAATAAGTAGTGTTTTGTTTTGGGAAAAGGAAAAGGAAAAAGAAAAGGAAAAGGAAAAGGGAAATTTAAATATATATATTTAGGGTTTTGGAAAAGGAAAAGGAAAAGGAAAAGGAAAAGGAAAGGGAAAGAGAATTTAAAGAAGTATATATATATATACTTAAGCCAATCTTGGATGTCAATGGGTTTGCAAGTTGTCGCCCAACTGCTCTCTCTT[T]GTTCAGCTTCGTTGGTATTATCCCTTTTAGTGGGTTACACAAGACTTGGTTAGGCCAAGACTGTTTTGGTAAGTATTGTTTATTTTCTCGTAATTT…	T/C	T/C
CG_Chr01	10086736	A	G	8|8	A	10|10	A	6|6	Intergenic				TTCCTGCTATGTTATGGGAGACCTACGGGTTTCCTACTATGTTACTGGATCCCGACAGGTGCCCTACTACGTTTGTGAGCCTTCGGGCCACCAAATGTGTGTTAGGACGGGTTAAATCGCTCACTAGATGGCCATCCAGAATTAGTAATTTATGCAAGAGATTTCATGTTTTCATCTTTAAGAATTTTGGTTATGTCATTCCAATTCATAACTTTATTTTTTTTTCTCCTTTTAAATTTTTCACAATCAAATGTTTTATGCGAGATTGCTATTTTATTGAAATCGTACAAGGGGTACCCC[A]ATCAAAGATTTTCAGTTATTTGAATTTTGCAAAAGATATTTATTCTAATCAAAAAGTTATTTTGATTTTTTGTAAAATTATGAAAAGAAGTCATTT…	G/A	A/G
CG_Chr01	10087824	T	C	26|26	T	14|14	T	6|6	Intergenic				TATGGAGCTCTTTGGTTAATAACTTTTACAGATGGCCATACAACACTAACATGGATATACCCCTTCAGAGTTAAAAATATATATGGAGCTCTTTGGTTAATAACTTTTACAGATGGCCATACGACACTAACATGGATATACCTCATGTAGGACAAATCCAAAACATCAAATATTTCTCAATCCTTTAACTTTATGATCTCAACTCAGTTTTAAAGTAATATTCAAGTTTTCAGAACATATAATGTTCAATACTATTACAGTTCAACTTTTGGGTCCTTTCTTTCATCTCATGGTATTGTT[T]ACACTAGTTCATGTGTGGACACTCCTCAACAAAATGAGATTGCCGAAAGGAGAAATAGATGCCTTCTTGAGGCCGCTTGTTCTCTTATAATTGCCA…	T/C	T/C
CG_Chr01	10087971	G	C	15|15	G	11|11	G	4|4	Intergenic				TAGGACAAATCCAAAACATCAAATATTTCTCAATCCTTTAACTTTATGATCTCAACTCAGTTTTAAAGTAATATTCAAGTTTTCAGAACATATAATGTTCAATACTATTACAGTTCAACTTTTGGGTCCTTTCTTTCATCTCATGGTATTGTTTACACTAGTTCATGTGTGGACACTCCTCAACAAAATGAGATTGCCGAAAGGAGAAATAGATGCCTTCTTGAGGCCGCTTGTTCTCTTATAATTGCCAATAATATTCCTAATTTTTTTTTTGGGAGAAGCCATGCTTACTAATACTAA[G]CCTCAGGATTTGCTTGCTTAAAAATGTTCAAAATACCCATCTTGGATAACAAAAGAGAAAAGGAACTCAAAGGCAAAGCCTAAGTAAAAGAAAAAG…	G/C	G/C
CG_Chr01	10088799	T	C	18|18	T	20|20	T	3|3	Intergenic				GACTTAACTTGTGAACTGCAAATTATGGGATATCTAGGCGAGAAATAGTAAGATATAAAAGACAACCAATAAGCCGTCGAGATAAACAGAGGGATTCTAGAAAAGCTCATCATCATTATATCTTAGCTTAGGGTTAGGATCAAGTGGTACAGAGTTTGACTTGGAAGACAAAACTTGGTATCCTCAAGCAATTGAAGAGTATGGTTCCATTGACTTCAAAACATCATTAAGATGAGTCCTTAAATAATTAATGAGAGACATAGAAGCTTGGTGATGATGCCACAACGTTTGAACTAGGGC[T]ATGAGTAAACATCGAATAGTCAGACTTAGATTGATGGAAACTAAGCAATAACCTGGATGCTTGCTATGACCATAAAATTGAAAATTTAAAACTTAT…	T/C	T/C
CG_Chr01	10088859	C	T	14|14	C	10|10	C	8|8	Intergenic				GACAACCAATAAGCCGTCGAGATAAACAGAGGGATTCTAGAAAAGCTCATCATCATTATATCTTAGCTTAGGGTTAGGATCAAGTGGTACAGAGTTTGACTTGGAAGACAAAACTTGGTATCCTCAAGCAATTGAAGAGTATGGTTCCATTGACTTCAAAACATCATTAAGATGAGTCCTTAAATAATTAATGAGAGACATAGAAGCTTGGTGATGATGCCACAACGTTTGAACTAGGGCTATGAGTAAACATCGAATAGTCAGACTTAGATTGATGGAAACTAAGCAATAACCTGGATG[C]TTGCTATGACCATAAAATTGAAAATTTAAAACTTATTAATCCTTGTATTAAAAATTTTAGGACATATTTGGATACTTTTAAAGTTTAGAGAAAAAA…	C/T	C/T
CG_Chr01	10088949	G	A	9|10	G	11|11	G	4|4	Intergenic				AGAGTTTGACTTGGAAGACAAAACTTGGTATCCTCAAGCAATTGAAGAGTATGGTTCCATTGACTTCAAAACATCATTAAGATGAGTCCTTAAATAATTAATGAGAGACATAGAAGCTTGGTGATGATGCCACAACGTTTGAACTAGGGCTATGAGTAAACATCGAATAGTCAGACTTAGATTGATGGAAACTAAGCAATAACCTGGATGCTTGCTATGACCATAAAATTGAAAATTTAAAACTTATTAATCCTTGTATTAAAAATTTTAGGACATATTTGGATACTTTTAAAGTTTAGA[G]AAAAAAAAATTTCAAATTCAAGAATTATCAAATGTTTATTTAGAGGGTAGAGACTAACTATATATATACATATAACTCGAGAGTTTGACAAATATT…	G/A	G/A
CG_Chr01	10091842	C	T	13|13	C	10|10	C	8|8	Intergenic				GCCTATAGTTTTAATATGAATATGCTTGTTCACATTAACTTTTAACCTATATTTTTAATATGTATTTTATTCATATTAATTTGTTAACCTATAGTTTTAATATGAATCTTATTCATATTAGTTTGTTATTTGAATCATATTCAAATACATTACATCTCCAATATTATATAGTTTATTTCAAAACTAACTATATATTATAAGAAATGTTTTCAAAAATAGAAAAACTGTTGAAAATTATTACAAACATAGCAAAATTTTATTTTCTATTTGTGATAGACCGCGATAGACCTAGATAGACAT[C]TATTTGTGTCTATTTGGTAAAGTGATAGATGTCTATCTGGGTCTATCGCGATCTATCATAGATAGAAAGTAAAATTTTGTTATGTTTGTAAATAGT…	C/T	C/T
CG_Chr01	10091963	A	C	14|14	A	9|9	A	5|5	Intergenic				TTTGTTATTTGAATCATATTCAAATACATTACATCTCCAATATTATATAGTTTATTTCAAAACTAACTATATATTATAAGAAATGTTTTCAAAAATAGAAAAACTGTTGAAAATTATTACAAACATAGCAAAATTTTATTTTCTATTTGTGATAGACCGCGATAGACCTAGATAGACATCTATTTGTGTCTATTTGGTAAAGTGATAGATGTCTATCTGGGTCTATCGCGATCTATCATAGATAGAAAGTAAAATTTTGTTATGTTTGTAAATAGTTTGATATTTTTTCTATTTATAGTA[A]TTTTCCATATTATAATGTATACATTATAGTAATCATATACAATTAATACATTATTCCCTAAATTAATTTGAAGACTTCAAATTATCCTTTCAAAAC…	A/C	A/C
CG_Chr01	10092225	A	G	14|14	A	11|11	A	5|5	Intergenic				TGTTTGTAAATAGTTTGATATTTTTTCTATTTATAGTAATTTTCCATATTATAATGTATACATTATAGTAATCATATACAATTAATACATTATTCCCTAAATTAATTTGAAGACTTCAAATTATCCTTTCAAAACATTGGTTTTGATAATCCGTTGTGAGCTAGCAGAGAGACCTAATGGACCTAAATATTATAAGCTGCAATGATCTGATTTTAATTAATTAAACTCTTTAATTAGATTAATCAACACTCATTAACTATGAGGCAAACTACTATAGACATAGTTGCACTTTTATGCACT[A]TAAAACATGTTACATCTATGGATATAACAATTACAAGTAAGTCGATCCTTCACGAGTTGTTCGTACAACTGGGTCAAATTATTGTTTTACCCCTGT…	A/G	A/G
CG_Chr01	10092380	C	G	27|27	C	11|11	C	5|5	Intergenic				GTGAGCTAGCAGAGAGACCTAATGGACCTAAATATTATAAGCTGCAATGATCTGATTTTAATTAATTAAACTCTTTAATTAGATTAATCAACACTCATTAACTATGAGGCAAACTACTATAGACATAGTTGCACTTTTATGCACTATAAAACATGTTACATCTATGGATATAACAATTACAAGTAAGTCGATCCTTCACGAGTTGTTCGTACAACTGGGTCAAATTATTGTTTTACCCCTGTAATTACCTCTTTCTCCTTAAGTAACACTGATTCTCTAATGAATAATTTGTTTATGGTT[C]AACCATAAACCAAGTCCTTCTCGGGTCAGTGAAAGAGTGAGATCTTATTATTGTTGAAGCTAAGACCTAGAGCTAGCGTTCAAGGGAATTACTCAT…	C/G	C/G
CG_Chr01	10092617	A	G	18|18	A	12|12	A	5|5	Intergenic				CCTGTAATTACCTCTTTCTCCTTAAGTAACACTGATTCTCTAATGAATAATTTGTTTATGGTTCAACCATAAACCAAGTCCTTCTCGGGTCAGTGAAAGAGTGAGATCTTATTATTGTTGAAGCTAAGACCTAGAGCTAGCGTTCAAGGGAATTACTCATCTACTTACCCTAAGGCAAAATGAGTGAATTTCATCTTATCTAGTTACGTTCCCAACTCCCTACTCGATCAAGTTCCCAAGATGGTAGACATATTGAGTCAGGCTAAACCTGATATGAAATTATCATGCTCTATATATAAT[A]GGGTTAAACCTGGGTTTCCTTCATTCTTGTAGGAAAAGGATTAAACCCTTTAGGAATAGGACTCTTGAGGGCTAGATCTAGCCACGAAGGAGTGCC…	A/G	A/G
CG_Chr01	10092875	G	A	13|13	G	5|5	G	3|3	Intergenic				CAGGCTAAACCTGATATGAAATTATCATGCTCTATATATAATAGGGTTAAACCTGGGTTTCCTTCATTCTTGTAGGAAAAGGATTAAACCCTTTAGGAATAGGACTCTTGAGGGCTAGATCTAGCCACGAAGGAGTGCCAGGATAGGGCCTACTAAAAATAGGCTCCAAAGAATAAGGAAAGTTGGCCTTCGTCTCTGCCTTAGGGTCGAGGCGGGCCAATTAGACCGAGTGGCCCAATTACTTCACCCTCTTGTCTTTGGCATCGGTCAAAATGAGAGGCGACCCAATTGCTTCGCCCC[G]TCTTCATTGGCATCTTTCTTGGGACAATTTTTTGCCTATCTTGGCTCCGTTTGTGATGATGCAACCATTTTTTTTTTTTTTTTAATTTTACCAACC…	G/A	G/A
CG_Chr01	10092909	G	C	9|9	G	7|7	G	3|3	Intergenic				TATATAATAGGGTTAAACCTGGGTTTCCTTCATTCTTGTAGGAAAAGGATTAAACCCTTTAGGAATAGGACTCTTGAGGGCTAGATCTAGCCACGAAGGAGTGCCAGGATAGGGCCTACTAAAAATAGGCTCCAAAGAATAAGGAAAGTTGGCCTTCGTCTCTGCCTTAGGGTCGAGGCGGGCCAATTAGACCGAGTGGCCCAATTACTTCACCCTCTTGTCTTTGGCATCGGTCAAAATGAGAGGCGACCCAATTGCTTCGCCCCGTCTTCATTGGCATCTTTCTTGGGACAATTTTTT[G]CCTATCTTGGCTCCGTTTGTGATGATGCAACCATTTTTTTTTTTTTTTTAATTTTACCAACCGATTTAACTTCCTTTGTTAGGTTTTCTCTCATGT…	G/C	G/C
CG_Chr01	10093215	A	T	15|15	A	7|7	A	7|7	Intergenic				CTTGGCTCCGTTTGTGATGATGCAACCATTTTTTTTTTTTTTTTAATTTTACCAACCGATTTAACTTCCTTTGTTAGGTTTTCTCTCATGTCTAAAATTACTCATAACAATCATAACGGTATCAATTAATTAATTTACCTGATAAATCATTACTATACTCAAAATTTAATCGATTTAGGTTGGTTTTTTTTAGGTGATATGGTAATTATCCTTTTATTTGTCATTTTCACGATATGTTGTCTCGATTATGCTAAGTTTGTAGCTACGTTTGTGTCTGATTTGTATTTTTCAACTTTTTTT[A]AAATTTTTTTTTATTATTATTCTTAAAACTAGAATATTGTACTGCATGAAAATGTATCATACACTTTGAACAGTTGTATCATACCCAGTTGCCACA…	T/A	A/T
CG_Chr01	10093405	A	G	15|15	A	7|7	A	8|8	Intergenic				TAGGTGATATGGTAATTATCCTTTTATTTGTCATTTTCACGATATGTTGTCTCGATTATGCTAAGTTTGTAGCTACGTTTGTGTCTGATTTGTATTTTTCAACTTTTTTTAAAATTTTTTTTTATTATTATTCTTAAAACTAGAATATTGTACTGCATGAAAATGTATCATACACTTTGAACAGTTGTATCATACCCAGTTGCCACAAAACCATTATCTTTTCACATATATACTTTGTTTCAAATTATATTTTCCTCCTTTCTCTATCCTCACTAGAAGAAAAAAAAAGGGATTTTCATG[A]CACAAGAGAATCTAAATTGAGAAAGAAAGAGAAAAATGTGTCATAAGAGTCGATACAACGCGTTTTTTATGGAAATACAGTGAGTTTTCATTTCTT…	A/G	A/G
CG_Chr01	10093452	G	A	16|16	G	14|14	G	9|9	Intergenic				TGTCTCGATTATGCTAAGTTTGTAGCTACGTTTGTGTCTGATTTGTATTTTTCAACTTTTTTTAAAATTTTTTTTTATTATTATTCTTAAAACTAGAATATTGTACTGCATGAAAATGTATCATACACTTTGAACAGTTGTATCATACCCAGTTGCCACAAAACCATTATCTTTTCACATATATACTTTGTTTCAAATTATATTTTCCTCCTTTCTCTATCCTCACTAGAAGAAAAAAAAAGGGATTTTCATGACACAAGAGAATCTAAATTGAGAAAGAAAGAGAAAAATGTGTCATAA[G]AGTCGATACAACGCGTTTTTTATGGAAATACAGTGAGTTTTCATTTCTTTCAAAAATTTATAATGATTTTTTGTTTTTTTTGCATCACCAGTATAT…	G/A	G/A
CG_Chr01	10093542	A	C	20|20	A	9|9	A	12|12	Intergenic				AACTAGAATATTGTACTGCATGAAAATGTATCATACACTTTGAACAGTTGTATCATACCCAGTTGCCACAAAACCATTATCTTTTCACATATATACTTTGTTTCAAATTATATTTTCCTCCTTTCTCTATCCTCACTAGAAGAAAAAAAAAGGGATTTTCATGACACAAGAGAATCTAAATTGAGAAAGAAAGAGAAAAATGTGTCATAAGAGTCGATACAACGCGTTTTTTATGGAAATACAGTGAGTTTTCATTTCTTTCAAAAATTTATAATGATTTTTTGTTTTTTTTGCATCACC[A]GTATATGATATAATCATTTATTTAACAATTAACTCGTACGCTTAGTTTCTAAATATAGCAAAACGAGCTAATATATTTATAAATATAGAAAAATAT…	A/C	A/C
CG_Chr01	10093606	C	T	16|16	C	10|10	C	13|13	Intergenic				GCCACAAAACCATTATCTTTTCACATATATACTTTGTTTCAAATTATATTTTCCTCCTTTCTCTATCCTCACTAGAAGAAAAAAAAAGGGATTTTCATGACACAAGAGAATCTAAATTGAGAAAGAAAGAGAAAAATGTGTCATAAGAGTCGATACAACGCGTTTTTTATGGAAATACAGTGAGTTTTCATTTCTTTCAAAAATTTATAATGATTTTTTGTTTTTTTTGCATCACCAGTATATGATATAATCATTTATTTAACAATTAACTCGTACGCTTAGTTTCTAAATATAGCAAAA[C]GAGCTAATATATTTATAAATATAGAAAAATATAAATTACTATCATCTATCACTGTCTATTAGTGATACTGATATATGTCTATTAGTGTCTATCATT…	C/T	C/T
CG_Chr01	10093631	A	C	13|13	A	10|10	A	11|11	Intergenic				TATATACTTTGTTTCAAATTATATTTTCCTCCTTTCTCTATCCTCACTAGAAGAAAAAAAAAGGGATTTTCATGACACAAGAGAATCTAAATTGAGAAAGAAAGAGAAAAATGTGTCATAAGAGTCGATACAACGCGTTTTTTATGGAAATACAGTGAGTTTTCATTTCTTTCAAAAATTTATAATGATTTTTTGTTTTTTTTGCATCACCAGTATATGATATAATCATTTATTTAACAATTAACTCGTACGCTTAGTTTCTAAATATAGCAAAACGAGCTAATATATTTATAAATATAG[A]AAAATATAAATTACTATCATCTATCACTGTCTATTAGTGATACTGATATATGTCTATTAGTGTCTATCATTAGACATATATCATTGATAGACACTA…	A/C	A/C
CG_Chr01	10093961	G	T	16|16	G	8|8	G	9|9	Intergenic				TCTATTAGTGATACTGATATATGTCTATTAGTGTCTATCATTAGACATATATCATTGATAGACACTAATATTTTGCTACACTTGAAAATATTTTCATCCATTTTGTCATTTGAAACAATTATTCTAATTTAATTTATAAGTAGGATGTTTTCAAAAATAGAAAAACGGTTGAAAATAATTACAAATATAGCAAAATTTTAATTTCTATCTATGATAGACGAGACCTAGATAGACAGCTATCACTTTACCAGATAGACACAGGGTTTATCGTGATCTGTCACATATAGAAAGTAAAATTTT[G]CTATATTTGTAAATAATTTGATATTTTTTCTATTTATAATAATTTTCCTAATTTTAATTTTAATTTCATAAAAGAATAAAAATGTGCTTTCGATGG…	G/T	G/T
CG_Chr01	10097004	A	C	24|24	A	5|5	A	7|7	Intergenic				AGATTTTTATTTTTTGCATCTACAGGTAAAAAAGAAATATTATTTGACATATGTGCAAGCAATATATATATGTATTTTCAATAAAGAAACAATGACAAACATTTAATGTCGATCAGAGTCTTTTAAGACCAACATCAAAGGTAACCATCATCAAAGAAGTTATTATTAAAGGTGTTTAATGTTTGCCTTTAATGTCAATCGAAAATCAACATTAAAGATGAGTGACATTGAAATATTGGTCATATATAATGTTGGTTGAAAATCAAAATTAAAGACAACCGACATTAAAGATATTTAATA[A]TACTTTCTTCAATTTCGGTTGTTAACTGACATTGTACCCCTATAATGTCACATTATAGCCAAATTTTTTGTACTAGACTAAACTTTATGTCTATAT…	C/A	A/C
CG_Chr01	10097949	G	A	16|16	G	6|6	G	8|8	Intergenic				AAATGACACCTCATAAATTAGCTAAAAAATCATACTTAATACACATCTAATAAAATAATCATATTATTTTATTATAAAAATAAATATACTTTACGAATTGCATCTAGTAATAAACTAGTGTTCTAAAAAGATAATGTTTTTCAATTATTTTTTCAAACATTTGTGATTCCAAAGACTTTATAGGATAGACCATTGAAGAAATAAATTACTAGACAATCATAAAAGTCGTATGTTACCATGCATTGACATTAACAAAACACACGTTTGATTAATTTGTTTATTTCGATGCACAACAAAAGT[G]TCGAGCATTTCTCTCGGTGTTTTCCTAGAAAGAGAGCAAAAATATTTATATAACTTGAATTTCTTGTAGTGTAATCTCAAACATATTTTCTAAAAG…	G/A	G/A
CG_Chr01	10098039	C	T	14|14	C	14|14	C	9|9	Intergenic				TTACGAATTGCATCTAGTAATAAACTAGTGTTCTAAAAAGATAATGTTTTTCAATTATTTTTTCAAACATTTGTGATTCCAAAGACTTTATAGGATAGACCATTGAAGAAATAAATTACTAGACAATCATAAAAGTCGTATGTTACCATGCATTGACATTAACAAAACACACGTTTGATTAATTTGTTTATTTCGATGCACAACAAAAGTGTCGAGCATTTCTCTCGGTGTTTTCCTAGAAAGAGAGCAAAAATATTTATATAACTTGAATTTCTTGTAGTGTAATCTCAAACATATTTT[C]TAAAAGAACTTAACAAACATTATTAGTGTGGTGTGAGAATTTGAACTTTGTTTTAGTTCTTTAACCATTAATTTAAACCCATATTAGCTCTTTTAT…	C/T	C/T
CG_Chr01	10098148	T	A	15|15	T	11|11	T	7|7	Intergenic				AATAAATTACTAGACAATCATAAAAGTCGTATGTTACCATGCATTGACATTAACAAAACACACGTTTGATTAATTTGTTTATTTCGATGCACAACAAAAGTGTCGAGCATTTCTCTCGGTGTTTTCCTAGAAAGAGAGCAAAAATATTTATATAACTTGAATTTCTTGTAGTGTAATCTCAAACATATTTTCTAAAAGAACTTAACAAACATTATTAGTGTGGTGTGAGAATTTGAACTTTGTTTTAGTTCTTTAACCATTAATTTAAACCCATATTAGCTCTTTTATGTATAGGATAAC[T]TTTTTTTTTTCTAAGCTATAAAAAGTATAGGATAAATTTAACATGAATTTCAAAATATAGTTTGTGTATATTTGCAATTTTAATTTTATCTCTAAA…	T/A	T/A
CG_Chr01	10098765	G	A	22|22	G	16|16	G	4|4	ClCG01G008480		promoter		ATGATAATTTTGATAGCACATCTTCTCAGCATGGTGGGATTGACATTTCAAGATTTTCATGGCCTTACAATTTTGGTAGGAAATTTCATTTTTCTTCTCATTTCGACAAAATTTCGAAAAATTTTTTATTTTATTTTTCCTCAATTTCAACAAAATTTTTACAAATCTCAAAATTTCGAGAAATTTCAAAATTTTGATTTTTTTTTTTTTGAAATTAGCTAAGTTAACTCAGTTTAAGTTTTTCAGTTTTATGATTTTAATTATACGCAATTGTATAGTTTAACACGCGTCATTTCTCAT[G]ATGGATATGAAGTTTTTTCAATGTGATACTTTTTCTAATTTCCAACTTTTCTCAATTTTTAACTTTATTTTCAATTTGAAATTCATTTCTAAAAAA…	A/G	G/A
CG_Chr01	10099815	T	G	13|13	T	7|7	T	9|9	ClCG01G008480		promoter		TTCTTTTTGTAAGATCTTTTCATTTCAAAAAGTAAGCTTGAATAATGCTCACAATTTCTTTGTTTTATAGAAGACCTTTTCAAAATAGTTTTCAAAAATCTATTTTTGTTTTTAAATTCATAAAAAAAATTTTTAGAAAGACAATTAAAAAAAAATGTTGTTTTCAAATATAGAAAAATAAACCAAAATATTTACAAATATAACAAAATTTAACTGTTTATCTGCAATAAACTGTGATAAACTACTATATGTGTCTATCAAACTACTATATGTGTCATGATATTGATATTTTGTTATTAT[T]TGTAAATATTTTTAATATTTTTGTCATTTAAAATAATTTTTTTTTAAAAAAAAATCAAAATAGGTGACTTCTTTTGTCCATCAATGTGGAGGTGAG…	G/T	T/G
CG_Chr01	10100873	C	G	16|16	C	15|15	C	5|5	ClCG01G008480	ClCG01G008480.1:CDS,exon	CDS,exon	Sucrose synthase	ACACTTTCACAAACCAAAAACCCCAATTGGCCAATGCCCATTTGGCCTCTAGGCCTATAAATTCCCCCATGAGTCGAATTCTTATTTCATATATATTTTTGTTTTTGTGAGGAAAAAAAATATAGGAACATTACTATGGCTTCTTCAGTGGTGAATTATCATAATGGTGAGTTGATTGCTGATGGAATTGTAGAGGCATTGAAGCAAAGCCATAATTCTATGAAGAGATGCTTTGGTAAGTTTGTAGAGAAGGGGAATAGGAGCTTGAAGAAGAAGCAATTGATGGAGGAAATGGAGCTT[C]TGATTGATGATAGAATGGAGAGGAATAGGATTATGGAGGGTGTGCTTGGTCATATGTTGACTTCAACTCAGGTTGGTCTAATCTAATCGACCCTTT…	C/G	C/G	1	NONSYN	NONSYN:ClCG01G008480.1	L(CTG)->V(GTG):ClCG01G008480.1
CG_Chr01	10102428	C	C	16|16	A	7|7	A	3|3	ClCG01G008480	ClCG01G008480.1:Intron	Intron	Sucrose synthase	GTTATCAAATGGACCCAAAAACGAAACGAATAAAAAACATATGTTTCTTACATGGGGTTTCTGTTGCCTTCTCTCTCTCTGAGTTTGAAATTACTTTATATGACAGAAACTTATGATCAATGAGACTCTAAACACAGCTTCCAAGCTCCAAATGGCACTAATTCTTGCTGATATTTTCCTCTCTGTTCTTCCTCCAGACACCCCTTATGATAACTTCCATCTCAAGTGAGTAACCTTACTCGCGCTTTTGGTTAAAAAGATTAAATATATCACTAACATATTAGCTTAATTTATCGAAAT[C]AATAATATGATTTAACATAGTATTATAACAACACAAAGTCATTCTGAATTTTGTAAACTTATTTTTGATATTAATTGACTTCATGACTAAGATTAA…	C/A						C/A
CG_Chr01	10103305	G	A	15|15	G	7|7	G	4|4	ClCG01G008480	ClCG01G008480.1:Intron	Intron	Sucrose synthase	CATCTCCGGATCGTAACAAATATTTCAATGAAAATACTATTGATATTTCTTCGATATTGTTTACTATAATTATCTAACATCGGAATCCGAAGAAGAATATTCATATGATTGAGACGTGTTGAAAAAGATTATTGTTGAAAGAAGAGAAAAAAGAATGAAGGTATAAAGAAAAAGAATAATACTTGGATGCGGCCTAGGCTACATCCATCTTCATTCATCCATTTCAACCAAAAAAAAAAAAAAAAAAAGTTTGCCAAATTGCAACTTGTGATTAGACACTTAGATGAGCTACACAAAGAT[G]GATGCAATCCAGGATACACCCAAGTCTTTTTTTTAAAGAAAAATGACCTACCAATTCATATTCCTATTTCATTCTTTGCTTATATATAAACCATTT…	G/A	G/A
CG_Chr01	10106766	G	T	8|8	G	6|6	G	4|4	Intergenic				ATTAATATTCAACATTAAACTCAAAAAATCTATGAGCTCTCTCTAGCTCAACTTAAAAAACATGTATTCTACTCAAAATGCAAGTACTATTCAATGTCATAGACTTTTGTGAGAGTATGTATATAGGTAGCTTAATTTTTTATTGTCAATTCAAGTATAGCTTAGTGGATATATAAAACGCCAATTATAGTACAATTTCATCACTATAATAGTTGAACTCACCAAGAAAAAGTCTAACTTACACCTAAAACACATTTTTCTCCATTTGATATTGCAAATAACATTTTAATAAAACACAAA[G]CAGATAACAAATAACCTTACATTTAAAAAGTTGGTGAATGAAGTATGAATTCAATTATATCTTAGTTGTATATGTGATTTGCCTCATTAAGTCTTT…	G/T	G/T
CG_Chr01	10110541	G	T	19|19	G	12|12	G	5|5	Intergenic				AAGGTAAAAAGGTTTTCTATTGGGGCTGTTGACTGAGAAATTTTGACCAATCACAAACCGCCACATCAATTATGATTTGAAATAGACCAATTACAATTTACACATGTTCGCAAATCAAATGACGTCATTTGTCTAAGCATTAATCCACCGAGAATGTCAACTAGTCCAATCAAATTATGTCACGTGGCAATTAGATCCCAAGCTAGGTTAGCCAAGACGTATTAAATAGATTTGACCAAATTTGAATAAATTTATGAAAATGGATTGGATTAAGCTCGAGGATAAAGGTTGTGCGCAAAG[G]TAACTAGGCCCAAGCCCATACAAGGTCTCCAAAACTCTATAAATAGAGAAGACAACATGTTTGTTTGTGACATTCATTATGACATCTATTGAATCA…	G/T	G/T
CG_Chr01	10110937	C	A	17|17	C	14|14	C	5|5	Intergenic				ATTTAGTGGCAGATCCAAAATTTTAAGGTAGGGGGGCATGAATGTATATATAAAGTCAAAAGTTTAGCCCATAAATTTCTAGATTTTTGTTTATATATAGTTTCTAATTTTAAAAAAAATATTTAATAGGTCTCTAAATTCTTCACTTTTGTGTTTAGTGGATATCTAAAATATCAATTATGCATTTAATAGGTCTCTTACATATTGGAAAATGTTAAAAATTAAATGTTATATATTAGACATTAAATTTAAATTTGTGCTCACTAGGTCTGGTTAGACGTCTTTTTAAGACTAATTTAT[C]AGTTAACTACAAAATTTAATGCTTAAAGTACAATTAGGCACAAACTATTTCTTTTGTCTTATATAATAGCTAATTTTTAACATTTTTGTGAGATCT…	A/C	C/A
CG_Chr01	10111308	T	A	13|13	T	6|6	T	5|5	Intergenic				TAATTTTTAACATTTTTGTGAGATCTATTAGACATAAAATTGAAATTTATAGATTTATAAGACATTTTAAGGGACTAGTGTCAAAATTAAAAGTCTTTGAATTTATTAGTAACAATTTTCAAAACTTAGGGACTAAACTTGTATTTTAACCTTCATTTAAATGTAAGCAAAAACTATTCAATCAAATTTTGTAAAATAATTTTATAAAGATTAAACGAAATTAAGTTTTTTGATATTTTCAAGTATGTTCAAATTAAAATATTATCTATATTTTCTAAAAATTAAAATTAAAATAATTTT[T]AAAAAAAATGAAAAATGAAAAGTGGGCTTCCCAAGACTTGTACCTTCAACTTGATGGCTAAGCCATGTGAAAAAATTGTGCCTCTTCCACCATTGA…	T/A	T/A
CG_Chr01	10112614	T	G	18|18	T	9|9	T	8|8	Intergenic				CTTATGATTGGTATACTAATTTCAAGCCTAAGACTATTTACAGTTGGGAGTAGCTTGAAAGAGAGTTTCTCAAATGCTTTTATAGTACAAGTTGTACCGTTAACATGATTGAGCTCACTACTACCAAGCAGAGAAAACGTGAACCAAGTTGTTTGACTATATCAACCATTGGAGAGCTCTAAGCCTCAACTGCAAAGATCGATTGATTGAAGTGTCTATGGTCGAAATGTGTACCCAAGGTATGCATTGGGAACTTCTTTTCTACATTTTACCAGAAATAAGGCCTCGCACATTTGAAGA[T]TTGGCAACTTGTGCCCATGATATGGAGTTGAGTATTGCTAATCCAAGAAATAGAGCTTTTTTAGTCTCTGACATAAAAAAAAAAAAAAAAAAAAAG…	T/G	T/G
CG_Chr01	10112940	C	T	11|11	C	12|12	C	5|5	Intergenic				AGTTGAGTATTGCTAATCCAAGAAATAGAGCTTTTTTAGTCTCTGACATAAAAAAAAAAAAAAAAAAAAAGAATGATGACAAGACTCCAAAAGAATCTTTGGTTATCAATACAACCCCTCTCAAATTGTTTTCAAAAGGAAAAGGCAAGAAGCCTAATAAGCATCTACAAAATGAGAAGACTCATAAAACTTTGAAGGAAAGGTAAGAATAGTAGTGTGCAAAAACAAAAAAAAACTGTCGACTAGTTCGGTTCGGTCCTCGGTTCAGTACCCTAAAAAATTGGCGAAAACTAAATCGAA[C]CGTGAGAGAGAGAGCGAGAGCGAGATTGATAAGAGCGAAACTCAGTCTCGCTCTCGCTTTAACTGAACCATCGGTTAAAACCGCACCAAACCGACT…	T/C	C/T
CG_Chr01	10113407	A	G	15|15	A	8|8	A	7|7	Intergenic				ATTGAAAATCGAAAACTTCAGTTTGGTTCATGGTTCGGCCGAAAATCGGACCAAATCGAACCGTGCACACCCCTAGGTAAGAAAAAGTCTATCCTTTTTTAAATGCTTATATCCCTAATATGTTGGGAAAACTTCTAAAGATGCAACCGGTTACTTTCTGAGTGTAAAGAACTGGACTGAAGGGATAAAAACCCTAATGCAACAAGAGACCACAAAACCATTTTCGAAATTACATTTAGAGTTTAGAAATACCGTGCACTGTCAAATATACAAAAATAATTACTGTATACATTTAGGTCA[A]GCAAAAAAATCAGAAAAGAAAAACTCATACTGAATCTCTGAGAAAACTCTTTTGGGTTTAAAAATTTACACTAAGAACCCTTCCTATCCTCTAAAA…	G/A	A/G
CG_Chr01	10113767	T	C	13|13	T	9|9	T	3|3	Intergenic				AAAAATTTACACTAAGAACCCTTCCTATCCTCTAAAATATTAGAGGTTGTGGTTTGTGGGAACCAACTTTGAAAAAAGGGAGGGAAAATTTTGAGATAAATTTTGTGGGGAAAAATGGCAGAAAGGTTCTGGCCTTTCTTTTTCAGCTTGATCAACCTCTCAAAACCTCTAAGAATTGAGAGGTTTTTATCGACGGTATGAGGAAGAGAAAAATGACAGAAGTGGGATCACTCTACGTTTCAAATAACTCTCCTACGTGAGAGTTATCTATTTTTATTATTTAATTAATTAAGTAAATAA[T]TAATATAATCAATTAAATCCAATTTAATTAATAAATTCATTTAAATCACACATAATCTATAGTTTTAATTCAATTAATTTAATTAAATTGAATTAA…	T/C	T/C
CG_Chr01	10114121	T	C	12|12	T	14|14	T	6|6	Intergenic				AATCTATAGTTTTAATTCAATTAATTTAATTAAATTGAATTAAATCAAATAATCAATTAATTCTCTAATTAATCAAGTACCAAATTCAACTATATTTAACTTTTATTTGAATCAAATTCAACTATATTTTTTCCATAACATATAGTTCTTAATGTGCATCTTATATGCATTAATTATAACATATAGTTTTAATATGAATCTAATTCATATTAAATCAATATTTGAACTATTTCAAATAATATAAACTTTATATTATAATGTATCATTATACATTATATTATTTTCCTAAGTGAATTTGAA[T]ATTTCAAATTTCATTCAAGACTTAATTACCTCAATACCAGTTAAGAGCTAGGAAAGGAACCGAATAGACCTATAGATCAAAAGCTCCAATGATATG…	T/C	T/C
CG_Chr01	10114312	T	C	12|12	T	10|10	T	7|7	Intergenic				ATATGAATCTAATTCATATTAAATCAATATTTGAACTATTTCAAATAATATAAACTTTATATTATAATGTATCATTATACATTATATTATTTTCCTAAGTGAATTTGAATATTTCAAATTTCATTCAAGACTTAATTACCTCAATACCAGTTAAGAGCTAGGAAAGGAACCGAATAGACCTATAGATCAAAAGCTCCAATGATATGAGATTAATTGGCTAAACTCATTAACCACATTAATCAATATTCGTTAACTATAGGTCTACTTCACTAAAGACCCACAGTTGTACTATTCTTAGTG[T]AGATATATTTCTATGTCCACGAATAGAGACCAATAACAGCAAATTAGTCCTTCAAAAGTGTTCGTAACACCAGCTGGGTTAAATTACCGTTTTACC…	T/C	T/C
CG_Chr01	10114786	C	G	20|20	C	9|9	C	3|3	Intergenic				AAACTACTCTCGAACTAGCGAGAAGGTAGGGCTCTTTGTTCAAGTCTCGAAGACCCCACTTAAGGGAACACTCATCTACTTACCCTAAAGTTGGGAACGAGTGAAATTCATCTTGTATAATTATGTTCCCAGCTCCCACTTGGTTTTGTCCTCAAAATGGTAGGCATATTGAGTCAGCAAACCAGCCACTCTCACCCATACAAATCAAAGGACAATCCCTCATGAACAGGAGTTCATAATATACTCAAGATTAAGACTAAGTTGCCCAGGTCATCCTATTGAAATGGAAACCAAACTAAT[C]AACGCAGTTACATCTAGTGGTTACTATTTCGAGGTTTGTTTTTATGCAAACTCACTACATAGGATACCCTCACTCGCATGTCACCTACAGGAACGT…	C/G	C/G
CG_Chr01	10115252	G	A	16|16	G	13|13	G	3|3	Intergenic				AGCCTTATCCCTATACTATAGACCCTTTAGGCTGTGTCTTAATCATTGATCCTCGTATGTCTCTACATACTGTTCAAGACTCATAAGATAGCCTAAGATGTTAGTTTATTGGATTTAGGGTTATTAAGACAAAACAAACAAAAAACAATCAATAATGCTTGTTGAAATAACACATTAATGAATCTTTATTAATGATTTTAATGACAGTCAAATGATTACATTTATAATCTACGAGTTTTAGGGCATAAAACCCAACAGTCCCAGACATCATGTGTACCTGATGTTTTGTCTAAAGCATCC[G]TCGAGTCGCACATGACAATGTTGATCTCATTGTTACCATCCAGCTGTACTCTTTGGTCTCTCAGACCTTCATGTTCGTCGTCATTTTGACAACTTA…	G/A	G/A
CG_Chr01	10115343	A	C	11|11	A	4|4	A	7|7	Intergenic				CCTAAGATGTTAGTTTATTGGATTTAGGGTTATTAAGACAAAACAAACAAAAAACAATCAATAATGCTTGTTGAAATAACACATTAATGAATCTTTATTAATGATTTTAATGACAGTCAAATGATTACATTTATAATCTACGAGTTTTAGGGCATAAAACCCAACAGTCCCAGACATCATGTGTACCTGATGTTTTGTCTAAAGCATCCGTCGAGTCGCACATGACAATGTTGATCTCATTGTTACCATCCAGCTGTACTCTTTGGTCTCTCAGACCTTCATGTTCGTCGTCATTTTGAC[A]ACTTAGACCTTCATGGACACCATCATTCTTAGGCAAATGAGTTTTTGCATCCACAGATTTACCCTAAATGTGAAAGGATTTGAATCCTCTTGACAA…	C/A	A/C
CG_Chr01	10115363	C	G	12|12	C	10|10	C	11|11	Intergenic				GATTTAGGGTTATTAAGACAAAACAAACAAAAAACAATCAATAATGCTTGTTGAAATAACACATTAATGAATCTTTATTAATGATTTTAATGACAGTCAAATGATTACATTTATAATCTACGAGTTTTAGGGCATAAAACCCAACAGTCCCAGACATCATGTGTACCTGATGTTTTGTCTAAAGCATCCGTCGAGTCGCACATGACAATGTTGATCTCATTGTTACCATCCAGCTGTACTCTTTGGTCTCTCAGACCTTCATGTTCGTCGTCATTTTGACAACTTAGACCTTCATGGACA[C]CATCATTCTTAGGCAAATGAGTTTTTGCATCCACAGATTTACCCTAAATGTGAAAGGATTTGAATCCTCTTGACAAAAGCGTTTAATCGCTCTACC…	G/C	C/G
CG_Chr01	10116103	T	C	11|11	T	5|5	T	4|4	Intergenic				GCATTGAATGAGAGTTGTTTTGTTATTTAATAATAATAATAATAATATCTTTAATTAATATAAGTTAATAAATAAAATTTAGTTAATTTATATATAATAATTAACTATTAATTAAATAACCATTTAATTAATGAAATCTTATTTAATTAATTAAAAGAAATAAAATACCATATATTTGATTCAATGTGTCATAATACACATATACTCTTATAACTTATAGTTTTAATATGAATCCAATTCATACTAATTTAATATTTAAATCCTATTCAAATATTAATATTCTCATATTATAAAGTTTTT[T]CTCACATTATAAACTTTATATTATGATGTATCTCATACGTAATGTTAATTGTATCACATACAATTAATTCCCTTGATTAATATGAACACTCAAATT…	C/T	T/C
CG_Chr01	10116160	C	T	8|8	C	7|7	C	4|4	Intergenic				ATATAAGTTAATAAATAAAATTTAGTTAATTTATATATAATAATTAACTATTAATTAAATAACCATTTAATTAATGAAATCTTATTTAATTAATTAAAAGAAATAAAATACCATATATTTGATTCAATGTGTCATAATACACATATACTCTTATAACTTATAGTTTTAATATGAATCCAATTCATACTAATTTAATATTTAAATCCTATTCAAATATTAATATTCTCATATTATAAAGTTTTTTCTCACATTATAAACTTTATATTATGATGTATCTCATACGTAATGTTAATTGTATCA[C]ATACAATTAATTCCCTTGATTAATATGAACACTCAAATTCTTTTATTTCATTGTTTTAACCTGTTTTGAACTACTAGAGGAACCTAATGGACCTAC…	C/T	C/T
CG_Chr01	10117247	A	G	13|13	A	3|3	A	3|3	Intergenic				GAAACCGTATGTAACACTGACAACATTTGTAACACTTACAAAGTGGGTCGTATCCATGGCGTTACCAGGATGAGGCACCCAACCTTACTCATATACTATAGACCTTTTAGGTTATTTCTTGAACACGATCCAATTGTATGTCAACCACATATTGTTCAAGATACATTAAATAACCTAGGATCTTAGTTTATTGGATACAAGAAAATAACAATTATCATAAAAATAAATAATACTTTATTAATTTATTTACAAATTTATAGACTACAAGATTTAAGACATAAATCCCAACAAAATGAACTT[A]AATTATTCAATATAAACGAAAATATAAATGAAAAAGAAGTGTCAATAATAAAATTTTATTATTGTTTTGTCATACCTTAGACATTCGGCGGAAATA…	A/G	A/G
CG_Chr01	10118264	T	C	7|7	T	10|10	T	5|5	ClCG01G008490		promoter		AAACTAATTATAACAACTAACTTGGAATGTGTGACGGAGGTCGTACAAACTATACGTTTGTTGTTTCCCATCCCTACTCTCCTTCAATTTGTCTTGCTCGGTGCATACCTACCATGGTTCCACCAACTATCTTGCCCGATCCATACCCAGCCATAAAAATTCTTCCCCCGCCTGGTCAAAATCCGCCCAGGGCAAGACCGGGCCAAAAAATAGAGAGACCCCTACCTACCTTGCCTCGTAAAACTCGACTAGACCAAAACCATGCCAAAATCAGAGAGATCCCACAACTACATCGCCCGG[T]CAATACTTGGCAGGGGCAAGTACTGGGTGCACACTTCCCCACTCTATACCCGACGAGGTTGGGCCACTTTCGCCATCCCCAAAATTACGCCCGACC…	T/C	T/C
CG_Chr01	10118377	G	A	11|11	G	6|6	G	3|3	ClCG01G008490		promoter		ATGGTTCCACCAACTATCTTGCCCGATCCATACCCAGCCATAAAAATTCTTCCCCCGCCTGGTCAAAATCCGCCCAGGGCAAGACCGGGCCAAAAAATAGAGAGACCCCTACCTACCTTGCCTCGTAAAACTCGACTAGACCAAAACCATGCCAAAATCAGAGAGATCCCACAACTACATCGCCCGGTCAATACTTGGCAGGGGCAAGTACTGGGTGCACACTTCCCCACTCTATACCCGACGAGGTTGGGCCACTTTCGCCATCCCCAAAATTACGCCCGACCAATACCCGATGTCCTC[G]GATGAAGCTCGGTCAAGTATTCATCATTTTCTGGAAAATAAAAATGAAAAGTTAATGCACAAAAACTCATTTTTAGCTTCAAATAATTCAGAAAAC…	A/G	G/A
CG_Chr01	10118726	A	G	19|19	A	11|11	A	7|7	ClCG01G008490		promoter		AAGTTAATGCACAAAAACTCATTTTTAGCTTCAAATAATTCAGAAAACAGCAAAAGTGAAGAGTATATGCATAAAGTGAACTAAAAACCAAGAAATTTTACTCAAATTTAAAAAAACACCTAAGGCACTATTTCTAAAAAAAAATACGAAAAGAACACCAAAATGGGTGCATACAAATAAGTAACATTCTTAGAAACATCAAATGTGCAACAAATGTAACCATAAAAAATGTGAAACTTTTTAGATTAGAAATTATTTGTTGAGTAAAAACCCTAAACTCCCAAAAAATAGGAGAAAAAA[A]TGAGATTGAGTTTGAAACTTACTTGTTGAAGAAATGCAAGGAATTGGTTGAAGTAGCTGAGAAAGATGGATGGTTTTTGCAAAGAAATTGGTGTGG…	G/A	A/G
CG_Chr01	10119786	T	C	9|9	T	6|6	T	4|4	ClCG01G008500		promoter		ATTTAAACACTTACATGTTTGGTTAGATCTTTTTATAAGCGTTTATATACATAACCTTGTTTGGTTTGTCCTATACAAAAAAATGTTTACATGTAAGTTAAATTACCATAAAGAACTATTAAAAACTTTAAACTAATTTCATAAACAAACAAATATAATTTTGATTTTTTTTAGAAAGAAATATATTTTGAAATTAATCGCATGTTATCTTGAAATTATTGAATTTTTTTAGAAACTTGAAATTATTGAAGTTAAAGCTAAACATTAATTTTATTTTTTGTATTAAATTTTTTTGGACAA[T]TAAATTTAGAAGCACAAATATCTTGAAATATAAGTACAAAATCATAAAAAATATAACTTATCTCCAACAATAAAACATAAATAAACTATAAGGGTT…	T/C	T/C
CG_Chr01	10121127	G	C	6|6	G	9|9	G	6|6	ClCG01G008500		promoter		AAAGCCATCTATAATACTTATGTAGTTTTTTCAAAAATTAAAAATTAAAAATTAAAACCGTGACTAGGCTATGACCGGTGGACTGTGGAGCTTTAGAATCTCGGATAGGTTAGCCACTTGAGTTCTTTCTTAGTCTAACGAGTTGCAATAAGGTTTTTCTCTTAGGGTGGGCAGCTGCATTGACGAAAATCAAACGCCACGCTCCAAATAAAAATCAACTTCACAAACAAAAAAAAATGAAAAAAATATATTGTAAAATCAAACGTCAAACTCCAAATCAATTTGAAGCCAACCCATATA[G]ATGAAAGTTTAATGTTAACAAAAACTTGCAAATCAACCCCGATCCTCACCTGTCCCCGATCCTCACCTGTTCGATTTCTCTAGCGACTACACAACG…	G/C	G/C
CG_Chr01	10122514	A	G	13|13	A	6|6	A	4|4	ClCG01G008500	ClCG01G008500.1:Intron	Intron	rRNA-processing protein UTP23, putative	ATAAGTTAAATGGTGGCCTGAATCCACAACATGTAGTGTAGAATCTCACAGCTCTCGGTTGATGCTTTTGTTTTTTTTATTCTCATCTACAAAAATCAACAAATAAAACAAATAACAAGATAAACAAATTTGAGAGAACTTTATGAACAAAAAAAAGAAGAAGCAAGAAATTTGAAATTAGTTCGATTTTAAATCTTGTTTTTATGAAAAGGAAAAAAAAAACACAAACAAATTAAATCTGATGTATTCTTGTTTAAGTGTTTTATTATTTTGATTTGTTGTAATTTATAGTTACTATTT[A]GTAACTTTTGGTCTGTTATTCAAACCAACCGCGTGGCTTTAGTTTTTTAGTCTTAGATTGTTTTAAGGATTGGCCAACCTCTGGCAACGACATTTG…	G/A	A/G
CG_Chr01	10124334	C	T	13|13	C	7|7	C	4|4	ClCG01G008500	ClCG01G008500.1:Intron	Intron	rRNA-processing protein UTP23, putative	TGGGTTGGGTTGTCGAGTTGTGTGTGTGTTTTTTTTTTTCCTTTTCTTTTCTCTCTTTTTTTTTTTGGTAAAACACATTGCATCCATGAACCACTAATTGACATATCCATTAATCTAAAGATATATGTAGAAAATACATTGATCAAGATAAAGTATAAAATAGTTTCTTAAAACACTAATTGGCATATCTATGAATCCATAGTCACAAACATATCCATGAATTGAACTTCTAAAACATAAAGTTCAACATATCCATATCCATGAATCCATAGTTGACAAACAAAATATTACAATGCATAA[C]AACATAGTTCTTAATAGTTAATCCTATAAAATTACAATTACATAAGGCAGTCAACAACTAAACTATGAACCGAACTCTCTAAAACTGCAAGTCCGC…	C/T	C/T
CG_Chr01	10130352	T	A	15|16	T	5|5	T	5|5	ClCG01G008500	ClCG01G008500.1:Intron	Intron	rRNA-processing protein UTP23, putative	GTGCTTCTGAATGCCTAGTAGTCTATTCTAGAATAAGCTGATCATAATGAGATTTTAGTCTAAAATGTTCTTGGAAATTCATGTCCTAATCTAAGGAAATCTTAATATAGTCATTACTCATTGTCATTGAGTTCAATAGCTGATTTTTTTTTCTTCTTCATAATCAATTCTGTATAAATGTAAGCATAGGTAAGGGGGAGACTAGGGCTTCAACTTTTTGTTACTCTCCATGGTTCATTAGAAATTCATGTATATCTATTTTTAAAGTTAGACCTTGTTTTATAACCATTTAGTTTTTAA[T]TTTTTTTTTTTTTTCTCCCAAACTGTTGTTGGCAAGCTTTTCATTTTCCATCAAGATATAGTCATGAGAATGCAACTTTTGTTATTTTTTCTTTGA…	T/A	T/A
CG_Chr01	10130702	A	G	16|16	A	7|7	A	9|9	ClCG01G008500	ClCG01G008500.1:UTR,exon	UTR,exon	rRNA-processing protein UTP23, putative	ATCAAGATATAGTCATGAGAATGCAACTTTTGTTATTTTTTCTTTGATACTTGCATCTTGCTGCTACTCTAAACACACTAAAATAATTATCATCTTATACTTCTATGCATTCTATTTCAATGTGTATTCCATATATTTGTATGGTCTTGTGGTTGTGATTAAATTGTTCTTTCTCTTATGTGCTAAAAGAAGAAAGATGATGCTGCATCAAAGCGGACTCGAAAACGAAAGCGGTCGCGGAAGGCCAAAACGCCAACAGAGACAACCGTGCAATAGTTGGGTCCATATTTGTTGTGCCTT[A]GGAAATTTTGTTGCTTTGAGGTAAATGGTAGGATTATTTGGTTTTAACTTGAAGCATCCCTAGCTTGAGAATTAGAAAGTTGCAAGAAGTTAATGC…	A/G	A/G
CG_Chr01	10131486	A	G	13|13	A	10|10	A	5|5	Intergenic				AATACAAAATATCTTGAATAATAACATTGATCTCAGCAAAAGAAAACAATTCCTTGTTAAGCAGCCTGATAAACTCCAAAGCATCGAACTCCACCTCCAAAGGTGGAATAAGACTCGGCACTCAACCAACGATTTTAGCCCTGCAAGGATGGCCTCAGCTTGCAGCCACCAAAAACAACATAACTCTCATGGTCTTGGATGATCCACCCAAAGCCTCTTTTCCTTTTGATATTGAACCAAGCAGTGTCCACATTCAACTTCCAACACTTAAAAGAAGGTGGAGACTAACTAAAAGGGGTC[A]GAGGATCAAAGATAACACCATTAACACGACTTTTAGCAACAACGCCATCAATAGGGAGGAAGGAATCAATTGCCACTCTAAGACAGTCAAAGAAAG…	A/G	A/G
CG_Chr01	10132979	G	A	13|13	G	4|4	G	3|3	Intergenic				ATAATATATTCTTGTTCATCACATGCAATATATTTTTTAAATAAAATGTGGATCAAAAAATAAATTTATAAAATGGCTACTTATTTGTCTATGTAGTTTTTTTTTTTATAGATTTTTTTAATTGAAAGGATTTAAATTTAACATGATTTGACTCATTTGAGCGAGATGATATTAATTTTAATAATTTTTTATTTAATTTAAATTATATTTTTATTTCATTTAAATTATATTAGGGTGGGAGGTTTGATCTCTCCTCTCCACAATTATAGACTAAAATTAGTAATAATACTTATTTTTTTA[G]TTAATTGAATGTTTTTATTTCATCAGTAAAATTATTTTTTCCATGTTGTGTAGTTTCACTCATATGAATTTAATATTTTTAACTAATTTTTTTATT…	G/A	G/A
CG_Chr01	10145386	G	A	10|10	G	3|3	G	6|6	ClCG01G008520		promoter		TCTTGGTAAAAAGAAAAATGAAGGAAGGAGATTAAAAGATTTAAAAGTAATAAAATTATATATATAATAATGATGATAATATACTTTTTGAAAAAATAGTGCTGAATTTTTATTTTATTTTCTTTTTTTTAAAGTCAATTAGAAGTTAGATACACATATATAATATATATATATATATTTTTAATTCATTTTCTTTTTAAAATTAAACAAAAACCAAAAAGTTTACAAGTGTCACTCTTCTAAGGCTCAAATGACACTTTTTAATTGGGTCTACTTTGATGAATAAGTTGCCACATCATC[G]TTTTAGGTATTTTTTTTTTTGTTAAGATTGTTTCGACTACGTCTTCTTCGTTTGAGGTCTGATTTGAGGATTTCAAATTGTTTTAGATTCCTTCTC…	G/A	G/A
CG_Chr01	10175923	A	G	22|22	A	12|12	A	9|9	Intergenic				AAAGCCTATCAAGGCTATTGGGCCATTAGCTTTTAAACATAAAACCAAAAGCAGTCCATCATAAATATTATGAAAATCGAGTGTAACAACATAACGAGAAAATGATAAAAGAAATATAGAAAAGAAAGTATTCCGTACAAAAGTGTATTTTAGCGTTTTGGAGGTCAATTTGTAGTCTAATCGAGCTGAATTTTTGACAACTTGTTTTTGACATAAAGGTCTTCAATCCAGACAGTGGAGATTTCTTTTGGATACCTAGAGTTAGATTAAAGTGAGGTAGTTGGCTGCCTCCTCGAGTGC[A]TTTTTTCTGATTTATTCTCTTCTATTATTGTCGTTTGTTGTCCAGATTTTTTATCTTTATATTGTGTATGTTTCTAATTATGAAAATCGAATATGA…	A/G	A/G
CG_Chr01	10206164	C	C	19|19	T	10|10	T	9|9	Intergenic				GCATTTGTAAATGGAATTAATTGAATATTTTTTTAATAAAAATTTAGTTGTTTGATATGTATTTATAGTGTTAGAATAAATGCATAGTTAGGTTTTAAAATTTCAAATCTTTGTATATGATTAGTTAATTGTTTCACTCACGGTCATAGAATCTTCTAATTGTGTGTGTGTATATATATATAAGACATTGATTGATGATAGTGGAACAGTAAAGAATTATCTCGCATATTATCAGATCATGTCACTACTTTTAACAAGCTGACTTGGTTCAACCAATTTCATCTATTATTTTAGTATCAA[C]TTGCTCTACCTATTCCAACACATATGATACTACTTCTACCTTTGTTTTGTTATGGATTTAAAGTTGAAATTGTTTCAGTCTTTTAACTATATACCC…	C/T						C/T
CG_Chr01	10209560	G	G	18|18	A	14|14	A	5|5	Intergenic				AGTGAAACGCATAAGAGAAGATGTAAGCATTGGCGATGGTAAGACGCATAAGCAAGAAAGGAATAAAGTTATGTCGTGAAGTGTTGAAAGAGATCTAAGTCTCGGAAAGGTAGAATACTATAGCAAAATGAGTAACGCATAGACTATTAGCAAGGGATGTTCTTGGGTGTTGGATAAAGTGGAAGAATGAGAAGTAAGCTCAAAGACTGGAGCAAGAGGTGGACGCATACTAATTTATCATCAAAGAAATATTTTTACAAGGAAAAAGTTAAATGAATAACCTTGGATTACAAGCACAAG[G]ACATGTAGAGGAGTAATCAAGGAATCTTCAAGGATAGGAGAAAGATCATGGACGCATAATAGTATGCGGTTCAAGCTAACGCATGGTATTATGCAG…	G/A						G/A
CG_Chr01	10243213	A	G	23|23	A	16|16	A	4|4	ClCG01G008590		promoter		GCCCAGTAGGTAATAGCCGCTAGATTTAAATTCTCAAAATTTAGCGAAGCATTCCAATCAGACCATTTATCTTTGAAACTTCCGCTTTGATTCTCCCTTGGAAGCAAAGGGGAAGGAAGACCCTCTCAAAGAAGGTAGGCTCTCTGACAGGAGACAAGGGCATGATCTGTTGATTCAATCTTATTGTTGCAGACAGTGCAAATAGGAGAAATACTCACTCCTCTTTGAAGCAGGTTGAGATTAGTAGGAATTATATTGAGTAGAGCCCTCCATATAAAGAACTTAATCTTCCTCGGAATC[A]CCAATCTCCAAAGGTTCTTCCAAACATAAAGTATAAATTTTGAATCTTATTTAAAATAAACTTTATGTTCTAATGTATCTATATACATTATGCTAA…	G/A	A/G
CG_Chr01	10244299	G	A	19|19	G	7|7	G	4|4	ClCG01G008590		promoter		TTAATTTCTACAATTAATGGCGTTACAAAGAGAAATTAAACATATTGCAGTTTGTTCTCTTATACAAACTCTTTACATATGATATCCACTCACATGTTACCACATGAACAATTAGGATCAAATCGTTTATAACACTTTACAACTTCTTATAACAATTACAAAGTGGGTCATATTTGTAGTGTTACCAGAATAAGACACCCAACCTTATTCCTATACTACAAACCTTTTGGTTATTACTTCAATATGATCCAACCTTGTATGTCAACCACATACATGTTTAAGTTTACATAAAATAACCAT[G]AAATCTTAGTTTATTAGATTGAGTTTAATGCATGAGACAGATAAAATAACTTCTTATTTTGTTCAATAAATAAAATGTATTTACAATTTACAAAAC…	A/G	G/A
CG_Chr01	10244715	T	C	16|16	T	12|12	T	8|8	ClCG01G008590		promoter		AGGACATATCAGTCTCAATATTTAGACTCTTCATTACGATTACCTTAAAAAAGCATTCATGCCTCAATTCTCAATTTTGGGCAAGCTTCTTTAATTGTCGGTTTTACAAAATAGACAATTAGAGTTAATGCATAGATGATTCTCAATGAAAATTCTAAGTGTTTAAATTGATTCCAAGTTTAAGGGTTTAATTGATACAATTATAAATCTTACACGATGTTTTTTCAAATAGAATGTAAAAGATTGTGTAACTTGATACATTTACAAGAGTTCGGAATTTAAATTGTTACAATTATGAGT[T]CAGAGTTTTAATTGATACAACCCTAAATTTTAAGGGGTTATTTTAGGTGTTGAATTGAATTATAAAGTTTGAAGTTAATATCTTTGTGGAGTTAGT…	C/T	T/C
CG_Chr01	10252121	C	T	14|14	C	16|16	C	6|6	ClCG01G008600	ClCG01G008600.1:CDS,exon	CDS,exon	Serine/threonine-protein phosphatase	AAGTTTGCGTTAGGATGCACTTCCATAAATGATAACTCTGGCCAATAGTCAGGGTGCTGAATTGGATGGAAGCGACCTTCATAGCATAACTTTAAATGAGACAATTTGTAACATTCATCAATTAGATGCATGTATGACAAACGCATGTAATTACATGAGAGCATGGAATCTTGAACGACTGCCAATTGTTGCAAGAACAAGTCCACTCTTGCAAGCACACTACTTGTATGTTTTGGCCTTTATAGGGAGAAACCATATTGATGCCAGTTCGAACTTCAAAACTTTGTGTTTTCCTGTTAA[C]TGACGTCACTGTATGTGCAGATGCTCGTTTCTCCCACATCTTAAGCTTTCTCAGGGCATATTCTGTGTAGATGTCCCCACAATCGAGTGTTTCACT…	T/C	C/T	1	NONSYN	NONSYN:ClCG01G008600.1	V(GTT)->I(ATT):ClCG01G008600.1
CG_Chr01	10255111	C	C	13|13	T	6|6	T	3|3	ClCG01G008600		promoter		TATATATATATAGGCATGCTTTGTAGGAGTACTAGATAAAAGATGCTGAAAATAATATTGTTGAAAAATATTATATTACTTTGTTCGGTTCTACACTTACGATTGAGAATGCTCATCATTTTGTACAAGCTCATTTTGTGTTTTGTATGAGATTAATTTTACAAATTTTTATATAATCACCATGCATTAACTGATGAATTAATTTGAACAACTAGATATAAATTAATTGATGATGAATAATTAGGGATGTTTTTAAATATAGTAAAATAAATCAAAATATTTATAAATATAGCAAAATAT[C]ATGTCTATTATTAATAAATCCTAATAGACTACTATCATATATCACTGTCTATAAATGATAGACAGTGATATTATATTATATTTCTAAATAATTATT…	C/T						C/T
CG_Chr01	10255723	T	T	12|12	G	6|6	G	3|3	Intergenic				AATATCTTTACCCATAGGCATAAAATTCACATGAGTATAATTTAAATTAACATAAAATTTGTATTATATACTTAGAAATTAGATGCCTACAATTCCTCCACATATATATATGTTTTGCAAACTTTTGTACTAAACAAGGCCTTACACTTTACAATCGATCCTAAGGATGCTTGGTTAACAATTATTTCAAAGTTATTTTTAGTGTTCTTTTAGGGACAAGCTTATTTTTAGTTGTTCACAAGATCTATATATATATAGTATTCAACTTGATGAAATCAATCAAGTATGGTTAAAGAGCAA[T]ACAAATTTGAGTAATAAATAATAGGAAAAGTTTTATTCCTAAAGTTATATAATAATAATAATAATAGTAATAATAATAATAATAAAAGTTACATTA…	T/G						T/G
CG_Chr01	10281043	C	A	25|25	C	8|8	C	9|9	Intergenic				AAAGCATCCTCGTAAGTTGCTTCATTTCTAACAAAAAAATGATTCTTATGGAACCATGAGAAAAATCCTAAAGCACATACCAAATGAAACTGCCAAAGATAAAGGGGAATTGGGACAACTAGCTCATTTAATTTACAGCGCTTTGGACTTTTTACAATACGTTTGGGGTTTACAAAAAACACATTTAATGGGTCTTAACAAAGATATGTTACTTGGTGTGTTATTGGTGCACGGATGAATTCTTGTTGCTCTTATATTTCTAGTTTGGCGGATGTCAATTATGACTCAAGTATCAAATTT[C]TTTTGACGTGTCAGAATTTTTATAGACGATTGGGATCAAACTATCCAAAAAAGTATGAGGTGAATTGATATTTCTATTATGATTAAAGAAAAAAAA…	C/A	C/A
CG_Chr01	10315075	G	G	3|3	A	13|13	A	9|9	Intergenic				ACACACGCTCTCATGGGGTAGGAAAGCCCTAAAACCTAAGAACTCCAAAGGAACTCTCATACTTGGAGTAAGGCTGGTGAGTGGAGAATCTTCTTAGAGTGAATTGATTTCGGGTGGAAGAAGTTGAATGCTTGAAAGGAAGGCTCCAATCCCTTTTATAGGCTTCAAAAGAGGTCAAGTAGGATCGAAATCCACATTCTGAAGGCTTTCCAATCAAATTGGCGCTAAAGAATGATTGAAAATTGAGTAAATCGCAACTGTGGTCAACTAGTTCAACGTTTATGGAACTAGGGTTTTGAT[G]TGGGCGCCTTCTATTTTGGCGATGTGGCCGCATCGACAGCAAGTTATGCAAAATGGCCAAAAATCAATGTAAATGCCTCTAAAACATGTTCAATAT…	A/G						G/A
CG_Chr01	10359141	T	T	11|11	C	12|12	C	5|5	ClCG01G008650		promoter		TTTCCTAGAGAGAGAAGCAGTTCGTACAACTTCCACATTCAAGCAAAAGGAATGAGATTAACATCCCTACTTCTTTGGTTCCAAGTCTCTCCTCGGGTTCCCATCTCCTGTGCTTGGGCATATTTCTCAAGCTCTCAACAATATCGACTTCATCTTTCTCACCAATGATGACAATAATTGAATTCGCAACAACAATTTCAAAATATGACCATACCTCACCAGAACCACTTCCTCTAGTATGTGATGTAATTAAGGTTTTAGATCACTTTTTGCCTACTAATTTGTGAGATTTCTAAATGG[T]AGTGATTAGAATGAAAGATGAGTTGGGGGCTTGAAGAATTTGTATATTTTTGTGTGCTTCAGTTGACAATTTTTTAGTACATCATTTTTTTTTTTT…	C/T						T/C
CG_Chr01	10360662	T	T	17|17	C	8|8	C	4|4	Intergenic				GTCTTGTTCATGCACTTATCAAATATACCTAGATTCATTTCTAAAAATTTCAAATATATAGTTTCCTATATATCAAACATAGATTGTTTTCTCCTTCAAAGTTTCTTGCCGATTCTTGCTTTATTTCTAAAAATTTCAAATATATAGTTTCTTATATATCAAACATACATTGTTTTGCCCTTCCAAGTTTCTTGCCGATTCTTGCTTCATTTATAAAAATTTCAAATATATAGTTTCCTATATATCAAACGTACATTGTTTTCTCCTTCAAAGTTTCTTGTCGATTCTTGCTTTCATTTA[T]GAGGGCAACAATTTTTTTATTTTTGTAGAAACTTTCCTTACTTTTGTAGTTTTTGAAAAAACCATTTTGGGAAATTCATAATCGTAAAAAACTTCC…	C/T						T/C
CG_Chr01	10360907	C	C	16|16	T	9|9	T	3|3	Intergenic				CAAACGTACATTGTTTTCTCCTTCAAAGTTTCTTGTCGATTCTTGCTTTCATTTATGAGGGCAACAATTTTTTTATTTTTGTAGAAACTTTCCTTACTTTTGTAGTTTTTGAAAAAACCATTTTGGGAAATTCATAATCGTAAAAAACTTCCCTTACATACTTCTTTTGATATTAATATTATTACATTTTTTTAAAAAAATGGTAAGAAGGGCTGAAAAAGTAAATTGGACCAAACTTTTGTGTAAAATAATAGACAATTAAGCTATTCATGTAAGAAATGAAAAGTTTATACAATTGTG[C]AATTGGACATATGTATTTAGGCTATATGTATAAAAAAACTCAATTTTAAATGGTCAAACCTAAAAAATGGTTAAACGAATTAGGCTATATGTATTT…	C/T						C/T
CG_Chr01	10360966	C	C	12|12	A	10|10	A	4|4	Intergenic				GGCAACAATTTTTTTATTTTTGTAGAAACTTTCCTTACTTTTGTAGTTTTTGAAAAAACCATTTTGGGAAATTCATAATCGTAAAAAACTTCCCTTACATACTTCTTTTGATATTAATATTATTACATTTTTTTAAAAAAATGGTAAGAAGGGCTGAAAAAGTAAATTGGACCAAACTTTTGTGTAAAATAATAGACAATTAAGCTATTCATGTAAGAAATGAAAAGTTTATACAATTGTGCAATTGGACATATGTATTTAGGCTATATGTATAAAAAAACTCAATTTTAAATGGTCAAA[C]CTAAAAAATGGTTAAACGAATTAGGCTATATGTATTTAGGCTATATTTTATATGCTTTTGTAGTTTTTTTTTAAAGGACGACAAAGTGATAGAGAA…	C/A						C/A
CG_Chr01	10361852	C	C	19|19	G	4|4	G	6|6	Intergenic				GGTCCTCAAAACCAAACTTAGGAGTGGGGGCTTATGTTATGGAGTGGATTTTAGCATAGCAAAATAAGGCCAAAGATCAAGATAAAATAATATAAAATAAGATAAGATAAGGAAATATTTAGCGTAGCTTGCTGAGGGTTAAGTTAAACCCTAAGTCAAATCCCCTATAAATAGACCACTATAGCTCCATACGAGGCAACTTAAAACTTCCAACTTATTTTCCATTCTATAATTCTCTTATTGGCTCAGGCATCGAAGTCCTTTTTCTTTGTTTTGCAGCTTCTTTTCTTTCTTGACTTA[C]AAATTCAACTGCTGATGTCACGTGAGGGTCAGGTGCATTTCTCTTGGTAACGCCATTGACTTAAGTTATCATTTTTTATTTATTTTTATTTATTTT…	G/C						C/G
CG_Chr01	10362468	T	T	14|14	C	8|8	C	5|5	Intergenic				TTTTCCATAACTTTTTTAATATACCAACAACGTAATCTAGAAGATTTGGAGTCCAATTTTCTAGTATTCTTTAGGTGAGGAATTGATTCCTTGGAAGTCTGAGATCGATCTCCAACTAAAATTGTTATTAATTTTTAAGTTTTAATATGTTGTATATGTTTATTTAATTCATTATTACACTTCTTAAGTTAGTAAATTAAGACCAAAGATCAAGATAAAATCCTATGATGGAATCTAGGAAATTTGGGAGTCTAATTTCCTAGAGTGAGAGATCACATCTTTGAAGTCTAAGATTTGATC[T]AAAAAAATGAATTAAATTAATGTTTTTTTTTAAAAAAAAAAAAACTTCCTTTATTTAAAGACTGTCCTACGACGAATTTTGAGAAAATGCAATAAT…	T/C						T/C
CG_Chr01	10363089	A	A	14|14	G	9|9	G	5|5	Intergenic				CCATACATATGTATGACTCCTGAACTCAACTCTCGTTTTCACAGACCATTTTTGTTTTTTAATTGTTTATTTGACTTCAGTGTCCAATCACACGATAAAAAAGATAGGTGGTGACTTCTTTTTGCTATTTTAACCCCTTTTGAGGATGCCGGCCCATCTACGTAGTCTTAAGCACGTGGCGATTCCACTAGGGACTTGAGGTTCCACCTCGAGAGTTTGGCCTTTTGTTTTTATCTTGACTTTATTATTATTATTATTTTAATGTCATTTAATTATTGTTTGTGGTGCTTTATTATTGTT[A]TTTCACACACGATCACAAGTCCCTTGCCTGGGCTTTATCTTATAGGATTAGAAATGAGAATGGATTAGTGTTGACCTTCGAGGAGCTTAGCTCCCG…	A/G						A/G
CG_Chr01	10363778	A	A	24|24	G	7|7	G	3|3	Intergenic				ATGATTATCCACCATTTTGGGGACCTGTATTATTTAGGTTGTTAGCATTAACCTCACTAGTTTGTTTGAACCTTTGCATTATTTATTTGTTTTATTCTTGTATCTTTCATTTACATGTAAGCTTGCATCTAGACTCATCCTTATCGTGATCCGGTTTTAGGATGGTAAACACTCAAGCGCCTAGGGTATTTGCCCAAACCATCCCTAATAAAGACTCATGGGAAGGTGTATCCCAATGGTCAGAGCAGCTTAAAAAGAGCCAGGTTTTGTTTGGCCCAGAAGGTAAAAAATTCCACTTCC[A]CACACGTGTAAATTAGAGTTTGTCAGTAACAACTTGGAAGATTTGAAAGGTTTATGAGAAAATTTGACTCTGGAGCACATAATGAAATTTGCAGGA…	G/A						A/G
CG_Chr01	10370490	A	A	19|21	T	9|9	T	5|5	Intergenic				TTGTAAGCAAAGTGTCATTTAGACACTTTTTAGCCATTCTTTGGTTGGTTTTGAATTTAGAGGTCATAGTTGTGCATTTTGGAGTTGTTTTTGTAAGCAAAGTGTCATTTAGACACTTTTTAGCCATTCTTTTGGTTGGTATTGAGTTTAAAGGTCATAGTTGTGCATTTTGGAGTTGTTTTTGTAAGCAAAGTGTCATTTAGACACTTATTAGCCATTCTTTGGTTGGTTTTGAGTTTAGAGGTCATAGTTGTGCATTTTGGAGTTGTTTTTTGTAAGCAAAGTGTCATTTAGACACTT[A]TTAGCCATTCTTTGGTTGGTTTTGAGTTTAGAGGTCATGGTTGTGCATTTTGGAGTTGTTTTTGTAGTCAAAGTGTCATTTAGACACTTTTTAGCC…	T/A						A/T
CG_Chr01	10373265	G	G	9|9	A	4|4	A	3|3	Intergenic				AAATCACGGATGTGGTCTACGATTTACATGTCATCCACGATTTCCATATGGCATGTAAATCGTGGACGCGATTTACCCTCACATGGCATGTAAACCGTGGACCGGGTCCACGATTTGCCAATTTCTTTTTTCTTTTTTCTTTTTTCTCTTTTCTCTTCTTCGTTGGTCCTTCTCTTTCCCCCCCCCCCCTTTTTTTTCCTTTTCTTCTTCTTCTTCTCTGATTCTTCTTTTCTTCTCCGACTCTTCTTCTTTCGTCTCGCTCTCACTCTCTCTTTTGTCTCTTTCGTCTCTTGCTCTCAC[G]TTCGCCTCTATCGTCTTACTTGTCTCACTTCCTTCCTCACTCACCCAATCTCATCTCTCGCTCACCGGGGTTGGTAGCATTGGATTTTGAACTAGA…	A/G						G/A
CG_Chr01	10374138	A	A	15|15	G	7|7	G	8|8	Intergenic				CCCAAATTTTTATTTCTGTATGATTAGGTGTGACTATTCATTTATTGTATTATTTTATTCTTATTATCTCCTATTTGTTCACCATATTTTCCAAATCAATACGAGTTATAAATTATATTACTGTTTTTTTCACAATTTTCTTAATATATAAATAATAGAATCTAGGAGGTTTGGGAGTCCAATTTTGTATTCTTAAGGTGAGGAATCGATTCCTTGGAAGTCCGAGAACAATCCCCAATTAAAATTTTTATAAATTTTTAAGTTTTATATGTTATTTATGTTTATTTAATTCATTATTTC[A]CTTCTCAAGTTATATTCATATTAAATTATATTTGATTTCTAATTAAAAATTTTCAACGTTTTTAAATATTTTTAATTAAAATTCCTTGAGATCTTA…	A/G						A/G
CG_Chr01	10374630	A	A	12|12	C	9|9	C	9|9	Intergenic				AAATTTTTCTAAGTTTCAAAATCTTTCACAAAACTTTTTTTAAAAAAATATTTAATTTTTTTCTTTAAAATTACACTGGTTGTGTTTTCAAGCATTCAAAAATTAACCTATAATTTCAAAGTGTTTTCCAATCAATTGTTTCTCCAATTTCTTACTTTCTTGAGGTGAGAACTTTTTACTCAATTATAATATAATCAAATTGAAGGAATTTGTTCTACTTATTTTATGGGATAATTGCTTCAAATATTGGAGTAATGGGGTAAAATAAGATATTATTTTTTAAAAAAAAATTAGAAGAGT[A]TTTTTAAGTCAAGATTTTAAATTTGGCCACCGTTTTATAGACGGGTGTTGTGGGGTGCTAGCACCTTACTCATACATAAATGACTCCCAAACTCAA…	A/C						A/C
CG_Chr01	10376164	A	A	15|15	G	12|12	G	3|3	Intergenic				ACCGACCTAAGAGATTGATTATTTCAAAATGATGACCTAGGTAACTCGATCTTAATCTTGAGCTAATTATGAACTCTTGTTTTTTGGAATTATCCTTTAATCTGCATGGGTGAGAGTGACCCGACTTCTCCAACTCAATATGCCTACCATTTTAGGGATAAGACCAGTAGATAGTTGGGGGCATAATCTTGCAAGATGAAATTTACTTCTACCTAATTCAAGGTTAGTAGAGAAGTTATTCCCTTAAGTACTAACTCTAGATCTTAGACAAGGAGGCTCACTCTCTCATTGGACTGAGAG[A]GACTCGATTTGGTGGTTAGACCACAATCTAATTGTTCATTAGAGGATCAATGGGACTTAAGGAACAAGATGTAATTACAGGGGATAAAACAGTAAT…	A/G						A/G
CG_Chr01	10377052	C	C	12|12	T	8|8	T	9|9	Intergenic				GATTAAAATTTTTAATTAATTATTTTTATTTAAAATTAATTAATTTTAATTTTAAAGAAAAAAAAGGAAGAAATTCTTTTTAATGAATTTTTAGCCATTCATTTTTAATTGAAATTGAAATTTTCAATTTTTGCATAACCCTCATAAAACCACATCTTTTTTCACTCAATTAATCACCTAGTTGGTGTTAAAATTATGTTAATTTGATTTGCACGTTTTCTTCTTTAAACAGAGAATGATTAACATCAATTGTGGTGGTTAATTATTGAGATTTTTTTCCCAAAATTTCCTCCAAGAACT[C]TAAAACTCTAAACTCTCTATAACCTTCAAACTTGCTTCAAATTCATCCCAATTTACTTCTATATGTGTTCTTAACTCTTTCATTTAAAATATGGAT…	C/T						C/T
CG_Chr01	10378033	T	T	13|13	C	10|10	C	7|7	Intergenic				CTAATAATTCAAATTTTGTACCCAAGAAAGATACAAACCATTGTAAGAAAACACAAGAAAATAAGCTTAATTTTTCAAAAACCAAAAATAACCATCATGGGTTGACCTAGTAGTAAAATGGAGACATAATCTCACCAAATGGAGCATCAATAATTTTACCATTTCGATGTATTGATTTACAAGTTCTAATTCTTGTACTAAAATTATGTTGAATATATAACTCACCTATGAACACAATCGGCTCTATTCAAATTATAAACTCAATGTGGATAAGATATTATCATTGTAACGACCCCAAAC[T]CTTGAGGTAAATTCCCCTAATCAATTAAATTAAGTTATTTTGCATAAAAAGGAATTTTTGATTATTTATATACATTATTATAATCACTTAAGTTAA…	T/C						T/C
CG_Chr01	10378589	G	G	12|12	C	12|12	C	4|4	Intergenic				ACTTATTGAGTTAAAGGGGAGAATTGGAGAAAATTAGGGTTTAAGGAGGGAGAGGATTTACCTCGTTTTCCGTGCAGTCAAAAAGAAAAAGAAAGAAAATAATTCTCTCTCTCTCCGCCGCATCTCTCTCCTTTTCTTTCCCTTTCGGCGCCGCCAGCCTCCCTCTGCCGCGATACCTCTCTCTCTCTCGCTCTCCTTCAGTTTCCGGGAGTTCCCGGAGGGTTCATGCGTCAGGTCTCGCCGGTTGTCGCCTTGAGTGTCGCTGTCGGTCTTCAGCTATCGCTACCCGTCTCGCTCTCC[G]GCTCTCACTTTCTGCCCACGCCTCATGGTCTCCCGCGCCTAAAGAGCACTGTCGCTCTCGTGGTATCGCTCTTTCGCTAGCTCCCGCTCTCTCGCG…	G/C						G/C
CG_Chr01	10378776	C	C	12|12	T	9|9	T	4|4	Intergenic				TCGCTCTCCTTCAGTTTCCGGGAGTTCCCGGAGGGTTCATGCGTCAGGTCTCGCCGGTTGTCGCCTTGAGTGTCGCTGTCGGTCTTCAGCTATCGCTACCCGTCTCGCTCTCCGGCTCTCACTTTCTGCCCACGCCTCATGGTCTCCCGCGCCTAAAGAGCACTGTCGCTCTCGTGGTATCGCTCTTTCGCTAGCTCCCGCTCTCTCGCGCGCTCGCTCTCTCGCTCTCCCGCTCGACTCACGCTTTCCCAGCGCCTAGTGTCGCCGCAGCCTCGTGGTATCGCTCTCTCGCCGGTTTCG[C]TGTCTCGGCTCTCGCGCTCTCGCTCAAGTCTCGCTTCTCGCTTGGGAGTCATTTTCTCTCAGATTTTTGGCTCTCGGCAGCAGTTATTTTCTTGTC…	T/C						C/T
CG_Chr01	10382167	A	A	13|13	G	14|14	G	7|7	Intergenic				TTAACTTTTGCAAACACTTTCTAACTACAATTATATTCCACCTAACGCAAGAAAATAGAAGCCAATGTCCAAAATTCCCAAAAGGAACTGAAAAAGGGGGAAGAAAAGTGTTCTTGGAATGTAAGGAATCCAATTGGTTTAATAGGTACAAAAAGAAAATGGTGAAATCATCTAGAATGTCGTTTAGTAGGATATTATTATTATTATTATTATTATTATTATTATTATTTTGTTAAAAAATACTTTTGGTCTCTAAATGTTAATGAAAGTAATCGTTTAGTTTCTAAATTTTAGTTAGTA[A]CAGTTTAATTCATGTATGTTCGACTTTGTAACAATTTAGTTCATGAATTTTAATAAGTAACAATTTAGTTTATGTACTTTGGCATTTGTAGCAATT…	A/G						A/G
CG_Chr01	10390958	A	A	11|11	G	9|9	G	4|4	Intergenic				CTTTGAAAAGCCTTCTATCTTTCAAATATGAGGATAAATATTCAAGATTATCTTTAATTTTATTTTGAAAGGTTTAAGTTTTTAGATATTAAGGATTATTTCATAATGAATTGGTTTTTAATAATATTAAAAACAAAGCTTCATAATGTTATTAATCTATTAATTAATTACTAATTAAAATATTAATGAATTAAAAATAAAAAATTGACTATAAAGAAAGGATTGTTCTGACTAGGCCAAGGTATTTAAGCCGATTGTAAGGGAACACTCTACTTGATAACTAACTTGGGAGTTGAATTA[A]TCAAATATTTTGTTTCTCATGCTAATATTAAAATTTATTTGATTGTTGAATACTTAAAATAATTTTCATATGGATAAATTTTGTGAATTTTTGAAA…	A/G						A/G
CG_Chr01	10391003	G	G	12|12	T	7|7	T	5|5	Intergenic				GATTATCTTTAATTTTATTTTGAAAGGTTTAAGTTTTTAGATATTAAGGATTATTTCATAATGAATTGGTTTTTAATAATATTAAAAACAAAGCTTCATAATGTTATTAATCTATTAATTAATTACTAATTAAAATATTAATGAATTAAAAATAAAAAATTGACTATAAAGAAAGGATTGTTCTGACTAGGCCAAGGTATTTAAGCCGATTGTAAGGGAACACTCTACTTGATAACTAACTTGGGAGTTGAATTAATCAAATATTTTGTTTCTCATGCTAATATTAAAATTTATTTGATT[G]TTGAATACTTAAAATAATTTTCATATGGATAAATTTTGTGAATTTTTGAAATTTTTAGTGGTTTGTTTATATTTGATTAAATTCTCTCATGGTAAA…	G/T						G/T
CG_Chr01	10391116	C	C	19|19	T	4|4	T	6|6	Intergenic				ATTAATTAATTACTAATTAAAATATTAATGAATTAAAAATAAAAAATTGACTATAAAGAAAGGATTGTTCTGACTAGGCCAAGGTATTTAAGCCGATTGTAAGGGAACACTCTACTTGATAACTAACTTGGGAGTTGAATTAATCAAATATTTTGTTTCTCATGCTAATATTAAAATTTATTTGATTGTTGAATACTTAAAATAATTTTCATATGGATAAATTTTGTGAATTTTTGAAATTTTTAGTGGTTTGTTTATATTTGATTAAATTCTCTCATGGTAAAGTTTATGAAAGTTATG[C]ATAATAGTTAATTATTCTTCCTAAAGCTAATTCTGATTTAATGCACCTAAAGTTGCATAAATCAATTAGTGTTCATTGTTTTTGCCTTGCACTTGT…	C/T						C/T
CG_Chr01	10391676	T	T	15|15	C	5|5	C	4|4	Intergenic				TGAGCCATATGTTTCTATGAAAAATCATGAATTTTGATCAAATAATTTAATATCATTCTCTGAAATGAATGGTACAATATTTAATAATTGTGGTCGAAATCATATTATAAAAAAAAAAAAAGAAATAATACTTTATTAAAACAACACACATGTAATATTTTGAAGGAGAATTTTATACTCAAATGTGATGCAAAAGAGATAATAATATTTTACTTGTCGTACAATAAAAGTAAGTCTGAAAATTAAAATCCTCGATAATAAAAAGGAAGATAATGTAATTTTAAGAATTTATTTGAATCT[T]TTGAACGTTTTAATATTAAATGTAAGGGTACATTTTAAGATGTCCTTAAGTGATTGATGTTAGAGATGTGTATCGTGGAAGTTTGGGTTGAAGACA…	T/C						T/C
CG_Chr01	10545007	T	T	19|19	C	3|3	C	6|6	ClCG01G008750	ClCG01G008750.1:Intron	Intron	Endoplasmic reticulum-Golgi intermediate compartment protein, putative	TTGAAATGTCTCATGTTGAACTTCTCCAATGTCCTTTGGAAAACAAGTTTGGTAGGAAGTTTAGGCCTGAAAAGAACGAGATAAGTATAATTTTTTCTTTTATCGTTTTGGATTGTAAGTCGAGATTTTTACTGATTCATTTGAGAGGTTGAGAAGAAGCATTGGACTAGCAGGCTCTACAATGGATGTTTTTCCCATACCTAACTTGATTTGTACCATTGGCTCAGTGACCATTCATTATATCTCCTCTTGTTCATGCAGTAGTGGGCTTATCCCTTCTAGTAGAGTCTCAATGTCTCT[T]TCCATGGACAGAACATTGTCCGCTATTCCCAGTTGTGATTAAACCATCTTCAGACTAATTTTCATTTTCTTGTACTTCAACATATGCAAGCTGGAG…	T/C						T/C
CG_Chr01	10545727	A	A	6|6	T	13|13	T	3|3	ClCG01G008750	ClCG01G008750.1:Intron	Intron	Endoplasmic reticulum-Golgi intermediate compartment protein, putative	AAAATAATGAAAAAGCCTGAAGGCACAGGGCTTTGAGCCTTGGGGCTTCACAAAAAGCGTACACCTTATTTTGTGAGCCTCGCCTTTCCAAGGCGAGGCGCTAGACCTGCACCTTGAGCCTAGGCGCGCGCCCAAGAGGGCTTTTTAAAACACTGCTTTTATCTGGCATTGAAGTGGCCTCACAGTCCTCACTCCTCACTTTGCACTCACTCCCTTGTGGATGTGAGTAACTCCACTCAAATCAATTTCTTTGCATTACTCCCATTGTAGGTAAAGCATTGTTGCTTAGTGAGTTTTTGC[A]CATCACTTAGCTTTTCTATCAATTACCTAGACTACCTCTTATTCGTTAATTGTTTTATAATCATCTTTAACATAAATTTCAATATATAGGTTGAAG…	T/A						A/T
CG_Chr01	10545771	C	C	11|11	A	12|12	A	4|4	ClCG01G008750	ClCG01G008750.1:Intron	Intron	Endoplasmic reticulum-Golgi intermediate compartment protein, putative	GCTTCACAAAAAGCGTACACCTTATTTTGTGAGCCTCGCCTTTCCAAGGCGAGGCGCTAGACCTGCACCTTGAGCCTAGGCGCGCGCCCAAGAGGGCTTTTTAAAACACTGCTTTTATCTGGCATTGAAGTGGCCTCACAGTCCTCACTCCTCACTTTGCACTCACTCCCTTGTGGATGTGAGTAACTCCACTCAAATCAATTTCTTTGCATTACTCCCATTGTAGGTAAAGCATTGTTGCTTAGTGAGTTTTTGCACATCACTTAGCTTTTCTATCAATTACCTAGACTACCTCTTATT[C]GTTAATTGTTTTATAATCATCTTTAACATAAATTTCAATATATAGGTTGAAGAACTCTCCAAAATTCCTTAGACTTCTTGAGCTACTGTCATTGTA…	A/C						C/A
CG_Chr01	10549880	G	G	21|21	A	15|15	A	6|6	ClCG01G008750	ClCG01G008750.1:Intron	Intron	Endoplasmic reticulum-Golgi intermediate compartment protein, putative	ATGAACTTTAACTATCTGTTTGTTGTTAATCGATTGTTAGCCTACTATTCTTGGAAGGATATTCGTCTTGCTTTAGAAGACTATTTTTAGTCTAAAGTTCTAATCAATCCTTTCATGGCTGATAAGGCGTTAATAAAACTTGATGATAGTTTTGTTGATACAGATTTTGACGGGAAATGGCGAGATATTGGATCCTTGAATTTGAAGGTTGAAAATTGGTCTTACAAAGCACATTCTCATCCAAAGTTCATTGAGAGTTATGGTGATTGGCTTTCGATAAAAATTTACCTTTGCCTTTCT[G]GACTCATCCTACCTTTGAATCCATTGGAGAAAATCTTGGGGGCCTGGTTATTATTTCTTCTCAAACTTCCAATTTCTGGGATTGCTCTAAAGCTTG…	G/A						G/A
CG_Chr01	10551365	C	C	11|11	A	12|12	A	7|7	ClCG01G008750	ClCG01G008750.1:Intron	Intron	Endoplasmic reticulum-Golgi intermediate compartment protein, putative	TTTAATATCTTGGAAACTGGTACTCTCCTCCGTCTTGGATGGCGGTTTTGGTAGTTTTTGTTTGGCTGGCTAGGTTTCTGGGGTTGGTTGGCAGTGGGCAAGTCAGTCTAATTTTGAGCTCCCTTTCAAGTTTCCTCAGCTTTCAAAGCTTTATGGCATTCAAGGCTCAAGTTTTGTACTTTGCTAGAAGATTGACAGTCTTGGAAATTTTTGTTTATTGAATGTTGTATTAATGATTGGTCTCCTTTATCTTTCTTTTTGTTCTTGTTGCTCCGTTTTCTATGTTGTATTTTCTCTTTT[C]TTTGTTTGTTTCATAGACTAATTTCATTGACTTGTTTCCGTTTAAAAAGAAAAAAATGTTCATTGTATCACTTGGGTAGCCTTGAGACTTGAAAGG…	C/A						C/A
CG_Chr01	10551890	C	C	17|17	T	10|10	T	8|8	ClCG01G008750	ClCG01G008750.1:Intron	Intron	Endoplasmic reticulum-Golgi intermediate compartment protein, putative	CTTAAGGATCGCCTTGTAAAGGAACTTTGTAGTCATCCTCTCTTGCTTGTTCCAACAGTTGGATTGTAACATCTTCTTTTGTGTTAAATGTGAACTTCATGTGTAGAGTAACTGCTCCTGTTGCCATGTCTCCAATGAAGCATCAAGAACACAAAAAAAAGAAATAATAATAGGGAAGAACATTAGTTAGGAAAAAAATATCCCACTCTCAAGGAGGGATCCTGCTCAATTATGCTGGAATATTAGATTAAATACATGCATGCACATGCTTCTAGGTTCGAAGGGGTTATATTGAGAACC[C]TGACTTCCATTTTGTCCAAAGAATCAGCTTCCCATGTCAGACATGTCCCCTGAAGTGAAAGCCTTCTGCCAGCAACATCAAATCTTTTTTTACCCA…	C/T						C/T
CG_Chr01	10554680	T	T	18|18	C	12|12	C	5|5	ClCG01G008750	ClCG01G008750.1:CDS,exon	CDS,exon	Endoplasmic reticulum-Golgi intermediate compartment protein, putative	AAAATAACGTCATCTATAAATAACTTTTTGACAGATCATGACAAGGAGAAAGATCAGCCTCATATACACGGCTTTGATCAAGCTGCTGAAAGTTTGGTCAAAAAGGTTAAGCAAGCATTAGCAGAAGGACAAGGCTGTCGGGTAATCTATATGCAATTCCTGTAAGATTATTTACCTCCAGGTTCATGAATATAACACAAGTGCAATCTTTTTTGCAGGTTTTTGGAGTTCTAGATGTTCAGAGGGTCGCTGGGAACTTTCATATTTCTGTTCATGGCTTAAACATTTTTGTGGCCCAAA[T]GGTCAGTTCCCCTTATTTTCTTTGGTGTAGTTTCTTCGCCCTGATCTTGATCTCCCTCCATTATATATTAACATTCAACATGGGTTCATGCTGAAG…	T/C						T/C	1	NONSYN	NONSYN:ClCG01G008750.1	M(ATG)->T(ACG):ClCG01G008750.1
CG_Chr01	10556479	G	G	18|18	A	13|13	A	7|7	ClCG01G008750	ClCG01G008750.1:Intron	Intron	Endoplasmic reticulum-Golgi intermediate compartment protein, putative	TGCAGCTGTTTACTTCTTATATGATCTATCACCAATCACAGTGACCATCAAAGAAGAAAGACGAAGTTTTCTCCACTTTATAACTCGGCTTTGTGCAGTACTAGGTGGTACCTTTGCTGTGACAGGTTCGAGAAATTATTGATGTGATTTTGTGGTTGAATTTGGAATCATCATGTGATCATGTTAAGCAAAAGTAACATATAGAAGTAGACCACTTCCGGAGTGAAGTATATCATTCTGGGTCATACGAGTACGAGTTTTTCTAAAAGTTCTTAACCATATTAAGAAAATCACTTCTCG[G]GGTCCCATATCTTAGTGCTGAAGTCATTGTTTTACCTTTCTCCCAACCAAAAAAATGATATCTTCTGCTAAAATCACAGGAATGCTAGATCGTTGG…	A/G						G/A
CG_Chr01	10557333	G	G	12|12	A	8|8	A	7|7	Intergenic				ATGAAATTGTTCTGATGGGTCTATTTTAGGCATCACTTTTTTCTTTCGATGAATTTTAGGTTTTGTTTCTGTTCATAGCAATTGCGCACATTCGTTTTGTGGTTATTGGTAATAAAACGTTTCTTTTCTCATTAACGATTGTAATGCTTTTCGATTATGTATTGATTGTCATTATTCGTGTAAAATTCAAGTGATCAAAAGATCCTAAAGTTTGGTTTAGGTGAAAAAAGTAACATAGCTGTCAAGAAGAAGCTATTTGTAATTTTAGTGAGCACAGACAGTTGGAACCTAAGATCTAAA[G]AAATATTGATATCGATGTAAATCTTGGTGACTTAGATTTATGGATGGATATTTAAATATCGACTAGTGTTTTGAAAAAAGAATTATGGATATCACT…	G/A						G/A
CG_Chr01	10557936	A	A	19|19	G	16|16	G	4|4	Intergenic				TATGTTCAAGATTTCTAAAATAATTTGATGTCATGCATGAGCATCAATGTCAATCCCCATGATACTAACACGAGAATACCTTAGTTCAGACCATATACCATCTAAAAAAGGATATGCTCAGAAGCATGCAGATAATATAGAGGTTTTGGTTCTGATTTTTCGGCACTTTCACAATAAAGTTGTAACTTCTGTGTATAGATCGATGTGTTGTGTCTATCACTAATAAGCATAAAAACTGTAATCACTTGAATGACTAGTAACTATTGCAATAACCATAATAACCACTTTTATATGTATATT[A]TCCATGTTCATACTAACTGTCCAAACTCATTCTCATTCCATTTTTTGAAACAAGTGAGTGTGCATGCACTTGAGAATCATCATTTTTCCTAGTTCT…	G/A						A/G
CG_Chr01	10558027	A	A	26|26	G	11|11	G	4|4	Intergenic				CATATACCATCTAAAAAAGGATATGCTCAGAAGCATGCAGATAATATAGAGGTTTTGGTTCTGATTTTTCGGCACTTTCACAATAAAGTTGTAACTTCTGTGTATAGATCGATGTGTTGTGTCTATCACTAATAAGCATAAAAACTGTAATCACTTGAATGACTAGTAACTATTGCAATAACCATAATAACCACTTTTATATGTATATTATCCATGTTCATACTAACTGTCCAAACTCATTCTCATTCCATTTTTTGAAACAAGTGAGTGTGCATGCACTTGAGAATCATCATTTTTCCT[A]GTTCTACAAATAAAAGTGTAGGGTTTAGGGTTAACCATCATCGTTACCACCTTCATTTTGTTGACCTTGACTTTGTTGTCCTTACTATTCTTCCAA…	A/G						A/G
CG_Chr01	10559109	G	G	15|15	A	10|10	A	9|9	Intergenic				TTCAAAAAAGTTGAAACTGGAAAAAGTTAGAAATTAAAAAAGCAGAAATTGAAAAGAAAAATGAAAAAACGACACCTAATGATAACAAAATGACAAGTCGACGATATTTTCGCGATATTGGGCACTATATCCAATATCCACAATAGTTTTGACAGTATTTTCACATTCTTGTAAAGATATCAACGGTATATATCCACTAGACAATATATTGTCGATATATCAATGATATTGGCAATATTTTGTGATATTTGAGAAAAATAGATCTTACCCCCTTTGTATCTCTATATATTTTGTCATTAT[G]TCACCAAGATATCACGATTTGTTCATCCTCACATATATTATAAATGAAGAAATATGGTCTTTAATATACTTTCCAGTAAACAGGGAGAATGACTCC…	A/G						G/A
CG_Chr01	10559463	T	T	13|13	C	10|10	C	6|6	Intergenic				ATGGTCTTTAATATACTTTCCAGTAAACAGGGAGAATGACTCCATCATATAAGCTGAAAAGTTGAAAAAGAGTTTTTTCCTGCAAATAACTACAATTGATTTGTATGTTAATAAAAGTAGTTGCCAACATTAGTGGGGCATGCCAGTTGACATGAGCTCCCTTCTGTTATTAACTCTTGTTGAGATTTGAGTTTAAAAATGTAGGGGATGAAAAGCTAAATTGCCAAGGAAAATTTTGTAAAGAGAAATTCAACTAATGTACCTAAGAAAGATACAAATACAATGTAAAGTAAATAAGCT[T]AACTTTCAAAAATCAAAAACAAAAAATAAAATGGTAAACAAACGTTCCATATTCTAAAAATAAAAATAGTGGAGAGAAGAGGAAGAGACAGATTTT…	C/T						T/C
CG_Chr01	10586497	G	G	22|22	A	8|8	A	3|3	Intergenic				CAACTTGTCAAAGTCTTCTTCTCCTAGGAGAATACTCCTCAAGAGACCTATTAATTGAAAATGTGATACATGCTCTAATCCATCTCACAAATTTACGTGAGATACCAAATGCGAGAAAGGTGTCAAAAAGACAATCTCAATGAATAAAGTTATAAGTCTTCTGAAGGTCCATTTTTAGCACACATCGACCTGAACCAGCATTCCTATGATCACCCCCACCAGCTCCTCATGAAGCATAATATTATCCAAAATTCTTCAACATTTCACAGTGGTGGACTAATTAGGACTAATGAAATAAGA[G]AGTGATAAATGTCATAAAGTACATGTTTTTACCTTCCATTTTGTTGCCTTTCTTAAGTAAAAATTGTTGCCCTAAATCTTGTAAGTCTCGTAGTTT…	G/A						G/A
CG_Chr01	10651840	A	A	21|21	T	4|4	T	8|8	Intergenic				TTCTAATAACATAATACAATTTGTTGTCTGATTTTTTTCTTTTTTCTTTTTTTTTTCAAAAAAAAAAAAATGTGTGATTTTGACACAAATACTTATTTCCAAAACCGATATTTTCATTCCTCTCGCTGTCAATCATAAGCTGTCTCCCATATTCTTTTTCTTTAACAAAATGTACGTTTCCAACTTGCATAGTTGAGTTATTATTTTTCTTTTTTCAAAATATTAATGTTATATAAATTTATATTACAATAATTATCTTTTGATTTGTCAAGTAATAAGAAGGGCCTTATGCAGAGAAAA[A]TTGAATTTATTTGAATATCATATATTAAAGTTATACCTTTCTTTTCTTTTTCTCTTTTTCTTTTTTATTTATTTTGCACATGGTATCTATTTATTC…	T/A						A/T
CG_Chr01	10652813	C	C	20|20	T	9|9	T	6|6	Intergenic				AAAAAAAAAAAATTATATATATATAACGATAATAATTACAGGCCAAAGTGATATTATGACCAATATTGGGTTTGGTAGCCTCACGCTTGGCTTTGGCTTTATTTGCAGTTTCCAACGCACTTATCTTTGCATAATCATGTTTAGATGACCCTTTTGTCTATTAATTAAATCCACATATTATATTTAATATAAATAACCATTTGATTTTTTAGTCAAATTCTAAAAATAAAAATATATTCTTAAAAACAAAATTTTATTTATTTATTAAATTGTAGAGATCAAAATAACGAAAGGAATATA[C]TGATGAAAGTAATGTTTATAAGCTTAATTTTAAAAAACCAAATGATTATTAAACGGAGTCTAGCTTTTTTAATATTAATGTCAACTTGAGCATAGT…	C/T						C/T
CG_Chr01	10653842	A	A	13|13	T	5|5	T	3|3	Intergenic				TTTAAAATCAAGTCTCCTTTAAGTCTTTTTCTTTCCCCTGAATAAATAGTTTCCTTAATATTAACACCATATCATCCTAACATGTTCTTGAACCATTAAACATTGCTTCTTTTTTTTTCTTTTTTTTTTTTTTCTCTAAAGGCAATAATGTGCGTTTTAATTAAGTTTTGGATAACAAATAAAATATTAACATTGCCTCTTGGTATCAATGTCCACAATTAAAAAACAATAGTCAATTAGTTTTAACAAAGAAATATATATATATATTTGAAAAACAGAAACTTCATATTAGTTTTAATT[A]TTTGAATATAAATACATAATACAAAAACGTCCATACCTCAATTTAATTAAAATGTCGCCAAATCGAGTATACCTCAATTGACATACAATTGTGTTG…	A/T						A/T
CG_Chr01	10679048	C	C	12|12	T	4|4	T	6|6	Intergenic				CTACATGGAGTAGGTATATGAAGTGTACCATATTTGTTTTGCAGTAATATAAGATGCCATAACATCTAGAGATTTTCGGGCATCTTAGTATGCCTTTACGGAGAGCATCTCGAAAGTTTTAGATGCCCTCCAAAAACATAGATTTTTTGTATTCCCATGTTGAGAGAGTCCCCATTTTACTCTTTTACCTTTCATTTTTATTATTTAAACTAATGAAAACAATCGTATTATATAAATTATAAATTAATTAATACTTGTAAGAACATCATTGTAACATTATGTAAATTTATAACTTTTTTT[C]AAAATAGAAATCATACAAAACAAATACAGTTATTCAAGTATTCTCATATATCTATAATTCTAGGTATCTTAAAATTCTAGTTATCTACATTTCCAA…	C/T						C/T
CG_Chr01	10680477	C	C	13|13	T	9|9	T	4|4	Intergenic				ATTTTGTTTATTGAATAAAATAAGAAGTTATTTTGTCTATTTATGCATTAACTCAATCCAATAAACTAAGATTCCATGGTTAATTATTTTATGTAAACTTAAACATGTATGTGGTTAACATACAAGGTTGGATAAGTAATAACCAAAAAGGTCTGTAGTATAGGAATAAGATTGGGTGCCTTATTCTGATAATATTACGGATACGGCCAATTTTGTAATTGTTACAAAGAATTGTAAAGTGTTACAAACGATTTGATTCTAATCATTTGTGTGAAAACAAGTGAGTGGGGGTATCCTATG[C]TAAGAGTTTGTATAAGAACGGACAGCGAAATGTTTAATTTCTCTTTGTAACGCCATTAATTGTAGAAATTAACATTTCATAGGATGACTATTGGTA…	C/T						C/T
CG_Chr01	10685373	A	A	21|21	G	13|13	G	5|5	Intergenic				ATGATTCTGCTTGGATAGCTGATTCACGGGCCACTAATCATGCAAGTTCTTCTTTTCAGGAGATTAGTTCCTGGCAGCAGTTTAGAATTGGCGAGATGACCTTGTGAGTTGGAACAGGGTAGGTCGTCTTAGCGATTGAAGTGGGAGGCATTAAGTTACTCTTCCATAAATCTTTTCTTTCTTTACAAAATGTATATGTAGTTCCTGATTTAAAAAGAAACTTGATTTTTGTACAGTGTTTGTTAGAACATAATTATTCCATCAATTTCAATGTAAATAAAGTGTTTATTTATAAAGATG[A]TATTCTTATTTATTCTGCAAACTTAGAGAGTAATTTATATGTACTAAGGTCATTAGCATCTAAATTGATTCTAAATACTAAAATGTTCAAAACTGC…	A/G						A/G
CG_Chr01	10687130	G	G	19|19	C	13|13	C	7|7	Intergenic				AGAAAATCCATATCAGGATCAGTGTTTACTCTTAACGGAGGGGTTCTAGTTTGGTGAAGCACAAAGCAAGGTTGCATTGGTTGACTCTACCATGGAGGCAGAGTATGTAGCTGCTTTGAAGCTACTAAAGAGGTTGTCTGGCTTAGGAAGTTTTTGACAAACCTAAAAGTTGTTCCAAACATGCCAATGCCCATCACACTTTATTGTGATAATATTGGTGTCGTGACAAATTTCAAGGAGCCCAGAAGCTACAAACGTGGAAAGCACATAGAGCGCAAGTATAATTTGATACAAAAGATT[G]TGCAACGAGGAGTCGTGATCGTCACGTAGGTTGTTTCGCAGCACAATGTTGCCGATCCATTTACAAAGGTTCTCACGGCTAAAGTGTTTGAGTGAT…	C/G						G/C
CG_Chr01	10688569	A	A	15|15	T	5|5	T	7|7	Intergenic				TAGAGACCGAGATTGAAATTGAAATTGAAATTAAAATTAAAATTGGATGAGACTATCTGAATTTTAAATCTTAATAAGATTTTGGTTCTTTCTTTCATTTGCTTTCTTTATTTAGTGAATTCGAATCCCTCCTATTTTATTGTTTTTGCAAATCTAGCTTAGAGAAATTGAACTTGATCCACTCCATATAGTTTGACCTGATCCCCTATTAAATACTATAAGTCATTAGTAGTCTGGATCGGTAAAATATAAATTTTATTTAATTCAGCACTTTCACAACTCTTCGACCAATATATATAT[A]TATTCATGTTATTATAAAGCACATTTTAATTTTTAATTAAAAAAACATAAATAAAACTTATTTTAGTTTTCAAATTTAGAATTAGATTATGAAAAT…	T/A						A/T
CG_Chr01	10693600	G	G	21|21	A	6|6	A	5|5	Intergenic				GCACTTTAATTTATTATTTTTTAAACATACATGTATTGTTGGGAGTTTTGGGAAATAAGGTTTAGGGTTTACTCTTTTATCATGTATCTTAATTTTATAATTTTACAAATTTATGCATGTGACGTTTCTTGTTAAATCATTTTTATTTTATCACTTTTGATAAAAACTTTTTAAAATAAAAACACTATGTGTCTGACAACTTTTTCTTAAAAATGTTTTTACATACAAATTGTTTGATTTCTTACATGATAAAAATGATTTTATTAATGTTAAATTACTATAAAGAACGACTATAAAAAA[G]CTATGAACTAATAAAAAAAACCGAGAATTCAACGTTTTTTGATAAAACTTACGTAGTTTTGTGTCAACAAAGGTGTTTTTGTTGACAATTTTGGGC…	G/A						G/A
CG_Chr01	10706585	C	C	20|20	T	12|12	T	12|12	ClCG01G008790	ClCG01G008790.1:Intron	Intron	ADP-ribosylation factor-like protein	GCTAGAGTTGATAACTTGATAAAATAGGGTGCCATGGTCTATAAAAGGGATTTCGCTTCAGAAAGATGGATATAGTGTACGTGGGATTTTATTTATCTTGATATCTACCTCCTTAAGTTATTTGTCAGCCTTCTGGTATTAGATCAATTAACACCTCTCTCATAAGGATATCACATCATCATTAAAGTCCATCGTGTTGACGACAAAACAATATAGAATCACGATCAAAATTCAGTTACATTTCAAAATTTTTAAAGTCTAAAGACCAAATAGACAACCATCAAAGTTGAATAACCAAAT[C]TGGATATTAACACTTCCATTTTGGTTTCTTTGTTATTTCTTTACCCTTTGTCCTGATATAATATGATGGGTGCAAGGTCAGGTATGTAGTTGATTC…	T/C						C/T
CG_Chr01	10725306	A	A	7|7	G	10|10	G	4|4	Intergenic				AAAAAAAAAAGATTGATTTACAAAATTATCAATAAAGTATCGATAAGTGTTTTAGATGACAAAACTGTTAGAAATATTTTTAAATATAACAAAATGTCATTGATGACAATGATAGATGATAGTAGTCTATCATCTATCACTGTCATCGGTGACATTTTACTATATTTATAAATATTTTTTAATTCATTTTGTTATACTTGAAAATGAGTTTTTAAAATATTATAAAAATAATATGCTTTTTTAGACATGTAAAAATCTTTATTTTCATAATATTATCATATTAATAACATTTTATTGTTT[A]TTTTTTTATATCTCATAATTTTTTTTACAATATAATGAAAATGTATATTCACTTGTCATGTCTTTGACAAATTTATGAATGTGGAAATGTTGATGG…	G/A						A/G
CG_Chr01	10726089	T	T	17|17	G	8|8	G	3|3	Intergenic				TAATTTTTGTTGTTTCTTGATTTTTTTTTCTCTCTCTCTCTCTTTTGAGAAAGGATGATCTTATACTTATCAATAATTTGCAAGCTTCACAATTAATTTTGTCACGTGCATGACAATGAGCTTGTAACGTTTAGACTAATAAATGAGAAAGGTATGTAATCTAATCCTAGGTTTTCTTGTTACAATCATTCCAATTATGATTTATGCGTAAGCTTATCAATCTTGTTAACCAAATACTAAAGTAGTACTTGATAACTTGTAGAAATATAAGTTATTGTAGTCTTTATTTAGAATAATTAG[T]ATAATTAAGAAAAAATGCATTAACTTGAAAAGAAAATGGTGTAAAAAGATTATCAAATTGTTTACAAAACCTTTTATCTTGGAAATTATGAGATTT…	G/T						T/G
CG_Chr01	10726932	A	A	21|21	C	13|13	C	8|8	Intergenic				GAGAGCTCAGATTCTCCTATCAAAAAGTGAGAGTTTATCACCATTTGCTCATGCAATTACCTCGAAGTAGCCACCATCATACCCTAAGGGAGCAATACATTGCAACCAGCGATTCAACACACTTCTTTCCACGTTCATTTCCATTTACTTGTCATTCTTATTTGTATCAAGATTTTGAGATTGAAAGACTCACCACACTTCGATATAAATCAGATTCTTTATCACTTTCATCCATCCATATGTTTCTTATCTTCAACTATGGCTAGCTAAATTCTTAATGGGTTGAGTTGATTAAACTAA[A]ATTTTACAAGTTTTGCATAAGTTTGAGTTCATCTTGTTTAAATGCGTACTTAAAACCTTGCATGAATCTATTGAACAAATAGATTTAAGTATAACT…	A/C						A/C
CG_Chr01	10727822	T	T	24|24	G	14|14	G	5|5	Intergenic				AGAACCCTATTAAGACTTACACTTGGGTTTTATAAGGAAAACTTGCATTTCAAGTAGATCTTTCAACTTTACTTTTATACGCACGACATAAGGCTATTACAAAATATTCATGCATAAAATTACGCAACAGTACTCATTTGCTATATTGATAAGGGCCAAATTGATGAGGGCCAAGGGGCTTTTTAACAACTCATTAGTATAAATGTGAGGAATTAAGGCATATTGGAAGCCTTGAAGTTAGAGACCTTTTCATCTTCAATAAGGCGATGTTAGCAAAGCAAAATTTGTGGATGCTCTATA[T]CAAGTATTTCAAATTTGACAATTTTTTTGAATGTAGGTCCGGGGAGTAACCTTTCCTATGCTTGGAGAAGCAATTCTGTTAGAAATTTGGGGATGA…	G/T						T/G
CG_Chr01	10731823	C	C	25|25	T	11|11	T	5|5	Intergenic				TATAAATATACGATAGAAATTATTAGTGTCTCGTTGCAAAAATACCTCTGAAAAAAATATATATAGCTGTGAGAGTTTTAAAGTGTCATGGAATTTCAATTTTCTTATAGTGATATATCTTGATTAAAAAAAGATAGTTTTAGAGATTAAAAAATAGAAGAAGGGCAGTGAGATGATACCGAAGAAGAGAGGAATAATAAGGAAGTGTTAATCGTTAGGTCACATGTTGAAGCAAAGAATATAGAGATAAAAAATGGAAGAGTTGTAGGTGAAATATGGCATAAATAAACAGTTTCCATT[C]ATATACCAATGATGATGACATTTTTTTATTTAGTTTGTAGAGGTTAAGAGTATTAATGCAACTTTTGAACATTGATCAATATTATTATTTTCAAAA…	T/C						C/T
CG_Chr01	10742662	T	T	11|11	C	8|8	C	3|3	ClCG01G008800	ClCG01G008800.1:Intron	Intron	DNA repair complementing XP-C cells-like protein	AGTCCCTACACATAGAAAACACACAAATACTATCCACAATAGACACCCAACTCCTCGTAACAGGGTATTCAGCCACCTTGATTAATATGATCAATATCCAAAGGAAAACAAGAAGCTCAAGATCACAACATCCCAAAAACACGAGGATAAACAAGAACATAGAACAAGAAAATAGACACAATGCTCGGCTATTCGAGATAGCCGCCTCTCCTTCAGTGATTTCTCACTCCCCAAAACATTCCCTCCTGAGCCCCGGATCCCAAAACCCTAAAAAAAAACCCCTGTCGTTGGTCCCCCCAT[T]TGTGTGGCTTCGTAACAGAATAATCAGGTGGTCCCCTCCCTCCTTTCTGCTTGCACCATACCCTTCTTGCCCTTCTTGCTATCGTAAACCTTCATA…	C/T						T/C
CG_Chr01	10805425	T	T	23|23	C	15|15	C	4|4	ClCG01G008820		promoter		TGAACAAACTGACCCAAAAAGCAAAAACTTTTTTATGAGTGACCTATTTTTAAAAACTTGTTTGTTATTGACCATTTTGACATATGAAATACCACTTTTACCCTCAATATTAAATGTTTTCTCCTCATGTATTTCCTCCATCTCTTTTGCTTTTCCCTTCCAACGACAAACGAAAATCAAAGTCATTTAAAACTAAAGATACTTTAACATTTTGCTTGCTTTATAAGCATGGTTGGAAAGAACGCGAAAAATCGTACGAAAACGAGTGATCATTTAGTTAAATCGAAGTTGTATCGGCAA[T]GATACGACAAAAACAAAATTATCATTCGCGTAGAGGAAATGTGCGATCGCTTACATCAGCCTACGCGATCGCTCAGTTTTTGTTTTGCAATTTTGT…	C/T						T/C
CG_Chr01	10806831	C	C	16|16	T	11|11	T	9|9	ClCG01G008820		promoter		GGAGAAAACATTTGATATTGAGGGTAAAAGTGGTATTTTATATGTCAAAAGGGTCAATAACAAACAAGTTTTTAGAAAGATGTTACTCATAGAAAATTTTTGCTTTTTGAGTCATTTTGTTCAATTTTTCGTGGGCTGGACTATAAGACAAAGTGTTTTTATGACTCACTCTAAGTGGATGTTTGGAAATGATTTTAAAATCATCAAAATCACTCTTGTCATTTTTAAAATCACTCGAAAACACACTTTTAATCCCTCAAAATTAGTTTAGTGTTCAATTTTACACTTAAATATAATTTT[C]ATATCATCAAAATTAGTTTTAAATTACTAAAAATATATTTTGAAGTGATTTTGAAAAATACAATAGTTATTTTAACAATTTTAAAACCAACTTAAA…	T/C						C/T
CG_Chr01	10810720	A	A	14|14	G	17|17	G	5|5	ClCG01G008820	ClCG01G008820.1:Intron	Intron	Pentatricopeptide repeat-containing protein, putative	TAAATATTTTATATAACATTTGGGAAAGATAACGGAATTTGTAAAAAATTTAAAAATATATAAATTTAGTATAAAATTTGGAAAGATTTAGAAAAGTTGGCAGAATCTATATGTATCAGTCCATAAGTTAGAAAAAGATAATTTCTTAACTAGTTTAACAAATTTTCAAATAATGTGGCAGTTTTGAAAAGTGAAAATTGAAAAATTAAGGGTGCTAATTTTTTACCATTTCTCCTCTGACTTCTCGTTCTCTCTCTCCCACATGCACTCGATCTTAAATCGATTCTCTCGTCTTCCCTT[A]CTCTCTCACCTTTCGTCTCCTCTTTCAACCATCCTTCTCTCTGTTTAACCTCTCGCACCATCCCTTTCTCTCTCATCTTTCGTATAGTCCATGGAT…	G/A						A/G
CG_Chr01	10811827	T	T	13|13	C	7|7	C	5|5	ClCG01G008820	ClCG01G008820.1:Intron	Intron	Pentatricopeptide repeat-containing protein, putative	GCGGCTGATCAATTTTGGAAGGAAAATCGAAACCGAGCCAATCCACTCCAAACCTGAAATGAACCGGATCAGTTCGGGTCGGTTTAAAAAAAATACCCAACCCCGACCCACTTACACTCCTACATAAACGTTTTAATTTGCTTTACTTTGCAATTTGCATGGATTTATTTATTTATTTTAAATAAAACAACAAAGTTTGAAGATCCAATTTTCTATTTCTAAAGAAAGGGCAGGCTTATATTTTTTCGGAAAAAAAAAAAACATGAACTGAAAAACTTGCACCCCAAATACAAATTATTT[T]AAAAGTTAACTTTTCAAAACTAATTTTTCTAAATATTGTGTAATGTTTATACCAAATCTTATTTCTTTTCAAATTCTTTTGTAATATCTTAGAATG…	T/C						T/C
CG_Chr01	10813505	G	G	22|22	A	10|10	A	12|12	Intergenic				CCATCAACACCGTCCATACCCACCTCTCTCCTCTTAACCACTAGCCTTTGACAAGCAATATTGATCTCCAAACTGAAGAATCTGCAAGCTTTAACCGATGCCTCAACAGATGCCGCAAAACAAATTGTGTGTGAGTTGAAGCATATGGTGGTTGTTAGCATAAATACTTTAAATCTATAATAAATAGATTAACCTAGGATCTTTCATGCCAAATTGTCAAGAATAAATGACATACTGGATTCTATTAAGAAATTGATGATAGCTACAAGATGACTATTGTCTTCTTCAACCAAAACTCTG[G]ATGTCTTAGTGGGATCTCTTTAGAGATGAGATTCAAGAAAGACTGAGTGCTTATTGTTTTGGTATATTGGGAACCATAAGATTCAAGAAAGACTGA…	A/G						G/A
CG_Chr01	10815278	C	C	19|19	T	9|9	T	6|6	Intergenic				CAAAGATGTTCTCTCTCTCTAGCAAACAAAGAATAAATGAGAATTAGCCAAATACTCATGAAATCTGCGCATAGAAATTAAACTAGATTCACGAATAGTAAAGCTTAGCAAACATTCATAAAAATACCAAGTCTCACAACCAAATAAAATGAGTTGAAATTCCACCCTAAGTTAGAAAATACTTACTTTAGCCACTCATGATGTGCTGAGATGAAGTCTAATGTATAGAAAATAAAATTACTAGTGAAAGTAAGTTAGGAATGACAAAAACAGGAGAAAATTTGAGCTGGAGGCTGCAAT[C]CCCATCTTATGTGACTTAATTCAGAAATGATGCATTTATAGAAAACAGTTGAGTGTCGTGGAATCGTCATGTGTCATGGTTATGCTTGTCTAGGGC…	C/T						C/T
CG_Chr01	10816578	A	A	13|13	G	7|7	G	10|10	Intergenic				GCAAATGTCAACATAAAAGTGAATCTCACCATGAGAGCGGTGGGAAACCAAACCCCAAATGGGGGTGTGGTCTAATTTAATAGGGTGAAAGTACCCAAACCCAAGCCCTTTTGTGGGCTCGAGATACAAAAGCTCTAGAGATTTTTATATTCGACATGGAGCAATACTTTAGGGCTACAAATACAACTATTGAAGAGTCGAAGATCACCTTGGCGATGATGCACCTAGCAAACGACATCAAGTTATGGTGGATGTCTTGCTATATGGACACTTAAGAGGGTCGTTGCACTATCGATACAT[A]GGATAGACTGAAACAAGACTTGTGTTCTCAGTTCTTCCCCGAAAATGTCGAGATCTTGGCACGTTGAAAACTTTGGGAGTTGAAACACATATGCCT…	A/G						A/G
CG_Chr01	10825103	T	T	15|15	A	5|5	A	3|3	ClCG01G008830,ClCG01G008840		promoter		GAACTATTAAGTTAGGGATGAGCCCGGGAAGATCTTAGCGGCTATAGCTCGCCGTCACCCTACAAGTAGGGATGACCCTAGGTCTCTGAACTATTGAGTTAGGGATGAGACCGGGAAGATCTTAGTGGTTTGAAGGTCTTAGCGACTAAAGCTCGCCGTCACCCTACAGGTAGGGATGACCCTGGATATCTGAACTATTGAGTTAGGGATGAGACTGGGAAGATCTTAACGATTTGAAGGTCTTAGTGACTGAAATTCGCCGTCATCCTACAGGTAGGGATGACCCTGGATATCTGAACT[T]TTGAGTTAGGGATGAGACCGGGAAGATCTTAGCGATTTGAAGGTCTTAGCGACTGAAACTCGCCGTCACCCTACAGGTAGGGATGACCCTGGATAT…	T/A						T/A
CG_Chr01	10826067	A	A	20|20	G	6|6	G	7|7	ClCG01G008830,ClCG01G008840	ClCG01G008830.1:CDS,exon	CDS,exon,promoter	Plant mobile domain protein family LENGTH=816	CCTAACTGGTTTCTTTTCAGATGTTTGGCCAGAGCTGGATGACGATATGACCCTCCCCGAGTTATCTGTTGAGGTGCCTTTTCATCAGGGGGAAAATGTGTGGATCCTAAGGTCGCCGATTCATGACATGGCCCCTTCCTTGGATCCATTGTTAACTCTTGGGTGGCGCATGCTGGAAGGTGAGACCCGCTGGAGCACCATTGTGAAAGTCCTAGGTGAATTCACTTTTATCGACTGCTATTGGGAATGGTTGGAGCTCGTAGTTAGCCGAAATGAATGGTTTCTTCACGATGTTCGTTT[A]TTTAATGCTGTGATGGCCTCTTCATATACATATGATCGCAATAATGATGTGGTTCGGGCTTTTTGTGAGGCTTGGTGTCCGTTTACTAACACTCTT…	G/A						A/G	1	SYN	SYN:ClCG01G008830.1	L(TTA)->L(TTG):ClCG01G008830.1
CG_Chr01	10829580	T	T	10|10	C	6|6	C	3|3	Intergenic				CAGACTATTGACAAACTGTCTTCCATTATCTGTGACAATGGGATGAGGGATCCCGTATCGATAAATGATGTGCGTACGAACAAAACTTACGATGTTTTTTTTTTTCTTCTCTTAAAGGCACAGCTTCAGCCCACCTTGAAAAGTAATCTGTTCCAGCAAGAATATAAGAGTGTCCGCTCAACGACTTAGGTGTTATAGGTCCTACCAGATCAAGTCCCCAAGCTTCGAATGGCCATGAAGCTACTGTCGGGTGAAGAGGCTTTGGTGGGTGATGTATAAAATTTGCATGGAATTGACAAG[T]TTCGCATCGCTTTGCATACTGCATGGAGTCATGCACCATTGTGGGCCAGTAATAGCCCATTCTTTTCAATTGATGCTGGAGTTTTGGTTCAGACTG…	T/C						T/C
CG_Chr01	10831179	C	C	18|18	T	8|8	T	7|7	Intergenic				TTTTTTATACTGTCAAATGCATTTTGACATGCCTGATCCCATTCAAACACTGTATCTTTTCTCATCAGTCTCTGAAAGGGTTGACACCGACCCATAAGATTAGATATAAATCTTCTGATGTAGGCCAAGCGGCCTTGGAGGCTTTTTAACTCATGCAGGTTTTTCGGACTTGGCATTTTCTGGATGGCATCAATTTTAGATTGATCAATTTCTATGCCTCACAACAAACCCCAGAAACTTTCCTCAAGTTACACCGAAAGCACATTTGAGAGGATTCATCCTTAATTGATACTTCTTAAG[C]CGCTCAAAGACAAGTTTCAAATCTTCTAGATGGTCATGTCGTTTTTGGGATTTTACCACCAGATCGTCCACATAACATTCAACATGCTTATGTAAC…	C/T						C/T
CG_Chr01	10831760	C	C	18|18	T	12|12	T	6|6	Intergenic				GTCCTGTGGTGGCATCTACCATGATTTCTGTGATGGGTAAGGGAAAATCATCTTTTGGACATGCATTATTCAAGTCACGAAAATCAACACAAATACGTAGTTGGCCATTCTTTTTCTTTACAGGGACGATGTTGGCTATTCACGTTGGATATTTGACTTCACGAATAAAACCAGCCTCAATTAGTTTGTTAACTTCCTCCTCCATTTGAGGAATGAGTTCTGGCCAAAAGCGTCGTTGGGCTTGCTTGATTGGTCGATACCCAGGTTTAATTGCTAGGCGATGAACTGTCACTTTTGGAT[C]AAGCCCAGGTATTTCTTTGTACGACCAAGCAAAGACATCTTTGTATGTCGTGAGTACACTCACATACTCTCTTTCTTCCTTATCAGTCAGTTGTGC…	T/C						C/T
CG_Chr01	10832548	A	A	12|12	G	7|7	G	5|5	Intergenic				CTCTCGAAAACAGATGCTCGCGGGGTGATATTTGAGCACACATTATTTATCTTCCGAGGGTTTACACTTAACCTTTGAAACGCAGAAAGTCGGGTATGGCCGGAAGTTGAAGGTTGTTCTTCATTTTCACCCCCAAGCATACTCAGCCTTTGAAAAATCGAAGGACGTGCCACAGGAGGAGTAATACGACTAAAGGCAGACATTCTCTGACCTTCACTTCCCTTGTCTTCTTTAGAGTCATTGATTTCTTCCACAGTAATGTGACATGTATTTGAAATCTTTGCTTTTCCTTTTCTGGTT[A]TACGAATCGGCTCCGGGGGATTATATCCAAGCCCGACCCTTGAATAAGGGATAGTATACCCTTCTTTCTGAAGCTTCCTTTGAGTAGGGGAGAGTT…	A/G						A/G
CG_Chr01	10832616	C	C	18|18	G	7|7	G	7|7	Intergenic				TAACCTTTGAAACGCAGAAAGTCGGGTATGGCCGGAAGTTGAAGGTTGTTCTTCATTTTCACCCCCAAGCATACTCAGCCTTTGAAAAATCGAAGGACGTGCCACAGGAGGAGTAATACGACTAAAGGCAGACATTCTCTGACCTTCACTTCCCTTGTCTTCTTTAGAGTCATTGATTTCTTCCACAGTAATGTGACATGTATTTGAAATCTTTGCTTTTCCTTTTCTGGTTATACGAATCGGCTCCGGGGGATTATATCCAAGCCCGACCCTTGAATAAGGGATAGTATACCCTTCTTT[C]TGAAGCTTCCTTTGAGTAGGGGAGAGTTCCGGTCTTTCATCCTATATTTTCAGGGTTTTAAACTCAGTATGAGCCTTGAAATCATAACCTGCCTTT…	G/C						C/G
CG_Chr01	10833588	A	A	17|17	C	11|11	C	6|6	Intergenic				TGAATCCAGGGACGCCCTAACAGCAGTCTGTATGTAGTTCTTGAATCAATCACATGAAATAGGGTATTTGCTCTTAAATCCCCTATGACGAGTTCAAGGCGAATCATGCCTATCGCTCGCTGTCCTCCTTGATTAAAGCCTTGAATCACCAGCTTGCTGGTGGATAATTCATCCATTGAAACGCCTAACTGGTTCATAGTCGATTTTGGCATTATGTTGACAGCTGATTCATCATCAATGAGGATTCGACTAAGCTTTTGCTCCCGAATGTATCAAGACACAAATAAAGGTCTATTGTGA[A]GTTTTGACCTGAGTAACAAATCTTCGTCGGTGAATGATATCGCTATGCAACATGAAGCGCATGTGTCTGCTTGAGAAGTAGAAGCAGTCGGACGAC…	C/A						A/C
CG_Chr01	10834625	T	T	17|17	C	9|9	C	8|8	Intergenic				AAAGCAATTTTCCACCGGATGGCTCACAACTCGATGATATTTGCAGTAATTGGGATCGTTTACTCTTCCCAATTCTGCTGGTCGCTTGCATTCAGGGAGCTCAATTAGTTGTTTCTCGAGCAAGTGTTCCAGCATATCTGGAAGATCGGAGTCTGGAAAAGGGTAAACTGTCTCTTGTCTCTCTTTCAACGTTAGTCGTTTCCTCTCGTCTACATCTTGGCGTTTCTCAATCTTCTTCTCTTTAGCAGTAAACTTTAAAGGGGCCGTATTTACGACCATGGCTTTTTTTGTTGCACCCTT[T]GATATCTTCTGGGTGCTCTTCACTTCTTTCCTTTCTTTCTTTACCTCCGGGATTAATAAATCGTTGCTCCCTCTATTAGTAATGCTCAACTCCATA…	C/T						T/C
CG_Chr01	10835048	C	C	12|12	T	8|8	T	3|3	Intergenic				AAAGGTGCGAGGTTTTATCCCTTGGAGGATGTACAAAAGTCCCCAGTGCATTCTTTGAGTGCACATTTCGACAGCTGATAGTTTTGTCAACCTATCTTTGCAATCAAGGCTTAGTGCTCTCCAACGATTAATGTAGTCAATGACTGGCTCGCCTTTTCGTTGCTTGGTAGCAGTGAGCTCTATCATACTAACGATGCGCCTAGTACTGTAGAAACGATTGAGGAATTCTCTCTCAAGCTGCTCCCAGCTATTGATAGTTTCGGGCTCCAGGTCCATGTACCAGTCGAAGGTGTTTCCCTT[C]AGAGTTCGAACGAATTGTTTAACTAGTAGGTCTCCTTTGGTTCCAACGTTTTCACAAGTTTTAATGAAATGAGCAACATGTTGCTTTGGGTTGCCC…	T/C						C/T
CG_Chr01	10835408	T	T	15|15	C	8|8	C	5|5	Intergenic				TTTAATGAAATGAGCAACATGTTGCTTTGGGTTGCCCTTTCCATCGAACTGCTGGAATTTTGGCGGCTGATACCCATTTGGCATCCTTAGGTTGTCAATCCTCTTCGTATACGGATTGGAATACAAGAGGGAGGTTTGACTTGGACCTCCATATTGAGCCTTGATGGAGTTCGTAATCATTTCCTGCAACTGTTGGACAGACAACGAAGCAATTGAAGTTGAATCTTGAGGCTGACTATCTTGCAAAGCCTTCTTCCCTTTGTCATTGTTCTTGACTGCAGGTGTATGACTTGATTCAGC[T]GCATCACGACTCTCAATATGATTCTTGAGGGATGCAATCTCATAATCCCTTTCTTCAACTGCCTTCAGTAGCATGTTAACTTTCTTTTCAAGTTCA…	T/C						T/C
CG_Chr01	10835876	G	G	16|16	A	10|10	A	4|4	ClCG01G008850		promoter		GCTCGGTCGTTTAGAAGCCGAGGTATGCTTGTCAAGTGTAGGATTCTCTTTGATGATGACCCCAGCTTTCGGGTCTCTTGAGATCCGTTCCCATATATTTCTTGCAATCTCAAAGGTAGGTTGCTCTTCCGACTGTATTTCTTTAGAGCGACTGCGAGTAATCAGTCTTCTGGAAGTGTCACTTGAAGCATTAGAAGCATTGTCTTTGGATGCCATGTCGTATGTCTTGTACAGGAGAAAGAGATGAAAGGTAGAGACGGTCCCACTGGGAGTGCCAATTTGTTCGACGAGATTTTCGAA[G]AAGGTTTAATTCATGGAACTTGAACTTCGTATTTGTATTAATTTCAGTGTCGTGAGTACAATCTCTAATATATTTAATCCTTTGATTCTTTCTCTC…	A/G						G/A
CG_Chr01	10842402	T	T	16|16	C	8|8	C	8|8	ClCG01G008850	ClCG01G008850.1:Intron	Intron	Pentatricopeptide repeat-containing protein, putative	AATAATTTATATGCTAATCATTAATCGCTTGTTCTCCATCTTCAACCTATGTTGGGTGTTGGGCAACCGCTCTAGTGATAATGTGTTGCTACTTTTGATTGGTCCCTCTCTCTAGAAGGGTCCTAAGACACTATGGTATAACGCAGTAAAAGCCTTGCTATTTGAAATTTGGTTTGAAAGAAACCAACGAGTTTTCCATTATAAAGCGACTCCTTGGCTTGAACGTTTCAAGATTGCAAGGCTCAATGCTTCCACTTGGTGCACACAATCAAGATCATTTGTAGATTTTTCCATCCAGGA[T]ATAGTTTTAAATTGGAGGACTTCCATTTTTTCATCTTACTAGTTTTTTGTTCTTGAATCACCGTCTTAGTGTCTTTTGTTTTAGGTGTACTTTTTG…	C/T						T/C
CG_Chr01	10842948	G	G	16|16	T	10|10	T	5|5	ClCG01G008850	ClCG01G008850.1:CDS,exon	CDS,exon	Pentatricopeptide repeat-containing protein, putative	CTGATCCATAGTTTATTTGTTTTTTATGTATTTGTCTCTTGTACTTTGATTGAGCATTAGTCTCATTTCATTAATTCAACAAAGAGACTTGTTTCTGTTTAAAAAAAAAATCATTAATCAATTGAATTGGAAACCAACAATAATGCTGAAAAATAACTCAAATATAATAGAAAACATCAGAAATTTTAAATGGAAAAGATATTTACTTTCTTGCATTGTCCTGTCACCAAGTATGTTCTCTGACTACCCAGATTTATATACACCACTGCCCTTGATGTACTTGGAAAAGCAAGGAGACCT[G]TGGAGGCACTCAATGTATTCCATGCAATGCAGGTAGGCAGATAACTAACTACCTTCATTAGGATTTGCAGTCTTGGTCTGTGCATGTTTATATAAT…	G/T						G/T	1	NONSYN	NONSYN:ClCG01G008850.1	V(GTG)->L(TTG):ClCG01G008850.1
CG_Chr01	10849525	G	G	20|20	A	8|8	A	10|10	Intergenic				TGTTCGGGCCAATTTATGCACACTTTGGACTAATCTCACCAGATTATCTGCCTGACCCTACGATATTTGGGTGTTACGAAAACCTGTAGGATATTAAATCCTAAGTAGGTGGTCATTGTGGATTGAATTTATGATCTCTTTAACTTTTATCAAGGACATGCTCCCTATTTACCAATACCACTAGGTCAACCTATAATGATTGTAGCTAATGAGGTTATTAAATCTATTGTTTGGAATAATAAGCAAGTTCATATTCCAAATATAAATTCAATTTTTTTGACCTACAAACTTAATTCATGA[G]CGCCAAAGCAAGCATAGCTTAATTGACAAATAGTATGTGTTAATGATAAGAAATCTGTAGTTCAAATTTTCAAAATCTGCACATCTCGGTTGTAAA…	A/G						G/A
CG_Chr01	10854601	T	T	21|21	C	10|10	C	4|4	Intergenic				TAACTAGGCGTTGAGAATAGATGCATGACTATGCGGTGAACTATACATATAATATGTGCATGTGTTGGTTGTATATGTCTAAAACTATACATAAAGAATGAATAAAATTTCCTACAACTGAGGTGGACGCGGCGATGGTTAGTCAAATGTCATTTAGTGTCAGATAGCATGCGTTGAGAATGAATGGAACCATGCAATAAAAATAGAGTTAACGCGGGAGCTAGTTGATTACTTAAGCATATCCAAGTATAATTACATACCTACAAACTTAGTTTGTGAATCCATCTCTCGATGTTTCGA[T]GCCACATTAATCTTATCTTTAAGACGCATGGTAAGTTTACGTTGGCAAAAGATGAACTACATCTCTGCACCTCATCTAGTCTCGATAAATGCTAAA…	C/T						T/C
CG_Chr01	10857897	G	G	22|22	A	5|5	A	8|8	Intergenic				GTATGTTGATATTATGCCACAAAGTTTGCCAAAGTCTTTACCCCTCGACGAGGGTTGATCACGAGATTGAACTTATCCCCAGAGCCAAACCTCCAACGAAGAACACCTACAGGATGGCCCCCTCTGAGCTAGCTGAACTCAGAAAGCAGTTGGATGAGCTGCTGAATGCAGGATTCATTCGCCCTGCAAAAGCACCATATGGGGCCCCAGTCTTGTTCCAGAAGAAGAAGAATGGAACACTACGATTGTGTATCGATTATAGGGCTCTAAACAGAGTAACAATTCGAACGCTACGATTAT[G]TATCGATTATAGGGCTCTAAACAGAGTAACAATTTGTAACAAGTACCCCTTACCGATCATCACTGATCTGTTTGAACAGTTGAATAGAGCCCAATA…	A/G						G/A
CG_Chr01	10862716	A	A	11|11	T	4|4	T	5|5	Intergenic				ATTATATTTTCTTCAATTTTAGTGGCAAAGTGGGGAGAGATTAATTTCATCTAAACAGACTTATCTCATTAGCTTTTGTGGAAGATTGCAAATTGGTGGATTAAATCCTCAAAATCTAACCTAATTGATGGATTTTATAAGTGGGGAGAGAAGTTTATTAAGTACTTCTTCAACAAATGATGCCTCTTTTGATCATTTCCATTCTCCACATTTTTTTTTTTTTTGAAGTCTTGTTTGTTATTCATGATAAGTATTAATGGACTAAAATTGATCTAATAAAATAAGATCAATTTTTTTTTT[A]AAATTTTTTTCTATATAGTTTTCTGCCTTCTTTCTCCAATGTTATTGGCAAGGAGATTCCTACTAATGGTCTTTGTTATAAATGCCAAAGAAGAAG…	T/A						A/T
CG_Chr01	10870709	C	C	11|11	G	16|16	G	4|4	Intergenic				GTCTCTATTTTACAATATTGTTTGTTGGTATAGGTAGCCATCCCATTTGTTATTATGTATTGGATATGATTGGTTATTAATAATGAATGCATATCATAGGGGGTAGCAGCATTTTGGATCATTGTCCTCAAATCCCTCTGAACTACATTTTGATGGAAGGCAAAACAATGACTTGCAAACATTAAATATATTACAGTTTAACAATTCAAAACTTTTGATTTAGCGATGATTCGTCAGCTTGAAATATTTTGGCAAAATATCACTTTGTTAAAAAGAAGTATAGGGTAAGATTGTGTTAAA[C]AAGGAATTGAAAACATTAAATATATTATAGTTTGTAAAAAAAGGAAGTGTATTATAGTTCAATAACTCAAACATGCGATTTAGCAATATTTTCGTT…	G/C						C/G
CG_Chr01	10871196	A	A	14|14	T	9|9	T	6|6	Intergenic				CATAATTTAGTGATGATTTAAATAGTTGAATTTAATTCGAAAAAACATCATTTTATTAAAAAGTATATGATAAATTGATGACATTAGTATTGTCAGTGTAAACTAGACTAAGTTAAAATTTATATCATGGTCTAAAAAGTTGAAAGTTTAAATTCCCACTCTTATATGTGTTTAACCTAAAAAAAAAAAAGAAAAAGAAAAAATTGACATTAGTTTCATTATTTAAAATTTTTTTGTTATTTTAATAAGGATTAAAATTATGTTATTTTAATAAGGATTTAATAATTATAGAAAAAAAAA[A]ATGTCAATTTGAGCAAAATGCACCCATTGTCATTTTAAAAGTGTTGAACTCAAAAAATAATTATTATTAAGTTAAAAAAGGGTGAATTTAGTCCAT…	A/T						A/T
CG_Chr01	10873861	T	T	18|18	C	6|6	C	5|5	Intergenic				GTTCAGAATTTCGACCTATCAAATCAGTTTGTAGTGTTTCTCCCCCTGTCGAAGAATTTTCCACACTTGGCATCGAAAGACTTGGACTCATACTTTCAGAACTAATGATGTTTGGGAGAGGTGAAGTGTCCTAAAAATTCTCTTCAAGTATAGATGTCTCCCCCTGAAGAGAATTTGGGCTAAAGAAATGTTGATTTTTCAAGAAAGACACATCCATACTCTCAAAATACTCGTGGGTCAAAGAACCAAAACATTTGTATGTCTTCTTATGGGAAACATAGCCTACAAAAATGCATTTAA[T]AGCTCGAGGGTCAAGTTTAGTTTGGGAAAGGGGAGGACATATAAACATAGACAATGCACCCAAATATTTTTAGGGGTAAATCCGAGAACAGCCGGA…	C/T						T/C
CG_Chr01	10875145	C	C	18|18	T	9|9	T	8|8	Intergenic				CGCCCAGTGAGTGACTAATTAAAGTTTTTATTGATAGTGTATGAAAATATAAAACCCAGCCATATCCATCACTAGCATACATCAGATCATAGTTTAACCACATCTGATTATCTATGAAAACATTATTCACAAACCGTTTCCTTAAATCTCCTTCCCTAGTTGAGGCGGAGCGAAGCTTACCACACCCAACATCGATATTCCTTAGCTGAGTGAAATACTCTCAACACCTCAACATCACTCAATCACAATTTGCTCATGGGCTACCCAAGTACCTTCTCCCAGTCCCTCAGTATTGGATCC[C]CAGGATACTCAAGTGCCTTCTTTACATCTCTCAACACTGAGTTTTCAAATACAAGATTGCCCACATGCCTTCACATCGTCCCTCAGCATTGGGTCC…	T/C						C/T
CG_Chr01	10883132	C	C	7|7	T	7|7	T	5|5	ClCG01G008870	ClCG01G008870.1:CDS,exon	CDS,exon	Unknown protein	CCCACCAGAACCAAACCGTCAAACTACAGTTAATCAAAGGTTTGAAATTCCAAAGTCCTGGCAGGATTTGAAGTTCTGAAGCATTTCTCTCAAAATTCCATGATTCCCATAATGCAAAAACTCTCATCTTTTACACATTTTTTCACTTCTGATCCCTCGCCCTTCCCATCTCTTCTCCTACTCCTCCTCGTCTTCACCTTCCATATCCCCACATGTGGTTTCTTCTCTTACCACCATTTTCCAAGGTCTTCTCTTATTTATTATAACAATTGTGCTGCCCATCCTAAGCTACTGTGCAGT[C]CTAGAAGGTTGCCTTGTGGTGGTTGGGCTATACGAGCAGCGCCAGTCGCCTTACTCGTGGCAGCAAGTTGGTTGAGTCAGAAGGAGTCGGCTGGAA…	C/T						C/T	1	NONSYN	NONSYN:ClCG01G008870.1	P(CCT)->S(TCT):ClCG01G008870.1
CG_Chr01	10883959	A	A	12|12	G	12|12	G	7|7	Intergenic				CTATCAATGAATTTTTCTCTTATCTAACAAAAAGTTTGTGTAAGACCAATAAATCAAATGCACTTCTAAAGGTAATCAACTAGGAGAGAAAGAATGATCATAGAAATATATCTTTCTCATTGATTTGTTGTCGAGAGTATGCTCTAATAGAATAACAATGTATTCAACTTGACCATAGATTTATTGTCTTTCAACTTGACTATAGATTTATTGTCTTCTACTTCCCATTTATTTAAAATATAGTTTAATAGGTTACAAATTTTCACTAATGTTTGTGTTTATTTACTATAAAAGCCTCGT[A]ATTTTTATAAAAATAAACAAATTAGAAAAAATACCTAGATTTTGTGTATCTCCCTCTCATACATAGCCCAGGGTTTTGCGCACTAATGCTTCATGA…	A/G						A/G
CG_Chr01	10885974	A	A	17|17	G	6|6	G	5|5	ClCG01G008880	ClCG01G008880.1:CDS,exon	CDS,exon	Ribose 5-phosphate isomerase-related family protein	TTATTGGACTTAAGGCTGTGGAAGGATGAATCTCAAAATGAGGTATGAAGGCAGACAAAGACGTCCAATACGTAGGACCAAGCAAGAAGAATGCCATTTTAGCAAAAACAGAAGCAGAGAGAAATACTGACGGAAATTTAGAAATGACTCCGTGATCTACGACTCCATTGATCTGATCAAGACTTTCTGCTACTTCAGCTGCAAATGCATTTCATGTCTTGAGAAATTATTTCATGTCATCTATGAAGGGATGAAAATAGAGGCGGGAAGGAATTGTTACACACCTAGGCTTGATATAGG[A]GATGTAAATATGATATCCAGTACGTTATGCCCTTCTCTAGTGACAAATGGGAAGTCGCCGCCAAGGGGACCTGCATGCCCAATCGATGGCCTCCTC…	A/G						A/G	1	SYN	SYN:ClCG01G008880.1	S(TCT)->S(TCC):ClCG01G008880.1
CG_Chr01	10886807	G	G	13|13	T	11|11	T	5|5	ClCG01G008880	ClCG01G008880.1:Intron	Intron	Ribose 5-phosphate isomerase-related family protein	CAACGTAATCCTTTATACTGTTTTGCTAAGTCTGCAAATAATTAACCCTGGCCACACTTTTGAAATTCTTTTTTTTAATCTTGAATTTTGACTTACATAAAAAGTTACGAACAGTTTGTTGTCTTTTTCATAATTTCCATTATGTATAGCATTCCTCAAAAGAAAAAACTATAATGAGCATGCTGCTTATAAAACTGTAACATTCCTAAATATGTAGTCTATTCATAAGCAGGTTAAACTAACGAGTTTGACTTTCTGAGCTTTACATAGGTAAATAATAAAATCAAGGAGTCCACTTAG[G]AAAAGTAGCATGTAAAGTTTGACAACATTGTAATATCCATCAGTAAAAAGCTCACCTCTGCATCGCCTAAAAAGAGATCATCAATTTCTTCTGCAG…	T/G						G/T
CG_Chr01	10887274	C	C	14|14	A	5|5	A	3|3	ClCG01G008880	ClCG01G008880.1:Intron	Intron	Ribose 5-phosphate isomerase-related family protein	TAAGCCATGCTATAGATTATAATGATGTCTTCTCACAGAATTCACTAAAACTGGAATCGAACCCTCAGGGCCACCCATATATTGGCTTTCTTTTATCATGAATGCAAGCTGGTTGGAGGCATTTAATATAGACTGCAAAGAGATGAAAGACAAGAAATGAACATCTATAACAATTATATCAATATATTCTAGGTCTTGCACGTTTAAGTCTTCACCTGACATAAACACCAAATTATTATCGTACATTAAAAACAAAATTGTTTCTGATAAATATAAACGATGGATTCCAAACTCAAGGAT[C]TTTTCCCTAATACAGGTTGAAACTCGTTGGCAAATTGATTTAGGAGCTTTTGACAAAAGGAAGATTTTATTCACCTTCTCTTGAATTATTGAATCT…	A/C						C/A
CG_Chr01	10887910	A	A	13|13	C	13|13	C	8|8	ClCG01G008880	ClCG01G008880.1:Intron	Intron	Ribose 5-phosphate isomerase-related family protein	AAAATGAACTTTTCACCTTCAATGCCCAACTTTTGAAGAGTATTTAAAATGCAGTTCTATTCTATAATTCAGTATTGAGTATTGAGGACTTTGTAACTCCTATTTGGGTTAATTGGGTTCACTACAATTATTACAACTTTTTTATGAACACAGTTCATATGAGAATCTTAGTAATATCCAGATTCCAGAATAAATTAGGGTTCTCTGGTCTATTATCTTAGTTTCTCATAACTTGGTAGGCCACAAAAAAAATCTGCATATTCCAATCTCGTTCATGCACCCTGATGATAAAGAAACATT[A]AACAAATATGAGGAGTCTCTCGTCCACCCTTTAAAGATTTTCCCTTTATAACTAAATGAGACAGCCTTGGCCTCAAAATGCACTCCAGTAAAGAGC…	C/A						A/C
CG_Chr01	10891051	G	G	14|14	A	6|6	A	7|7	ClCG01G008880		promoter		TTTATGGGATTTTTTATTTTGATGGATCTATATGTTCTTGGATTAATTTGTAAGTTTGAATTAATTTCAACTTGTATTGATTTTAGGGCAAATAGATTTTATAGTGTTTTTATGCATGATTTAGATTTTTTTTTTTTCTTTTATGAATTTGGACGGATGTTGGACTGATTTTTGGGCTACTATTTGGATTGTTTTTTCATGAATTTGAACCGATGTTGGACTAACTTTTGGATTGTTATGTGGACCCTTTTTGCTTGTTTTTAACGAGTTTGTGCTCTTATTATGTTGTTGAAACATTAT[G]AATAAAAACTAAATTAATCTATTATTTTTTTAATTTTAGACAGTTGTAAACAAGTTGGTTAAATATGTCATTGTGTGAAGATTTAATAATACTTGA…	A/G						G/A
CG_Chr01	10891694	C	C	14|14	A	8|8	A	6|6	ClCG01G008880		promoter		TATGAGTAGTGATATTAAAATCATTGTTCGAATTGATCCTGGTGTTCTTGTACTACAAGAAACAATTAAAAAGAAATACAAATATTGTGTGAATTAGAGGCGTGTGTGGCAACTAAAGAGGAAAATATTAGTTAAAGTTTTTTTGTGATTTAGAGAAATCGTATGCAAAGCTTCCATATTGATTAAGTGTTGTTGTGCATTACAATCTTAGAACACAAAATGGTATGACATTTTATTCTTGTCAGCTATGCCAAGTATAACTATTTTTTGTCGAGGTCATTTGGTCCTGCAAATAAGTTT[C]TGTTGAAATGTAATGAAATTTTAAGCTTTATATGTATTTTTATTTAAATATTATTTTGTTGATCATTTTCATATTATGTTTCTCGAATTTACATAT…	A/C						C/A
CG_Chr01	10892609	C	C	10|10	A	7|7	A	7|7	Intergenic				CTAGTGAACACAAAATCAAAAGTTTAGGCCATCTCATAACCATTTGGTTTTTTTAGAATTTAGTTTATGAGATTTTTATAGATTAAATTCCTTCTCAAAACTTATTTTCATAAATGTCCAAATTTTTTTAATATTTTCATATATAAGATTTCATCGAATTTTCGGGCCAAAATAACCTTTGATGTAGTCGATTAGGTATTTATTAGAAGAATCTTTCCATATTTACCAAGTTTCTTTAATATTGGAGAGAGAAAATGCATTTATTATGGAGTATTAAGTAGTTAATATATATATATTTTC[C]ATTTTCAATTGAAGAGAGAAAATGTATTTAATATGATTTTATTTTCCATTTCGTGTATCAAACACTTTATGAATTTATGGCGTCTTCTTCGTTTTT…	C/A						C/A
CG_Chr01	10893259	G	G	16|16	A	7|7	A	6|6	Intergenic				TATAATGGTCTAACTTATTTAAGTTTGTCTATTATATTTCATTGTTTATTTTGAGTTTGTTTATATTACGTGTTATTATCACATATATTCCATAGTTTAGATTCATGGTTATTTTAAAATATACCTTAGAACATTGTATTAGATGTTTGCAAATATTCTAACTAATAGGGTATTAAAAAAATCTGATGACCCAAAAATTCGATCAACCCAACATAACCCAACCCGTACGGTTTGAGTTGGGTTATCAACTCATTTGGGTTGGGTCGGGTTGGGGTAGTTCAAATAAATGAAAATGTTATG[G]GTTGGGTTGGTTCATAGGTTCACCTACATAATCCAAACCAACCCAAACATGTTATTAATTTTAATGTATATATTCTTTTACTTATGATAAAGTTAT…	A/G						G/A
CG_Chr01	10956582	G	G	23|23	A	8|8	A	4|4	Intergenic				CATTTTAGATTTTTAATTAAATTTAAACCATTTGTATAAATATGGAACCAAATATTACAATGATTTGTAAAATTTTTACAAAACTAATTATAATTAAATAATTTAGCTCAAAACAATTATTCTACACGTCAATTCAAACATGCTCTTAAGTTATTAAAAATTGTTTAAAATCAATTTTAAAAGTATAGATTGAAACATTAAAATGATGGTATGAAAATCACTTGTTAATAAATCACTATTGTTAAAATCACTATTTTTAAAAACCGTCATAAACATGCAATTAACTATTTAGGTTGTTTG[G]TAAATCTAATTATTTATACATAAGTTATCTAAAATTACTTCTCAATTTACTCTTATGCTCAAAATCAAGCCCATGACTTTTAAATATAATTTTAGT…	A/G						G/A
CG_Chr01	11086833	G	A	13|13	G	9|9	G	7|7	Intergenic				GTTACAGAGAAAAGATTTCTCTGCAAAAATTCTTCCCAATCTTCCAAAAGAGATTCCCACAAGATTTTGTGGTGTCGTATTCGATACTAAAGAAGAATTGCTGAGATCGTGATCACAGTGAAGATTTGGAGAAGATTGAAGAGTTGTCTTCAAAGGTAGCCTCTTCTCCTTAATTTGATTTATGTAAAAAACATACTCATGAGATTTGTTTATCCTATGTTCTGTAATTCTCTGTTTTTCAAGAATTTCCAAAACGAATTTCAAAAGCACACGCTTTCACGCGCTTCTATTGAGGAATTC[G]TTTACTTCATGTGCATCTTTATTTTGTTGGACATTATCCTAGGAGGAATATGAGGATCGTCTCCAAGCGGATTCATTGGAATTTGTTGCATGAATG…	A/G	G/A
CG_Chr01	11179404	G	A	14|14	G	10|10	G	3|3	Intergenic				GATTTATGTTGAACATTGAGTGAATTTCTGATTTATATGATGTGGTATATTTCATATATTGGTTAAAATATTTACAAACATCTAAAACAATGTTCTAAGATATATATATTTGAAATAACTATGGATCTGTTAGAAAAACTAGTTGCTTGATATGTCAAATGCATTAAATGAAAATTAGAATCATATTAAATGCATTTTATTTTTCCAATTGAAAATGAAAAGAAACCTCAAATAATTAATAAAATATAATAAATACATTTTCTCTCTCGAACATTAAAGATGTTTCATAAATATGGAAAA[G]TATATAATAAATGCATTTTTTATCTCTAATTTTCTCTATTTAGCTATCCACCATGAAAGGTATATTTAACTTAAATCTCTTATATAAAAATATATA…	A/G	G/A
CG_Chr01	11189086	C	C	17|17	T	13|13	T	3|3	Intergenic				GATTTATATGGTACACAAACAATGTGTTAGCTATGTCCACGGGCAAAGGGAGAGAGCATTTTATTATTAGAGAGAGAATATGAGATTACAAATTTAGAGGCGTCAGTAGGGTTAAAGAGTTTATATAACGCACTTCTCTAAATTCTAGGGTCAAAATTGTAAATAGCGTAAATAACATAAATACGAATAGAAGTTGGTTTTTCAAAGCACTAGATGACATCCAAAACATTCAAACATACTAACTACATTGTAGTTACATAACTCTTTTGATAGTGAAATTTTTTTCCACTAGACATGCTA[C]CCCCAAAAGTGGGTGATATTATACGGAATAGGGTTACCAATCTCTATGTTTCTCTTTGTCTACTCTTGTTGTCTGTTATTAAGTTTGTTTGTTTGT…	T/C						C/T
CG_Chr01	11199266	G	G	13|13	A	12|12	A	6|6	Intergenic				GATATAAAAAAAAAATTTACGATATGTATTTTGAGATTTATGTTGAACATTAAGTCAATTAAATTGATATATTTCATATATTTGTTAGAGCATTTTGCAAACATCTAAAACAATGTTTTAAGGTATATTTGAAATAACTATGAATCTATCAAAAAAATCGGTTGTTTGATACGTCAAATGTGTTAAATTAAAAATAAAATCATATTAAACGCATTTTCTCTCTCCAATTGAAAATGGTAAGAAATCTCAAATAATTAATAGAATATAATAAATGCATTTTATCTCTCCAACATTAAAGAT[G]CTTTGTAAATATGGAAAAGTATATCATAAATGCATTTTTTCTCTCCAACTTTCATTCTCCAACTGCCCACCACAAAGAGTATAATTATAGGTTGGG…	G/A						G/A
CG_Chr01	11201909	C	C	14|14	T	11|11	T	3|3	Intergenic				TGTTGTTTATAGTGGCGTGAGGCCTCTATTGAGAGGACTCAAGCTAGTTCTTCTCCTTGAGACCTTTTTTCTTGAGTGATGTTTTCCTTTTCTTTGTTTTTGCGTTATTGTTTCTCTTAGTCTCTTTAGATTTGTTATCGTTTGATTGTGCATTGACCTCAAGCTGCGAGGTCCTCTTCTTTTTCTTGCAATTCAATGCCTTTGAAAAAAAAAAGCACAAAATGTTTTCCATTGATGTGGACATTTTCGTAAGATATAGACCTCAAAATTCTTGTCAACATCGATATTTTAAACCTTGGT[C]GGTCTCTCAACTTTATTATTTTAATTTTATGTCTAATAATTTTTTTACATTTGAATTTTGTATTTAATACGAATTTAACTTATTTGACATTTTCCA…	T/C						C/T
CG_Chr01	11203912	T	T	21|21	C	6|6	C	8|8	Intergenic				TAATTATGGTTACACATTTAGCCTATAGACTTTTTTTTGAGACGGGGAATTTGAATATTTACTGTATATATTTATATATATATATATATAGAAGAAAACAATTTTTGTGTATAAACATGTTAAGTTATATCAATTTTTACCCTAAACTTTTAATTTTATCAAATTGGAGTTGGGAGGAAGTTACTCACCCATAATCACATTTCACCTTGAACTTTGGAGGAAATTCCTCAGCCATGATCTCATTAGTAAAGGAAAATATCTATTTTTTCAAGCAAAGAGTTTAAGTTGTCTCCCTCAGTG[T]CTTTCATCTTTTGGATGTCCCCTTGATGTTTCCTAAATCTTTCTACATCTTTTGCAGCTCGGCCTTCCACCAGTGGCTTTCTACCTCAGTTTCAAT…	T/C						T/C
CG_Chr01	11204715	A	A	16|16	G	13|13	G	7|7	Intergenic				GGGTTATTCACCTCCCAATGTGTTTTGAGCCACATAAATCTTATCTCTAAGGTGCATACTCAAGTTAAAACTGAACAAAAGGTTAACTTTATCTCTAAAGCCACTTCTTTCCTTGTTTAATGATTTTCACTACTTGTTCTCTCGAGTAGTTAGTTATTTCTACTTAAACGTGTTGATTAGATGAATTCAAACACTAGATTAAGCACACATTAAATAAGATGAACTTCAACTTATGTAAAACCTGCGAGAATGCTAGTTTATTCTTCCCAACCCATTAATAATTTAGCAACTTATGATGGA[A]AAATAAAAACACATGGAAAGATGATATAAGTCATGGTTTATATTCAAGATAAATATGTCACAATGTCGATTTCTCAATATAGACTCAATGTAAAAT…	A/G						A/G
CG_Chr01	11205057	A	A	10|10	G	3|3	G	9|9	Intergenic				ATTCAAGATAAATATGTCACAATGTCGATTTCTCAATATAGACTCAATGTAAAATAAGAACAGATATTTAAAGGATAGGAATGTCAAGTCGCCGGTCACAATCTCTTGCTCCCTTTGACTTTAATGGATGGTTGCTTTACTAAGGCTGGCTATGGATGTTGATGGATAAAAAACACTTAAAAAGTGTTTTTCTTGCCTTTGATTTAGGGATGATTTTATTGGATTTAATGTGTTTGTTAGTGTTTTTCTGGTAATAAAGGAGAAATTAAGTGTCCAAAGACAAAAGAGTCAAAATCGAGC[A]AAAAACGGAAGAAAAAGTGGAAAAGCCCTAGAAACATGGCAACGTAGCCGAAAGCGTCGCTGCGCTGCCCTCTGTGCTCCAAACTTGAGAGCATCA…	G/A						A/G
CG_Chr01	11206602	C	C	7|7	T	13|13	T	6|6	Intergenic				GAATGTTTGATCGACATCTATATTGTTAAGATCATCCAAGGCCAAATCTCGTCATCCTCCATATGTGCGTATGCAAGTCTCATTTAATTCAAAAACAATAACTCAAATTAGGACTTAAGAGAGTTTTTCTAGTTTTCCCCCTACTCTAGCCCATGCACCAATCTTAAAGAATTCACACATTTCAAGCAAGTAATATGTTCACTAAGGTGCCTTAATATTTCAATATTTTTTCCATAGCCGGCTTAAACTTGCATTCTTTTACCTAGGGGTACTATCTTTTACACATTCATTGTAGGGATT[C]GTACCTAGTCAATTCCCAGGCATCCTTACTGATCACAGCAAAGAGCAGCTCTTTTTACCCCAATCCATGAATACTCATTACAAGTTTATCATTTTG…	C/T						C/T
CG_Chr01	11207035	A	A	20|20	C	9|9	C	10|10	Intergenic				TTGTGTACACTTTTTCAAAGGCATAAGTAATATTTTCTTCTTCCTTAGTCTAATATTACAAACCATCATGCATTTCAACTCTCTAACTGGTGAGGCCTTTCAGAATTACAACCAATTACACTCAACTTAATCCTTTTCTAAGTTGAAGTCTCTAAATTAGAGTGACTACGTGCTCAAGAATATGGAAGACTTCAAGAGGGACTTAAATAGATCAAAACTCAAGATAACGCTATCCTATTTCCACAATGAGTCATCTATTATACATATTGAAGTCTCATCATAGCCAATCAACATCAAAAG[A]ACACAACCATAAAACATTCTCATCATCTTTTAAAGCTCAAATCTTTTGAAAAATTTTCAAAATTTTCAAAATTTTCCAAAATTCACTTAACATGCA…	C/A						A/C
CG_Chr01	11207954	A	A	23|23	G	10|10	G	6|6	Intergenic				ATCATAAAAACATTTACAAGGTTCAAGATAAATAAGGAAAGAATTTTCAAGAATAGGAGGATCTTCTAGGGATAAAGAATTTGGCTTTCAACATCAAACTTTATCTCTTAGATATCATCCTCAACATTAAGCATAATTTCTTCCTCATTCTCACAAATTGACTTTTTGGTTGATTCTACTTGACAAGGCTCATGAGGGCGAGAAAGTTCACTAATGGGAAGACTCTCCAGAGATGGCACACTAGGCTCTTCAACCTCAACCTTAATCTCCTAGGTTTCCTTATTAAATTTAAACTCAATT[A]TACTCTCAAATCTACAACCCTCATCTTGAATTAACTCACCTACCTCTAACTCATCCTCATCATCATAGTACATGACTCTAGGTTCCCCTACCTCAG…	G/A						A/G
CG_Chr01	11208121	A	A	14|14	G	15|15	G	7|7	Intergenic				GGTTGATTCTACTTGACAAGGCTCATGAGGGCGAGAAAGTTCACTAATGGGAAGACTCTCCAGAGATGGCACACTAGGCTCTTCAACCTCAACCTTAATCTCCTAGGTTTCCTTATTAAATTTAAACTCAATTATACTCTCAAATCTACAACCCTCATCTTGAATTAACTCACCTACCTCTAACTCATCCTCATCATCATAGTACATGACTCTAGGTTCCCCTACCTCAGTGGCATCAGAAAAATTATCCCCACTCAAGGCCTTAATGGCATCAACTATTAGACTAAGTTGATTGCATAT[A]CGGTAGGGCAGCCTCATTCTCTACCAGTTGAGCTTCTATCCTAGTCAGCCTCTCTCTCTCTTCCCAAATGACTGATCCTCACCTTACTTTCTAAGA…	A/G						A/G
CG_Chr01	11209187	A	A	12|12	T	8|8	T	12|12	Intergenic				GTAATTAACACAACACCTAGATCTATAAGTCTTTTATCGGGATTGAATCTTTCAAAAACAATCTTTTCTTTTACTTAAACCCTAATTACTAAGCTCTTGAAACTTGATGATTAAGCAAAGCATTAAGAACCTTCATCAACAATCTCCACCGTTATCCAACTACTTTATGTATTTTCAAACGATAGTTTAGCATGCATGATTTAACTTAAACATACTTTTCCAGGTAAGGTTTAAACCATAGAATAATTCAAATGTTGATCAAACATTTAAAAACATTAAGAACGGTAATGCTAGATAGCA[A]AAATGCAAATTAACATTCAAGAAGCAAAGTGTTCAACAACTTAAACCCAAGAATTCATCTACCCCTAAAACTATGAGAAGTTTAGCCTAACATGAC…	A/T						A/T
CG_Chr01	11210164	C	C	17|17	T	6|6	T	8|8	Intergenic				GGTTTTTGCTCGATTTTGGCTCGGTTTGATTTTTTTGACTTTGGACACTTAATTTCTTCTTAATCACCTGAAAACCGCTAGCAAGCACATTAAATCTAATAAAAACATCCCTAAATTAAAGATAAGAAAAGCACTTTTTTTGGTGCTTTTCATAGTCCAGTGAACTGTCCAAAAAAATTCAACATTAGAAACATCAAAAGTTTCATTTCAAATGTTGTCGCTTCGATTGGAGATCAAGAATCCCTATGTCCAAAATTTGTAACCTGGGTGCTGCATAATCTCTAATTGCCCTATCCCTAT[C]TTCAGCAATGTAGATGGGATTTTGAGGTTGAACAACAGGTTAAGGTTAGGGTTGAGGTTGCGGTTGTTGATCTCCATTTTGTTGGACATTATTCCT…	T/C						C/T
CG_Chr01	11210436	A	A	17|17	G	5|5	G	4|4	Intergenic				GCATAATCTCTAATTGCCCTATCCCTATCTTCAGCAATGTAGATGGGATTTTGAGGTTGAACAACAGGTTAAGGTTAGGGTTGAGGTTGCGGTTGTTGATCTCCATTTTGTTGGACATTATTCCTAGGAGGAATAAGAGGATCGTCTCCAAACGGATTCATTGGAATTTGTTGCACAAACGCAGCTTCCTTTAAATCAACTTGTGTGCTCAACTCTTTCTCCTCACAACGCTTTCGTCTTTGTTCTCTCCTTCAAATATGAAAGGTTCTTTCTATCTAGGATCTGCTTAATAAAGGAAAG[A]CCTTCTTCTCATGCACTAACTCTTCAAAAATTGCAAAACAAATTTAAAGAGAGAGAGTTAGTATTTTCCTTAAGAGAGAGTTGATGTGGTCGCATT…	G/A						A/G
CG_Chr01	11210528	G	G	21|21	A	5|5	A	5|5	Intergenic				TTGTTGATCTCCATTTTGTTGGACATTATTCCTAGGAGGAATAAGAGGATCGTCTCCAAACGGATTCATTGGAATTTGTTGCACAAACGCAGCTTCCTTTAAATCAACTTGTGTGCTCAACTCTTTCTCCTCACAACGCTTTCGTCTTTGTTCTCTCCTTCAAATATGAAAGGTTCTTTCTATCTAGGATCTGCTTAATAAAGGAAAGACCTTCTTCTCATGCACTAACTCTTCAAAAATTGCAAAACAAATTTAAAGAGAGAGAGTTAGTATTTTCCTTAAGAGAGAGTTGATGTGGTC[G]CATTGACCCGCAAAGCTTTAAACAAACAAAAAAGATTTAATCTAGTCCCTAGCAACGACTCCAAAAACTTTATCCACTAGCACATGAGACTAGCAG…	A/G						G/A
CG_Chr01	11210796	C	C	19|19	A	10|10	A	4|4	Intergenic				AGTATTTTCCTTAAGAGAGAGTTGATGTGGTCGCATTGACCCGCAAAGCTTTAAACAAACAAAAAAGATTTAATCTAGTCCCTAGCAACGACTCCAAAAACTTTATCCACTAGCACATGAGACTAGCAGTAAATATGGTCTAGTGCAAGCATACACTATCGATGAAATAATAATCTCGGAGTATTACAAGAGTCGAATCCCATGAGACTAGCAATCTAATTCGGTTTGTTTTAAAGTAGAGCAATCAAGTGACTAAAGTAACTAAGATGAAATTGTTGTGAGTTGATGAATAAAGCTTAA[C]AATAGAAAGATAATCAATGATGGAAGTAGGGTTTTAACTATGTTTTTTTCTTAGTTCATTCTGACTCAAGTGATGAGGTAGTATCATACTAGCACA…	C/A						C/A
CG_Chr01	11210838	G	G	19|19	A	9|9	A	7|7	Intergenic				GCAAAGCTTTAAACAAACAAAAAAGATTTAATCTAGTCCCTAGCAACGACTCCAAAAACTTTATCCACTAGCACATGAGACTAGCAGTAAATATGGTCTAGTGCAAGCATACACTATCGATGAAATAATAATCTCGGAGTATTACAAGAGTCGAATCCCATGAGACTAGCAATCTAATTCGGTTTGTTTTAAAGTAGAGCAATCAAGTGACTAAAGTAACTAAGATGAAATTGTTGTGAGTTGATGAATAAAGCTTAACAATAGAAAGATAATCAATGATGGAAGTAGGGTTTTAACTAT[G]TTTTTTTCTTAGTTCATTCTGACTCAAGTGATGAGGTAGTATCATACTAGCACATTGTCTAACTCATCGACAGAATCTTCACCTATTTGGTCTTGT…	A/G						G/A
CG_Chr01	11212310	A	A	18|18	G	6|6	G	6|6	Intergenic				CAAAGCTCAACGTCGAAAACAACCTTAGTTGGGGTGGAGTAAAACTCAACACACCCAACGTCACAACCTCTATGTGCACATAGGAATATGGCGGGTTGCCCAAGTACCTTCTCCATGTCCCTCAATACTGGGTCCTGGGGAAACTCACATGCCTTCTCACGTCCTTCAGTATTGAGCCTCCTTTAAAACATTTAGATAGTTCATATGAAAATCTTTTCATAGAAAATCAAACAGATCTTTAATCAATAACATTTCATAAACATGCTTTTCGACACCTTACAAAAACATATAACATGCCTT[A]TGAACAATAAAATCAAACATCATACTTTTCAAAACAATTCATCACAGTGCCATATTTAATCAGAAAAACCGAACTAAACAGTTTCAATAAAATCAT…	G/A						A/G
CG_Chr01	11212432	G	G	14|14	A	15|15	A	4|4	Intergenic				CAATACTGGGTCCTGGGGAAACTCACATGCCTTCTCACGTCCTTCAGTATTGAGCCTCCTTTAAAACATTTAGATAGTTCATATGAAAATCTTTTCATAGAAAATCAAACAGATCTTTAATCAATAACATTTCATAAACATGCTTTTCGACACCTTACAAAAACATATAACATGCCTTATGAACAATAAAATCAAACATCATACTTTTCAAAACAATTCATCACAGTGCCATATTTAATCAGAAAAACCGAACTAAACAGTTTCAATAAAATCATTTTTGAAGAAAGAAAGGTGTCACTC[G]CAACTTGTTCTTAGGCCCTGAGCGGATTATATGCCTTTCCGAGCTCTTCTTGGCCTGTAAATACACATTCCTCACGTTACGCTTTCCTTAAACTTC…	G/A						G/A
CG_Chr01	11213588	C	C	9|9	A	10|10	A	4|4	Intergenic				ATTTCACTTGAATTCGACATGAACACCTTCTTCTACCTTTCCTCGTTGTTTGTCTGAAAAATGGAACCGACTCGAGCTCTGGAAAGTGTCTAAAATGATTAAATATTTGGTCCACTTATATATATATGTTGCCGACTTAACCTCCACTTTCATTCCTTTTTAAAATTAGCTGGCCGACCCAGACTTTTCACCAACACACCAATGCATAGCACGCTCGACGCATACTACCTCCAACGCCCACAACAACCATCCACAACCACTGCCTTCAACGCATGGAAACTTTTAACGCATAACTGCAGT[C]TAATGCATACAGCCACTCACCAACGCATACTAACCTTACCAACGCATGGTAGGTCAAGTACAATTTTTTCCCGCCAAGTTCCAACTTCCCTTCCAA…	A/C						C/A
CG_Chr01	11214479	C	C	15|15	T	6|6	T	5|5	Intergenic				TTTTCGAAGAGAAATCTTCTAGGAATGACTGTATTTCATGAAAGAAGAGCTTGTTCTTGAGGAAAAGGTTTCACACCTTTATATAGGCTTCAAGGTTGCTAAGGAGGGCAAAAATCCACAAATTGAGAGCTACCCAGTCAATTTTGGCGCTAAAAATGACTGGAGAATGGGTAAATCGCGCCTGCAGACGACTAGTCAACATTTCTAGAAATTAGGGTCACATTTTTGGAGATGTGGTCGCATCGAAGACAATTTTTGCAAAACAGCCAAAAATCAACGTAAAAGCTCCCAACACATGCC[C]GAAATGATATGATTACACTTTTAGCAACTAAAGACCTCATATTGATTCATTTTATTCATTTGAAATATAGATGGGGATTTTAATATGAAAAAACTA…	T/C						C/T
CG_Chr01	11214733	C	C	16|16	T	9|9	T	10|10	Intergenic				TTTGCAAAACAGCCAAAAATCAACGTAAAAGCTCCCAACACATGCCCGAAATGATATGATTACACTTTTAGCAACTAAAGACCTCATATTGATTCATTTTATTCATTTGAAATATAGATGGGGATTTTAATATGAAAAAACTATTTTCGATCAGAAAGATACTAAAATAAGCTTTAAAAACATGCATTTCATAACATGTATCAGCACCAACCCGATTTTATGAAAGAAAATTTTAGCCTCTAGGTCAATTTACTTTTCGTTCCAACCGACCTTCCACACGTTTTTCTTCTCCCTTTTGGT[C]AGTTATGTATCTGAACTCTCCCCAATTGATCGGTATGTCGATTATGGGGTTTTTAGGAATTTTCCCAACTTTGATGTATTTGTGACATTTTGAATC…	C/T						C/T
CG_Chr01	11215126	C	C	18|18	T	10|10	T	13|13	Intergenic				AATCAATTTTAATCTTGTGTTGTTGGTTCAATTATGTTTTTATCTTGAATTAGATTGTAATATCATGCATTTTAGGATTTTATAATCATCGCTTTGATTAATGTACATTGTGTGACAATAAATTGTATGTTAATCTCTAGAAGTAATAAGTTAGGTTGGCTTGCAAATCAAAACTTGATAAGTATTGTTCTAACCAACTTAAGATTGAACCAATGGAATATTTAATCATGGCGTTTCCAGGTATATATTCTTCCTAGTGTGTTGTAGATCATAATAAAATTAGTTTAATTAGATTATGCA[C]GTGTCTCATCTTTTCAAAGTAAACTAGTTAGTTTTTAAGGACAGTTTGATTAGCATTTTTAATTAAACTGGATAGGAGTAAGCAATTAATTGATTT…	T/C						C/T
CG_Chr01	11215142	A	A	20|20	G	8|8	G	11|11	Intergenic				GTGTTGTTGGTTCAATTATGTTTTTATCTTGAATTAGATTGTAATATCATGCATTTTAGGATTTTATAATCATCGCTTTGATTAATGTACATTGTGTGACAATAAATTGTATGTTAATCTCTAGAAGTAATAAGTTAGGTTGGCTTGCAAATCAAAACTTGATAAGTATTGTTCTAACCAACTTAAGATTGAACCAATGGAATATTTAATCATGGCGTTTCCAGGTATATATTCTTCCTAGTGTGTTGTAGATCATAATAAAATTAGTTTAATTAGATTATGCACGTGTCTCATCTTTTC[A]AAGTAAACTAGTTAGTTTTTAAGGACAGTTTGATTAGCATTTTTAATTAAACTGGATAGGAGTAAGCAATTAATTGATTTTGATAGTGAAAATTCA…	G/A						A/G
CG_Chr01	11215425	C	C	18|18	G	11|11	G	9|9	Intergenic				ACGTGTCTCATCTTTTCAAAGTAAACTAGTTAGTTTTTAAGGACAGTTTGATTAGCATTTTTAATTAAACTGGATAGGAGTAAGCAATTAATTGATTTTGATAGTGAAAATTCAATGATCAAATATTTCAAATAGAGAAAATTATGTTGTATTTTGTTGAGCTTGTTCGAGAGCAAAGAGCTAGAGAAGAACAAATCCGTGCGAAAGGCACAGAGACAAAAGAAGAGATTTCAGAAGAAGAACAACAACAAGAGACAATGGCACAGCTTGCTAAGCGCACATTGCGAGACCTCTCAGCCC[C]AAACTTGACTCAACAACCCCTTTGCATTACCTATCCCAAAATGACAAGTAATTTCAAACTTAAAACTGGTCACATTCACTTACTTCTTGCTTTCCA…	G/C						C/G
CG_Chr01	11216160	G	G	12|12	A	11|12	A	10|10	Intergenic				AAAATTTAAATTGAAAAAAAATAAAAGTATGGAAAAAGTAAAGGGAAACGCCTAGCTCAGAACTTAGGATCCACCCGATGTTCGATTGATCATAGGATTACTCAGGATTATCTCTCTCGATTTAATGCGCTTAGCCAACATGCCCCGATAGCCCACGACAAGCGCCCTGATTACTAATTAATCACTTTAATTAAAACAAATGCTCAATTAATTGGGTTCGATACCAACCATAGAATTCTCACATTAACTTTAACTAATTTCTTGATTTGACTAATTGCTTAGTTGTTTGGGTTTGATAAC[G]TCCATAACAAGCAAAAAATTGCATTAAACTTGGTAGGTTCAACTAAGACAATTAGTAACCTGGATAGTCCTAAGTTACTAATCGATTGCGTTCTTG…	A/G						G/A
CG_Chr01	11216509	C	C	16|16	A	9|10	A	7|7	Intergenic				CAATTAGTAACCTGGATAGTCCTAAGTTACTAATCGATTGCGTTCTTGAAACATCTTAGTCCTGCAATGTGTAAAAGGGTTATTTGAAACAACCTAGAATTCATAATAAGCATGCTTTGCCCATTTGAGACTAAAAATACATTAGAGCATCCCTAATCTCTAGCTATCAAAGAATAGATGATGGTTGATCAAGTCCATCATACATCTAAGCATAGAAATTTAAACACATTCAAGAACCACTGAAAATCAAAGAGAAATGTAGATTAAGAACAAAAATCCTCAAAATTGATCCATGAGTTT[C]ACCTAGACCTAAGCTAGCAACTCACCTTAGCCACGAGATCGGTCCAAGATGAGCTTTACAATCATCCAACTCCCAAAAATGAAGAAATACAAAGGG…	A/C						C/A
CG_Chr01	11217107	G	G	15|15	A	7|7	A	3|3	Intergenic				GGAGCACTCGAGCCATTTTTGCTCTCTACCTTTGAACATAGACCACAGCGTAGTTGTGCTCTGCTCTGCGCTTGCCCCAGAGGTATATTGGTAAATTTTTACGTCCTTAAGCTCTAGATGCTCAATTTCACTTTCGATAGCTCCAAATCAACCCCGAATGCCCCATAATGCTCCAAAGTGCATGATTTGCTCAAATTCATATAAAATAGCATAATAAACACATAAAATCCACGAATGAGTCTGAATTAAGCTAGGAAAAATAGCACTTTTATGGTGCTATTGCCATTCTCTCTCAAGGAT[G]ACGCAAAGGATTGGCTCTACTACCTTCCATCAAGGAGTGTCACCACCTAGGCTGACCTAAAGAAGATTGATGACATGGTGAAAAGCCTGGTATAAT…	G/A						G/A
CG_Chr01	11217951	C	C	13|13	T	11|11	T	4|4	Intergenic				GCCCCAATTGATCAATTAGGCTACAATGCAATTATGAAAAAATATTTAGCCTAACACATTAAGTTTAAGAGGAAAATTGCTAAGGTGAACAAATAATAGAGAGTGTCGAATTATATGTTCAATATTGGTGTTCTACTTGGTTGATTAATAATATCCACTCAAGGGATGCCCAAAAACTCATAGATTAACCTAACCAATTACTAAAAAAGAATCACCTAGTTAACCAATCACAGATTAAGAGTGAATCTATAGCAGTTAACTATGCAAAATCGACTAGCGTGAGAAGCAATCTCAATTAGA[C]AAAATCATGAAATTCATTACAGTAGAAAACATCGTCAATACAAGAAAAGTTCGAATTGCATATAAAAACAAGTCTCACAAAAGGTAAATTAAAAAG…	T/C						C/T
CG_Chr01	11218759	T	T	10|10	C	5|5	C	4|4	Intergenic				GTTTACCTCTCAAGCACTTGATACTTGTAAAATCACTAAATAAATGTGAAGAAACCAAGGAACGAACCCGAATTAAGTAGGACGAGATAGCACATTTAGAGTGCTATCAAGCTACCTTCCCAACTGGTGCCCAATGTACATAATGTCGATGCGATCTCCACTGTGAGCTGCATGGAGAGCTCCCCAACACCTGTTCTTGAACAAATGATTAAGCTTATTGTGGACTCTAAGGGAAAATGGCCAGTTCACCAAGAAGATGCGGGGTAAGGTTTGATCCACCTCTTGATTTTAATATTATTA[T]TAATGTCCCTTATGCTTCTTTTCCTAGCAAATTGACTGTTACTCAAGAAGGATCACACAAGGAGGAGGTGAGGTCTGCCCAGTCTTCTGAGGTAGG…	T/C						T/C
CG_Chr01	11218868	G	G	13|13	A	5|5	A	5|5	Intergenic				AGCTACCTTCCCAACTGGTGCCCAATGTACATAATGTCGATGCGATCTCCACTGTGAGCTGCATGGAGAGCTCCCCAACACCTGTTCTTGAACAAATGATTAAGCTTATTGTGGACTCTAAGGGAAAATGGCCAGTTCACCAAGAAGATGCGGGGTAAGGTTTGATCCACCTCTTGATTTTAATATTATTATTAATGTCCCTTATGCTTCTTTTCCTAGCAAATTGACTGTTACTCAAGAAGGATCACACAAGGAGGAGGTGAGGTCTGCCCAGTCTTCTGAGGTAGGAACCCCTGTGCT[G]AGGGAAAGAAGGTATGGATTGAGCTTCCTGAGAAAAATAAAAAGGAAGAAATAGGAGGTTGTTGTTTTAGGTAATTTACCCATTAAATGCAAAGAC…	G/A						G/A
[truncated: 30,290 more rows]

## Sheet: 2.introgression_gene_list
Chrom	Gene_ID	Start	End	Strand	Gene_sequence	Description
[truncated: 999 more rows]
