# Supplementary material for: Development of a Gene-Based Marker Set for Orange-Colored Watermelon Flesh with a High β-Carotene Content
Source: Int J Mol Sci. 2023 Dec 22;25(1):210. doi: 10.3390/ijms25010210 (PMC10778947; doi:10.3390/ijms25010210)
Supplement: Supplementary file 1 [file ijms-25-00210-s001.zip › Table S3.xlsx]

## Sheet: Sheet1
													Gene annotation				Flanking sequence
id	pos	ref	DAH	DAH_depth	NA	NA_depth	OTO	OTO_depth	NA-DAH NIL	NA-DAH NIL_depth	OTO-DAH NIL	OTO-DAH NIL_depth	Genic/Intergenic	Transcript_ID.feature	Feature	Description	Flanking_seq.(600bp)	Allele
CG_Chr02	2033803	C	T	17|17	C	7|7	C	11|11	C	3|3	C	7|7	Intergenic				TTTTGCTCTCCTTACTTTGAGTTTTGTTCCATTTAGTTGATGTACTGTGTCAAATTTTAGTTTATGCACATTAAAAATTATTGAAACCAATCATTATAGTTAGTTTATTGTTGATATTTTTTAAAAAGGAAGATTAATGATTAAAAAGCACTTGTGGTCTCTAAACTTTCATAAAAGTAACAATTTAGTACTTGAACTTTGGTTTGTAACATTTTGGTCCTTGTACTTTCAATTTTAGTTCCTGAACTTTCTTATGTAACAATTGAGTTCTTCTACTCTCAAATTTGTAACAATTTAGTT[C]CCAACTTAAAAAAAAATTATCAAAATTAGATATCAATTTTTATTATTTTATGATATGTAGGCTTTGTATTTTACAAAAATATCGAGTCTTTAATTA…	C/T
CG_Chr02	14238414	G	C	13|13	G	8|8	G	7|7	G	3|3	G	13|13	Intergenic				GAGAAACAAGAATCTATGAGCTACAATGCTCAATGAGTGACTATCAAAAGTATAAACTCAATAAAGCATAACTACAATCATTAGTATAAACTGCTTGGTCATGCCTCATAAAGTAGTAAATAACTATAATCACGTAAATGAATATCTTTTCATTTAACCTTTGTTGAAGCGGAGCGAACTCAACGCACCCAACGTCAATAACCCTTAGCTGTGTGGAGTAATCTCAACACATCAGTGTCCAACACCTTCTATTCTGCTTATAAATCTGTCTGATCTCGGGCTGCCCGTGTACCTTCTCAT[G]TCTTTTGGTACTAGGGTCCCAGGGAATACTCAATCACCTTTTCTATATCCTTTGGTGAGAGTTTCATAGACATACTAGGGCTGCCCATATGCCTTC…	G/C
CG_Chr04	8715496	A	G	13|14	A	7|7	A	10|10	A	6|6	A	12|12	Intergenic				TAGCTAGTGAAGTGTATAAAGATTGTATGGTAGGATGGTGTGGCTATGACAGCCAACTTGATACCCTTAGATATTCAGGAATTTGATGTGATATTAGGGATGGATTTCTTATTCAAATATCGTGCCACTATGGATTGCTTCCAAAAGGAAGTTGTGTTTAAAAGATTTCAAGGGACTGAAGTTATTTTCAGAGGAGACAGGAAAATTCTTTCTACCTGTGCAATATCTGCAGTTAAGGCCAGAAAGTTATTGAGCAAGGGTGGTTCAGCATACCTTGCTTATGTGATTGATGCACAGGTT[A]GTAAGTTGAAACCAGAAGATATTCCAGTGGTAAGTGAATTTCTGGATGTATTTCCTGAAGAACTACCTGGGTTGCCACCTGACAGGGAGATAGAAT…	A/G
CG_Chr04	8743167	T	T	17|17	C	19|19	C	5|5	C	3|3	C	7|7	Intergenic				ACTTATACAAAAGTTATCATTCTTTTCGAAATGACAGTCCATTGTCCATTTGGTGATTCATTTACTGCTATCCAAAAGACCTAGAAACAAAATACAGGGGTTTTGGTTCAAATATCAGTGATCAGTCTACATGTTCGTCCTAGTAGACAGAGACAGTACCTCTTCTGTGTGTGTTTTGGTACTGCAAGGAAGCAACCTTTCTCCTGAATGTCTGTGACAAGGAGGTTAATAAGGGCGACCTGATCATCCTCATTCAAGCCATCAATGTTGTATATGGCCTTCACTACTTCCTTTTGACGC[T]CGAACTCCAACTGATACTTTTCCTTCTGCCACGATGCAAGTCCCATGTGTGTGTTCTGCATCTTTTCAGCTTGGAATGATGGCCTCTTCCTCTTGT…	T/C
CG_Chr04	8751677	G	G	10|10	A	11|11	A	8|8	A	4|4	A	16|16	ClCG04G002580	ClCG04G002580.1:Intron	Intron	Serine/threonine-protein kinase	GTATGTGACAAGAGAGATTATAAATCATCGATCACTTCGTCATCCAAATGTAATTGCTTTCAAGGAGGCAAGTTTCTTTACTCTTTCTCTGTTTCTTTACTCTTTGTGTTTTAGGATTTTTTTAATCTATCATTCGTTTAGTTGCCAAAGTACACTGTTGGGAATACTTGTTGACTATAAAGACTCGACTTCTCTAACATTTACTATGTATGCATTATGTTGGAACATGATTTTTTATTTGAAATGAAAAGAACATAATTTATTGAAAATAAATAAACTGAATTGAATAATTATTTCAAG[G]AATATAAAACGGTATTCTCAGGGTCCTCTTAAAATATAAGTTCAAAATAAGAAAACAAAATAAATTAAGATTTCAAACTTTTACTAATAGGGCCTA…	G/A
CG_Chr04	8752677	A	A	28|28	G	13|13	G	12|12	G	4|4	G	8|8	ClCG04G002580	ClCG04G002580.1:Intron	Intron	Serine/threonine-protein kinase	CATACATTCATCTTATCATAAATAACTTTGCTAGGGCATCGACTCGTAGGCGAATCAGTAGTCAACCACTTACCTCAAAATTAAGTCCAATAAAATTCCTGAATCAAACCCTAACACATTTACCAGAATTCAATTTCAACATCAAGGGGCTAATTCCAAACACAAATGAACCAAACAAGTCTAGAATACTTTACCTAAAGTGTGGTTTGTTTCAAAACCACTTCCGATCTCTCCAACAGTATGATTCTAAGTCAATCACCAAAATTGAGGATTAAAATATGAAAAGGGATAAGATGTCAC[A]CTAACTTGGATGTTAAACCAAAAGCATTGACACACACTAAAACCACAATCAAAACTATCAGCAAGAGAGCAAGATAATACACATAGAAGTTGGTTA…	A/G
CG_Chr04	8754368	C	C	15|15	A	15|15	A	7|7	A	6|6	A	8|8	ClCG04G002580	ClCG04G002580.1:Intron	Intron	Serine/threonine-protein kinase	TCTTCCTTTACTCTACTGATTAACAAGTGAAAATCCCAGCGATACCCGCCGATAAAGACTGTTACTAGCGATACTTGATGGAACAGCACCAGCGTTACCTACCTTAGCAGCGATACTCAGCGTTATCTAGCGATATCTGTGAGACGGAAGGTTTCTTTGCGTCTCAACGATACCCGTCTCGCTACCGATTCCCAGACCGTGTGCCGATACTTGAGTTTCCAACGGCACTCTGCACTGCAATTCCTTCCTTTCTTCTCGTTCTTACTTCAACCTATTAAAAGTCACATTTCCATACGAATT[C]AGGGCTTCATCTCTTCTACAAAACTTATAGGAAATCAAATTCTATAGCTTACCTTAAAATTTCAGGGTGTAGCTCCTCCTCGTTCTTACGATATTC…	C/A
CG_Chr04	8755043	T	T	9|9	C	7|7	C	6|6	C	3|3	C	16|16	ClCG04G002580	ClCG04G002580.1:Intron	Intron	Serine/threonine-protein kinase	AATCCTCAAGAACACCTTTCTCAATCTTCTTCCGAAGTTTATCTGAAGAATAGAACCGACTTAAGCTCTCGAATGTCTTTAAAATGATCAAACATTTAATTAATCCAACTATATATACTACCGACTTAACCTTCTCATACCCAGAACTTATGCTGCTGACTTACCTTTCATCTGCAGACTAACGCAGGATTCTCCTCTCAACGCACGACACTCAAGTTAACTTCTCTTCCAACGCATGGTGAGCGTCCCCACCCACCTCCTATTTTGAACGCATATCTTTCCATCTTGCACTACTACTTT[T]GCTGTGTCCAGACCATTCTGTCTTCAGCACAGGGTGACTCCAACACATATCAGTCTTCGACGCATCAACTTCAACGCACAATTGTTCTCAACGCAG…	T/C
CG_Chr04	8755543	T	T	13|13	C	7|7	C	7|7	C	6|6	C	13|13	ClCG04G002580	ClCG04G002580.1:Intron	Intron	Serine/threonine-protein kinase	ACAACGCACGGACTTCACCAACACTTAGCCAAAATTTTGCTTTCCAAAATTTCTTGCTCTCGTTCACGACCACTTCTCCCTTTGAGACGCATAGCCACAAACACATGGCTACACCTCAATGCTTGGCAACACAAATCAGTGCTTACAACTACAGTACCTCACACAAAGTTTAACCCTCAGGTCAACTAGCTCCCCATAAGTGTGTTAATATTGGTGTTGAACACTTCGTCTTTCGAAAGTGTGTGAGACTCCTCTCCGCTTGATTATCTTCCTTGTAACTCAGTGAACTCCCTTCACTGA[T]GAATCTTAGGTCTTCCCTAAGATGGAGAAATCCTTATTGAGGCTGAAGTCTTAGGCTCCCTCTAAACCTAATAATCCCTTCCCTTCAATGATCCTT…	T/C
CG_Chr04	8755842	C	C	13|13	G	5|5	G	7|7	G	8|8	G	11|11	ClCG04G002580	ClCG04G002580.1:Intron	Intron	Serine/threonine-protein kinase	ATGAATCTTAGGTCTTCCCTAAGATGGAGAAATCCTTATTGAGGCTGAAGTCTTAGGCTCCCTCTAAACCTAATAATCCCTTCCCTTCAATGATCCTTTGGGCTCCCCCTAAGAAAGATTTGATCTTCAGTTAATTGAACATGCCAATCAAGAAACTTGCACAACGGAATAAGTGAGCAAAGAATAAAAACACCTTGTCACACAAGTTAGCCAACGATTAAAAAAACTCTTTGTTCTCAACAAAGTTGGCTGCCCTAGATCTCTGCCACGAAGCTTTTTTTATGAGTTGATCTCATAAAA[C]GAAGGTAAACTCTTAATAGGAAATAATATGATGCTCCTCAAATAAGGAGAGAAACGAATATTTCCTCTTTAATTGACATAGAATGCACCATAAACT…	C/G
CG_Chr04	8756584	A	A	17|17	G	5|5	G	12|12	G	9|9	G	13|13	ClCG04G002580	ClCG04G002580.1:Intron	Intron	Serine/threonine-protein kinase	TACGGACAACACGGTCCACATAACTCTCAGCACCGCATCGACTTCAATCTCCCGAGCTTGGAGTCTCTACATCAATTGGTCAATATCCCGAGACTCTAAAGATAACAAATGCAAAATACGGCTGCCAAAAGAGGATGCAATTAATGTCACACCCCTTTCCAAGTTACCTCCTAACCTAGGAAAAGATGTGAGGACAGCAAGCATCAATCTTTTTAAGACACTTACGGTCGAACCTGCTTCCTTATTATACTTTCTTGATAACCTAATAAATAATTTATATAGTTGATAACATAAACCCAT[A]CACAACATATGAACTCTTAAAACTTATATACAGATGCACAATCACACTTGTTTACATACAGCCATATTTACAATACCGAGTCTTCCCAACACTTAG…	A/G
CG_Chr04	8757126	T	T	19|19	A	6|6	A	5|5	A	3|3	A	11|11	ClCG04G002580	ClCG04G002580.1:Intron	Intron	Serine/threonine-protein kinase	GTGGAGCTAGGTTGCCAAGTGAGTGATAGGATATTTAAAATAGCTTAACAAATACTTTGCTAATAGAAATCAATAAAACATAGTCATCATTATTCATAACATCGATCATCAGAAAATCATGGCTAGAAAACTCATAAAAACATGGTTTACTGAAACATCATTAAACATCGAACACGTGTACCTATTTAACCTTAGTTGAGGTAGAGCAAGTTCAATACTTTCAATGTTGAAAAAAATCCTTAGGTGATGTAGAGTAATCTCAATACAATCAACGTTACTACTCTCCTATGTGCACATAGA[T]ATGCCCCCAAAGGGCTAGCATCTCGACACACGGACCAAAGCCTTCATGTGTGTCAAAGTGGGTCCCAAAGACCTAATATACCGAGTTGCCCAAATA…	T/A
CG_Chr04	8757294	T	T	13|13	C	15|15	C	8|8	C	4|4	C	7|7	ClCG04G002580	ClCG04G002580.1:Intron	Intron	Serine/threonine-protein kinase	CGAACACGTGTACCTATTTAACCTTAGTTGAGGTAGAGCAAGTTCAATACTTTCAATGTTGAAAAAAATCCTTAGGTGATGTAGAGTAATCTCAATACAATCAACGTTACTACTCTCCTATGTGCACATAGATATGCCCCCAAAGGGCTAGCATCTCGACACACGGACCAAAGCCTTCATGTGTGTCAAAGTGGGTCCCAAAGACCTAATATACCGAGTTGCCCAAATATCTTCTCCTTGTCCTTTAGTATTGGGTCTAAGCTGCCCAAATACTTTCTCATTGTCCTTCAGTATTGGTTC[T]AATCATAACATTTTTAGGGTACATTAAGGCTTTTTAAATATATCATGCTTAATAAAGTAGTTCATCATCTATAAATAACTTTAGCAAACATTGAGC…	T/C
CG_Chr04	8758614	C	C	16|16	T	7|7	T	11|11	T	14|14	T	12|12	ClCG04G002580,ClCG04G002590	ClCG04G002580.1:Intron ClCG04G002590.1:Intron	Intron	Serine/threonine-protein kinase | Unknown protein	TTCCACAGCTCAGAATTCACAAATCTTTTGCCCTTGCTCAAGAACACTGAGAGCATGAACCACCCTCCTTTCTCCTCAAATTCTAGCCCTTTACTAGTGGAATTCTCCTCCAGCAGCCCTCACACGTCTACTAGACAAATTTTGAGAGAGTTTCATCAAAAAATTTATCCTTTGGAACGAGCCGATTTTGCAAACTATTTCTTCTCTTTCCACTATTTATTTATACCACTCTCCACTGGCTTCATGCAACATAAGGGCTTGCCACCTCCTACTTCCAAATTTCCCGCTTAAATTTTAGCT[C]GTCACCTAGTTATCCTTAATTAATAAATAACCATAATTAACAAAAATTATGAAAAACTTGGACGTCTGCCTCAAGGTCCATCTCTTCAAGGCCTAG…	C/T
CG_Chr04	8759415	G	A	17|17	G	6|6	G	5|5	G	3|3	G	12|12	ClCG04G002580,ClCG04G002590	ClCG04G002580.1:Intron ClCG04G002590.1:Intron	Intron	Serine/threonine-protein kinase | Unknown protein	TAGGGTTTACAATTAACGCTTGACTGGGGCCACCAATACGAAAAGTGGTGGTGGAGATGTCAATGTCAGGGACATGGTGACTTTGCAAGAGCCTAGGATGAATAGTGAACCTACTAGGAGGAGATCTAGTGGATTCAGAAGAAGTAAGTAGGTCAAGTTTTTTAGATAATAAAATGCCACATTTTAGTTAAGGATAAAAAATGAGTAAAGTGAGAGCTTTGGACCCAATGTGGCGTTTTATCTGATTAAAAATATGCATAAATTTGACAAACCAAGGTAGCTAGAGAGATAGATAGGTCA[G]ACTTATGTGATGAGGGGCACCAATTTGTGATTCCAATCTTGTGGAGAAAGGCATACTTCACACTTAGCACTACTGTAGGCAGCTGGCCCTTCTTTA…	G/A
CG_Chr04	8760080	C	C	15|15	T	13|13	T	11|11	T	5|5	T	16|17	ClCG04G002580,ClCG04G002590	ClCG04G002580.1:Intron ClCG04G002590.1:Intron	Intron	Serine/threonine-protein kinase | Unknown protein	AGAAACAAATTCACAAGATCAAGACATTCATGAGTACTTTTTGACAACTTTTAATCTACAAAGTTTCTCTTCACCACATACTTCCACAAACTAGCCCACTTTTCAGTATGAAAAGACACCCCATCCAATGGTATAGATGAACCATTGCAACTAGTAGACTGCTTTCCTTTCCTTTTTGTCGTAGCATGAGTAACACGAACATTCCCAATGTCCTCATTATCAAAGTTGCTTCTGATACTATCACATCCTCTCCCGGATTATCCTCCATAACCCGAGAAGAGATGTGAAGACAGCAGTTAC[C]GACTACCCTGTCACGTAACCCACTGTCAATCTCACCATCAACATGCTCTTGACAAACCTCGACTTCAATCGGCAACGGGAACTATCATGCTACCTG…	C/T
CG_Chr04	8760314	C	C	18|18	T	18|18	T	16|16	T	7|7	T	19|19	ClCG04G002580,ClCG04G002590	ClCG04G002580.1:Intron ClCG04G002590.1:Intron	Intron	Serine/threonine-protein kinase | Unknown protein	ATACTATCACATCCTCTCCCGGATTATCCTCCATAACCCGAGAAGAGATGTGAAGACAGCAGTTACCGACTACCCTGTCACGTAACCCACTGTCAATCTCACCATCAACATGCTCTTGACAAACCTCGACTTCAATCGGCAACGGGAACTATCATGCTACCTGAAAATGGAAAACATATGAAAGCATGAGCTAACAACTCAGTGAGTAACAGTTTCTGAAAAAACATTATACTTTAAGTGTAAAACTGATTGAACTCGTATAAAAAAATCACACTGAAAATCAGTTTATAACATGATCAA[C]TCTTTGTTATATCCTGTATACATATTTGTTTGGAATAAATAATATAAATCTCATTCATTTCAAATACTTTTTCCCTAGTTGAGGCGCAGCAGTGCT…	C/T
CG_Chr04	8762099	T	T	12|12	C	5|5	C	12|12	C	4|4	C	18|18	ClCG04G002580,ClCG04G002590	ClCG04G002580.1:Intron ClCG04G002590.1:Intron	Intron	Serine/threonine-protein kinase | Unknown protein	GCTCCTTTTCCCTCAAAGTTCTATTTATAGGGAGCTTGCCATCCAACTTTTTCTATCCTTTTGCCACTTGTTTGCCACATGTCATGCTGCATGCTTAATTAACCATGCATTAGTCCAAGTGTCACCCTGCATGAAACACTTGACATGCCTTCAACACCTCCTACTGATAAGGTGTCAAATCTATACGAAGCCACCTGGCCTTTATAAGCTTATCTTATGCGTCCAACATTTCCAATGAACAACTTTTATTCAACACAACGCCCTCATGCGTTCGTTGAGTTTCCTTTAAGATTTGAGCTT[T]ACTACTCACTTTCCTAACTCTCAGCCAACTATACTACTGTCTTTGACGCATAGAGATAACTCTGTCTTCAAAACGCATGACAACCTTCCCAACGCA…	T/C
CG_Chr04	8762424	T	T	7|7	C	17|17	C	7|7	C	7|7	C	9|10	ClCG04G002580,ClCG04G002590	ClCG04G002580.1:Intron ClCG04G002590.1:Intron	Intron	Serine/threonine-protein kinase | Unknown protein	CCAACTATACTACTGTCTTTGACGCATAGAGATAACTCTGTCTTCAAAACGCATGACAACCTTCCCAACGCATGGTAAGCAAAGCACATTTCTTCCCCGCCAACGCTGCGACTACTTCAGCTCACAACAGCTATTTGTGATCACCATCAACGCATAGCCGCACTATTATAAACCAGTGCTTACACAATGCCACTAGGCGTTAATGACAAACGCGCAATACTATGCGTTTGTACCTCATCGCATCATACCATGCGTTCAACTCCTTCCTATCCTTGGACATTCCTTGATTATTCCCAAGGT[T]ATTCTTTTAACCTTTTCCTTGCACTTAAAACTATTTCTCTTAAGATAGATTGCATGCGTCCACCACATGCTCCAGTTTTTATGTTTACTTCATAAC…	T/C
CG_Chr04	8762782	A	A	13|13	G	14|14	G	9|9	G	4|4	G	15|15	ClCG04G002580,ClCG04G002590	ClCG04G002580.1:Intron ClCG04G002590.1:Intron	Intron	Serine/threonine-protein kinase | Unknown protein	GTCCACCACATGCTCCAGTTTTTATGTTTACTTCATAACCTTTTACTTTCCAACACTTGAAAATATCCTATGATAGACGTCTATGCGTCTTACTTCTTTCCCTTCAAGTTCTCGGGTACTTCCTATGCGTCCACCTTTACTATGCGTTACCTCAGTCTTGACCGTGCGTCCAACATGGTCTTTTACCTCTTTTCTTCATAGACTCTTCAATGCATAAGTTTCTTTAAAAGTAGGGTGTGACAGATACCCCAGTTGAAATCATCCTTAGAGGGAGACTTTTTAGAAGCATTTTCGAATGTC[A]CCGGAGATGCATCGACATGGACTTCATCATCAACGTCAACTTCCTCATTTCTCTTGAATTGAAGCTCATCAAGAGGCATAATAACTTCAACATCTT…	A/G
CG_Chr04	8763038	T	T	22|22	C	9|9	C	8|8	C	4|4	C	18|18	ClCG04G002580,ClCG04G002590	ClCG04G002580.1:Intron ClCG04G002590.1:CDS,exon	Intron,CDS,exon	Serine/threonine-protein kinase | Unknown protein	AATCATCCTTAGAGGGAGACTTTTTAGAAGCATTTTCGAATGTCACCGGAGATGCATCGACATGGACTTCATCATCAACGTCAACTTCCTCATTTCTCTTGAATTGAAGCTCATCAAGAGGCATAATAACTTCAACATCTTCATCAACAACATTGACAGACAAAGGGGCTTCTTCAAGAATCAGTTTGTTAGTTTTAGGGTCCATATCAGGCAAGATTTCATCATTCAAAACCTCATCGTGCACATTTGTCATTTGGTCACCAACAACATCATCATTGACAATTCCTTGTGTAGTCATGA[T]AGTGGATTCAAGAAAAGCATTAACATTCTTCTCAACATGTTGCACCAGATCAAGAGGAACATTTCCTTCAACAGTCTCAACAAGATTTCTAGAAGT…	T/C
CG_Chr04	8763523	G	G	15|15	T	10|10	T	7|7	T	3|3	T	14|14	ClCG04G002580,ClCG04G002590	ClCG04G002580.1:Intron	Intron,promoter	Serine/threonine-protein kinase	AATTTCAGTGTCAGTGGATTCAAGGCCACTTTTTCTGTCCACAACCACACAAGATTCAAGTAAAACAGACTCAACATTATTAGAATCAAGGATAGGATTAATATTAGCACCTACTTCACTTTCAAGAACTCTAACTTTTTCTTGAACAATAGACAAACCGACAATATCTTTAGGGTTTCTAGGCAAAATAATGAAATCATGCATGTGACTTGAAGAGTCACTAGAAGTAGACTTTTCCTTAGCAGAGTGAATTTCTACACTTGGACCGACCAAATCAATCATTGTTAGGGCAAATGCTCT[G]ATCTTTTCTTTTCGTGAAATCATGCATGTGACTTGAAGAGTTACTAGAAGTAGACTTTTCCTTAGCAGAGTGAATTTCTACATTTGGACCGACAAG…	G/T
CG_Chr04	8767145	A	A	18|18	T	6|6	T	7|7	T	7|7	T	14|14	ClCG04G002580	ClCG04G002580.1:Intron	Intron	Serine/threonine-protein kinase	CTACTTGAGCCCATACAATGCTTTGTTGAGTTTATACACATAGTATGGATGAGCAGGATCAACAAATCCTTAGGGCTGTTCAGCATACACTTCCTCATTTAGATACCCATTCAGGAACGCACTCTTTACATCCATCTGATACAATTTAAATTTCAGAAGACAAGATATTTTAGAAGATAAGGTATTCTGTGCAATAGTCTAGTAGCCTTTAGTCTAGCAACAGGAACAAAGGTTTCATCAAAATCCACACTTTCAACTTGAGTGTACCCTTGAGCAACCAATATTTCTTTGTTTCTAGTA[A]CATTTCCATTTTCATCAAACAAGTTCTTGAATATCCATTTATTGCTGATGACGTTTACAGACTCTGAACGAAAGACAAGAGTCCAGACATTATTTT…	A/T
CG_Chr04	8767452	G	G	21|21	A	8|8	A	15|15	A	9|9	A	18|18	ClCG04G002580	ClCG04G002580.1:Intron	Intron	Serine/threonine-protein kinase	CATTTTCATCAAACAAGTTCTTGAATATCCATTTATTGCTGATGACGTTTACAGACTCTGAACGAAAGACAAGAGTCCAGACATTATTTTGCACAAATTGCCCGAGCTTTTCCTACATGGCATTGACCCAACATTCATCCTCAAGAGCCTCTTTGACATTCCTTGGTTCAATGAAAGAGGTGAAGCAAATATTGCTAATCATCTCTAGATAGTTAACTTTATCTTTCTGTTTGGTTGTCACCCCTTCTTCAAGACTACCTATTATGTTACTTGAGGGATGATTCTTGCAAACCCTGCTGG[G]AGGACGCTTGTTGCTAGATTTAGCCTATTCAGAAGCAAATTGATTGCCTTCCATAGGAATTTCAGAAATTATGTCTGATGACATGTTAGAGTGAAT…	G/A
CG_Chr04	8768087	T	T	24|24	C	8|8	C	11|11	C	8|8	C	10|10	ClCG04G002580	ClCG04G002580.1:Intron	Intron	Serine/threonine-protein kinase	TACTACCAAAAATATGGAAGTATCTAAAGTTCAATTTTCTCCCCATCCATATTTCATAAATAGTGTAAGGTACCTAGAGAAAGAACAGCTCGGTTATGAATGTGACATACAGTATTTAAGGCCTTAGCCAAAAAGTGGATTGGTAATCGTTTAGTATGAAGCATGACTCATGCCATCTCTTAAAGCATCTGATATTTTTTCTTTGTACAACCCCATTCTGTTGTCGGGTGATGGGAGTAAAAAATTCCTAATTATGCCAGCAGAGTTACAAAATTCTGTAAATTGTGTATTTTCAAACTC[T]TTATCGTGATCGTTCCTAATTTGTTTTACATTTAGATCTTTCTCATGCTACAATTCAAGACATAGATCTTGAAAAGTGACAAAAGCCTCTGATTTC…	T/C
CG_Chr04	8768843	C	C	18|18	T	4|4	T	4|4	T	5|5	T	9|9	ClCG04G002580	ClCG04G002580.1:Intron	Intron	Serine/threonine-protein kinase	TATAAGTAGCAGTTATCTGAGGACCGCGTGCCTGTCATAATAAGAGCCTTAGCATCGTCTGTGACCACCCACTGATCTTTGATAAAACTCATGTTCAGGCCCTGATCACAAAGCTGACTTATACTAATAAGATTGGCGGTGAGTCCTTTCATTAGCGTGATATCATTTAATGAAGGTAGGCCTTGGAAATTTAATTTCCCTTTTCCAATAATCTTACCAGCAACACCGTCTCCAAATATGACTTTTTCTACATTAATAGGTTTAAGATCAGATAGAAAGATCCTTTCACCAGTCATATGA[C]GTGAGCTTCCACTATCAAAGTACCAATCTCCTTTAGCAGAAGATTTGAGTGAAGTTAAAACAAAATTGCATTTGGTCTATCATTCTTCACTCTCCA…	C/T
CG_Chr04	8771813	C	C	10|10	T	4|4	T	9|9	T	4|4	T	17|17	Intergenic				AAAACAATTCATTGGCAATATGTAATATTCGAAACTTAAATTCAGCAATAGACTTTTCATCATGCATTTTTAGGTTCTTGAACTTTGATGTCAACAACTGTAGCCTTCACATTTTAACCTCTGAAGTTACTTCATGGGCAACAAATAGAATATTTGATGCCTCCTTTGCAAAGACATATGTATTAATCAATCAGAATATGTTGTGATCAACACCATTAAATATGGCATTCAATGTACGTGAGTTTCCTAAAAATGCTTCATCTGCAGCCTCAAACCATTCTAATTCAAGCTTCAAGACCT[C]CTTTCTGTGTTCAGCTTTGGTGGTGGGATGGGACCACCCAATAACCACAACCTTCTAAATCTTACTGTCAATGGATTTCAGAAAGACGGTCATTCG…	C/T
CG_Chr04	8771814	C	C	10|10	T	4|4	T	9|9	T	5|5	T	17|17	Intergenic				AAACAATTCATTGGCAATATGTAATATTCGAAACTTAAATTCAGCAATAGACTTTTCATCATGCATTTTTAGGTTCTTGAACTTTGATGTCAACAACTGTAGCCTTCACATTTTAACCTCTGAAGTTACTTCATGGGCAACAAATAGAATATTTGATGCCTCCTTTGCAAAGACATATGTATTAATCAATCAGAATATGTTGTGATCAACACCATTAAATATGGCATTCAATGTACGTGAGTTTCCTAAAAATGCTTCATCTGCAGCCTCAAACCATTCTAATTCAAGCTTCAAGACCTC[C]TTTCTGTGTTCAGCTTTGGTGGTGGGATGGGACCACCCAATAACCACAACCTTCTAAATCTTACTGTCAATGGATTTCAGAAAGACGGTCATTCGA…	C/T
CG_Chr04	8772158	G	G	12|12	A	10|10	A	9|9	A	3|3	A	17|17	Intergenic				CCACAACCTTCTAAATCTTACTGTCAATGGATTTCAGAAAGACGGTCATTCGAGTTTTCCAGTACGAATAGTTTGTTCCATCTACAACAAGGGGTCTAGTACTGGAGCCACCTTCTTTGTTCCCGTTCATGATCAAAGCACCTAAGATAAAGGTGACCCGCTCTAATACCAATTGGAAAAGTGATAAGATGACTTGTCACGTTAAACCTTGATGTTAAACCAAAAGCACTGACACACACTAAAACGACAATAGAAACTATCAGCAAGAGAGCAAGATAAGGTACATAGAAGTTTGCTACC[G]AGTTTGGTGAAACACACCTAAGTTTGGGGGGCAGTGTGCCCAAGAGTAGTGTGCCCAAGAAAGATAATTTATTAATATTAAAGAATCAAGCAATTA…	G/A
CG_Chr04	8772468	C	C	18|18	T	9|9	T	12|12	T	6|6	T	17|17	Intergenic				AAACACACCTAAGTTTGGGGGGCAGTGTGCCCAAGAGTAGTGTGCCCAAGAAAGATAATTTATTAATATTAAAGAATCAAGCAATTACAACGTAGTACTTATCTATAATAGAACTACTATAGTGGCTCACGCAAAGCTTAACCCTTAGGTCACCTAGGTTTTCCCTAGATGTGAGACTTCTTCTCAAGTGTACTTAAGCTCTCGCTAAATGTGTTAACATTCGTGTTGAATACTTCTTCTTTTGACAGTGTGTGAGACTCCTCTCCCCTTGATTATCTTCCTTGTAACTCAGTGAACTCC[C]TTCACTTATGAATCTTAGGGAGGTCATAGAATCTCCCTATGGTGGAGAAATCCTTCTCCAAGCTGAAGTTTTAGGCTCCCCCGTAAGACCGAGAAT…	C/T
CG_Chr04	8772615	T	T	18|18	C	13|13	C	3|3	C	4|4	C	12|12	Intergenic				GGTCACCTAGGTTTTCCCTAGATGTGAGACTTCTTCTCAAGTGTACTTAAGCTCTCGCTAAATGTGTTAACATTCGTGTTGAATACTTCTTCTTTTGACAGTGTGTGAGACTCCTCTCCCCTTGATTATCTTCCTTGTAACTCAGTGAACTCCCTTCACTTATGAATCTTAGGGAGGTCATAGAATCTCCCTATGGTGGAGAAATCCTTCTCCAAGCTGAAGTTTTAGGCTCCCCCGTAAGACCGAGAATCCCTTCTCTTCATTGGTGCCTTAGGTAGACAAATTTTATCTTTAGTGAGT[T]GAACTTGTCAATCGAGAAACTTGCACATCAAAATAAGAGAGCAAAGAATAAAACCCCAAATGTCACACAAGTTGGCCAATAAAAATAAAAATAAAA…	T/C
CG_Chr04	8773014	A	A	20|20	G	16|16	G	7|7	G	7|7	G	7|7	Intergenic				AACTCTTTGCTTTAAACAAAATCAATTATCCTAGATCTTCACCATGAAACTTCTTTTATGAGCCAATCTTATAAAAGGAAAGTAAACTCCCAATAGGAAATAATACGATGTGCATCAAATAAAGAAAGAATTTTGAAACGAATATTTCCTCTTTGATCAACGTAGAATGCACCATAAATGGAAAAAGTTTCAGAAAATATACGACAACATAGAATTTGTAGATTAGGAAAGAAAGATATTATGAGGAAAGATACTGTCAAGTTAGATGTTAAAACAACATTTGTAACATCATCATAAACG[A]CCTTAAAATAATAAAGTCAACCGCTAAAACTCCAACAAAAGTCCAAAATTACAGCACCATTAACCAATCAAAATATGTTGGAAACTTTATAATCTT…	A/G
CG_Chr04	8773884	T	T	12|12	G	10|10	G	8|8	G	9|9	G	12|12	Intergenic				CTGGATCTTAGATTAATTCAAGTTTAGTATTTTTATCCTATGGCGCCTCTTATTTCTAAGGTGATGTGACAGTCTTATTTCTAGGCTCGTAGTCCCATATTCTTTTGTGACATCCGTTAATACCCTAACCTTCTCAACATAAAATTCTCAATGGCCAATTTAACTTACCAACTATAAGTTAAAATTCAATAAAGAGAATGTGTAAAACAACTTGATATGACGCAACATATTCTAAGCCAAAACAACTGTAGGACTTCACATTGCTAACCCCTTAGGGAGATTTAGTTCATGACTTTTGAA[T]AAATAATAGACTTTATTAAATCAAGAACCATCGCTACAACTAAGAGTTTGATTAATAGAAGAAAATGGATGAACTTTGAAAATTAATAAGAAAGTT…	T/G
CG_Chr04	8776673	T	T	12|12	C	12|12	C	8|8	C	6|6	C	10|10	Intergenic				TTTGTATAAATGTTAATATGAGAGCATAAATTTAAAAAAGAAATGAAAAAATAATTACAAAATAATATCAAGTTTAGGAATATTTCTTTTGAAAATTATGATAGTTTTGGATGGTAAAAGAAAAAAAATCACATCAATTAAATTTTGAGGAGAAATGATATGAAAATTTTATGAAAAAAGTTTGATTGAGGGTAAACATAAATAGGATATTAGTGATAGATAGCAAAATAAGAGAAAAAATTTAAAAATATAGCACCTCTTAAAAATATTTGCAAATATGACAAATGTTGTGTCACACCC[T]CTCCCAGATTATCCTCCATAACCCGAGAGCAGGTGTGAGGACAACAATCTTCACTCCTTTGTGAGGTTCACTGTCCAACTACTAAACATTAAAGAC…	T/C
CG_Chr04	8777386	A	A	11|11	C	11|11	C	4|4	C	5|5	C	7|7	Intergenic				ACATAAGCCAGGTCTTTTAAATAAAATAGTCTACAAACGCATCAAATCTTCTTTTGTATAAAAATTTCCCTTAGTTGAGGCGGAGCAAAACTCAATGCACCCAACATCGAAAACGAATATTTTCCTTAGTCGAGGCGGAGCAAAACTCAACTCACCCAATGTCAAAAATAAATATTTTCCTTAATTGAGGCGGAGCAAAACTCAACACACCCAACGTCTGCAATCTCTATGTGCACATAGAATTATCTCGGGATGCCCAAGTACCTTCTCCGAGTCCATCAGTACTGGGTTCCTAGGAAA[A]TCAAATGCCTTCTCAACGTCCCTCAGCATTGAGCTCCGTTAACATCATTGGGTTGCCCACATGCCTTCTCAATGTCCCTCAGCATTGGGTCCCTTA…	A/C
CG_Chr04	8778212	T	T	10|10	C	16|16	C	11|11	C	6|6	C	16|16	Intergenic				TCCAACAAGCTCTTTTGGCTTCACCCCTTGGACGGACAGATCTATCTTAAACGCAGAGTCTAACTTGAACGCAAGGTTCACCTTGAACGCGAGTCTATCTTGAACGCAAGGTTCACCTTGAATGCAGGCAAATAATTTCCTCCTTCTAGCAGCACTGTTGGACGCAAAGTAGATTCAGTTTCCCTAAGTACCAACAACTTGTTGAATGCAAGGTAGCTAGAAATACCTTTTCTCCTGGCCACAGACTCCCTCTACGGACGCAAGGATTACTCTTTTCAGCCCTCGCTCTCTTCTTTCTCT[T]AAGTATTCAGACTTAAGGATCATAACATGCTCCTTTTCCCTCAAGGTTCTATTTATAGCTTTAGGATAGAGGGCTTGTCGTCCAACTTCTCCTTTC…	T/C
CG_Chr04	8778658	G	G	11|11	C	9|9	C	4|4	C	5|5	C	12|12	Intergenic				GCAACCCGACACCTCCTCCTTATAAAGTGTTAAGTCTAAATGAAACCACGTAACCTTTATAAACTCATCTTATGCGTTCGACTTGTTCCGAGATACGAACCATGCATCCAACTTAGTGCCCCTATGCATCCATTTAATTCTCTTTTTAAGGTTTAGATTCTTTTTTCTCTTTCTTACTCCCGACCTTCCTACTTTTGACAAGGTTTCTCCCCCGCATACTACCATGTGTCTGTGCCTCAACCGCATACTACCATGCGTTTGTCCCTTAACCGCATACTACCATGCGTCTGTACCTCAACT[G]CATACTATCGCATCTGTGCCTCTTATTATGTGTCCATCACTTCTTTCTTTATATCTATATCCCAGCTACAAGCCCTTCTCTTGAGTGACAAACGTC…	G/C
CG_Chr04	8779514	C	C	18|18	T	11|11	T	11|11	T	8|8	T	18|18	Intergenic				TTTGCTTTTCACCCCTCCAGCACATCCAACACTCAACCTTAGTCTCTTTTGGCTAGCTCATATGTCCACCCAAAGTCAAAGTTGCATCTCCATCCTAACTATCATGGGGCTTCAGCTCTCAACGCTTTAGCAGCTATCCAGCACAAGGTAGCCTTATCAACTCATGGCAACAACCTTCAATGCATAACAGCTTCTCCAATCATAGCAACTCTTCAACACTTGATGGCCTCTCCTACACATGCTATAACATACCCAAAGGCTTCTTAGTCAGCACAATGAACTTTACCAACGCATAGGAAA[C]CTTCAATGCATGCTACTCATGCCTTAAGGCTCTCAGCCCCTCTTATCTTCTTTAGCTTGTCATCCTCCAAAACTATTCTCATAGCTTGGTAACTTC…	C/T
CG_Chr04	8780638	C	C	18|18	T	12|12	T	7|7	T	6|6	T	17|18	Intergenic				GCAGTTATCTACTTCCCGGTCGACTCCCACTGTCGAACTTACTTAAGCTTCCTATTTAATCACACTCTTAGGAAGATGAATCCATTAATTCTCAACAAACCTCGACTTCGACCAGCAACGGGAACTGTCATGCTACCTGAAAAATGAAAAACATATGAAAGGATGAGCTAAATAGCCCAGTGCGTAACGGTTTTGGAAATACTTTACTTTAACTATAAAACTGATCATAATATAAACATTGTCAAACAATGCGTATAAAATATCGATTCAAGTCATATTCATGCAAAACATGCTCAAATG[C]CATTGTCAAATCGTACATGCTCATTTCAGAAAAAGATACTCAAAAATTCCGTTTGTTTCAAATCATTTCCCTTAGTTGAGGCGAAGTGGAGCTCAA…	C/T
CG_Chr04	8780679	C	C	20|20	A	12|12	A	8|8	A	6|6	A	21|21	Intergenic				CTTAAGCTTCCTATTTAATCACACTCTTAGGAAGATGAATCCATTAATTCTCAACAAACCTCGACTTCGACCAGCAACGGGAACTGTCATGCTACCTGAAAAATGAAAAACATATGAAAGGATGAGCTAAATAGCCCAGTGCGTAACGGTTTTGGAAATACTTTACTTTAACTATAAAACTGATCATAATATAAACATTGTCAAACAATGCGTATAAAATATCGATTCAAGTCATATTCATGCAAAACATGCTCAAATGCCATTGTCAAATCGTACATGCTCATTTCAGAAAAAGATACT[C]AAAAATTCCGTTTGTTTCAAATCATTTCCCTTAGTTGAGGCGAAGTGGAGCTCAACGCTACTCAACGTCGAAAACATTTTAAATCATTTCCCTTAG…	C/A
CG_Chr04	8780900	C	C	16|16	T	10|10	T	4|4	T	5|5	T	13|13	Intergenic				TCGATTCAAGTCATATTCATGCAAAACATGCTCAAATGCCATTGTCAAATCGTACATGCTCATTTCAGAAAAAGATACTCAAAAATTCCGTTTGTTTCAAATCATTTCCCTTAGTTGAGGCGAAGTGGAGCTCAACGCTACTCAACGTCGAAAACATTTTAAATCATTTCCCTTAGTTGAGGCGGAGCAAAGCTCAACGCTACTCAACGTCGAAAACATTTCAAGTCATTTCCCTTAGTTGAGGCGGAGTGGAGCTCAACGCACCTAACGTCGATTATCCTTAGCTGTGTGGAGTGATCT[C]AACACATCAGCGTCGTACGTTCCTCTATGTGCACATCGGTATCATAATCCAGGCTGCCCATATGCCTTCCTCTTATCCTTGAGCATTGGGGTCCCA…	C/T
CG_Chr04	8781033	T	T	19|19	G	9|9	G	11|11	G	3|3	G	7|7	Intergenic				AACGCTACTCAACGTCGAAAACATTTTAAATCATTTCCCTTAGTTGAGGCGGAGCAAAGCTCAACGCTACTCAACGTCGAAAACATTTCAAGTCATTTCCCTTAGTTGAGGCGGAGTGGAGCTCAACGCACCTAACGTCGATTATCCTTAGCTGTGTGGAGTGATCTCAACACATCAGCGTCGTACGTTCCTCTATGTGCACATCGGTATCATAATCCAGGCTGCCCATATGCCTTCCTCTTATCCTTGAGCATTGGGGTCCCATTTCTATATTCCGGCTACCCATTTGCCTTCTTCGAG[T]CCTTGAGCTTTGGGAGCCTTTTCAAAAATTTTATAAAAATACACAACATGTTTTGAAAACATCATATCATAAATTCATAAGTTAAACATTTCCAAA…	T/G
CG_Chr04	8781637	T	T	12|12	C	6|6	C	5|5	C	8|8	C	7|7	Intergenic				GGCCTTTAGCGGTTTATACGCCTTTCCTATCTCTTCTTGGCCTGTAATCATACATTTCTTGTTGTTAGATTTCCTTAACATAACCAACAAGCTTTAACCATTCATACTTGGTCAATAATTCACTACCGAAATCTCAATTCAATAGAATAAACCTTAATGAGCAAGATTCTACACCACTAGCGAGACTACTAATGAGATTCCACACCACTAACGAGACTACTAGCGAGATTAAACTGCAACGACACTAGCGATACCATGGTGAGCGAGACCAGCGAGACTCACCCGAGCAGCGATACCTAG[T]GATACTCAGCGAGAATTGTGAGATGCAAGGCTTCTAACGACATCCGCGTTACCCGTCTCGCTACTCCCGCGTACTTCCAGTGTCGCTGCTCTTCCA…	T/C
CG_Chr04	8781778	T	T	10|10	C	7|7	C	13|13	C	4|4	C	10|10	Intergenic				ATAGAATAAACCTTAATGAGCAAGATTCTACACCACTAGCGAGACTACTAATGAGATTCCACACCACTAACGAGACTACTAGCGAGATTAAACTGCAACGACACTAGCGATACCATGGTGAGCGAGACCAGCGAGACTCACCCGAGCAGCGATACCTAGTGATACTCAGCGAGAATTGTGAGATGCAAGGCTTCTAACGACATCCGCGTTACCCGTCTCGCTACTCCCGCGTACTTCCAGTGTCGCTGCTCTTCCAGCGATACTTGTCTTCCACAGCTTCTGCCTTCATCTTGGCCCTCA[T]TTCTATCTATTAAAAGTCGTATTTCCAGCCCGATTTAGCACTTCTTTCCTTCTACAAACTTGTAAAGAAATGTATTTCCTAGCTTACCTCAAGATT…	T/C
CG_Chr04	8782601	T	T	13|13	C	8|8	C	8|8	C	4|4	C	16|16	Intergenic				AGCTGCCGACTTACCTCCACTTTCTCTTTTATTTTATTTTATTTCATCTTCCAGAAACTATCTTTAAGTATCTTCTTCAGTTTGGGAACGCAATCTTCCATTGACAAACTTGGACGCTAGCCTGGACGCATCGCACCATGCGTCTGAACCACAAACACCCTTGAACGCATACTTCGCTAACGCGAACTTGGTTACTAGCCTGGCACATTGCACCATGCGTCGAACCATGGACACACTTGGACGCATACTTCGCCAACGACCAACACAACCTCCCTACTGATCTCAACCAAGACATGGTTG[T]TGGTCCAACAACCTCATCAACGCATAGCCCCGAACATTTACTCACGCTCAACTTTTGGACGCATGCCTCAACAAGCCAACACTTCACTTCACCAAC…	T/C
CG_Chr04	8783146	G	G	17|17	A	8|8	A	7|7	A	5|5	A	8|8	Intergenic				TCAAAGCTAAGTGTGAGACTTACAGCCCTCCCTTGTCTTGTACAACTTTTTGCTTCCATCTCCTCAATCTCCTCATATTTTCTTCTTCCCTTTTTTTTTTCGGTTTTTGCTTCCATTTCCCCGATCTCCCCATTTCTCCAAACATTTCCCTCTTTTCCTCATTTTCCCATTAACTACTAGAAAGATGAATAAAAAAAATAATAATAATAAAAAAAAAAAGAATTTACAAGGCTAAGTTTTAAACCTACAATTTGAAAGTGCATAATTCATAAGTGACTTAACACCAACGAGCCAATCATC[G]AGTTTGATTATTATAACGAAACTTTAGATATAAATAGCAAATATATATTGATTTCAAAGAAATTAATTTTTTTTACCTCAAATTTGCACCATTTTT…	G/A
CG_Chr04	8783372	C	C	16|16	T	5|5	T	6|6	T	4|4	T	8|8	Intergenic				CAAGGCTAAGTTTTAAACCTACAATTTGAAAGTGCATAATTCATAAGTGACTTAACACCAACGAGCCAATCATCGAGTTTGATTATTATAACGAAACTTTAGATATAAATAGCAAATATATATTGATTTCAAAGAAATTAATTTTTTTTACCTCAAATTTGCACCATTTTTCTAAACATTTCTTAAAAGTTATAAATAAGAAACGAGAATATTATTAAATAAGTTTATTTCTCAAAAAAATGAGAAAGGAGTAACATTATCAAGTGGGCAAATAGTTTTTTTTCTTTTCTTTTTATAGGA[C]CTTAAAAGTATGAAATCTATTAGTAATAAACTTTTATCTCTAATAGTCTATGATATCACTAATAGAATAAGTCTATTATAGTCTATCAATAATAGG…	C/T
CG_Chr04	8783684	G	G	9|9	A	10|10	A	14|14	A	10|10	A	11|11	Intergenic				GAAATCTATTAGTAATAAACTTTTATCTCTAATAGTCTATGATATCACTAATAGAATAAGTCTATTATAGTCTATCAATAATAGGCTTCTATCACTGACAACTACTTTAATCGGCGATAGAAGTCTACGACTTATAGACTTTTATCAACTAATGTATACTAATTTATTAACAAATACTCAAGATAAAACTGAAAGTTTAGAACTTATAGAATCTATTAGTACCTATCAGTGATAGACTTCATTGTTATGACATAATAATATAAATCTATTACTAATAGCCACTAATATATTTATAACTTA[G]TCACTCAAAGAATTCTATCATTGATTGAAGAATTTACTAACTATAACTCATGTTTCTAAATGTTAAAAAAGAATTTCCTAAATATTTGTGTACTTG…	G/A
CG_Chr04	8783854	G	G	22|22	T	13|13	T	5|5	T	6|6	T	9|9	Intergenic				CAAATACTCAAGATAAAACTGAAAGTTTAGAACTTATAGAATCTATTAGTACCTATCAGTGATAGACTTCATTGTTATGACATAATAATATAAATCTATTACTAATAGCCACTAATATATTTATAACTTAGTCACTCAAAGAATTCTATCATTGATTGAAGAATTTACTAACTATAACTCATGTTTCTAAATGTTAAAAAAGAATTTCCTAAATATTTGTGTACTTGTAATATCAATTACCAGTGATAGAATTTAGATAGATATTAGTCAGATTTTTGTATTAGTGATAATTGAACTTAG[G]TAGATATAAGTGATAGAAGTCTATTAGTGATAAAAGTCTATTATTGATAATCTTGATAAAAGTTTCTCAATAATAGCAACTTATAGCTTTGAGTGT…	G/T
CG_Chr04	8783909	G	G	18|18	A	9|9	A	6|6	A	4|4	A	8|8	Intergenic				TCAGTGATAGACTTCATTGTTATGACATAATAATATAAATCTATTACTAATAGCCACTAATATATTTATAACTTAGTCACTCAAAGAATTCTATCATTGATTGAAGAATTTACTAACTATAACTCATGTTTCTAAATGTTAAAAAAGAATTTCCTAAATATTTGTGTACTTGTAATATCAATTACCAGTGATAGAATTTAGATAGATATTAGTCAGATTTTTGTATTAGTGATAATTGAACTTAGGTAGATATAAGTGATAGAAGTCTATTAGTGATAAAAGTCTATTATTGATAATCTT[G]ATAAAAGTTTCTCAATAATAGCAACTTATAGCTTTGAGTGTTAATCTTTCAAAATTGATAGTTACTAATGAAAGTCTATTAGTGATAACTACTAAT…	G/A
CG_Chr04	8784399	T	T	11|11	C	8|8	C	3|3	C	3|3	C	10|10	Intergenic				TAATTAATAAAGTTGAATCACGAACTAAAGTGTAAGTAGGATGCTTATAAATTACCACTAATAGCCTATCATCAGTGATAGAAGCTATCAACGATAGCATGTTATATGACGGTAAAAAGTAATGACAGAAGTTATCTCTAATAGCATGTTATCTTTGATAAAAGCTATCATCGACAGCTACGATATAAGTGACATCAGTGATAGAACTTATGTGATATCCATATATCGATGATATTAATGATATAAAAGTTGATTTCATTTGATTAAAGTCTATCATTGATAGCCACTACTAAAAGCTAT[T]GGTGATAGCCACTGATCAAAGCTATCAGTGATAGTGTATCGACTCGACTTGTCTAGCCCATAAGACGCTACTCTATGCATGCATGAAATTGTAACA…	T/C
CG_Chr04	8785342	C	C	24|24	T	13|13	T	8|8	T	5|5	T	14|14	Intergenic				TCATAATTTAATCATAATTCCAAAACACCATAGTAACCATACAAAACTCCATGCATAGAGCCATAGATTAAGTTTATGCCCAACAAGTTCATTAGGTCTAGCATAACCATAACATACTTTATATTCATGAGACTTAACAAAATAATTCAGATAGTCATTGCATGCTTATAAGGTATGCATGACACTTAACATAAATAACGTAGTTAGAGCGCTAGTTTGTAGCGAACTGGTGGTAAATCACCTACTTTACCACCTACTTTGGGAATGAGTCAAAATAGAGATCTAAGCCAACAACTCCCA[C]AAGGTCCTTGAATTATAACCTAGGATGTAAACCCATATTTAAAATAAGACTTTCAACCTAATTTCAAATACAATTATGCAACAATTAAACCAACCA…	C/T
CG_Chr04	8785472	A	A	10|10	T	9|9	T	4|4	T	4|4	T	13|13	Intergenic				GACTTAACAAAATAATTCAGATAGTCATTGCATGCTTATAAGGTATGCATGACACTTAACATAAATAACGTAGTTAGAGCGCTAGTTTGTAGCGAACTGGTGGTAAATCACCTACTTTACCACCTACTTTGGGAATGAGTCAAAATAGAGATCTAAGCCAACAACTCCCACAAGGTCCTTGAATTATAACCTAGGATGTAAACCCATATTTAAAATAAGACTTTCAACCTAATTTCAAATACAATTATGCAACAATTAAACCAACCAGTCTTACCCAACGTGCAACTAAGGCCCAAACCT[A]TTCCAAACTCCAACCAACAGATTCAACCTAACCAAATTCAAATATTAAGGGTTAAAAACCCAATTTTTCAGCCACCAATTAAGTTTCCGAAATACT…	A/T
CG_Chr04	8786701	T	T	14|14	G	8|8	G	4|4	G	8|8	G	12|12	Intergenic				TGTCTTGCGTTCGAACAGCAACGACGGACGTGGGTTCACGAACTCTAACTTCACAGTCTAGTGTCGACGCTTCTAGGGCTACAACCAGCGGACAAGCAAGCTCCGGTGCGTGCTCGAGCGATGCTAGAACTGAAATGGGTGAGGGTCGGTGGTGAGGCTTCAAGGAAGAAGGGAGGAGGAAAGAAAGCTGCTCGCGGATGGTTAAACAAAAGAGGGGAAGAAGATGGGTACCTTGGGCTACGTGACGATATGAGTGGCTTAAGTGGCTTTCACTGGCTTTAATAAATAACCAAAACTCCT[T]GTCCAATAAGATCTTAGATATAAATAGAACTTTCTTTATTAAATTCCAGAACCCTCATATGTATTTATACAAATATATATAAATTCTTTCCCTTTT…	T/G
CG_Chr04	8787325	G	G	22|22	A	8|8	A	7|7	A	5|5	A	18|18	Intergenic				TGAATTAAATCCAAATCTTTTATCACGTTTACATTAAATTAAATTATTTTCTCAACATAATTCAATTAAGCCTCAAAATTCCAACAATTAATCAAATAATTTAAAATAATTAATTTAAAATTACCTGAAAATTTGGGATGTCACATTCTCCCCTCCTTAAGAAACTTTCGTCCTCGAAAGTTCTAATCTTGGAAAAGCTCAAGGTACCTCGATCTCATCTTATCCTCTCATTTCCATGTCGCTTCCTTGAATTCATGATTTTGCCATAAAACCATTACTAGTGTTAACTTCTTATTGCGC[G]AAGTCTTCACTTCGATTGCTATAATTTAAATAGGCTTCTCCTCATAACTCAAGTTCTCATTTAATTGCAAGGGTTCATAGTCTACTATATGAGATG…	G/A
CG_Chr04	8790191	A	A	10|10	T	9|9	T	9|9	T	4|4	T	15|15	Intergenic				ACAAGTTTATTTATTCTTGATGCACTTTTAATGTCATGTATGCCTATTTTTTTAAAATTAAATATTCGAATTGATATTCTCATTTCCTACCTTGTATTCCGACAATGCAATTTCATGAACGAAATAAACATTACACATTTAAGATCTATCAACTCAATATATCTACTAAAAATTCCATATATTAACATGTACATACACAAAATAAAATATCAACAATTACCTTCATATACACAACTCAACTTTCAATTAACACAAAAGTTAATTAATTCACTATAGCAACACAACAAAGAAAGGTGAAAA[A]TTGTTTAATAAGTAACCTATCAACAAAGTGTATTACTTAATCTATACATAGAACTTTGAAGTCTGAAGATCAAGAACTAGTTATCTACTTGAAGGG…	A/T
CG_Chr04	8791180	C	C	13|13	A	10|10	A	4|4	A	4|4	A	11|11	Intergenic				ATTTAAACAATCTATAGACCCCAAATGTTGAAGAAAAGAAAGTAAGGAGCGATAGGGTGCTAAGAAATTAGAATTATAATTCAAATGTACTTACAAGAATCTTTGAAGTATGCAAAAGTACTCAAAGTATTTGACATAAAAACATAATTTGTGAATGAAAAAGATGGTAGATTTATTTAAAACTCCGCCTAAAGCACATGGGATAAGAACATCACATTCATGAACTAGAAGGTCATTCGGGGCCAAGCTATCTACACTTTGATTGTATCCAATATGCTGTCTTAATTCAATCAAAGGGAC[C]AATCAAATCTATATTTAAATACAAACTCAAACAATCATAAAAAGTGCTCAATTATCCAAAGGTGCCTAAGTTTAACTTCAACTCTCAAAACAACCT…	C/A
CG_Chr04	8791454	C	C	21|21	A	13|13	A	11|11	A	8|8	A	10|10	Intergenic				TGCTGTCTTAATTCAATCAAAGGGACCAATCAAATCTATATTTAAATACAAACTCAAACAATCATAAAAAGTGCTCAATTATCCAAAGGTGCCTAAGTTTAACTTCAACTCTCAAAACAACCTAAGATATTCATAAAAAGTGCCTAACCAACACTTTGTCACCCAACAAAAACTAAAAACCTCCAAAGTGCAACCTTAGAAGCATGAAACAAGCTAAAACAATCATAAAAGGTGGCTACTTATGAATGGAATTTTTTTAAGCTAAAACACTTTGCCTCACTCTTGCTCTCCCTCACAATC[C]CTCTTATCTAGTTATCTCTCTCACTCTTGCTCTTGCTCTCTGATAGTTAACTATGTCAGCAAACCAAGGTGAACTAACTTTCACTTGATACAGTTG…	C/A
CG_Chr04	8791766	T	T	16|16	G	12|12	G	6|6	G	3|3	G	19|19	Intergenic				TTATCTCTCTCACTCTTGCTCTTGCTCTCTGATAGTTAACTATGTCAGCAAACCAAGGTGAACTAACTTTCACTTGATACAGTTGCTCATAACGGAACATCTCAACAATGGGGAGGCATGAGTTAGCATCCCCATTCTCAATCCTGGATAGTTGGTCTGCAACCACATTTTTACATCCTTTTTTATCTTTGATTTCAAGATCAAATTCCTGCAACAACAGAATCCATCTCATCAATCTAGGTTTTAAATCTTTCTTTTCAAACAAATACTTCAAGGTGGCATGGGCAGTATGCACTACAA[T]TTTAGAGCCAAGCAAGTATGATCTAAATTTATCAAGGGCAAACACAACAGCTAGTAGTTCTTTTTCAGTAGTAGTATATTTCTGTTGAGTACTATC…	T/G
CG_Chr04	8791916	A	A	19|19	G	5|5	G	11|11	G	8|8	G	11|11	Intergenic				GTTGGTCTGCAACCACATTTTTACATCCTTTTTTATCTTTGATTTCAAGATCAAATTCCTGCAACAACAGAATCCATCTCATCAATCTAGGTTTTAAATCTTTCTTTTCAAACAAATACTTCAAGGTGGCATGGGCAGTATGCACTACAATTTTAGAGCCAAGCAAGTATGATCTAAATTTATCAAGGGCAAACACAACAGCTAGTAGTTCTTTTTCAGTAGTAGTATATTTCTGTTGAGTACTATCAAGAGTCCTACTAGCATAGTAAATTGCCTGAATATGTTATCTCTACATTGGCC[A]AAAACAGCTCCTAAGGCATAATCACTAGCATCACACATGATCTCAAAAGATTGACTCCATTCAGGTACCACAATGATTGGTGTAGAAATCAATCTT…	A/G
CG_Chr04	8792234	T	T	13|13	C	7|7	C	6|6	C	9|9	C	15|15	Intergenic				ATAATCACTAGCATCACACATGATCTCAAAAGATTGACTCCATTCAGGTACCACAATGATTGGTGTAGAAATCAATCTTTCTTTCAAAGTATTAAAAGCTAGTAGACATGCATCATCAAATACAAATTTAGCTTTCCTTTTCTAACAAGTTGTTCAACGGCTTAGAAATTTTAGAAAAATCCTTAATGAATCTCCTGTAAAACCTTGCATGCTCTAGGAAATTTCTAACTCCCTACACATTAGTGGGGGTGGCAATTGTTCAATGGTGGCAATTTTAGCCCTATCCACCTCCAATCCCCT[T]TTTGAGACTTTGTGCCCTAGAACGATGCCTTCCTTAACCATGAAGTGGCACTTCTCCCAATTCAATACAAGGTTAGCATCTTGGCACCTCTGCAAA…	T/C
CG_Chr04	8793045	A	T	22|22	A	13|13	A	11|11	A	7|7	A	20|20	Intergenic				TTAACAACTGTCATACCAACTTTCTTAGGTACTACTTGAACAGGACTTACCCATGAACTGTTAGAGATGGCATAAATGATACCTGCATTCAAAAGCTTGAACACTTCTTTCTTAACTACCTCTTTCATGACAGGATTAAGTCTCCTTTGGTGTTCCAGAGTAAAGGTATCTTCCATCAAAATTCTGTGCATACAGATTGATGGACTAATACCTTTAAGATCCTCAATAGACCAACCAATAGTAGACTTCCTTAACACTCTCAACAACTTTTCTTCTTCCACAGAATTCAAATAAGAAGGT[A]TAATAATAGGAACAGAAGAGAAATCATCCAAGAATGCATATTTCAAATGAGAAGGCAACACTTTTAATTCTAAAGCAGGCTCCTCAACATTGACAT…	A/T
CG_Chr04	8793592	C	C	10|10	G	10|10	G	12|12	G	5|5	G	11|11	Intergenic				GATCAGTAGCAAGCACAACCTTAACATGCTCAGAAATAGTTTATTCAATTATATCTATTACATGGCAAGTACTACCATCATCATGATTACTCAAGGATTTGTAAGTATTAAAAGCAACATTTTCATCATTCACCCTTAGAGTCAACTCCCCTTGTTGGACATCAACATTTTCATCAGTAATGATGGCCTTCCCAGTTGCTAAGAATGGGCACCCAAGGATGATAGGAATCTCAGAGTCCTCCTCCATGTCCAAGACTACAAAATTTGTAGGGAAGATAAACTTGTCAACTTTAACTAATA[C]ATCCTCAACCACACCTCTAGGATAAGCCAATGATCTATTAACTAACTGCAAAGAGATAGTGGTAGGTTGCACTAATCCAATGTCAAGCTTCCTGTA…	C/G
CG_Chr04	8793916	A	A	11|11	G	12|12	G	10|10	G	9|9	G	9|9	Intergenic				AAGCCAATGATCTATTAACTAACTGCAAAGAGATAGTGGTAGGTTGCACTAATCCAATGTCAAGCTTCCTGTAGACAGATAAAGGCATTAAATTAATAGAAGCACCAAGATCACAAAGAGCTCTAGTAACATTTAAAGACCCAATAGTGCAAGGTATAGTAAAACTCCCTGGATCTTTAAGTTTTTGTGGTAGCTTCTTTTGCAGCACAACACTACACTCTTCTAACATGCTAATAATCTCATATTGCCCAAACCTCTTCTTTTGTACCTCAATATTGTGAATAGCTTTGCCATGACTTT[A]CACCGTGTTCTCTAATGCAGTGGTCCTTCCTCTAGACTCTTTGATTAACTCTACCATCAAATCTTCTAAGTTGAACTTCTTCTCGATGTGGGATGG…	A/G
CG_Chr04	8793967	C	C	4|4	T	6|6	T	7|7	T	7|7	T	9|9	Intergenic				ATCCAATGTCAAGCTTCCTGTAGACAGATAAAGGCATTAAATTAATAGAAGCACCAAGATCACAAAGAGCTCTAGTAACATTTAAAGACCCAATAGTGCAAGGTATAGTAAAACTCCCTGGATCTTTAAGTTTTTGTGGTAGCTTCTTTTGCAGCACAACACTACACTCTTCTAACATGCTAATAATCTCATATTGCCCAAACCTCTTCTTTTGTACCTCAATATTGTGAATAGCTTTGCCATGACTTTACACCGTGTTCTCTAATGCAGTGGTCCTTCCTCTAGACTCTTTGATTAACT[C]TACCATCAAATCTTCTAAGTTGAACTTCTTCTCGATGTGGGATGGACCTACATTAGAAAAACCAGGAGGACCTTGCAAAACATTCCTATTGTTTGC…	C/T
CG_Chr04	8793990	A	A	6|6	G	5|5	G	6|6	G	6|6	G	13|13	Intergenic				ACAGATAAAGGCATTAAATTAATAGAAGCACCAAGATCACAAAGAGCTCTAGTAACATTTAAAGACCCAATAGTGCAAGGTATAGTAAAACTCCCTGGATCTTTAAGTTTTTGTGGTAGCTTCTTTTGCAGCACAACACTACACTCTTCTAACATGCTAATAATCTCATATTGCCCAAACCTCTTCTTTTGTACCTCAATATTGTGAATAGCTTTGCCATGACTTTACACCGTGTTCTCTAATGCAGTGGTCCTTCCTCTAGACTCTTTGATTAACTCTACCATCAAATCTTCTAAGTTG[A]ACTTCTTCTCGATGTGGGATGGACCTACATTAGAAAAACCAGGAGGACCTTGCAAAACATTCCTATTGTTTGCATGAGAAAATTTGGATGATAATG…	A/G
CG_Chr04	8794061	T	T	18|18	A	8|8	A	13|13	A	8|8	A	11|11	Intergenic				AGTGCAAGGTATAGTAAAACTCCCTGGATCTTTAAGTTTTTGTGGTAGCTTCTTTTGCAGCACAACACTACACTCTTCTAACATGCTAATAATCTCATATTGCCCAAACCTCTTCTTTTGTACCTCAATATTGTGAATAGCTTTGCCATGACTTTACACCGTGTTCTCTAATGCAGTGGTCCTTCCTCTAGACTCTTTGATTAACTCTACCATCAAATCTTCTAAGTTGAACTTCTTCTCGATGTGGGATGGACCTACATTAGAAAAACCAGGAGGACCTTGCAAAACATTCCTATTGTT[T]GCATGAGAAAATTTGGATGATAATGAGTTGGAAATTGTTGTTATTGGTGGCCTCTATAGTGTCATCTATCAACATAATTAGTTGTCTCATTGTCTC…	T/A
CG_Chr04	8794190	G	G	18|18	A	3|3	A	7|7	A	3|3	A	11|11	Intergenic				ATTGTGAATAGCTTTGCCATGACTTTACACCGTGTTCTCTAATGCAGTGGTCCTTCCTCTAGACTCTTTGATTAACTCTACCATCAAATCTTCTAAGTTGAACTTCTTCTCGATGTGGGATGGACCTACATTAGAAAAACCAGGAGGACCTTGCAAAACATTCCTATTGTTTGCATGAGAAAATTTGGATGATAATGAGTTGGAAATTGTTGTTATTGGTGGCCTCTATAGTGTCATCTATCAACATAATTAGTTGTCTCATTGTCTCCTTATTCCAACTTCTTTTGTATGGACATCTCG[G]AACCATGGCGGTAAGAGATGCTATAGATGGTGTACTTACTTGAGCTTGACCTCCTGCAGTCAATTTAGATATAGCATTAGTAAGCCATTTGTGCTT…	G/A
CG_Chr04	8794559	C	C	13|13	T	7|7	T	6|6	T	8|8	T	10|10	Intergenic				ATATAGCATTAGTAAGCCATTTGTGCTTTAAGAGAATTTACCTCATCCACCTCATAAAATCCGACAACTTTTGGAATAACTGTAGAAGATCTTTCACATGGCCAATTGTAAGATGTAGTGGTCAAGTCTTCTAGTATGGTATAGGTCTCTTGAGCATTCTTAGAAAAAAGTGAGCCTTCGACAATAGCATCTAGAATGGATTTTGTAGAACTTGAAAACCCATTGTAGAATAGTTGAATTTGCAACCAATCCGGATAGCCATGTTGAGGACACTGTCTCAAGAGATCCTTATACTTTTGC[C]AAGCCTCATACAATTGTTCATCCTCAAGTTGGTAGAATGTATCAATCTCTGTTCTTAACCTTTGGGACTTAGCTGGTGGAAAATATTTGTTTAAGA…	C/T
CG_Chr04	8794887	T	T	17|17	C	9|9	C	5|5	C	6|6	C	7|7	Intergenic				GTTGGTAGAATGTATCAATCTCTGTTCTTAACCTTTGGGACTTAGCTGGTGGAAAATATTTGTTTAAGAAAGCCTAAGTCAAGATCTCCCATGTAGTGATACTATCTGGAGGTGTGGTTTCCAACCAATCCTTTGCTCAGTCCTGTAAAGAGAAAGGGAAGAGTCTTAGTTTGATAGCATCATTAGAAAACTCATTCATCTTTACCGTTCTGCATATCTCTAAGATATACCATAGGTGCTTATGAGGATCTTCATTCGTTCTTCTTCTAAAGGAAAGCTCTCTAGCCATTTGAATCAACC[T]CGGTTTTAACTCAAAGTTGTTGACATTAATGGGCACATTCATAATGCCAGGTTAATTTATAGGCAATGTCGGTTAAAAGTAATCTCTAATTGCCTT…	T/C
CG_Chr04	8795235	C	C	13|13	T	9|9	T	9|9	T	7|7	T	19|19	Intergenic				CAGGTTAATTTATAGGCAATGTCGGTTAAAAGTAATCTCTAATTGCCTTGGGTATCTCCTCTACCATCTCCTCAGTGGGATTGTTGAAGCCTTAGATTCCTTCTAAACGTCCTATCAATCTTAGGATCGAAAGGAGGAAGATTAGTACTGTCACGAGCCATAAAACGACAAAATTATCAACACAAATATTATACACCTCAAAGTAAGATCTATCAATTCTCATAAATATTAAGCAATAAAAATTGTTCTTTGGATCCCCCAATGTCACCAAAAAAAATTGATGCACAAATTTCGTGTTAC[C]GCAAGTGTATAGGTCAAGTTATAATATAAAAGGGTTAAGTTCTGAATATCGTTCAACTGAGGATCCAATTGTGAAGATTTAAATCACTTAGCTATC…	C/T
CG_Chr04	8795425	T	T	16|16	A	7|7	A	14|14	A	6|6	A	12|12	Intergenic				ATACACCTCAAAGTAAGATCTATCAATTCTCATAAATATTAAGCAATAAAAATTGTTCTTTGGATCCCCCAATGTCACCAAAAAAAATTGATGCACAAATTTCGTGTTACCGCAAGTGTATAGGTCAAGTTATAATATAAAAGGGTTAAGTTCTGAATATCGTTCAACTGAGGATCCAATTGTGAAGATTTAAATCACTTAGCTATCCTAGAATTGAGTCAATTTTATTTGAGGATTCAACTTCAAGTTATAATTTAAGAAAACAAATAAGGAAAGAAAGTAAATTTGGGATAAAAAGAA[T]CAAAGAGAGTTCTAGGGTATTGAATTCTTGTTTAATTCATTATGCAACATTCTAAGGTTCATGGAATTTATTGCAAGTCATATGCTTAAGTCTAGA…	T/A
CG_Chr04	8796289	C	C	12|12	T	7|7	T	8|8	T	3|3	T	8|8	Intergenic				TCCTTGATTTTCACGTTGAGAACTCGAACGACACCAAACTCTCTCTCAAACTCTTTTCTCTCTTCCTTACAACCAACTCACTCTTTGAGGCTCTGTATTGTGTTGTTCTCTCTACCTAGAGTTGCTGGAAAGCCTTCAATTTATAGACTTGGCCGCCTAGATTTCTTTCCAAAATTGCAGATTTTTCAAAATAGGAAGGCTGGCACTGCATCGCTGTCTGACATAAAAAGGTGGCGCTACGTCGCTATAACATGGCGTTGCTGCGTTGTGCGTCATCAATTCCTACCCTCAGCGTCGTGC[C]GCAATGCTACACCAGCGCTGCTGTGCTTCATGTATAGCTGCTCTCAAGAAAAAGCATCATGGCAGCGAAACTAGTGACGCGGCGCTGCCTTGTTTT…	C/T
CG_Chr04	8796638	C	C	14|14	T	10|10	T	5|5	T	4|4	T	18|18	Intergenic				AAAAAGCATCATGGCAGCGAAACTAGTGACGCGGCGCTGCCTTGTTTTTAGGGGTTTTGTTATTTATTTCTCTTTTTAGTTGATTTTTGCTTGGTTTGGTTCTTTTGGCTTTCAATTCTTATTTTCCTTATATTGACCTGAAAACCACTAGCAAATAAGTGAAATCTAATAGAAACTTCCTGAATTTAAGAGAATAAAAAGCACTTTTCAAGCACTTTTCGCTCTCGTTCTCTCTCGCTCTTGTTCTCGTCTCGCTTTCTTTCGTCACTCACAATCAGTCTTAAGCTAAAAATTTTGTCT[C]GCTCTCGCTCACAATCACTCTTATCTAGCTCTCTCTCTCACTCTCTCTCTCGCTCTCACTTTCTCTCTCGCTCTCGTTCTTGTCTCGCTTCCTTTC…	C/T
CG_Chr04	8797829	A	A	19|19	G	7|7	G	4|4	G	6|6	G	18|18	Intergenic				GGTGTTAACCAGACCGAAGGTCTATTTCGGAGAAAAAAGTAGCTCCCTTCAACTTGTCAAACAAGTTAGCAATCCTAGGAAGAGGGTACTTGTTCTTAATAGTGACTTTGTTCAACTCTCTATAATCAATGCAAAGGCGTAATGTCCCATCCTTCTTTTTTATGAACAATATTGGTGCAACCCACGCTGACACACTCCATTGTATAAAACTTTTATCCACGCCAACACACTCAAGCTTTTTTGCGAGCAACTCTTGCAACTGAATCTTATCTAGCAACAATGTTGGGGCCATTCTATAAG[A]AGCCTTCAAGATAGGAGCTGTACATGGCTCCAACTCAACAGTGAAGTCTATGTCCTAATACGGAGGCAAGCCTAGGAGATCCTCGGGAAAAACATT…	A/G
CG_Chr04	8798073	G	G	15|15	A	13|13	A	4|4	A	3|3	A	16|16	Intergenic				GAGCAACTCTTGCAACTGAATCTTATCTAGCAACAATGTTGGGGCCATTCTATAAGAAGCCTTCAAGATAGGAGCTGTACATGGCTCCAACTCAACAGTGAAGTCTATGTCCTAATACGGAGGCAAGCCTAGGAGATCCTCGGGAAAAACATTAGGATAATCCCTTACTACTGGTTCTGAAGTCAAAGCGACCTTAGTTTCTCTAGTGTCAACCACGCTAGCCAGGATACTTCAGGTTCGTGGTTTAGTAGTTTATTGGCTTTCATAATTGAAATTATTTTAGGCAAGACCATCGTTTCG[G]TCCCTTTAAACTTAAAACTAGCTGCCAAAGGAAGGTTGAAAATCATCTCCTTTCGGGAACAGTCTATGCTGGCATGGTTAGCAGCCAACCAATCCA…	G/A
CG_Chr04	8798097	G	G	14|14	A	14|14	A	3|3	A	5|5	A	12|12	Intergenic				ATCTAGCAACAATGTTGGGGCCATTCTATAAGAAGCCTTCAAGATAGGAGCTGTACATGGCTCCAACTCAACAGTGAAGTCTATGTCCTAATACGGAGGCAAGCCTAGGAGATCCTCGGGAAAAACATTAGGATAATCCCTTACTACTGGTTCTGAAGTCAAAGCGACCTTAGTTTCTCTAGTGTCAACCACGCTAGCCAGGATACTTCAGGTTCGTGGTTTAGTAGTTTATTGGCTTTCATAATTGAAATTATTTTAGGCAAGACCATCGTTTCGGTCCCTTTAAACTTAAAACTAGCT[G]CCAAAGGAAGGTTGAAAATCATCTCCTTTCGGGAACAGTCTATGCTGGCATGGTTAGCAGCCAACCAATCCATGCTCAATATAACATCAAAATCAC…	G/A
CG_Chr04	8798430	A	A	15|15	G	13|13	G	5|5	G	5|5	G	10|10	Intergenic				GAACAGTCTATGCTGGCATGGTTAGCAGCCAACCAATCCATGCTCAATATAACATCAAAATCACGCATGTTCAAGACTATCAGAGTCACATCTAGTGCATAATTTGCTATCTCTATCTGACATGCTCTTTTCTTTTCCTTCGGTAACATGATTTCCCTGAACAGAGTAGAAACTAATATTACATAGTGTAAGGGTTCTACTTCTAACATAGCATACTTCAGAAATATGGATGATATAAAAGAATGGGATGAGCCAGAATCAAACATCAATGCATGATGTCCCAAGATTGGGGGTGTACCT[A]TCACCACAGTGCCTAACTTCTCAGCCTCCTGCTGAGTGCTTGAATAAACCCAACCTTGCTGTTGTTGATGGCTTGAACCCCCCTGATAACAACTTG…	A/G
CG_Chr04	8799182	T	T	15|15	A	6|6	A	11|11	A	8|8	A	15|15	Intergenic				ATAAAATATCACTTCAAATCATATTTATTATACTCAAACACCATTGTGAAAACATGCTTGACCATTTCAGAATAAATACTCAAAAATCTCATTCTTATAAAATACTTTTTCCTTAGTTGAGGCGGAGCAATGCTCAACGCTACTGAACATCAATTTTCCTTAGCTGTGTGGAGTAATCTCAACACATCAGCATCGTATATACTTCTATGTGCACATAGGTACTAGAACTCGGGCTGCCCTCAATGCCTTCTACGAGTCCCTGAGCATTGGGGTCCCATTTCTATATCCAGGTTACTCATA[T]GCCTTCTACGAGTCCCTGAGCATTAGGTACCTTTATATTCCGGGCCGCCCACAATGCCTTCTACAAGTCCCTGAGCATTGGGGTCCCATTTTGATA…	T/A
CG_Chr04	8799229	G	G	14|14	A	5|5	A	10|10	A	7|7	A	8|8	Intergenic				GAAAACATGCTTGACCATTTCAGAATAAATACTCAAAAATCTCATTCTTATAAAATACTTTTTCCTTAGTTGAGGCGGAGCAATGCTCAACGCTACTGAACATCAATTTTCCTTAGCTGTGTGGAGTAATCTCAACACATCAGCATCGTATATACTTCTATGTGCACATAGGTACTAGAACTCGGGCTGCCCTCAATGCCTTCTACGAGTCCCTGAGCATTGGGGTCCCATTTCTATATCCAGGTTACTCATATGCCTTCTACGAGTCCCTGAGCATTAGGTACCTTTATATTCCGGGCC[G]CCCACAATGCCTTCTACAAGTCCCTGAGCATTGGGGTCCCATTTTGATATAACGGCTACCCTTTGGCCTTCTCCAAGTCCCTGAGTCTCGGGTGCC…	G/A
CG_Chr04	8800300	T	T	16|16	C	11|11	C	4|4	C	10|10	C	11|11	Intergenic				AGGTTGATTATTTCCGCAAAGTGCATCCCGACTCTTCTTACTTCTCTTTCAGATGCGTCGCCCTCTCTTGGACGCAAGGTCCAACTTGAACGCATCACCTAACTTTTGGACGCTGCGTTCACCTTGGACATTATGTTTGTCCTCAACGCAAAGCCGACCCTTTTTAACGCAAGACAACTTTTTTACATAAAATAGCTAAGTTGTCAAATACCTTCTTTCTTGGCCGCATACTCCTACTACGGATGTCCTTGCTGCCTTTTTCTTCTCTTTTTCTCTCCAGAATTCTTCTTTCAGAGTCAT[T]AGTTGCTTCTTTTTCCTCAAAGTTCTATTTATAAGGAGCTTGCCATTCAATTTCTCCTCTCTTTGTGCCACTTGTCTGCCACATGTCACGCTGCAT…	T/C
CG_Chr04	8801828	C	C	12|12	T	6|6	T	4|4	T	3|3	T	5|5	Intergenic				TTCCTTGCGGCTAACTCACTCTTGGAACTCTAGCTTAATTCTCATATTTTCGGATCGTTCTCTTGTTCTGCAACTTTCTTGATCTTCTTGATAATCCTTCTCCTTTTGGCTGCTGAAAACCCCTAAATTTATAGAGTTTGGCCGCCCAAAATTTAACCTAAAATACAAAACTTGCGTTTAAATTAACGCTGGCGCCGCGGCACTGACGCATAGAGCCGCGGCGCTAGCGTTGCAACCAAAATTAAGTTGCTCTCGGGTTTTAGCTCTGCGGCAGCGCCGTCCCAGCGCCGCGACGGTGTC[C]TGCGTTCACCAAGTATGCGTCGAAGTAGCGCCTTCCCAGCGCCGCGTTGCTGCTCTGCGTCCATGCTGATGCGTTTCTGCCTCAGCGCCGCGGCAG…	C/T
CG_Chr04	8802057	A	A	13|13	C	7|7	C	3|3	C	5|5	C	13|13	Intergenic				TTGCAACCAAAATTAAGTTGCTCTCGGGTTTTAGCTCTGCGGCAGCGCCGTCCCAGCGCCGCGACGGTGTCCTGCGTTCACCAAGTATGCGTCGAAGTAGCGCCTTCCCAGCGCCGCGTTGCTGCTCTGCGTCCATGCTGATGCGTTTCTGCCTCAGCGCCGCGGCAGCGCTGCTTTAGCGCCACGGCGCATCATGCGTTTCAAGCAAGGATGCGTTTTTCAGCACTTTTTCACCATATTCTTGCTCGGTTTTGATCTTTTAGTTATTTCTTCTAATTTTCCTCGTTTTATCCTGAAAAT[A]ACTAGCAAACAAGTGAAATCTAATATAAAACTCCCTTAATTTGAGAGAATAATAAGCACTTTTCAAGTGCTTATCAAATCTCAACGCATGACAACC…	A/C
CG_Chr04	8802352	G	G	20|20	A	10|10	A	9|10	A	3|3	A	20|21	Intergenic				AAAATAACTAGCAAACAAGTGAAATCTAATATAAAACTCCCTTAATTTGAGAGAATAATAAGCACTTTTCAAGTGCTTATCAAATCTCAACGCATGACAACCTTACCAACGCATGGTAAGCCAAGTACGTATCTTTCCCCGCCAATGTTGCGACTATTTCAGCACACAACAACCACTCGAGATCACCAGCACACTATTATAAACCAGTACTTACTCGATGCCACTAAGCGTCAATGACAACAAGTCCTTCTCAAGCTTTTCCTCTATGCGTTGGTCCTGATGCGTTCACCTTCATCCTGC[G]TCCAATGACCATCTTCCTATCCTTGGACATTCCTTGATTATTCCCAAGGTTATTCTTTTAACCTTTTCCTTGCACTTAAACTATTTCTCTTAAAGA…	G/A
CG_Chr04	8803147	C	C	9|9	G	9|9	G	5|5	G	4|4	G	12|12	Intergenic				TTTATATTAATGCCCCGGTTGCACACACATATATTCAAACATCTTCCTCAGCTTAGCTGCAAAAGTCTATAAATGTATTGCATCACTTCCGGTGATGTTCTTTCACCCATACGCAGGTATCTTTCTTTACTAACATTTCCCCCCTGAATGTTTTCCTTGTCTAACATGATGAACTATACACAAAGTAAATAAATTAACTTGCGGTAATCCTATTTAAAACCAGTCCAATTCCTCAAATAATTTCATAAGAAACACTTTCCAAAACTGTTGTAATTTCCAAAACTGTGGAAAGTTGGGTGT[C]ACATAAACAGCACCCTTAATGACACTTTCCACAGTTTTTGCATACGAGCCTGTCTCTCTAGACCCCTCCTGATTTTATAGCCTGCTACTTAAAGTG…	C/G
CG_Chr04	8803237	T	T	13|13	C	7|7	C	6|6	C	3|3	C	14|14	Intergenic				GGTGATGTTCTTTCACCCATACGCAGGTATCTTTCTTTACTAACATTTCCCCCCTGAATGTTTTCCTTGTCTAACATGATGAACTATACACAAAGTAAATAAATTAACTTGCGGTAATCCTATTTAAAACCAGTCCAATTCCTCAAATAATTTCATAAGAAACACTTTCCAAAACTGTTGTAATTTCCAAAACTGTGGAAAGTTGGGTGTCACATAAACAGCACCCTTAATGACACTTTCCACAGTTTTTGCATACGAGCCTGTCTCTCTAGACCCCTCCTGATTTTATAGCCTGCTACT[T]AAAGTGTCGAAACAGCCTATCTAAAAGTTGACCCTTTTATTTGAAGCGTTGCATCATATGACTTGGGGTCCTAAGAATACACTAAGCCTCGTAAAC…	T/C
CG_Chr04	8803933	C	C	14|14	T	10|10	T	9|9	T	4|4	T	5|5	Intergenic				GCTTCTGATTCTCCAGGCACTTCATGTAGCAAAAATTGTCTCAATTGAGGACAACCACATTTCTGTTTTTGTAGGGTTCTTTAGTGACCCGTCGAAGGTATGAGGGTTATACTTTCTGAAATCCCTCAAGTGCTTCGCTTCGAGGAACAAGTCTTGCACATTATGATTTTGAGGTTGTGCTGGTAACGCCGCCTAAATTGGCAGCGCTAGTGCCTGTTGGGACTAGGCGAAACGCTCTTCCATCAAGTCATTTATCCTACCTAACCGCTTCCTCAATCGCCCTTGCGATGGCGGTAAACT[C]TGGGAGTCGTTGTCTCAATGGTCTTAGTCGGGTTCCTATCTACTACTTGTTTGAGTCCTCTGCCACCCTGACCCATAAGGGTCTCTAGGTAATGCC…	C/T
CG_Chr04	8806430	A	A	11|11	G	9|9	G	5|5	G	4|4	G	10|10	Intergenic				GACTCAATTTAAAGCAAATTGGTTGAAGAATTTCTCAAATGGCCTGAGTAAATTGCACAAACCAATTTCCTACATCGAACCTTCTATTTATAGCCTTCACAGGAAATTCATGCAAAACCTCAGCTTGTCACCTCCTGCTTGCCCACGCAACAATCAACCTCAATTTGACACCTAATCGGACTTAGTTAATATTTAATTCTCTAATTTGTCCATGTAAAGAGAAAAGATGAACGTATCACCTCAAGACATGTCCTCCATGCATGGTTGAACACCATTTGAGGTTATTTGGCCTCCTTTCTC[A]ACTACCACTTGCACGCAACCCCTGTTGGCTGATGGACGCCCAAGATGGATGCCCCAACACCTCTCATCAGCACACTAGGACGCATAGCCCTCCATG…	A/G
CG_Chr04	8807578	G	G	11|11	C	3|3	C	6|6	C	4|4	C	16|16	Intergenic				CATGAAATTGTAACATAGTTTTGAATCAAGTAATTGGACATATTTCAAATAAAAAAAAAAATGAATCAATTGAATGAATCAATCAATAAATCAAGATACATGGAATACCTTTCTTTGGGTCCCCCTTAAAATATGAATTCAAAATTTAAAAATAAAAATTTAATAAATTAGACTATCAATTGACAATTAGAACCTATATCATGGAAAGAGAAAGCATGAAAATCATATGCGGAAGCATGACTAGTCCCACGGCATGATCACAAATTCTTCTTGTCTTTCGTCTGTCTATCTCTGCCCTTA[G]TTGAAAAATGTATCATAGGAAAGAATGAGTATAAAGATACTTAGTAAGTGACACACTACCAGCACTACAAGAAATTTACCTATTTCCGACGAGAAA…	G/C
CG_Chr04	8807939	G	G	12|12	C	4|4	C	4|4	C	4|4	C	6|6	Intergenic				AGCACTACAAGAAATTTACCTATTTCCGACGAGAAAAACAGTCGAGACAAGTCAAAAAAACCGTCGGGATCGTCGTCGAGATAGCCTCGTCGGGAAAACCTTTTCCCGATGGAAAAAAGTCACACCGTCGGGATTAATGATTTCCCGATGGAAAACTTCAACCAATTTTCTCTCGATGCACATAACCTAGTGTCGGGAAAAGTGACTTCTCCCTACGCCAAAGATTGCTTTATGGCGTCGGGAAAATGCCTTCTCCCGACGGGTATGCGTCGAGAGAGACGCGTTCTCCTGACGGGTATG[G]GCCGGGAGAGACGCGTTCTCCCCACGGGTATGGGTCGGGAGAGATGCATTTACCCGACGCTCATTAGTTTGCGTTGGGAAATATCCCTTCTCGCGA…	G/C
CG_Chr04	8807984	T	T	9|9	C	10|10	C	5|5	C	5|5	C	6|6	Intergenic				GACAAGTCAAAAAAACCGTCGGGATCGTCGTCGAGATAGCCTCGTCGGGAAAACCTTTTCCCGATGGAAAAAAGTCACACCGTCGGGATTAATGATTTCCCGATGGAAAACTTCAACCAATTTTCTCTCGATGCACATAACCTAGTGTCGGGAAAAGTGACTTCTCCCTACGCCAAAGATTGCTTTATGGCGTCGGGAAAATGCCTTCTCCCGACGGGTATGCGTCGAGAGAGACGCGTTCTCCTGACGGGTATGGGCCGGGAGAGACGCGTTCTCCCCACGGGTATGGGTCGGGAGAGA[T]GCATTTACCCGACGCTCATTAGTTTGCGTTGGGAAATATCCCTTCTCGCGATGATAAAAGTGTTGAGCATCGAGAGAAACGCGTTCTCCCCACGGT…	T/C
CG_Chr04	8808127	T	T	14|14	C	5|5	C	11|11	C	3|3	C	3|3	Intergenic				AGTGTCGGGAAAAGTGACTTCTCCCTACGCCAAAGATTGCTTTATGGCGTCGGGAAAATGCCTTCTCCCGACGGGTATGCGTCGAGAGAGACGCGTTCTCCTGACGGGTATGGGCCGGGAGAGACGCGTTCTCCCCACGGGTATGGGTCGGGAGAGATGCATTTACCCGACGCTCATTAGTTTGCGTTGGGAAATATCCCTTCTCGCGATGATAAAAGTGTTGAGCATCGAGAGAAACGCGTTCTCCCCACGGTTATGCGTTGGGAGAAACGCTTTCTCCCGACGCTCATAAGTTTGCGT[T]AGGAAATATCCCTTCTCCCGATGATAAAAATTGGTTGAGCGTCAAGAGAAGTGCTTCTCCCGACGCCATGTGATCTGTTGGAGCGTCGGGAGAGGT…	T/C
CG_Chr04	8808336	T	T	11|11	G	12|12	G	7|7	G	8|8	G	10|10	Intergenic				TGATAAAAGTGTTGAGCATCGAGAGAAACGCGTTCTCCCCACGGTTATGCGTTGGGAGAAACGCTTTCTCCCGACGCTCATAAGTTTGCGTTAGGAAATATCCCTTCTCCCGATGATAAAAATTGGTTGAGCGTCAAGAGAAGTGCTTCTCCCGACGCCATGTGATCTGTTGGAGCGTCGGGAGAGGTATTTTTTTATATTACATTTTTATAATTTATTAAATATCAAACCTATTTATAATTTATTAAATATCCAACCTGTATATAATTTATCAAATATCAAACCTGTTTAAATTCAATA[T]TTAATTAATTTTCTTCCATAACATTAATATTAAAATAACAATACATAGTGTCTTAAAATTTACATAATTAAAACGTAAACACAAAAATGACATTTA…	T/G
CG_Chr04	8808536	T	T	13|13	C	6|6	C	10|10	C	7|7	C	16|16	Intergenic				TACATTTTTATAATTTATTAAATATCAAACCTATTTATAATTTATTAAATATCCAACCTGTATATAATTTATCAAATATCAAACCTGTTTAAATTCAATATTTAATTAATTTTCTTCCATAACATTAATATTAAAATAACAATACATAGTGTCTTAAAATTTACATAATTAAAACGTAAACACAAAAATGACATTTAAAATTATCTTGAACATTACAGATCTATAAATTACATGTCTACAACCTAAACTTTATGACTTATCCGAGAGATCCATCTTGAAGCTAGTCCTTCGAGCTACCTA[T]AAAATACAAATTTAAATATTATACATTTACTCATACACTAATATCAACAATGATATATGGAAGTTGTTCTTCAGAAAATAAGAATGGTTAATGAAG…	T/C
CG_Chr04	8809136	G	G	8|8	A	11|11	A	12|12	A	4|4	A	13|13	Intergenic				AAAGTCATTCCATGGATCCTTTGGAACAGAAAAAAACTTGAGGATTTTCCTTCAGAAGTCATCTTCTCTTTTTTTTGAGACCTCGCATCAACCCAGAAAAACAACGCTAGGTGTAGGTAATGTTGAAAAACGATTTCCCCAAACAGAAAACAATTGACACAAAAACATGAACATAAACAATTGACCCAAAAACATGAACAAACGTGAAATACCTTTCATAGTTTCATTCAATATGCAAATAAAAAAAATAATAAGTAAATAAATAAAATAAACAAGAATATTTATCACCATGACATGAGG[G]CAAATCATACCCCTTGAAGCATCTTTTGGTCAGCCTCCACTTCAAACAAATTCCTAGAAAGGGCAGATGGAAAGGCTTTAGAACACAAGATACTGT…	G/A
CG_Chr04	8809890	T	T	11|11	C	3|3	C	7|7	C	3|3	C	14|14	ClCG04G002600		promoter		TTTTTAAACACTTTTTCCGACGATTTTTTATCACTGTCGCAAAATGTGACTTTCCCAGACGGTTTTTATAACCGTCGGGAAATGTTGTGAACTTTCCTGATGGTTTCTTATTAGCGTCGGGAATACCCGTTTCTCGAAATCATTTCCTTACTTTCTTATCTCCCGACGGTATTAGCAAAATTTGTTTTCCCGACGGTAATAAAATCACCGTTAGGAGAGCTCTCTTTTCTCGATGGTAATAAAAATACCATCAGGAGTTCATTTCTCGAAAAATTTTAAAAAAATTCTACTTTCTTATTT[T]CCGACGGTATTATAATACTGTCGGGAGAAAGACCTCTCCCGACGGTATTTTTATTGTAATTACCATCGATAAAGTCCATTTCTCCCGACGGTATTA…	T/C
CG_Chr04	8810314	T	T	10|10	C	6|6	C	8|8	C	4|4	C	8|8	ClCG04G002600		promoter		CATCCCGACGGTGGCCCTATGCGTCGGGATAACTAATCTCTCCCAACGCTCACTAAAGTTCGTCGGGATAGGCATAGTTTTCGCGACGAAATAAAGAAAAAGGGTCGGCATAGCTATTTTTTCCCGACGCCAAATAAACCATCGGGAAAGGCTGCTTTTCTTGACGAACTTTTTTGCGTCGGAAAAAATTTAGTTAGGAAAACCAAAATTTCTTGTAGTGCAGGGCCACTAGGTGAATCTGCTATTTTTTATCATAGGCACAAGTGTACAAAACATAAGCATAGCCATAAGCATAAGTAG[T]GAACCCGAAGGCACGCAATCATAAATAGTGAACCCGAAGGTCACAGTCATAGATAGAGTACACAACCCGATAAGTAAGGTAAAAGTCACCATTATC…	T/C
CG_Chr04	8810701	T	T	25|25	C	8|8	C	4|4	C	8|8	C	13|13	ClCG04G002600		promoter		CACCATTATCCCATCATGCATATAATAATAGACTTCATAATCATAATTTCAATCCACCACAGTAACCATACAAAATTCCATGCTTATAATCATAAATCAAGTTTATGCCCAGCAAGTTTATTGGGCCCAACAATACCCATAACATACCTTATATTCATGAGGCTTAACAAAGTAATTTAGATAGTCGTTGCATGCTTATAAGGTATGCATAACACTTAACATAAATAACGTAGTTAGGGCGCTAGTTCATAGGCAAACCAGTAGTAAATCACCTACCTTGGAATGAGTCCAAATAGATAT[T]AAAGCCGACAACTCTCACAAGGTCCTTGAATTATAACCTAGGATATACACCCATATTTAAAATAAGTCTTTCAACTTATTCCAACTACAATTGTGC…	T/C
CG_Chr04	8810775	A	A	23|23	G	5|5	G	3|3	G	9|9	G	9|9	ClCG04G002600		promoter		ATTCCATGCTTATAATCATAAATCAAGTTTATGCCCAGCAAGTTTATTGGGCCCAACAATACCCATAACATACCTTATATTCATGAGGCTTAACAAAGTAATTTAGATAGTCGTTGCATGCTTATAAGGTATGCATAACACTTAACATAAATAACGTAGTTAGGGCGCTAGTTCATAGGCAAACCAGTAGTAAATCACCTACCTTGGAATGAGTCCAAATAGATATTAAAGCCGACAACTCTCACAAGGTCCTTGAATTATAACCTAGGATATACACCCATATTTAAAATAAGTCTTTCA[A]CTTATTCCAACTACAATTGTGCAACAATTAAACCAAACAGTCTTACCCAACGTGGCAACTGATTAAGGGTTAAAAACCCAATTTTTTCAACAACCA…	A/G
CG_Chr04	8811401	A	A	12|12	G	8|8	G	4|4	G	3|3	G	12|12	ClCG04G002600	ClCG04G002600.1:Intron	Intron	Serine/threonine-protein kinase	AATGACGATGTCGACAAGCTGAACGGGGAGGGAGAGAGAGAGACAGAACTGGCCGACAACAAATCGCGATGGATCTGACATTCGGACAGCGAGGGCAAAAGTGGGTTCATGGACTCCGATTTCATAGTCCACCATCGACATTGCTAGGGCTACAACCGACGGATAAACAAGCTCGGGTGCGTGCTTGGTTGATGCTTGAACTGAAATGGGGGAGGGTCGCCAACGGGGCTTCAATGGAGAAGACAGAAGGAGGAAAAAAAGCTACTCGCGGATGGTGAAACAAAAGAGAGGAAGAAGAAG[A]AGACCTTGGGCTGCGTGACAGCTTAAGTGCCTTTAATAAATAACTAAAACTCCTAGTAAAAACCCTAAACCACCTTAATAATGATATACACATATT…	A/G
CG_Chr04	8811478	A	A	18|18	T	9|9	T	6|6	T	4|4	T	15|15	ClCG04G002600	ClCG04G002600.1:Intron	Intron	Serine/threonine-protein kinase	ACATTCGGACAGCGAGGGCAAAAGTGGGTTCATGGACTCCGATTTCATAGTCCACCATCGACATTGCTAGGGCTACAACCGACGGATAAACAAGCTCGGGTGCGTGCTTGGTTGATGCTTGAACTGAAATGGGGGAGGGTCGCCAACGGGGCTTCAATGGAGAAGACAGAAGGAGGAAAAAAAGCTACTCGCGGATGGTGAAACAAAAGAGAGGAAGAAGAAGAAGACCTTGGGCTGCGTGACAGCTTAAGTGCCTTTAATAAATAACTAAAACTCCTAGTAAAAACCCTAAACCACCTT[A]ATAATGATATACACATATTCCAAAACTTTACAATAGGATCTTAAATATAAATACAAGTTTACTTATTAAATTCCAAAACTTTCCCTTTTCTCTTCA…	A/T
CG_Chr04	8812080	G	G	16|16	A	12|12	A	7|7	A	8|8	A	12|12	ClCG04G002600	ClCG04G002600.1:Intron	Intron	Serine/threonine-protein kinase	ATAATCCAAGATAATTAATTTAAAATTACTTGAAAATTTTGGATGTCACATATAGCCACTAATAGAAGCTATTAGTGATATGACTTATGTAAATATCAATTAAATGAATGATATTAATGATGCTGATGATATGAGTTAGGTAGATATCAATAATAATCACTTATAAATCTCTTATTGATAGACTTCTATCACTTATAGTTTTAACTGTTAATCTTTAAAAGTTGATAACTGCTTATAAAAGTTGATAACCAGTGATAACTTTGAGTGTTAATATTTCAAGTTTGATTCCAATTGATGAAA[G]TGTATCAATAATAGCCACTAATAACTTATAGGAAATTAAAAGTTAATATTTCAAGTGTTACTATTTCAAGGTTTATCAATATTTATCAAATTGAAA…	G/A
CG_Chr04	8812487	G	G	17|17	T	3|3	T	8|8	T	6|6	T	11|11	ClCG04G002600	ClCG04G002600.1:Intron	Intron	Serine/threonine-protein kinase	GTAGTAGAATTTTCAAGGTTGTATCATGACTATACTATAGAAACACATTCACACAAGTGTAGTGAGAAATGACCATGGGCGATCCAGAGTTTTGAAACCCACTTCAAACTTAACATGTTGAACTTGTCACGTCCAAAAGTCTTGTTTGATCTATCTGTAGTTTTATCTCTAATAAACTTAACAATTTCTCACTACAATTTTTATTTAATTTTCTCGTTTAACTTTATTTTTCCATCATATCTTTGACATTTGTGTTTTTTTTTAAACATATCTTTTACTCTTTTAATTTTCATTTATCTC[G]CAAAATGAGCATAATTCAAATGGCATAAAATTTGTATTACCAACTTTGAAGGTTAGAGGTTCCATTCCATGGTCCCACATGTTGTTAAACAAATTT…	G/T
CG_Chr04	8814987	T	T	22|22	C	20|20	C	9|9	C	6|6	C	11|11	Intergenic				TTTTCTTAAGTCAATCTAAACGAACTCTTAGTCAGTTAGAAAAAGAACATAACATAAAGTGGTGTATTGTTATTATTATATTATTTAGCTTGGTTGTTGTTATATGTATGATAGTGTTAGATAGTTATGGTTCTCCATAGTAAGCATATCATATTATCAATGGACTTTTAAGTTCTAAATGTGTTCGTACATTGTTGGTTTATCGTTTGCAAGTCTAAGCTATAATTGGGTTCTCTATTGTCACAACTTGTTATTTTGTTATTGAACAATTCAATGTAGTTGAACTTAATTTTGTGTTTC[T]TTAGATGTTACTATTCTTATTGGAATACCTTGAATCTGTTATCTAAATGCCTTGAATCTAAAGAGTTTAGAGAAGTGTACTATATAAACTCTCTAA…	T/C
CG_Chr04	8815492	G	G	12|12	T	6|6	T	12|12	T	10|10	T	11|11	Intergenic				TTTGTGTGTTGATTCTCTATCATTTTATGTTTTCTGTATTCCTTAATTCTCGATTTCGTAACACTTATAGTGGTTTATGAAAGTGAAAGGCATTAATGTGGAGGATGTTTGGAATTTATTTTTATGTCATTATAAATTCCTATAAGATGGTATTTAGTTTACAGTTGTTGAGGAGTTTGGGAGTGAGAATAAATAACTTTCAAAATGAACTATTTTTCTCAACCTAAATTGGCCCAGTTCTTTTAGATTCACAGTTTATGTGACATCTCAAATTTTTAGGTAATTTTAATTTAATATCTT[G]GAATTATTTGGATTGTAGTTTGTATTTTTATTTTTCTGCTAAATTGAATTGATGTGTTAAGTTAATTAATTCAATTTATAATTGAGAAAAGATTTG…	G/T
CG_Chr04	8816039	C	C	13|13	T	8|8	T	6|6	T	3|3	T	10|10	Intergenic				TAGTCTACAAGTTTTTGAAAATAAGTTTAAAAAGTCAGTCTAAGTATTTAAAGTATTTTTTATTATTTTAAAAGCTGATGTGTTATTTCAAAATTAAAAAGTTATACTTTCTCTCTCCTCCCCACCCTCTCAACACTCTCCTTCTGCTTTCTTCCTCTCACGTCCTCCCTTCCATTTCTCATCCCGCTTCTATGTCTTCTCCTCCCTCTTCCTCACTTTCTATGTCATCGATGGGTTCCCTTACCAGCAGCTCCTCCATCCTCGGCTGGGCCACTGTTGACGAATTGTTGTTTGCTTAAT[C]GTGCCCAAATAATTCAAATTATATCTCTAAATCACACAATTTTTCTCTTCAAAAGCCCAATTATAAATCTAATGAGAGGTAGTCTCGATGAGGAAC…	C/T
CG_Chr04	8816600	A	A	21|21	G	10|10	G	8|8	G	3|3	G	13|13	Intergenic				TTTATTTAATAAAATAAAGAATTATTTTATTCAATTTTTAGTCTTGTGTAACTCAATCCAATAAACTAAGATCCAAGGTTATTTAATGTAGCTTGAGCAGTATGTGATAGACATACAAGTGGATCATGTTCATGTAATAACCTAAAAGGTCTACAATATATGGATTAAGTTGGGTGCCTTATCCTAGTGACACTGCGATACGACCCACTTTGTAAATGTTACAAAAGTTATAAGTGTTACAAAAGATTTGATCCAAACTGTTCATGTGGAAACATGCAAGTGAGGGTATCCTATACAAAT[A]GTTTGTATAAGATCAGACCGCAAAATGATTAATCTCTCTTTACAACATTGTTGACTGAAGAGATTAACATTTCATAAGATAACCACGTGTAACTTA…	A/G
CG_Chr04	8816834	A	A	15|15	G	6|6	G	6|6	G	6|6	G	10|10	Intergenic				TGTTACAAAAGATTTGATCCAAACTGTTCATGTGGAAACATGCAAGTGAGGGTATCCTATACAAATAGTTTGTATAAGATCAGACCGCAAAATGATTAATCTCTCTTTACAACATTGTTGACTGAAGAGATTAACATTTCATAAGATAACCACGTGTAACTTAATCTCTATCCTAAGTGAGTTATGGACTCTTATCTATGAGGGTTACCCTTTGGTTTGTATGGTTGAGAATGACCCGTGTTGTTGGCTCAATAAGTCTACCATCTTGGGGACTTGTCCAAGTAGGGAGCTAGGAACATA[A]CTGTAAATCCTACTTTCATTTGTAAGTGTTAAACGTGAGTACGTAGCACCGAAGGAGACTAAATTGTTTTTCTCTTGTAGATCAAAGGAAGAAGTG…	A/G
CG_Chr04	8816844	C	C	15|15	T	7|7	T	5|5	T	5|5	T	11|11	Intergenic				GATTTGATCCAAACTGTTCATGTGGAAACATGCAAGTGAGGGTATCCTATACAAATAGTTTGTATAAGATCAGACCGCAAAATGATTAATCTCTCTTTACAACATTGTTGACTGAAGAGATTAACATTTCATAAGATAACCACGTGTAACTTAATCTCTATCCTAAGTGAGTTATGGACTCTTATCTATGAGGGTTACCCTTTGGTTTGTATGGTTGAGAATGACCCGTGTTGTTGGCTCAATAAGTCTACCATCTTGGGGACTTGTCCAAGTAGGGAGCTAGGAACATAACTGTAAATC[C]TACTTTCATTTGTAAGTGTTAAACGTGAGTACGTAGCACCGAAGGAGACTAAATTGTTTTTCTCTTGTAGATCAAAGGAAGAAGTGGAGGAAGCTA…	C/T
CG_Chr04	8817255	G	G	10|10	A	5|5	A	3|3	A	3|3	A	13|13	Intergenic				TAAGTTGAATGTTTAAGTCATTAAGGGGGAACCCGAGCTAAAATTTATCTTGATTATTAAATGTGGCTTAAAAACGGATTAAATATTTATTTAGTTATTTATTTATTTAATTTAAAAGAAAGAAAAATGAAGAAAAAGAAAGGAAAGGAAAGGGAAAAAGAAAAGGAAGGAAAAGGAAAATAAAAAAAAAAAAAGAAAAAGAAATGATACTGGACAAGGAAGTCGGTGGGTTATTGTAAAGTGGTGAGGTTGCCGACTGGTTTCTATCATTTCTCCAACTCAAACTGATTCTATCTTTCA[G]CTGCACATCGAGGGGAGGTAGAAGAAGAGACCTAGGGCAAATTTGTGTAGGGTTTTGGCCGGTTTCGTGGTGTAATTGGAACTGAAATAGAAGCTT…	G/A
CG_Chr04	8817362	T	T	17|17	C	5|5	C	3|3	C	5|5	C	10|10	Intergenic				TAATTTAAAAGAAAGAAAAATGAAGAAAAAGAAAGGAAAGGAAAGGGAAAAAGAAAAGGAAGGAAAAGGAAAATAAAAAAAAAAAAAGAAAAAGAAATGATACTGGACAAGGAAGTCGGTGGGTTATTGTAAAGTGGTGAGGTTGCCGACTGGTTTCTATCATTTCTCCAACTCAAACTGATTCTATCTTTCAGCTGCACATCGAGGGGAGGTAGAAGAAGAGACCTAGGGCAAATTTGTGTAGGGTTTTGGCCGGTTTCGTGGTGTAATTGGAACTGAAATAGAAGCTTCGTTTGTTGT[T]GCGCAGTTTGAACAAGGTTCGGTGTTTGGTAAATATCAAGCGAAAGAGTTAGATTTTGAAGCTGATATTTTAAAGTTAGTAAGTTAACTCAATTTC…	T/C
CG_Chr04	8817600	T	T	11|11	G	8|8	G	4|4	G	6|6	G	13|14	Intergenic				GTGTAGGGTTTTGGCCGGTTTCGTGGTGTAATTGGAACTGAAATAGAAGCTTCGTTTGTTGTTGCGCAGTTTGAACAAGGTTCGGTGTTTGGTAAATATCAAGCGAAAGAGTTAGATTTTGAAGCTGATATTTTAAAGTTAGTAAGTTAACTCAATTTCTAACAACTCTTGAGAATGATAGTTGAGCTAAATATGAAGGAAAACATGTTAAATATTAGGTGGAACCGACTAATACAAATTTCTCGAGTGATCTAGAGCAGGGCAAAGTAAATTTGGAATATCTATCAAACGAAGAGAAGT[T]AAGCTCTAAAATTTTGAGGTAAGCTAGAAATCATATTCCTCTACAAGGAAAAAAAGTTCTAATTCGGGCTGGAGATGTGACTTTTAATAGCTAGAA…	T/G
CG_Chr04	8817808	T	T	16|16	C	7|7	C	7|7	C	5|5	C	8|8	Intergenic				TAAATATTAGGTGGAACCGACTAATACAAATTTCTCGAGTGATCTAGAGCAGGGCAAAGTAAATTTGGAATATCTATCAAACGAAGAGAAGTTAAGCTCTAAAATTTTGAGGTAAGCTAGAAATCATATTCCTCTACAAGGAAAAAAAGTTCTAATTCGGGCTGGAGATGTGACTTTTAATAGCTAGAAGTTCAGGTAGTAGTGAGAATAGCAGCAGAAAGAAGCAAGTCTCGCTGGAAAGGAACAGTGCTGGAAGCGTGAATGAGCGAGAGTGATACTAGTCTGGCTATTCTCGCTGGT[T]AAAACTGTCTCACAAATCTTACTGGTTTGTGGCTCTCACTGGTCTCGCTCATCCTCAGTCTCGCTGGTACTGCTGGTTTTGACTTATTTTGCTAAT…	T/C
CG_Chr04	8817829	A	A	13|13	G	8|8	G	7|7	G	5|5	G	7|7	Intergenic				TAATACAAATTTCTCGAGTGATCTAGAGCAGGGCAAAGTAAATTTGGAATATCTATCAAACGAAGAGAAGTTAAGCTCTAAAATTTTGAGGTAAGCTAGAAATCATATTCCTCTACAAGGAAAAAAAGTTCTAATTCGGGCTGGAGATGTGACTTTTAATAGCTAGAAGTTCAGGTAGTAGTGAGAATAGCAGCAGAAAGAAGCAAGTCTCGCTGGAAAGGAACAGTGCTGGAAGCGTGAATGAGCGAGAGTGATACTAGTCTGGCTATTCTCGCTGGTTAAAACTGTCTCACAAATCTT[A]CTGGTTTGTGGCTCTCACTGGTCTCGCTCATCCTCAGTCTCGCTGGTACTGCTGGTTTTGACTTATTTTGCTAATTTAGTCTCGCTAATGGTTTAA…	A/G
CG_Chr04	8818254	C	C	18|18	T	10|10	T	12|12	T	6|6	T	13|13	Intergenic				AAGTATAGCCTCGGTTGAGCATTTCTTCATTGAATATAGTATTGGTGATGGTTTTCTTTATGTAGTTTGGTTTCGGGGATAAATATTATGTATATTTAAGGCTTGTTTCTTATGTAAAAAGGAATTTCAAGGAAATCTAACAAAGGGAACGTATTATTTTAGGCCAAGAGGAGCTAGGAAGGGCGTATAACCCACTAAGAGCCCAAGACAAGTAGTAAGTGACAATTTTATTTTAAAATGAGCTTACTTTTAACCAAATTTTCATGAAATATGATTATGTTTGGTAACATGTATATATGT[C]TATGCTTTCCATGGGTTTTAATGTGTCGTGAGGATGATTTGCTTGAAATGAAAAATATGTATTTTCATGTACGTGCGTATTATATGTTTTACATTG…	C/T
CG_Chr04	8819002	C	C	12|12	T	7|7	T	9|9	T	6|6	T	8|8	Intergenic				TGTATGGGTCCCAGTACTGAAGGACTCCGAGAAGATATTCGAGTAACCCAAAATATGATATCTATGTGCACATAGAGGTATATAGACGCTGTTGTGTTGAGATTACTCCACACAGCTAGGGATTTTCGACGTTGGGTGTGTCGAGACTACTCTGCCCAAACTAAGAATGTTTTCAACGTTGAGTAGCATTAAGCACCGCTCCGCCTCAACTAAGGAAAATGTTTTTGAAATAAACTGAATTTCCGTGAATCTTTTTCTGTGATGATCATATCTAATTTGACTCTAAATTGTTGTTATTCA[C]GTATTATTATAGAGTAACTACGGTTTGATTAACTTCCTAGTTTTGAGGAAGGTTTTTACTAGATATGTCACTCACTGGGCATCCTAGCTCATACTT…	C/T
CG_Chr04	8819136	T	T	14|14	C	10|10	C	4|4	C	3|3	C	9|9	Intergenic				GGTGTGTCGAGACTACTCTGCCCAAACTAAGAATGTTTTCAACGTTGAGTAGCATTAAGCACCGCTCCGCCTCAACTAAGGAAAATGTTTTTGAAATAAACTGAATTTCCGTGAATCTTTTTCTGTGATGATCATATCTAATTTGACTCTAAATTGTTGTTATTCACGTATTATTATAGAGTAACTACGGTTTGATTAACTTCCTAGTTTTGAGGAAGGTTTTTACTAGATATGTCACTCACTGGGCATCCTAGCTCATACTTTCTTTGTTTTTTCTGTTTTCTAGGTAGCGAGCGAGTC[T]GAGGTGCTTAGCCTACACTGCAACTCGTCTAGGCCTACCATCGTTAGCGTTTGAGAATTTTGAGCATTGTAAATAATTAAACTTACTTTTATGTTG…	T/C
CG_Chr04	8819177	T	T	13|13	C	12|12	C	3|3	C	6|6	C	11|11	Intergenic				ACGTTGAGTAGCATTAAGCACCGCTCCGCCTCAACTAAGGAAAATGTTTTTGAAATAAACTGAATTTCCGTGAATCTTTTTCTGTGATGATCATATCTAATTTGACTCTAAATTGTTGTTATTCACGTATTATTATAGAGTAACTACGGTTTGATTAACTTCCTAGTTTTGAGGAAGGTTTTTACTAGATATGTCACTCACTGGGCATCCTAGCTCATACTTTCTTTGTTTTTTCTGTTTTCTAGGTAGCGAGCGAGTCTGAGGTGCTTAGCCTACACTGCAACTCGTCTAGGCCTACCA[T]CGTTAGCGTTTGAGAATTTTGAGCATTGTAAATAATTAAACTTACTTTTATGTTGTACATATAGAGGGTTAAGGGCGATACTGATGAACCTATGTA…	T/C
CG_Chr04	8819297	C	C	13|13	T	8|8	T	8|8	T	7|7	T	16|16	Intergenic				ATTCACGTATTATTATAGAGTAACTACGGTTTGATTAACTTCCTAGTTTTGAGGAAGGTTTTTACTAGATATGTCACTCACTGGGCATCCTAGCTCATACTTTCTTTGTTTTTTCTGTTTTCTAGGTAGCGAGCGAGTCTGAGGTGCTTAGCCTACACTGCAACTCGTCTAGGCCTACCATCGTTAGCGTTTGAGAATTTTGAGCATTGTAAATAATTAAACTTACTTTTATGTTGTACATATAGAGGGTTAAGGGCGATACTGATGAACCTATGTAAATCTTTTGTTTTGAGTGAAATT[C]GATGTTTGTATGATAGCTTAACCCTAGTAAGAGTATGTTGTTAAATCATTGTATGAATCTGCTTATTAGGTATTGGTCAAGGTAAAAGGTTGATAG…	C/T
CG_Chr04	8819658	G	G	7|7	A	15|15	A	6|6	A	4|4	A	12|12	Intergenic				GCTTATTAGGTATTGGTCAAGGTAAAAGGTTGATAGTGGATGCCATAAGAGGGTCGGTGTCTGCTGTTCTCACACTTTCTCTTAGGTTAGGGTACCTGAGAGGAGGTGTGACAATAGCTACACAAGGTGGAACTCACTCATTCCCGTCTTTAGGGTAAGTAGATGAATTTCTCCCTTAAGGGCTAATTTCGGGTCTTGAATAAAAAGGCCTCACCCTCTCATTAGCTCGAGAGGGATTTAGTTTATAGTTGGACTATAAACTGGTTATTCGTTAGAGGATCAATGGTACTTAAGGAGTAC[G]AGGTAATTATAGGGGTAAAATAATAATTTTGACCCAACTGTAATTACGAGCAATTCGTGAAGGGTCAACTAACTGGTAACGGTAATATCCATGGAT…	G/A
CG_Chr04	8819731	C	C	13|13	T	8|8	T	9|9	T	3|3	T	16|16	Intergenic				ACTTTCTCTTAGGTTAGGGTACCTGAGAGGAGGTGTGACAATAGCTACACAAGGTGGAACTCACTCATTCCCGTCTTTAGGGTAAGTAGATGAATTTCTCCCTTAAGGGCTAATTTCGGGTCTTGAATAAAAAGGCCTCACCCTCTCATTAGCTCGAGAGGGATTTAGTTTATAGTTGGACTATAAACTGGTTATTCGTTAGAGGATCAATGGTACTTAAGGAGTACGAGGTAATTATAGGGGTAAAATAATAATTTTGACCCAACTGTAATTACGAGCAATTCGTGAAGGGTCAACTAA[C]TGGTAACGGTAATATCCATGGATACAAAAATATTCTACAAGGCAAAGAGTGCAACTGTGGGTTCTTTAGTGGTGTGACCCACAATTAATGAATGTT…	C/T
CG_Chr04	8819918	G	G	16|16	A	11|11	A	10|10	A	9|9	A	12|12	Intergenic				CTGGTTATTCGTTAGAGGATCAATGGTACTTAAGGAGTACGAGGTAATTATAGGGGTAAAATAATAATTTTGACCCAACTGTAATTACGAGCAATTCGTGAAGGGTCAACTAACTGGTAACGGTAATATCCATGGATACAAAAATATTCTACAAGGCAAAGAGTGCAACTGTGGGTTCTTTAGTGGTGTGACCCACAATTAATGAATGTTGATTAATTTAATCAAAGAGTTTAATTAATTCATCTCGAATCATTGGAGCTTCTGATATGTAGGTTCATTAGGTCTCTCTGCTAGCTCGCT[G]AGGGTAAAACAAGGATTAAGTAGTTTTGGAAGAATTTGAATCGTTCAAATTAAATAAGGGACTATGCATTAATCGTATAGGATACGATTAATATAA…	G/A
CG_Chr04	8820783	C	C	11|11	T	11|11	T	6|6	T	5|5	T	12|12	Intergenic				AAAGAAATTTTGCTATATTTGTAATTATTTTCAACAGTTTTTCTATTTTTGAAAACATCCCTAATTACGTTGGGTAGCACTTCTAGGAATAATAATTAAGTATATAGCAACATTTTAAAAAAATTGCAAATGTAGCAAAATCTATCAATAACAGAGACCATCACTAATAGACTACTAGCAGCGATATAATCTATCAATGACAGACCCTACTATTGATATAGTCTACCACTGATTGACTTTGAAAGCATAATCTAAATTTTGCTATATCTGCAAATTTTTTTGCATTGTGCTATATCTGCA[C]ATACTTTGGACCTGATTGCTATATTTGCAACTGTCCCAATATAAAATAATAAGAATGAGATTCGTATAAAAACTATAAATTATGAATGGGAAATAC…	C/T
CG_Chr04	8821043	G	G	11|11	A	9|9	A	3|3	A	4|4	A	8|8	Intergenic				GCTATATCTGCAAATTTTTTTGCATTGTGCTATATCTGCACATACTTTGGACCTGATTGCTATATTTGCAACTGTCCCAATATAAAATAATAAGAATGAGATTCGTATAAAAACTATAAATTATGAATGGGAAATACATTTTAATATGATTCAAATGTAATATTAATTAAATATATGATATTTAATTAATTTATATTAATTAATATGTAGTTATTTAATTTAATTTAATTAATATTGATTTAATTTAATTTAAGTTAAATTAAATTTCCCTTACAGTTACGGGAAGTCAAAGAGGGTTAA[G]GGATGTTAATAGGTAGATTAACTTCTCCCTCTCATTCATGGATGATAGAACATAACGTGTTCTTAATCTCTTTTATTATTCTCTCATTCTTCTCTA…	G/A
CG_Chr04	8821413	C	C	8|8	T	11|11	T	14|14	T	4|4	T	13|13	Intergenic				CTTTTATTATTCTCTCATTCTTCTCTAAAGAAGCAAGACTTTTTTTCACTCAATTTTGAAGCAAGACTTTTTTTCACTCAATTTTCTCAACACAATTTAGAGAAAATAGTTTTCTCTCCAAAGGATTTCTCTTCCCTTTAATCTTTCCAAAAGGTTGGTTCCCACAAGTCAAATCCTTGCTAGAGAATAGCAATAAAGACCATTTGGTAGTGTCTAAGCACATAAAGAAGCAAGGATCTTGTTGAGGAGATAGATTTGAAGAAAGGTCTTCAAACCTAGTATCTTTCTCTCCCTGAAATT[C]TCAATGAAAGCATGTTGTATTTTTAATATTTATTCTCTTCTGTTCTTTTCTCTGTTTTTCCATATTGAATTCAATCGCACAAGGCGTTCACATGCT…	C/T
CG_Chr04	8821524	C	C	15|15	T	10|10	T	6|6	T	8|8	T	14|14	Intergenic				TTCTCTCCAAAGGATTTCTCTTCCCTTTAATCTTTCCAAAAGGTTGGTTCCCACAAGTCAAATCCTTGCTAGAGAATAGCAATAAAGACCATTTGGTAGTGTCTAAGCACATAAAGAAGCAAGGATCTTGTTGAGGAGATAGATTTGAAGAAAGGTCTTCAAACCTAGTATCTTTCTCTCCCTGAAATTCTCAATGAAAGCATGTTGTATTTTTAATATTTATTCTCTTCTGTTCTTTTCTCTGTTTTTCCATATTGAATTCAATCGCACAAGGCGTTCACATGCTTCCGCATTGGGATT[C]GATCCCTTTAGTAATATGGACTTGGTGGTAATAATGTGTAGTGAACACACCATATTGTAGGGAATTGGGAAGAAGATGGATGAGAAGATGGAGTTG…	C/T
CG_Chr04	8821602	G	G	14|14	A	7|7	A	11|11	A	5|5	A	18|18	Intergenic				GCAATAAAGACCATTTGGTAGTGTCTAAGCACATAAAGAAGCAAGGATCTTGTTGAGGAGATAGATTTGAAGAAAGGTCTTCAAACCTAGTATCTTTCTCTCCCTGAAATTCTCAATGAAAGCATGTTGTATTTTTAATATTTATTCTCTTCTGTTCTTTTCTCTGTTTTTCCATATTGAATTCAATCGCACAAGGCGTTCACATGCTTCCGCATTGGGATTCGATCCCTTTAGTAATATGGACTTGGTGGTAATAATGTGTAGTGAACACACCATATTGTAGGGAATTGGGAAGAAGAT[G]GATGAGAAGATGGAGTTGAGATAAGCAACTAGCAAATGCTTGAATTTAACGATAAGCTTTTGTTCATGTTCATAACCTTTAAGGACTCCACCTTGG…	G/A
CG_Chr04	8821639	T	T	18|18	C	9|9	C	12|12	C	10|10	C	16|16	Intergenic				GAAGCAAGGATCTTGTTGAGGAGATAGATTTGAAGAAAGGTCTTCAAACCTAGTATCTTTCTCTCCCTGAAATTCTCAATGAAAGCATGTTGTATTTTTAATATTTATTCTCTTCTGTTCTTTTCTCTGTTTTTCCATATTGAATTCAATCGCACAAGGCGTTCACATGCTTCCGCATTGGGATTCGATCCCTTTAGTAATATGGACTTGGTGGTAATAATGTGTAGTGAACACACCATATTGTAGGGAATTGGGAAGAAGATGGATGAGAAGATGGAGTTGAGATAAGCAACTAGCAAA[T]GCTTGAATTTAACGATAAGCTTTTGTTCATGTTCATAACCTTTAAGGACTCCACCTTGGTGAGTTTGCCACATAAATCATATTTCTATGATGCATG…	T/C
CG_Chr04	8822005	T	T	16|16	C	11|11	C	10|10	C	5|5	C	14|14	Intergenic				TGCCACATAAATCATATTTCTATGATGCATGCTTAGGTTACTTAGAACGTAAGGTTGTATTTATCTCTAAATACACCATTACTTGGTTTAGTGAGATCAACATCACTTGCTATTTCAAGTAGTTGTCATGTTAACGTCTATTTGAATTCTCTTATCCATTGCTACATATTATGTCTATGAAATATGGAAAATGGATATCAAAACATCTTTTTTTAATGACAATCTTGATGAGAGCATCTACGCAAATCAATTAGAGGGATCATAAAACAAGGTCAAGAACAAAAGGTTTGTAAGTTGAAA[T]GATCTATTTATGGATTGAAACAACCATCCAGATCTTGGAACGTAAGGTTTGACAATGCGATCAAATCTTATGGCTTTGAACAAAATATAGATGAAC…	T/C
CG_Chr04	8822079	C	C	17|17	G	17|17	G	11|11	G	6|6	G	19|19	Intergenic				ACCATTACTTGGTTTAGTGAGATCAACATCACTTGCTATTTCAAGTAGTTGTCATGTTAACGTCTATTTGAATTCTCTTATCCATTGCTACATATTATGTCTATGAAATATGGAAAATGGATATCAAAACATCTTTTTTTAATGACAATCTTGATGAGAGCATCTACGCAAATCAATTAGAGGGATCATAAAACAAGGTCAAGAACAAAAGGTTTGTAAGTTGAAATGATCTATTTATGGATTGAAACAACCATCCAGATCTTGGAACGTAAGGTTTGACAATGCGATCAAATCTTATGG[C]TTTGAACAAAATATAGATGAACTTTGTGTTCAAGAAAATTATCAAAAGTACCGTGGCTTTTCTTGTGTTGTATGTAGATGATATCCTTCTCATTGA…	C/G
CG_Chr04	8822662	T	T	12|12	C	6|6	C	12|12	C	5|5	C	12|12	Intergenic				AGAATGGTAATCTACCTTTCAGACATGGAATTATCTTGTCTAAGGAACTGTATGCTAAGAAACCTCAAGAGATTGAGGAGATGAGAGGTACACTCTATGCATCAGTTGTGGGTAGCCTTATGTATGTCATTTTGTGTACAAGGCCTGACATATTCTATGTAGTTGGGATTGTCAATAGGTATCAATCTAATTCAGGATTTGATCACTAGATAGCAGTAAAGAAAATCCTCATGTATCTTAAGAGAACGAGGAACTATATGGTTGTGTATGGCACTAAGGATTTGATCCTTACAGAATACA[T]TGACTCTGATATTTAGACTGATAAGAATTCTAGGAAATTCACATCAAGATCAATGTTCACTCTTAATGAAGGAGTTATAGTCTGGCGCAACATCAA…	T/C
CG_Chr04	8822829	T	T	15|15	C	9|9	C	9|9	C	3|3	C	11|11	Intergenic				ATTGTCAATAGGTATCAATCTAATTCAGGATTTGATCACTAGATAGCAGTAAAGAAAATCCTCATGTATCTTAAGAGAACGAGGAACTATATGGTTGTGTATGGCACTAAGGATTTGATCCTTACAGAATACATTGACTCTGATATTTAGACTGATAAGAATTCTAGGAAATTCACATCAAGATCAATGTTCACTCTTAATGAAGGAGTTATAGTCTGGCGCAACATCAAACAAGGTTACATTGCTAACTCTACCATGGAGGAGTTATAGTCTGGCGCAGCATCAAACAAGGTTATATTG[T]TAACTCTACCATGGAGACAGAGTATGTAACTGCTTGTGAAGCTGCTAAGAAGGTTGTATGGTTGAGGAAGTTATTGACTAATTTGGAAGTTGTTCC…	T/C
CG_Chr04	8822900	T	T	14|14	C	13|13	C	9|9	C	6|6	C	14|14	Intergenic				TAAGAGAACGAGGAACTATATGGTTGTGTATGGCACTAAGGATTTGATCCTTACAGAATACATTGACTCTGATATTTAGACTGATAAGAATTCTAGGAAATTCACATCAAGATCAATGTTCACTCTTAATGAAGGAGTTATAGTCTGGCGCAACATCAAACAAGGTTACATTGCTAACTCTACCATGGAGGAGTTATAGTCTGGCGCAGCATCAAACAAGGTTATATTGTTAACTCTACCATGGAGACAGAGTATGTAACTGCTTGTGAAGCTGCTAAGAAGGTTGTATGGTTGAGGAAG[T]TATTGACTAATTTGGAAGTTGTTCCAAATATGTCTTTGTCTATCACCATTTACTTTGATAACAGTGGTGCAGTGGCAAATTCAAAAGAACCTCGAA…	T/C
CG_Chr04	8823838	A	A	10|10	G	4|4	G	3|3	G	3|3	G	11|11	Intergenic				TTTCTTATCCTAGTGAGACTATGGATACGATCCACTTTGTAAATTTTATAAGAGTTTTTAGTGTTACAAATGATTTGATCCAAATCGTTCATGTGGAGACATGTGAGTGGGGATATCCTATAAGAAGAGTTTGTATAAGACTGGACAGCGTAATGATTAAACTCTCTTTATAACACTGTTGATTGAAAAAATTAACATTTCATAGGATGATCGAATGTAAATTAATCTCAATCTTGAGTGAGTTATGGACTCCTGTCTACATTCCTTTGATTTGTATGGGTGAGAGTCGCTCATATCGTC[A]ACTCAATAAGCCTACCATCTTGCGAACTTATTCAAGTTGGGAGCTTGAAACTTAGCTACACAAGATGAAATTTAACTCATTCCTATCTTTAGGGTA…	A/G
CG_Chr04	8824175	A	A	14|14	G	5|5	G	5|5	G	4|4	G	11|11	Intergenic				TTGGGAGCTTGAAACTTAGCTACACAAGATGAAATTTAACTCATTCCTATCTTTAGGGTAAGTAGATGGATTACTCCTTTAACGGTTGATTCTGAGTCTTGAACAATGAGGCCTCACTTTCTCACGACTCGAGAGGGATTTAGTTTATAGTTGGACTATAAACTGATTGTTCATTAGAAGGATTACTGGTACTTAAGGAGTAAGTGATACTTAAAGGGGTAAAATGGTAATTTGACCTACCATAATTATGAGCAATTCGTGAATGGTCGACTCTCTGGTAATGATTATATTCATGGACAC[A]GAAATATATCTATAGTGTGAAGAGTGCAGGTGTTGGTCTTTAGTGGAGTGACCCACAATTAATAAATGTTAATTAATTTAATTAAAGAGTTTAATT…	A/G
CG_Chr04	8824193	T	T	16|16	C	6|6	C	5|5	C	4|4	C	9|9	Intergenic				GCTACACAAGATGAAATTTAACTCATTCCTATCTTTAGGGTAAGTAGATGGATTACTCCTTTAACGGTTGATTCTGAGTCTTGAACAATGAGGCCTCACTTTCTCACGACTCGAGAGGGATTTAGTTTATAGTTGGACTATAAACTGATTGTTCATTAGAAGGATTACTGGTACTTAAGGAGTAAGTGATACTTAAAGGGGTAAAATGGTAATTTGACCTACCATAATTATGAGCAATTCGTGAATGGTCGACTCTCTGGTAATGATTATATTCATGGACACAGAAATATATCTATAGTG[T]GAAGAGTGCAGGTGTTGGTCTTTAGTGGAGTGACCCACAATTAATAAATGTTAATTAATTTAATTAAAGAGTTTAATTAATTAATTTTGTATCATT…	T/C
CG_Chr04	8824251	A	A	14|14	G	8|8	G	10|10	G	4|4	G	6|6	Intergenic				CTTTAACGGTTGATTCTGAGTCTTGAACAATGAGGCCTCACTTTCTCACGACTCGAGAGGGATTTAGTTTATAGTTGGACTATAAACTGATTGTTCATTAGAAGGATTACTGGTACTTAAGGAGTAAGTGATACTTAAAGGGGTAAAATGGTAATTTGACCTACCATAATTATGAGCAATTCGTGAATGGTCGACTCTCTGGTAATGATTATATTCATGGACACAGAAATATATCTATAGTGTGAAGAGTGCAGGTGTTGGTCTTTAGTGGAGTGACCCACAATTAATAAATGTTAATTA[A]TTTAATTAAAGAGTTTAATTAATTAATTTTGTATCATTAAAGCTTCTAATCTATAGGTCCATTAGTACTCTCTGCTAGCTCACAAAGGGTAAAACA…	A/G
CG_Chr04	8824439	C	C	17|17	T	6|6	T	10|10	T	5|5	T	7|7	Intergenic				GGTCGACTCTCTGGTAATGATTATATTCATGGACACAGAAATATATCTATAGTGTGAAGAGTGCAGGTGTTGGTCTTTAGTGGAGTGACCCACAATTAATAAATGTTAATTAATTTAATTAAAGAGTTTAATTAATTAATTTTGTATCATTAAAGCTTCTAATCTATAGGTCCATTAGTACTCTCTGCTAGCTCACAAAGGGTAAAACAAGAAATAATTTTTTTGGATAAATTTGAATGGTTCAAGTTAAATAAGGGAATGTCTATTAATTGTAGGGAAATTATAGTAGATAGCACAATT[C]GGGAAACAATCCAAAAATATGACACATCTTTAAAATATTTGCAAATATGACAAATATTGATTGGTCAACTTTTAAGATTTTTTAAATTCCAAGTTT…	C/T
CG_Chr04	8824498	G	G	18|18	A	8|8	A	12|12	A	5|5	A	9|9	Intergenic				AGTGCAGGTGTTGGTCTTTAGTGGAGTGACCCACAATTAATAAATGTTAATTAATTTAATTAAAGAGTTTAATTAATTAATTTTGTATCATTAAAGCTTCTAATCTATAGGTCCATTAGTACTCTCTGCTAGCTCACAAAGGGTAAAACAAGAAATAATTTTTTTGGATAAATTTGAATGGTTCAAGTTAAATAAGGGAATGTCTATTAATTGTAGGGAAATTATAGTAGATAGCACAATTCGGGAAACAATCCAAAAATATGACACATCTTTAAAATATTTGCAAATATGACAAATATT[G]ATTGGTCAACTTTTAAGATTTTTTAAATTCCAAGTTTGCCGTTTCTCTTTCCCCCTCTCACTCTTCTCTCTCCCCTATTTTCTCTCCCCCTCTCAC…	G/A
CG_Chr04	8825914	G	G	13|13	T	10|10	T	10|10	T	3|3	T	13|13	Intergenic				CTAGATGGATATTCTGGATACAATCAAATTGTCATTGCTCCTGAGGATCAAGAAAAGACCACATTTACTTGTCCCTATGGGACATTTGCTTTTAGGAGAATGCTTTTTGGTTTGTGTAATGCCCCTGCTACTTTCTAGCATTATATGATGTCTATTTTTTAGGGGCTCATTCAAGACATAATGGAGGTTTTCATGGATGATTTTTCTGTATTTGGGTCTTCATTTGATTCTTGTCTTGCTAGTCTCACTCGTGTTTTGCAGAGGTGCCAAGATGCCAACCTTGTGTTGAACTGGGAAAAC[G]GCCACTTCATGGTCAAGGAAGGAATCGTTCTAGGGCACAAAGTCTCACAGAGAGAATTGGAGGTGGATAGAGCTAAAATCGCCGCCTTTGAGCAAT…	G/T
CG_Chr04	8826562	T	T	13|13	G	7|7	G	8|8	G	8|8	G	12|12	Intergenic				TATGCTTTAGGAGTTGATAGTATGATAAGGAAGTGTATGCCTCAAGAAGAGTTGATAAGTATTCTAAACTCATGCCATGCCTCCCCCTATGAAGGTCACTTTGGACCCACTAGAACTGCATTTAAAGTACTTCAGTCAGGTTTTTATTGGCCTTCTCTTTTTAAGGACTGTTTATACTTTTGTTAAATCATGTGATAGGTGCCAACGTACAGGCTATATTTCTAGTCAACATGAGTGAAAAGTGCTTGAAAGTGATTTCTATTCTCTCAAATTAAGGGAGTTTAAAGGGAGTTTATACTA[T]ATTTCACTTGTTTGCAAGTGGTTTTCAAGTAAAAATAAAGAAAATTAGAAGTGAAGGCCAAAAGATCAAAACTGAGACAGAATTCAGTGAAAAGAG…	T/G
CG_Chr04	8826639	A	A	13|13	C	7|7	C	6|6	C	4|4	C	12|12	Intergenic				TGCCTCCCCCTATGAAGGTCACTTTGGACCCACTAGAACTGCATTTAAAGTACTTCAGTCAGGTTTTTATTGGCCTTCTCTTTTTAAGGACTGTTTATACTTTTGTTAAATCATGTGATAGGTGCCAACGTACAGGCTATATTTCTAGTCAACATGAGTGAAAAGTGCTTGAAAGTGATTTCTATTCTCTCAAATTAAGGGAGTTTAAAGGGAGTTTATACTATATTTCACTTGTTTGCAAGTGGTTTTCAAGTAAAAATAAAGAAAATTAGAAGTGAAGGCCAAAAGATCAAAACTGAG[A]CAGAATTCAGTGAAAAGAGAAGGAAAAGCTAAATCTGCCAAAAAAGCGTCGCGACGCTTTTTCCCGAGAGCAGTGTCTATCTCAGCGTAGCACCAC…	A/C
CG_Chr04	8827117	T	T	12|12	C	7|7	C	7|7	C	6|6	C	11|11	Intergenic				TCTTTCCTTTTTTTTGAAGAATTTGCATTTTTGGAAAGAATTTTGGGCGGCCAACTCCATAAATTGAAGGGTTTTTAGTAGCCCTAATCACGAATCTACACATCAAGAGACACAAGAAGAAGAAAAGTGAGTGAAAGTTCATTAAAGAGTCCAAAGAGTGAGTTAGCTTGTAACACCCTGTTCCTGAAAACCTAAGTATTTATATAACTGGTAAGGATAAAAGGATAAAGAGTGTGGATTAGCGGAACGTGTAAACGATAAGTTAAGATTGTGTAACTACTAAATTATGGCCAATAAATT[T]TGTGCGATGAAATGAATGGTATTAAGAAGAGGGTAGACATAATTCTGGAAATCAGGCTGACGAATGGATGGATAAGTTATAACGCATGTAATAGTT…	T/C
CG_Chr04	8828771	C	C	7|7	A	8|8	A	3|3	A	4|4	A	4|4	Intergenic				GTAGGAGGTGTTAGAAAGCATGATAATCATCTCATGCAAAGTGACACTTGGACTAATGCATAGTTGATTAAGCATGCAACATAACATGTGGCAAACAAGTGGCAGCAAAAGAGGAGAAGTAGAATGATAAGTTCTCTATAAATAGGACCTAGAGGGGAAAAGTAATGACTGATGATTTGGTGATAATAATTCTTGAGAGAAAGAAAGAAGGAGAACTGAAAGAAGAAAACCTTGCGTCTGTAAGAGGAAGTCTGCGGCCAAAGAGGAAGACAACCTTGAGACCTAAGTCATCTGGTGTTA[C]GAAGTTGGCTTGCGTCGAGAAGAGTAAGCCTTGCGTTTTACACGAATTCAACATAAAGGGTGAACGCCACGATGCGTTCAAATTAGACCTTGCGTT…	C/A
CG_Chr04	8829095	T	T	14|14	G	9|9	G	11|12	G	6|6	G	13|13	Intergenic				GTAAGCCTTGCGTTTTACACGAATTCAACATAAAGGGTGAACGCCACGATGCGTTCAAATTAGACCTTGCGTTCAAGGAAGGTCGACGCATCCGAAAGAGTAAGAAGAGTTAGTCTGCACGTTGCGTTTAAGGGCAGACTTGCGTCCAACCTGTTACCAGAAATAATTTGAGGGGTAGAAGACCAAACCCTTGCGTTCAAGGAGCTCGGGAAGACAAGGATTGGAAGGAAAGAGGAAATATCTTAAGAAATTGTGAGTGACTCTCTTTTTCTTTCAAATTGAGTTTTGTTGAACTGTTCT[T]ATATGATATGGTTTATGATAACTGATTTCTTGAAACGCATCGTTTAAAAGGCAGGTAATCTTATTGTTTTACTATATTGAAAAGCATGTTGCAAAG…	G/T
CG_Chr04	8829542	G	G	12|12	A	9|9	A	8|8	A	5|5	A	13|13	Intergenic				GATCTACTCAAAATGATTGATAAAATGTTTAAGAGGAGACTCAGTGCTTATCTTTTTGAGAAGGCTCGTGAGTTTCCCCGGGACCCAGTACTCCAGGACATGAGAAGGTACATGGGCAACCCGTCATATTCCTATGTGCACATAGAGGTTAAGCTGGCTAGTGCATCGAGCTTGCTCTGCTTGAAGCCAGGGATGATTTCAACGTTGGGTGTGTTGAGCCTTGCTCCACCTCAACTAAGAATGTTTTCGACGTTGAGAGCGTTGAGCTTTGCTCCGCCTCAACTAAGGGAAAAGATTAAA[G]AACCAAACGGTTTTCTCTTTAAATATTCTGGAAAACGATTCTATGGATTTAGAACGGATTTACGTGAATGACAAAGAATTGTAGAAAATCTGTTCC…	G/A
CG_Chr04	8829661	G	G	13|13	A	11|11	A	9|9	A	4|4	A	9|9	Intergenic				CCCGTCATATTCCTATGTGCACATAGAGGTTAAGCTGGCTAGTGCATCGAGCTTGCTCTGCTTGAAGCCAGGGATGATTTCAACGTTGGGTGTGTTGAGCCTTGCTCCACCTCAACTAAGAATGTTTTCGACGTTGAGAGCGTTGAGCTTTGCTCCGCCTCAACTAAGGGAAAAGATTAAAGAACCAAACGGTTTTCTCTTTAAATATTCTGGAAAACGATTCTATGGATTTAGAACGGATTTACGTGAATGACAAAGAATTGTAGAAAATCTGTTCCTGTTGAATCCTTCTTTTAATGC[G]TTTTACTGTAACATGCCTCTTTTCGAATAAAAGATAGTTTAGAAAACTTGTCACTCACGGGGCTTAGCTCATGTTTTCCCATGTTTTCTAATTTTC…	G/A
CG_Chr04	8829986	A	A	24|24	G	12|12	G	11|11	G	5|5	G	16|16	Intergenic				GAATAAAAGATAGTTTAGAAAACTTGTCACTCACGGGGCTTAGCTCATGTTTTCCCATGTTTTCTAATTTTCTAGGTAACAAGCGAGTTCGGGATGCTATGCCTACGTCGAACCTCGTCTGGGCCGTCTTTGGTAAAAGGTATGGTTGGTCAGTGAACCTTACAGAGGAGTCAAGGTTACTGACTTCACATCTTCTTTCGGGTTATGGAGGATAATCTGGGAGGGGGTGTGACATAGCTGCAAGGAAGAGAGGAAAGAGTTTGAGAGAGAGTCGTAGTGCTGTTCGAGTTCCGACATGAA[A]GCCAAGGATATCTTGACGATGCTTCCTCAATCAAGAGCCTATTTTCAGTATAGTTTCCCTTTCTTTACACTCTTTCTTTGTTTATATTGTTTGAAC…	A/G
CG_Chr04	8830253	T	T	25|25	A	15|15	A	5|5	A	8|8	A	17|17	Intergenic				AGAGTCGTAGTGCTGTTCGAGTTCCGACATGAAAGCCAAGGATATCTTGACGATGCTTCCTCAATCAAGAGCCTATTTTCAGTATAGTTTCCCTTTCTTTACACTCTTTCTTTGTTTATATTGTTTGAACATGTTGCTTCAAGCTATGAGTGGCTAAATTCTTTAGTTTTAGGGTTTTGATGATTTGTTTATGAAGTTATGTTGGTATTGTAGACTCTTCATGGTTTTGTTGTAATAATTATGCTTTTCTTTGTTATTGTGCTTAACTTCTTGTTGAATGGCCATGTTTGAATGATAGGT[T]AGATGTATGGTTGAAAGATTGTATGTTTAGCTGGATCTATAACAAAGAATTGTTGTTAATCTCTCATGAAAATAGTTAATAATGAAAATTGCTAAA…	T/A
CG_Chr04	8830392	T	T	25|25	G	10|10	G	12|12	G	4|4	G	10|10	Intergenic				CAAGCTATGAGTGGCTAAATTCTTTAGTTTTAGGGTTTTGATGATTTGTTTATGAAGTTATGTTGGTATTGTAGACTCTTCATGGTTTTGTTGTAATAATTATGCTTTTCTTTGTTATTGTGCTTAACTTCTTGTTGAATGGCCATGTTTGAATGATAGGTTAGATGTATGGTTGAAAGATTGTATGTTTAGCTGGATCTATAACAAAGAATTGTTGTTAATCTCTCATGAAAATAGTTAATAATGAAAATTGCTAAAGACTAATCTTAATGCCATGTAATTTGTATTGGTTTCAAGAAA[T]TAGCAATCAATTAAGTTGCATGAGAAAAGGTTGTTTCTAAGAGAAAATAACTTGGATTTATGTTACTAGACTTAAGCATAAGAATTGCAATAAAAT…	T/G
CG_Chr04	8830461	G	G	21|21	A	13|13	A	11|11	A	7|7	A	15|15	Intergenic				TGTAGACTCTTCATGGTTTTGTTGTAATAATTATGCTTTTCTTTGTTATTGTGCTTAACTTCTTGTTGAATGGCCATGTTTGAATGATAGGTTAGATGTATGGTTGAAAGATTGTATGTTTAGCTGGATCTATAACAAAGAATTGTTGTTAATCTCTCATGAAAATAGTTAATAATGAAAATTGCTAAAGACTAATCTTAATGCCATGTAATTTGTATTGGTTTCAAGAAATTAGCAATCAATTAAGTTGCATGAGAAAAGGTTGTTTCTAAGAGAAAATAACTTGGATTTATGTTACTA[G]ACTTAAGCATAAGAATTGCAATAAAATCTATGAACCCTAGAATATTGTTTGATGAAATAAATAAGGATTCATTACCTTAGAGTTCTATTTGACTCT…	G/A
CG_Chr04	8830510	T	T	15|15	A	16|16	A	13|13	A	5|5	A	16|16	Intergenic				TGTGCTTAACTTCTTGTTGAATGGCCATGTTTGAATGATAGGTTAGATGTATGGTTGAAAGATTGTATGTTTAGCTGGATCTATAACAAAGAATTGTTGTTAATCTCTCATGAAAATAGTTAATAATGAAAATTGCTAAAGACTAATCTTAATGCCATGTAATTTGTATTGGTTTCAAGAAATTAGCAATCAATTAAGTTGCATGAGAAAAGGTTGTTTCTAAGAGAAAATAACTTGGATTTATGTTACTAGACTTAAGCATAAGAATTGCAATAAAATCTATGAACCCTAGAATATTGT[T]TGATGAAATAAATAAGGATTCATTACCTTAGAGTTCTATTTGACTCTTGTGTTTCTTACTTTATTTGCTTTTCTTTTTAGTTTTCAGAATCACAAC…	T/A
CG_Chr04	8830548	A	A	18|18	C	20|20	C	9|9	C	6|6	C	22|22	Intergenic				TAGGTTAGATGTATGGTTGAAAGATTGTATGTTTAGCTGGATCTATAACAAAGAATTGTTGTTAATCTCTCATGAAAATAGTTAATAATGAAAATTGCTAAAGACTAATCTTAATGCCATGTAATTTGTATTGGTTTCAAGAAATTAGCAATCAATTAAGTTGCATGAGAAAAGGTTGTTTCTAAGAGAAAATAACTTGGATTTATGTTACTAGACTTAAGCATAAGAATTGCAATAAAATCTATGAACCCTAGAATATTGTTTGATGAAATAAATAAGGATTCATTACCTTAGAGTTCT[A]TTTGACTCTTGTGTTTCTTACTTTATTTGCTTTTCTTTTTAGTTTTCAGAATCACAACTCAAATTCTAATCCTCAAATAAAATTAATTTACTTCTA…	A/C
CG_Chr04	8830973	A	A	10|10	T	6|6	T	5|5	T	3|3	T	12|12	Intergenic				ATTGGATCCTCAATGGAACGATATTTAGACTTTACTGTCTTATATTATAACTTGACCTGTACACTTGTGGTTAACACAGAAAATGCACATCAAAGAGCTTCCCATGAAACCTATCTTGGAGGTGGATTTCTTCGATGTCTGGGGTATTGTGTCACATCTCCTCCCAGATTACCCTTACTACTCGGGGAGTGAGTGCGAACCAGCACACAACTGTATTCTAAAGTAACTATCTAACAATCAACTACTGTTCATTCAATCTTATCTATATGCCATATGATAGATAGAATAATAAAACTCACC[A]CGATAAGTGTTCTCTATATACATTCAGAAACAAAACCCACTACAATCCCAAAGAACATGTTTAACAAAATGAAGCATGTACATATACTGTGTATTT…	A/T
CG_Chr04	8830974	C	C	10|10	T	6|6	T	6|6	T	3|3	T	10|10	Intergenic				TTGGATCCTCAATGGAACGATATTTAGACTTTACTGTCTTATATTATAACTTGACCTGTACACTTGTGGTTAACACAGAAAATGCACATCAAAGAGCTTCCCATGAAACCTATCTTGGAGGTGGATTTCTTCGATGTCTGGGGTATTGTGTCACATCTCCTCCCAGATTACCCTTACTACTCGGGGAGTGAGTGCGAACCAGCACACAACTGTATTCTAAAGTAACTATCTAACAATCAACTACTGTTCATTCAATCTTATCTATATGCCATATGATAGATAGAATAATAAAACTCACCA[C]GATAAGTGTTCTCTATATACATTCAGAAACAAAACCCACTACAATCCCAAAGAACATGTTTAACAAAATGAAGCATGTACATATACTGTGTATTTA…	C/T
CG_Chr04	8831253	C	C	17|17	A	5|5	A	7|7	A	4|4	A	14|14	Intergenic				ATAGAATAATAAAACTCACCACGATAAGTGTTCTCTATATACATTCAGAAACAAAACCCACTACAATCCCAAAGAACATGTTTAACAAAATGAAGCATGTACATATACTGTGTATTTATAACTATCCCAGAGGACTGGTCCAAAATAAACCCAGACGAGGATCTCTTGTAGGCTAGGCGTCCCGGACACGCTCGCTACCTAAAACAAATAAACAAACAAAAGAATTGCGTGAGCCTAATGCCCAGTGAGTGATGAAATTTTTCCAACTGTTATTACACTACTTGAATTGGCATGAAACAT[C]AAAAACCACCACATATCTATATAACCAGAAATTTCAAAGTTAACTCATGCTATAGAACACCATTAATACAATTATTCCTTCCCAGCTGTAGCGGAG…	C/A
CG_Chr04	8831293	T	T	14|14	C	6|6	C	6|6	C	4|4	C	14|14	Intergenic				ACATTCAGAAACAAAACCCACTACAATCCCAAAGAACATGTTTAACAAAATGAAGCATGTACATATACTGTGTATTTATAACTATCCCAGAGGACTGGTCCAAAATAAACCCAGACGAGGATCTCTTGTAGGCTAGGCGTCCCGGACACGCTCGCTACCTAAAACAAATAAACAAACAAAAGAATTGCGTGAGCCTAATGCCCAGTGAGTGATGAAATTTTTCCAACTGTTATTACACTACTTGAATTGGCATGAAACATCAAAAACCACCACATATCTATATAACCAGAAATTTCAAAG[T]TAACTCATGCTATAGAACACCATTAATACAATTATTCCTTCCCAGCTGTAGCGGAGCGACGCTCAACGCACACAACTTCGTATACCATCTCTTATC…	T/C
CG_Chr04	8831519	C	C	14|14	T	7|7	T	5|5	T	4|4	T	18|18	Intergenic				CTGTTATTACACTACTTGAATTGGCATGAAACATCAAAAACCACCACATATCTATATAACCAGAAATTTCAAAGTTAACTCATGCTATAGAACACCATTAATACAATTATTCCTTCCCAGCTGTAGCGGAGCGACGCTCAACGCACACAACTTCGTATACCATCTCTTATCACATCCACATCCTAACACTTCTACACTTCTTCCCTCGATATTATAATCCCTCAAGTGCCTTCACATATTGTCCCTCAGCATTGAGTTTTATCATAATAGAGTTCCCATGTGCCTTCACACTTGATTCCC[C]CAGCACTGGGTTCCCTAACAATCCACTGCTCAAGTGCCTTCACCTGTGATCCCTCAGCACTGAGCTATCATATACATTGGATTTTCGCATGCCTTC…	C/T
CG_Chr04	8831604	T	T	13|13	C	8|8	C	3|3	C	5|5	C	14|14	Intergenic				TATAGAACACCATTAATACAATTATTCCTTCCCAGCTGTAGCGGAGCGACGCTCAACGCACACAACTTCGTATACCATCTCTTATCACATCCACATCCTAACACTTCTACACTTCTTCCCTCGATATTATAATCCCTCAAGTGCCTTCACATATTGTCCCTCAGCATTGAGTTTTATCATAATAGAGTTCCCATGTGCCTTCACACTTGATTCCCCCAGCACTGGGTTCCCTAACAATCCACTGCTCAAGTGCCTTCACCTGTGATCCCTCAGCACTGAGCTATCATATACATTGGATTT[T]CGCATGCCTTCACATATTGTCCCAGAGCATTGGAATCCACATCAACTAACTATTTAAGTGCCTTCCCACATGGTCCCTCAGCACTGAATATCATAT…	T/C
CG_Chr04	8831963	T	T	10|10	C	6|6	C	7|7	C	5|5	C	13|13	Intergenic				TGCCTTCCCACATGGTCCCTCAGCACTGAATATCATATACATTCTTTAATCTTTACAACACAACACAATAAGTCCATAACTACTTCATATGATAGATTTCACATACCCATTATTATTAAAACAGACTAAGTGGGTTTGTTAAATTAACAAGAAATCACTCACAACTTGTCTTGGCTCTAAGTGGATTATACACCTTCCCGAGCTCTTCTTGGCCTGTAAATACACATTTCATGTTAAGTTCTCCTTGAACTTCCTTTCCATGATCAATAAATATGCATAATCATACTCTATTCTTGCTCC[T]TTAACCAGACTCATTTTTCTCAAAATTTCATGATTAGCGTGACTCTATGTCTCTAGCGAGACTACCAGTGAAAAACACTTCAACAGAACACTGCGC…	T/C
CG_Chr04	8832207	G	G	25|25	A	4|4	A	4|4	A	7|7	A	16|16	Intergenic				TTGAACTTCCTTTCCATGATCAATAAATATGCATAATCATACTCTATTCTTGCTCCTTTAACCAGACTCATTTTTCTCAAAATTTCATGATTAGCGTGACTCTATGTCTCTAGCGAGACTACCAGTGAAAAACACTTCAACAGAACACTGCGCTAGCGATACCGAAATGCACGAGACTAACGAGATTACCTGAAGAGCGATACCCAGCGAGACTCAGCGAGATCGGTGAGATGCAAAACCCTTTGCGTTACCAGCGACACTCGCTTCGCTACTCAGTCTTCAGCTCTTCAGCGGTACCAC[G]GTCTGAGCGACACCTAACAGACACTGTTTTCTTCTTTCCCTTCTAACTCTTTCTTTGACCTGCTAAACATCGCATTCCAGCAAAAATTAGAACTTC…	G/A
CG_Chr04	8832289	A	A	18|18	C	7|7	C	4|4	C	6|6	C	9|9	Intergenic				TTTCATGATTAGCGTGACTCTATGTCTCTAGCGAGACTACCAGTGAAAAACACTTCAACAGAACACTGCGCTAGCGATACCGAAATGCACGAGACTAACGAGATTACCTGAAGAGCGATACCCAGCGAGACTCAGCGAGATCGGTGAGATGCAAAACCCTTTGCGTTACCAGCGACACTCGCTTCGCTACTCAGTCTTCAGCTCTTCAGCGGTACCACGGTCTGAGCGACACCTAACAGACACTGTTTTCTTCTTTCCCTTCTAACTCTTTCTTTGACCTGCTAAACATCGCATTCCAGC[A]AAAATTAGAACTTCCTTTCCTCTACAAACTTGTAAAGGAATAAGTCCTTTATCTTACCTTAAAGTCTCATGATGGAAGCCCTCTTCGTTTGAGAGA…	A/C
CG_Chr04	8832409	C	C	14|14	G	14|14	G	5|5	G	6|6	G	13|13	Intergenic				CCCAGCGAGACTCAGCGAGATCGGTGAGATGCAAAACCCTTTGCGTTACCAGCGACACTCGCTTCGCTACTCAGTCTTCAGCTCTTCAGCGGTACCACGGTCTGAGCGACACCTAACAGACACTGTTTTCTTCTTTCCCTTCTAACTCTTTCTTTGACCTGCTAAACATCGCATTCCAGCAAAAATTAGAACTTCCTTTCCTCTACAAACTTGTAAAGGAATAAGTCCTTTATCTTACCTTAAAGTCTCATGATGGAAGCCCTCTTCGTTTGAGAGATATTCTCAAACAACCCCAAATTG[C]TCCAAATCGTCCTGCAATTCAGCTTCAATCTCTTCTACCTGGAGTTTAACACATATTTACTCAAATTCGGCTCGAGTATCCTTCATGAAAATGGCT…	C/G
CG_Chr04	8832620	C	C	15|15	T	9|9	T	5|5	T	6|6	T	9|9	Intergenic				TGTAAAGGAATAAGTCCTTTATCTTACCTTAAAGTCTCATGATGGAAGCCCTCTTCGTTTGAGAGATATTCTCAAACAACCCCAAATTGCTCCAAATCGTCCTGCAATTCAGCTTCAATCTCTTCTACCTGGAGTTTAACACATATTTACTCAAATTCGGCTCGAGTATCCTTCATGAAAATGGCTAGAAATCAAGTTAACTTACTAACCTCAAAATTTCGACCCTAGCCACAGCTTTCACAGTTCGTTCTTCCCCCAACACTGAATGATACTCAGATTAAGTAACACCAACTAAATTCT[C]CGTTCCAGCTCAAGTTTCCTCCATGAAAACGACGAGAATTCCACCCCAAACCAACATAAACACCTTCTTCTACCTCCCTCCGTTGTCTAGCTTCGA…	C/T
CG_Chr04	8832885	C	C	12|12	A	6|6	A	6|6	A	7|7	A	12|12	Intergenic				ATGATACTCAGATTAAGTAACACCAACTAAATTCTCCGTTCCAGCTCAAGTTTCCTCCATGAAAACGACGAGAATTCCACCCCAAACCAACATAAACACCTTCTTCTACCTCCCTCCGTTGTCTAGCTTCGAAATGGGATCAACTCAAGCTCTGACATGTGATCAAAATAATTGAATACTCAATCCACTTATATATATACCACCGACTTAATCTCCACTTCATCTCTATATATTGATCTAATCAACGCATACCTTCTGTGCTTGGCTTTAGCAATGCATAGCCTCGATTTTGTGTGCTAC[C]ATTGATGTGCCACTTTGTGTGTTTACCGCAAGTGTACGGGTCAAGTTATAATATAAAACGGTTAAGTCCGAGTATCGTTTCCACTAGAGATCCAAT…	C/A
CG_Chr04	8835486	A	A	17|17	G	4|4	G	7|7	G	3|3	G	14|14	Intergenic				GCGCATCATGCGTTTCAACAAGGATGCGTTTTTCAGCTCTTTTTCACCATATTCTTGCTTGGTTTTGATCTTTTAGTCGTTTCTTCTAATTTTCCTGGTTTTAACCTGAAAGTCACTAGCAAACAAGTGAAATCTAATATAAAACTCCCTTAATTTGAGAGAATAATAAGCACTTTTCAAGTGCTTATCAACAATTTCCCAACGCCCCATCGCCGGATAGCCGACGAACGCATGATCCTCTCGGCCATTCTTCTATGCACCAACGCATACCCACTTTCAACGCATGGTAGCGTTCAACGC[A]TAGTGACCTTCGACGCAGAGTGGCCTTCAATGCTTCGTGACCTTCGACGCAGAGTGGACTTCAACGCCTCGTGGCCTTCAACGCCTAATGGCCTTC…	A/G
CG_Chr04	8835535	G	G	15|15	A	3|3	A	5|5	A	3|3	A	10|10	Intergenic				TATTCTTGCTTGGTTTTGATCTTTTAGTCGTTTCTTCTAATTTTCCTGGTTTTAACCTGAAAGTCACTAGCAAACAAGTGAAATCTAATATAAAACTCCCTTAATTTGAGAGAATAATAAGCACTTTTCAAGTGCTTATCAACAATTTCCCAACGCCCCATCGCCGGATAGCCGACGAACGCATGATCCTCTCGGCCATTCTTCTATGCACCAACGCATACCCACTTTCAACGCATGGTAGCGTTCAACGCATAGTGACCTTCGACGCAGAGTGGCCTTCAATGCTTCGTGACCTTCGAC[G]CAGAGTGGACTTCAACGCCTCGTGGCCTTCAACGCCTAATGGCCTTCCTTCACCTCTGCGTCCACGCCAAACTACTTTCATCAACACATAGTGTCA…	G/A
CG_Chr04	8835705	T	T	11|11	A	3|3	A	7|7	A	4|4	A	13|13	Intergenic				GCCGACGAACGCATGATCCTCTCGGCCATTCTTCTATGCACCAACGCATACCCACTTTCAACGCATGGTAGCGTTCAACGCATAGTGACCTTCGACGCAGAGTGGCCTTCAATGCTTCGTGACCTTCGACGCAGAGTGGACTTCAACGCCTCGTGGCCTTCAACGCCTAATGGCCTTCCTTCACCTCTGCGTCCACGCCAAACTACTTTCATCAACACATAGTGTCACCAACGCATGGCCAATACTTAGCCATTTTTGCTCCCACACAACTCGGCCAACTTTTCCTACTAGACGCCCATC[T]CTTAGTCTCTTCTTAACTTGCCTTCTCACAAGGTCAAGTATGCGGCTTACATATTGACTTTATGGGGCCTTTTCCTATGTCTTATAATGGCTACCA…	T/A
CG_Chr04	8835706	C	C	10|10	A	5|5	A	7|7	A	4|4	A	13|13	Intergenic				CCGACGAACGCATGATCCTCTCGGCCATTCTTCTATGCACCAACGCATACCCACTTTCAACGCATGGTAGCGTTCAACGCATAGTGACCTTCGACGCAGAGTGGCCTTCAATGCTTCGTGACCTTCGACGCAGAGTGGACTTCAACGCCTCGTGGCCTTCAACGCCTAATGGCCTTCCTTCACCTCTGCGTCCACGCCAAACTACTTTCATCAACACATAGTGTCACCAACGCATGGCCAATACTTAGCCATTTTTGCTCCCACACAACTCGGCCAACTTTTCCTACTAGACGCCCATCT[C]TTAGTCTCTTCTTAACTTGCCTTCTCACAAGGTCAAGTATGCGGCTTACATATTGACTTTATGGGGCCTTTTCCTATGTCTTATAATGGCTACCAA…	C/A
CG_Chr04	8835755	C	C	15|15	T	10|10	T	6|6	T	4|4	T	16|16	Intergenic				CCCACTTTCAACGCATGGTAGCGTTCAACGCATAGTGACCTTCGACGCAGAGTGGCCTTCAATGCTTCGTGACCTTCGACGCAGAGTGGACTTCAACGCCTCGTGGCCTTCAACGCCTAATGGCCTTCCTTCACCTCTGCGTCCACGCCAAACTACTTTCATCAACACATAGTGTCACCAACGCATGGCCAATACTTAGCCATTTTTGCTCCCACACAACTCGGCCAACTTTTCCTACTAGACGCCCATCTCTTAGTCTCTTCTTAACTTGCCTTCTCACAAGGTCAAGTATGCGGCTTA[C]ATATTGACTTTATGGGGCCTTTTCCTATGTCTTATAATGGCTACCAATATATTTTAGTTTCAGTTGATTATGTATCTAAGTGGGTAGAAGCCATGG…	C/T
CG_Chr04	8836374	C	C	13|13	G	10|10	G	4|4	G	6|6	G	11|11	Intergenic				AGGTTTTGAAAAGATTGTCAAGATCAACAGGAAGGATTGGGCCCTAATGCTCGATGATGCATTGTGGGCCTACCATATAGCTTTTAAATCCCCAATGGGTACTTAATCGTACAGGTTGGTGTTTGGAAAAGCTTGTCACTTACCGATACGCGAGCATAGAGCTTATTGGGCCGTCAAGAAGCTGAATATGGATTTTGAAAAAGTCGGTGAGAAGCACCTCTTGGAACTCAATGAGATAGAAGAATTTTGTGCTCAAGCTTATGAGAATTCCAAACTCTACAAGGAGCGCATTGCTAGATG[C]CATGACAAGAAGATCACCCCACATACCTTTCTTCCTAAACAAAGAGTTTTACTTTTCAATTCATGTTTACGTTTGTTTCCAGGTAAGCTTAGGACA…	C/G
CG_Chr04	8836951	G	G	20|20	T	6|6	T	6|6	T	6|6	T	14|14	Intergenic				AGAGACCTAAAAGCAAGCGCTTGTTAGGAGGCAACCCAATTTTATTGCTTTCTTTATTTTTCTTTTATTTTCAAATAATCATTGAGTCATTCATATGCTTTCTCATTTTTCAGGATCTTGGTTCATCACAAAAAGTACTCCTTACACCAAGCCTGTTTGGTGGCTTCCCACTTGCTCCCAGGCTTATTCTTTCTTTGTTTGATGCACTTATGCATTAAGAACAATGCATGATTCTAAGTTTGGAGTGGGAGGTGTTACTTGTACTTTTGTGTGTTTTCTTATCTTGCCATGCATGTTTGT[G]AGGTTTTAATGATCATATGCATGTTAATGAAATTTTGAAAAAAAAAATTGAAAATTTTGGAGCTTTCAAAAATAATGGGAATGTTTTTATGGTTGT…	G/T
CG_Chr04	8837304	A	A	17|17	G	8|8	G	7|7	G	4|4	G	19|19	Intergenic				AATTTTGGAGCTTTCAAAAATAATGGGAATGTTTTTATGGTTGTGGCTTTGATGTTGATTGCCCATCATGAGATTCAAATTTGCCTGAAGATGACTTATTGTGGAAATAGGATAGCATTATCTTGATGTAAATTCATTTAAGTCCCTCTTAAAATCTCTCATATTCTTGAGCACGTAGCCACTTTAACTTAGAATTTTTAACTTAAAAAAGGATTAAGCTGGGTGTATTAGGTTGTCACTCAGAAAGGCCCCACCGGTTAGAGAGTTGAAATTCATGATGATTTGTAATCTTAGACTAAG[A]AAAAGGAAAAGAGTATACATGCCTTTGAGAAAAAATGTACACAAAATATATGAGCTTTATAAGCCTATCCTTTTAAGTGTTAAACTTGTAATGAGT…	A/G
CG_Chr04	8837441	C	C	10|10	T	9|9	T	4|4	T	7|7	T	14|14	Intergenic				TTAAGTCCCTCTTAAAATCTCTCATATTCTTGAGCACGTAGCCACTTTAACTTAGAATTTTTAACTTAAAAAAGGATTAAGCTGGGTGTATTAGGTTGTCACTCAGAAAGGCCCCACCGGTTAGAGAGTTGAAATTCATGATGATTTGTAATCTTAGACTAAGAAAAAGGAAAAGAGTATACATGCCTTTGAGAAAAAATGTACACAAAATATATGAGCTTTATAAGCCTATCCTTTTAAGTGTTAAACTTGTAATGAGTATGCATGGTTGGGGGTAAAAAGAGTTGTCTTTGCTTTGAT[C]AGTAACGATGCCTGCGAATTGACTAGGTAGGAGTCCCTACAGTGAATGTTTGAAAGCTAGTGCCCCTAGGTAAAAGAATGCAAGTTTATGGCCCAT…	C/T
CG_Chr04	8837699	C	C	17|17	G	8|8	G	9|9	G	7|7	G	17|17	Intergenic				GTATGCATGGTTGGGGGTAAAAAGAGTTGTCTTTGCTTTGATCAGTAACGATGCCTGCGAATTGACTAGGTAGGAGTCCCTACAGTGAATGTTTGAAAGCTAGTGCCCCTAGGTAAAAGAATGCAAGTTTATGGCCCATGAAAAATGTGATTGAATGGCACATTTTGTCACACCCCCTCCCAGGTACCCTCTTAATCCAAGAGAAAGTGTGAGGATAGCAGACACCGACCCTCTTATGGCATCCACTGCCAACCTTATACCTTGACCAAGACCTAATAAGCAGATATACTGTAACACCCC[C]ATCCTAGATATTTATATATACATCTATAACTTTACCTAGGAGTGAGTGTTACCTAGTCCATATTCTGTTAAACCCTGTTATATATGCATTTCTATA…	C/G
CG_Chr04	8837758	C	C	14|14	T	7|7	T	9|9	T	5|5	T	15|15	Intergenic				AATTGACTAGGTAGGAGTCCCTACAGTGAATGTTTGAAAGCTAGTGCCCCTAGGTAAAAGAATGCAAGTTTATGGCCCATGAAAAATGTGATTGAATGGCACATTTTGTCACACCCCCTCCCAGGTACCCTCTTAATCCAAGAGAAAGTGTGAGGATAGCAGACACCGACCCTCTTATGGCATCCACTGCCAACCTTATACCTTGACCAAGACCTAATAAGCAGATATACTGTAACACCCCCATCCTAGATATTTATATATACATCTATAACTTTACCTAGGAGTGAGTGTTACCTAGTC[C]ATATTCTGTTAAACCCTGTTATATATGCATTTCTATATCATACCTAGCTGGTGAAATGCTTAGCCTTTACAACAGCTATGCAAAATTTTTTTAATA…	C/T
CG_Chr04	8837883	G	G	19|19	A	16|16	A	11|11	A	5|5	A	9|9	Intergenic				TACCCTCTTAATCCAAGAGAAAGTGTGAGGATAGCAGACACCGACCCTCTTATGGCATCCACTGCCAACCTTATACCTTGACCAAGACCTAATAAGCAGATATACTGTAACACCCCCATCCTAGATATTTATATATACATCTATAACTTTACCTAGGAGTGAGTGTTACCTAGTCCATATTCTGTTAAACCCTGTTATATATGCATTTCTATATCATACCTAGCTGGTGAAATGCTTAGCCTTTACAACAGCTATGCAAAATTTTTTTAATAAGATAGCATCATAAGTAAGATTAAAAAG[G]CTATGTTTAAAGTTTACAAATATGCCTGGTGATCCTCACACCACTCAAAATAAGTCCAATTTCTACAAAGGGATGGGGTTTACAAGTTCCCAATTA…	G/A
CG_Chr04	8837923	A	A	19|19	G	8|8	G	10|10	G	5|5	G	8|8	Intergenic				CCGACCCTCTTATGGCATCCACTGCCAACCTTATACCTTGACCAAGACCTAATAAGCAGATATACTGTAACACCCCCATCCTAGATATTTATATATACATCTATAACTTTACCTAGGAGTGAGTGTTACCTAGTCCATATTCTGTTAAACCCTGTTATATATGCATTTCTATATCATACCTAGCTGGTGAAATGCTTAGCCTTTACAACAGCTATGCAAAATTTTTTTAATAAGATAGCATCATAAGTAAGATTAAAAAGGCTATGTTTAAAGTTTACAAATATGCCTGGTGATCCTCAC[A]CCACTCAAAATAAGTCCAATTTCTACAAAGGGATGGGGTTTACAAGTTCCCAATTACAAAATTCTAATTTGGCTCAGACGATTCCTGATGGTAGGT…	A/G
CG_Chr04	8845007	T	T	14|14	C	10|10	C	5|5	C	4|4	C	13|13	Intergenic				CTTCGTACCTCGGCATTGGGAGCCATTCAAATAAGAATACAATATAACATAAAATCATGAGTTTGTAATATCTCATACATCACAACACTTTTCATATGCTCACACACTTTCATTATTCTCACCTCATAATTCATATTCTCATTTGCTAACTTTAACGTCTCATACATCACAATACTTTCCATAAACTCATGTACTACTTTTAGTCTCATCATCGTAAATCACATTTCATACGCTCATATGCTTCCTTTAGTTTTATTGTCATATATCACATACTTAATCATACTCTTGTGTCCACTCCCA[T]ATCGTAATATTAATCATAAGTTCCCGTGCTTCCATCCGTCTTACCCTTATTATTCACAATACTTTTGCTCAGTCTATATATATAAATAAATATTGA…	T/C
CG_Chr04	8845181	C	C	10|10	T	10|10	T	4|4	T	4|4	T	14|14	Intergenic				CTTTCCATAAACTCATGTACTACTTTTAGTCTCATCATCGTAAATCACATTTCATACGCTCATATGCTTCCTTTAGTTTTATTGTCATATATCACATACTTAATCATACTCTTGTGTCCACTCCCATATCGTAATATTAATCATAAGTTCCCGTGCTTCCATCCGTCTTACCCTTATTATTCACAATACTTTTGCTCAGTCTATATATATAAATAAATATTGAGACAACGCATTATATCACACATGGAACGCACATAAAGTTCATAGAATTCGATTATGTAAGCATTTATCAACAAATAT[C]ATCAAGAAACTATGTTAAAGACTAAACACTTTTAGATAGAAAGTCACTCACGACTTTTCCTAGGCCCTGAGCAGATTATATGCCTTTTCGAGCTCT…	C/T
CG_Chr04	8845254	A	A	18|18	G	11|11	G	7|7	G	5|5	G	14|14	Intergenic				TAGTTTTATTGTCATATATCACATACTTAATCATACTCTTGTGTCCACTCCCATATCGTAATATTAATCATAAGTTCCCGTGCTTCCATCCGTCTTACCCTTATTATTCACAATACTTTTGCTCAGTCTATATATATAAATAAATATTGAGACAACGCATTATATCACACATGGAACGCACATAAAGTTCATAGAATTCGATTATGTAAGCATTTATCAACAAATATCATCAAGAAACTATGTTAAAGACTAAACACTTTTAGATAGAAAGTCACTCACGACTTTTCCTAGGCCCTGAGC[A]GATTATATGCCTTTTCGAGCTCTTCTTGGCCTATAAATACACATTTCTCACGTTATGCTTTCCTTAAACTTCCTTTCCATGATCATTAAATGTGCA…	A/G
CG_Chr04	8845461	C	C	13|13	T	8|8	T	6|6	T	5|5	T	5|5	Intergenic				AAGCATTTATCAACAAATATCATCAAGAAACTATGTTAAAGACTAAACACTTTTAGATAGAAAGTCACTCACGACTTTTCCTAGGCCCTGAGCAGATTATATGCCTTTTCGAGCTCTTCTTGGCCTATAAATACACATTTCTCACGTTATGCTTTCCTTAAACTTCCTTTCCATGATCATTAAATGTGCATAATTAAACTCTAATCATGTTTCATCACTGAGACTCTCCTTTTTCCCAAAGTAATCATAATAAGCGAGATTCTGTGTCACTAGCGAGATTACCAGCGAGATTCCACATTT[C]TAGCGAGATTACTAGCGAAAACACACAACAGGACACGACATTAGCGACACCAGGATGAGCGAGACTAGCGAAATTTACTTGAGGAACGAGACCTAG…	C/T
CG_Chr04	8845567	G	G	15|15	T	5|5	T	5|5	T	8|8	T	10|10	Intergenic				TTTCGAGCTCTTCTTGGCCTATAAATACACATTTCTCACGTTATGCTTTCCTTAAACTTCCTTTCCATGATCATTAAATGTGCATAATTAAACTCTAATCATGTTTCATCACTGAGACTCTCCTTTTTCCCAAAGTAATCATAATAAGCGAGATTCTGTGTCACTAGCGAGATTACCAGCGAGATTCCACATTTCTAGCGAGATTACTAGCGAAAACACACAACAGGACACGACATTAGCGACACCAGGATGAGCGAGACTAGCGAAATTTACTTGAGGAACGAGACCTAGCGAGACCCA[G]CGAGATTTGTGAGACGAAAAACCCTCCTGCGCCCCAGCGATACTCGTCTGGCTACTTACGGTTCAATTACTCAATGACACCCACTTCCTAGCGACA…	G/T
CG_Chr04	8845627	G	G	16|16	A	8|8	A	7|7	A	3|3	A	7|7	Intergenic				CTTTCCATGATCATTAAATGTGCATAATTAAACTCTAATCATGTTTCATCACTGAGACTCTCCTTTTTCCCAAAGTAATCATAATAAGCGAGATTCTGTGTCACTAGCGAGATTACCAGCGAGATTCCACATTTCTAGCGAGATTACTAGCGAAAACACACAACAGGACACGACATTAGCGACACCAGGATGAGCGAGACTAGCGAAATTTACTTGAGGAACGAGACCTAGCGAGACCCAGCGAGATTTGTGAGACGAAAAACCCTCCTGCGCCCCAGCGATACTCGTCTGGCTACTTAC[G]GTTCAATTACTCAATGACACCCACTTCCTAGCGACACTCGACAGCAGAGTTTCCTCCTTTTCTTTTTGTTCTCATTTCTATCTGTTAAAAGTCATA…	G/A
CG_Chr04	8845781	C	C	13|13	G	9|9	G	6|6	G	4|4	G	4|4	Intergenic				AACACACAACAGGACACGACATTAGCGACACCAGGATGAGCGAGACTAGCGAAATTTACTTGAGGAACGAGACCTAGCGAGACCCAGCGAGATTTGTGAGACGAAAAACCCTCCTGCGCCCCAGCGATACTCGTCTGGCTACTTACGGTTCAATTACTCAATGACACCCACTTCCTAGCGACACTCGACAGCAGAGTTTCCTCCTTTTCTTTTTGTTCTCATTTCTATCTGTTAAAAGTCATATTTCCAGCCACATTTAGAACTTTTTTCCTTCTACAAACTTGTAGAGAAATATGTTTT[C]TAGCTTACCTTATAATTTTGAGGCTTAACTCCCCCTCGTTAGTAAGATAATTCAAGATTACCTCACGCTGCTCCAGATCGCACAACAATTCTGTAT…	C/G
CG_Chr04	8845798	T	T	14|14	G	9|9	G	5|5	G	5|5	G	6|6	Intergenic				GACATTAGCGACACCAGGATGAGCGAGACTAGCGAAATTTACTTGAGGAACGAGACCTAGCGAGACCCAGCGAGATTTGTGAGACGAAAAACCCTCCTGCGCCCCAGCGATACTCGTCTGGCTACTTACGGTTCAATTACTCAATGACACCCACTTCCTAGCGACACTCGACAGCAGAGTTTCCTCCTTTTCTTTTTGTTCTCATTTCTATCTGTTAAAAGTCATATTTCCAGCCACATTTAGAACTTTTTTCCTTCTACAAACTTGTAGAGAAATATGTTTTCTAGCTTACCTTATAAT[T]TTGAGGCTTAACTCCCCCTCGTTAGTAAGATAATTCAAGATTACCTCACGCTGCTCCAGATCGCACAACAATTCTGTATTAGTCACTTCCACCTAA…	T/G
CG_Chr04	8846364	C	C	11|11	T	9|9	T	8|8	T	4|4	T	8|8	Intergenic				GACTTAACCTCCACTTTCTTTCCTTTAAAAATGAATTGGTTAACGCATACTTCAGCTCACCAATGCATAGCAGCCTTCACAAACGCATGGCACACCCTCACCAACGCATAGCAGCCTTCACAAACGCAGGGCACACCCTCACCCATGCATAGTAGCCTTTACGAATGCATAGGACACCTTCAAGGCATGATAACTCATGCCTTAAGGCTCTCGGCCACTCTTTACTTAACTTGTCATCTTCCAAAACCAATCTTTATAGCTTGCTAACTTCCAAAGCTAAGTGTGGGGCTTACATATACG[C]CTTTCCTAGCTCCTCTCAGCCTGAAATAATACGTTTCCCTTTGTTAGATTTCCTTAAAATCCATTTTTACATAACAAACAAGCCTTAAACAATTCT…	C/T
CG_Chr04	8846456	A	A	13|13	T	10|10	T	5|5	T	5|5	T	12|12	Intergenic				CACCCTCACCAACGCATAGCAGCCTTCACAAACGCAGGGCACACCCTCACCCATGCATAGTAGCCTTTACGAATGCATAGGACACCTTCAAGGCATGATAACTCATGCCTTAAGGCTCTCGGCCACTCTTTACTTAACTTGTCATCTTCCAAAACCAATCTTTATAGCTTGCTAACTTCCAAAGCTAAGTGTGGGGCTTACATATACGCCTTTCCTAGCTCCTCTCAGCCTGAAATAATACGTTTCCCTTTGTTAGATTTCCTTAAAATCCATTTTTACATAACAAACAAGCCTTAAACA[A]TTCTATTATTCACCACCGAGACTCTACTTCATGAAGAAAACCATCACCTAGACTATATTCCACAAAGAAATGCTCAACCGAAGCTACATTTCATAA…	A/T
CG_Chr04	8846543	C	C	17|17	A	10|10	A	6|6	A	5|5	A	15|15	Intergenic				TCAAGGCATGATAACTCATGCCTTAAGGCTCTCGGCCACTCTTTACTTAACTTGTCATCTTCCAAAACCAATCTTTATAGCTTGCTAACTTCCAAAGCTAAGTGTGGGGCTTACATATACGCCTTTCCTAGCTCCTCTCAGCCTGAAATAATACGTTTCCCTTTGTTAGATTTCCTTAAAATCCATTTTTACATAACAAACAAGCCTTAAACAATTCTATTATTCACCACCGAGACTCTACTTCATGAAGAAAACCATCACCTAGACTATATTCCACAAAGAAATGCTCAACCGAAGCTA[C]ATTTCATAAAAGAGTTCACTAATGAGCGAGATTCAGGCCATTAGCGAGATTAAACCAACAAATTAAAGCAAAAGACCAAACTGTACCAGCAATACT…	C/A
CG_Chr04	8846857	T	T	24|24	C	7|7	C	6|6	C	5|5	C	9|9	Intergenic				GTTCACTAATGAGCGAGATTCAGGCCATTAGCGAGATTAAACCAACAAATTAAAGCAAAAGACCAAACTGTACCAGCAATACTGTGAACTAGCGAGACCAGCGAGACTTACTTGATCAGCGAGACTAGCGAGAGTAGCGACACCAGCGAGACTAGCGATACCTAACGATACTCAGCGAGAGTTGTGAGACAAAAAGCCACCAATGACACCAGCGACACTCGTCTCGCTGCTCACCCTTATACCTTCAGTGTCGCTGCTTTTTCAAGCAATACTTGTCTCCCACAACTTCTGTCTTCTCTT[T]TATTTTAACTTCTATCTGTTAAAGGTTGTGTTTCCAGCCCGAATTAGAACTGCTTGCCTTCTACAAACTTGTAAATAAATGTTTTTTCTAGTTTAC…	T/C
CG_Chr04	8846940	T	T	17|17	G	4|4	G	6|6	G	8|8	G	14|14	Intergenic				GTGAACTAGCGAGACCAGCGAGACTTACTTGATCAGCGAGACTAGCGAGAGTAGCGACACCAGCGAGACTAGCGATACCTAACGATACTCAGCGAGAGTTGTGAGACAAAAAGCCACCAATGACACCAGCGACACTCGTCTCGCTGCTCACCCTTATACCTTCAGTGTCGCTGCTTTTTCAAGCAATACTTGTCTCCCACAACTTCTGTCTTCTCTTTTATTTTAACTTCTATCTGTTAAAGGTTGTGTTTCCAGCCCGAATTAGAACTGCTTGCCTTCTACAAACTTGTAAATAAATGT[T]TTTTCTAGTTTACCTCAAAATTCAGTGCTTAACTCCTCTTCGTTCGACAGATATTCCCAATTTACTTTGCGCTGCTCCAGATCACTCGAAAAATCC…	T/G
CG_Chr04	8847030	A	A	15|15	G	8|8	G	5|5	G	3|3	G	16|16	Intergenic				AGCGAGAGTTGTGAGACAAAAAGCCACCAATGACACCAGCGACACTCGTCTCGCTGCTCACCCTTATACCTTCAGTGTCGCTGCTTTTTCAAGCAATACTTGTCTCCCACAACTTCTGTCTTCTCTTTTATTTTAACTTCTATCTGTTAAAGGTTGTGTTTCCAGCCCGAATTAGAACTGCTTGCCTTCTACAAACTTGTAAATAAATGTTTTTTCTAGTTTACCTCAAAATTCAGTGCTTAACTCCTCTTCGTTCGACAGATATTCCCAATTTACTTTGCGCTGCTCCAGATCACTCGA[A]AAATCCGTATCAGTCACTTCCACCTAAAATTTAACATAGTTTTCTCCATATTTAGCTCAACCATCCTTTACAACAGATGTTAAGAATTTAGTTAAC…	A/G
CG_Chr04	8847104	C	C	15|15	G	11|11	G	9|9	G	3|3	G	14|14	Intergenic				GTGTCGCTGCTTTTTCAAGCAATACTTGTCTCCCACAACTTCTGTCTTCTCTTTTATTTTAACTTCTATCTGTTAAAGGTTGTGTTTCCAGCCCGAATTAGAACTGCTTGCCTTCTACAAACTTGTAAATAAATGTTTTTTCTAGTTTACCTCAAAATTCAGTGCTTAACTCCTCTTCGTTCGACAGATATTCCCAATTTACTTTGCGCTGCTCCAGATCACTCGAAAAATCCGTATCAGTCACTTCCACCTAAAATTTAACATAGTTTTCTCCATATTTAGCTCAACCATCCTTTACAA[C]AGATGTTAAGAATTTAGTTAACTTACTAACCTCAAAATTTCAGCTCTAAACTCGATTTCTACAGCTTGCTATCCTCCAAATACTAGACCTTGCTTA…	C/G
CG_Chr04	8847232	C	C	15|15	T	3|3	T	10|10	T	3|3	T	20|20	Intergenic				ATAAATGTTTTTTCTAGTTTACCTCAAAATTCAGTGCTTAACTCCTCTTCGTTCGACAGATATTCCCAATTTACTTTGCGCTGCTCCAGATCACTCGAAAAATCCGTATCAGTCACTTCCACCTAAAATTTAACATAGTTTTCTCCATATTTAGCTCAACCATCCTTTACAACAGATGTTAAGAATTTAGTTAACTTACTAACCTCAAAATTTCAGCTCTAAACTCGATTTCTACAGCTTGCTATCCTCCAAATACTAGACCTTGCTTAGATTGCACGACAGCAACCAAACCTTCTGTTT[C]TGCTTCAATTACACCACGAAACCAGCTAGAATTCTACACAAATTTGTCCTAGACTTCTTCTTCTACCTCCCTTCGACATGTAGCTTCAATGTTGGG…	C/T
CG_Chr04	8847893	C	C	13|13	T	7|7	T	10|10	T	4|4	T	16|16	Intergenic				ATTTCCGGCTTCCTTCACTTCTTCCTTCAATCTACAAGAGGAAAAAAATTTAGTCCATATCGGTACTACGTACTTACGTTTAGCTCTTACAAAATGAAAGTAAGGTTTACACCTTGGGATGCTTGAAAATTGGTGCATGAGCGAGAGTAGGGGAAAACTAAGGACGCTCTCTTAAGTCCCAATTTGAGATTTAGCATTTTGAATTGAAGGAGGCTTGCACACACACATATGGGAGATAGCAAGATTTGGCCTTGAATGATTATACTAGTAGAGATATGCTTGCATGTTTCTACTTAAGCT[C]TTAAATGTTATTCTCTGAGACATGAATCATTAGCACACTTCTCATTTAAACTCCCTTTATTTGATTCTACTCTTTGCTAGGGACTAGCAAATCTCT…	C/T
CG_Chr04	8847988	C	C	13|13	T	8|8	T	9|9	T	6|6	T	11|11	Intergenic				GAAAGTAAGGTTTACACCTTGGGATGCTTGAAAATTGGTGCATGAGCGAGAGTAGGGGAAAACTAAGGACGCTCTCTTAAGTCCCAATTTGAGATTTAGCATTTTGAATTGAAGGAGGCTTGCACACACACATATGGGAGATAGCAAGATTTGGCCTTGAATGATTATACTAGTAGAGATATGCTTGCATGTTTCTACTTAAGCTCTTAAATGTTATTCTCTGAGACATGAATCATTAGCACACTTCTCATTTAAACTCCCTTTATTTGATTCTACTCTTTGCTAGGGACTAGCAAATCT[C]TAAGTTTGGAGTGGTGAAAAGCGCTTGAAAAATGTTTTTTATTCTCTTAAATTAAGGCAGTTTATATTAGATTTCACTTGTTTGTTAGTGGTTTTT…	C/T
CG_Chr04	8848020	A	A	11|11	G	9|9	G	7|7	G	8|8	G	16|16	Intergenic				AATTGGTGCATGAGCGAGAGTAGGGGAAAACTAAGGACGCTCTCTTAAGTCCCAATTTGAGATTTAGCATTTTGAATTGAAGGAGGCTTGCACACACACATATGGGAGATAGCAAGATTTGGCCTTGAATGATTATACTAGTAGAGATATGCTTGCATGTTTCTACTTAAGCTCTTAAATGTTATTCTCTGAGACATGAATCATTAGCACACTTCTCATTTAAACTCCCTTTATTTGATTCTACTCTTTGCTAGGGACTAGCAAATCTCTAAGTTTGGAGTGGTGAAAAGCGCTTGAAAA[A]TGTTTTTTATTCTCTTAAATTAAGGCAGTTTATATTAGATTTCACTTGTTTGTTAGTGGTTTTTAGGTCAATATAAAGAAAACTAGAATCGAAAGC…	A/G
CG_Chr04	8848364	A	A	4|4	G	11|11	G	7|7	G	8|8	G	7|7	Intergenic				ACTTGTTTGTTAGTGGTTTTTAGGTCAATATAAAGAAAACTAGAATCGAAAGCCAAATGAACTAAACCGAGCAAAAATCAAGTGAAACAGAGGAAAGAATCACAAAATTGCCAAAAAAAAGGGCAGTGTCGCGTTGCCAAGTCGGCGTTGCCACAACATTTTTTCTTGAGAGCATCAGTCAGGAATAACGCAGTAGAATTGACGCGACATTGCAGCTCGGCGCCAAGGGTAGGTTTTAATGACGCATAGCACGACGATGCCACCATTTTATGTCAGTTAGCGCAGCGGCACCATTAACCA[A]TGTCGCGGCACCAACTTTCCTTATTTTAAAAATCAACAATTTTGGAAAGAATTTTGGGCGAACAACTCTATAAATTGGAGGGTTTCCAACAACCTT…	A/G
CG_Chr04	8848516	C	C	6|6	T	11|11	T	6|6	T	3|3	T	15|15	Intergenic				ACAACATTTTTTCTTGAGAGCATCAGTCAGGAATAACGCAGTAGAATTGACGCGACATTGCAGCTCGGCGCCAAGGGTAGGTTTTAATGACGCATAGCACGACGATGCCACCATTTTATGTCAGTTAGCGCAGCGGCACCATTAACCAATGTCGCGGCACCAACTTTCCTTATTTTAAAAATCAACAATTTTGGAAAGAATTTTGGGCGAACAACTCTATAAATTGGAGGGTTTCCAACAACCTTAAATACAAGAAAAATAAGAGAAATCAGATAAAATACAATAGAGAGTCCCAAAGAG[C]GTGTGGGTTGCAAGGAAGAGAGAAAAGAGTTTGAGAGAGAGTTGTTGTAGTTCGAGTTCCCGACGTGAAGACTAAGGACATCTTGGCAATACCTCC…	C/T
CG_Chr04	8848522	G	G	7|7	A	11|11	A	6|6	A	3|3	A	14|14	Intergenic				TTTTTTCTTGAGAGCATCAGTCAGGAATAACGCAGTAGAATTGACGCGACATTGCAGCTCGGCGCCAAGGGTAGGTTTTAATGACGCATAGCACGACGATGCCACCATTTTATGTCAGTTAGCGCAGCGGCACCATTAACCAATGTCGCGGCACCAACTTTCCTTATTTTAAAAATCAACAATTTTGGAAAGAATTTTGGGCGAACAACTCTATAAATTGGAGGGTTTCCAACAACCTTAAATACAAGAAAAATAAGAGAAATCAGATAAAATACAATAGAGAGTCCCAAAGAGCGTGTG[G]GTTGCAAGGAAGAGAGAAAAGAGTTTGAGAGAGAGTTGTTGTAGTTCGAGTTCCCGACGTGAAGACTAAGGACATCTTGGCAATACCTCCTCAATC…	G/A
CG_Chr04	8848667	T	T	13|13	C	11|11	C	7|7	C	6|6	C	12|12	Intergenic				TCGCGGCACCAACTTTCCTTATTTTAAAAATCAACAATTTTGGAAAGAATTTTGGGCGAACAACTCTATAAATTGGAGGGTTTCCAACAACCTTAAATACAAGAAAAATAAGAGAAATCAGATAAAATACAATAGAGAGTCCCAAAGAGCGTGTGGGTTGCAAGGAAGAGAGAAAAGAGTTTGAGAGAGAGTTGTTGTAGTTCGAGTTCCCGACGTGAAGACTAAGGACATCTTGGCAATACCTCCTCAATCAAGAGCTTCTTTACAGTAGAGTTTCCCTTTCTTTACACTCTTTCTATT[T]TGAAATTGGTTTTGAACATGTTGCCTAAAGATATGAGTGGCTAAACTCTTTAATTTTAGGGTATTGATGTTCATGAAGTTATGTTGATATTGTAGA…	T/C
CG_Chr04	8848982	T	T	8|8	G	8|8	G	6|6	G	4|4	G	6|6	Intergenic				AACATGTTGCCTAAAGATATGAGTGGCTAAACTCTTTAATTTTAGGGTATTGATGTTCATGAAGTTATGTTGATATTGTAGACTCTTTATGGTTTGTTGTAATGAATATGCTTTTCATTGCTATTGTGCTTAATGCTTGTTGATTGGCTATCCTTGAATGTTAGATTAGATGTATGGTTGAAATAATTGTATGTCTAATTGGATTTATAATAATGAATTGTTGTTAATCTATCATGCAAATAGTTAGGTCAACAAAGAAAGTTGCTAAAGACTACTCCTAATGTCATGTAACTTATATTG[T]TTTCAAGATATTAGTAATTAATTAGGTTGCATGAGAAAAGGTTGTTTTTTTTTTTTTTTTATAGAAAATAACTTAGATTCATGTTTATAGACCTAA…	T/G
CG_Chr04	8849689	A	A	12|12	C	6|6	C	4|4	C	4|4	C	7|7	Intergenic				ATATGCACAACATATGTTTAAGATCAAATATTTACAATGTTCGAAGTTCGTAGACATTGGTGGTAGGCCTAGACGAGTTGCTGTGTAGGCTAAGCACCCTAGACTCGCTCGCTACCTGAAAAGACAAAAAACAAGGAAAACAAGAGCTAGGTTGCCTAGTGAATGAAAAATCCAGAAAAATATTTTCAAGTTCAAAAATAAATCAAGAATCGTGTTCAAATTATGATAATGAATATATAGTAATAACTCGTTTATATGTCTAGGCAAAAAATGCTCGGATAATGATAACTTGTAGAAATA[A]AAGTTATTATAGCCTTTTTCATAGATAAATAGAGTTTAAATAGAGAAGCATGCGGTAGTTGATGATAAATTCTATTAATAACTCTTCCTTTGCGTT…	A/C
CG_Chr04	8850037	T	T	17|17	C	3|3	C	4|4	C	3|3	C	4|4	Intergenic				GCATGCGGTAGTTGATGATAAATTCTATTAATAACTCTTCCTTTGCGTTATACTCTTGTATTTTGATGAAGATAATGATTTTACCACTTGTGGAGCCTAAAACGCATGTTTTAACGCAGGAATGCAGACGATGCGTTGATGACTTCTTAACGCAGAACAACATGTTAGCAATCGGTTCTTCATGGACGCATGATCTGAACGGAACGCAAACAACCTGACGATGCGTTAACAACAACTCAACGCATAACTACGCGTTAGCTACCTACGACGCGTTGACATAGGCCAAACTATGCATGGACG[T]GTAGACAACTGTTACGACAAGGAGAATCAGATCGGAATCTTGAGAGATTGACGGATGATTGACAAACATGATTTGCGGCTAAAGTGGTCGATCTTA…	T/C
CG_Chr04	8850126	C	C	11|11	G	4|4	G	4|4	G	8|8	G	6|6	Intergenic				GTGGAGCCTAAAACGCATGTTTTAACGCAGGAATGCAGACGATGCGTTGATGACTTCTTAACGCAGAACAACATGTTAGCAATCGGTTCTTCATGGACGCATGATCTGAACGGAACGCAAACAACCTGACGATGCGTTAACAACAACTCAACGCATAACTACGCGTTAGCTACCTACGACGCGTTGACATAGGCCAAACTATGCATGGACGTGTAGACAACTGTTACGACAAGGAGAATCAGATCGGAATCTTGAGAGATTGACGGATGATTGACAAACATGATTTGCGGCTAAAGTGGT[C]GATCTTAATTGGCCCGACAATCACACAATCAGGGGAGATGGACGCAGTATCAATCTCGCCACCAATCAAGCAGATCTGCCATTAACTTCGATTTCA…	C/G
CG_Chr04	8851171	T	T	14|14	C	7|7	C	5|5	C	10|10	C	3|3	Intergenic				GCGTTTCCGACGTTAGATGTTAATCAACCTGAACACTTTTCTTTATCCATTCACACACATCTTAGCTGAACTTGCTGTGTCGCATGCTTTCCATATTTCACAATTGTTAGTCTAGTGTACAAACAATCGCTTTCTTTAGATTAACAACACAACTTCAAACAATTATTGGTTACTGCTGTAACGCATGAAATCCGATTAAAAACCAAATCAATATAATCCCTATGTTCGACCTCGGACTCACCGAGAACACCTATTACTTTACTTATACTTGGGTAAAAGAATAGGAAAACTTGACAAGAC[T]AATGCATAATAATAGAACGCATTGCATGATCAAAACATGACATGTTGAACGCATAACCACATACTTTAACACTTTGCGTTAGGCTAATTCACACCC…	T/C
CG_Chr04	8851516	G	G	4|4	A	10|10	A	10|10	A	5|5	A	6|6	Intergenic				TTGAACGCATAACCACATACTTTAACACTTTGCGTTAGGCTAATTCACACCCACAATATTTCCACAACAAGTTTTTGGCGCCGTTGCCGGGGATGATTCATTGATTTAATTCTTTTATTTGGATTAATGTGTTGCAGGATTCCTCAGTCGAAGGAGTATAGTAAGTTTCTCCTCTGCCAGAAGCTTCTAACAGTATCTGAGGGACGGGAGCAATCCATAGCTCGTTATTGACCCAAAGATTGAGAGGACCTTCACCCGAAGGACAAGGTAGAATTGAAGAAGGGCCAATTGTTTGGACCT[G]ATTCAAACGGCTAGTGAGGAAAATTGTCTGCGTCAGCAGGAGAAGTATTGAAGATGACTTACTCATATGCCAGAAATCTTTTCGACAGAACTCCAT…	G/A
CG_Chr04	8852294	C	C	13|13	T	9|9	T	7|7	T	4|4	T	15|15	Intergenic				AAGGTCAGTTTCATCAGTATTCGAGGGATCCACAGGCGGACGAATCATCCTCATTGTCTCCCATGGAATCTCTTTTAGGAGAAGAAAACAGTATAATTGAAGCAACGCGCCAGTTGCACGAAGCGATGCTCCAGAACCAAGCCACTGCAATTTGCAATTTAGAAATTCAAATGAATCAAATTGCAGTGGAGCTCGAAAATGAAAAGCAAGAAGCATTGCTAAGTACAACTGAAGTTCCACTAGGGAACTTAGAAGAACAATGTCAAGGTGAGACATCGTCAAGTGGGAAAATCAATCTCA[C]AGCGCATAATGAGGGGACGCAAGGAAACTTGCAATCCTTAAATGTTCCAACAAGTCAACCAATGGAGAATACAATGCATATTGTTCAGCATCCATC…	C/T
CG_Chr04	8852313	G	G	12|12	A	10|10	A	8|8	A	3|3	A	14|14	Intergenic				TTCGAGGGATCCACAGGCGGACGAATCATCCTCATTGTCTCCCATGGAATCTCTTTTAGGAGAAGAAAACAGTATAATTGAAGCAACGCGCCAGTTGCACGAAGCGATGCTCCAGAACCAAGCCACTGCAATTTGCAATTTAGAAATTCAAATGAATCAAATTGCAGTGGAGCTCGAAAATGAAAAGCAAGAAGCATTGCTAAGTACAACTGAAGTTCCACTAGGGAACTTAGAAGAACAATGTCAAGGTGAGACATCGTCAAGTGGGAAAATCAATCTCACAGCGCATAATGAGGGGAC[G]CAAGGAAACTTGCAATCCTTAAATGTTCCAACAAGTCAACCAATGGAGAATACAATGCATATTGTTCAGCATCCATCATCATTCACCGAATCAGAG…	G/A
CG_Chr04	8852409	G	G	14|14	T	9|9	T	4|4	T	4|4	T	20|20	Intergenic				GCACGAAGCGATGCTCCAGAACCAAGCCACTGCAATTTGCAATTTAGAAATTCAAATGAATCAAATTGCAGTGGAGCTCGAAAATGAAAAGCAAGAAGCATTGCTAAGTACAACTGAAGTTCCACTAGGGAACTTAGAAGAACAATGTCAAGGTGAGACATCGTCAAGTGGGAAAATCAATCTCACAGCGCATAATGAGGGGACGCAAGGAAACTTGCAATCCTTAAATGTTCCAACAAGTCAACCAATGGAGAATACAATGCATATTGTTCAGCATCCATCATCATTCACCGAATCAGA[G]GATGAGGAAAATATAGAGCGGAGAGAAAAAGCAACGCAGGCAGAACCTACGTCTATATATGAAGCTACCACTTCTGAACGCATCCTGATTGACGTC…	G/T
CG_Chr04	8852554	G	G	12|12	A	7|7	A	5|5	A	4|4	A	10|10	Intergenic				TGTCAAGGTGAGACATCGTCAAGTGGGAAAATCAATCTCACAGCGCATAATGAGGGGACGCAAGGAAACTTGCAATCCTTAAATGTTCCAACAAGTCAACCAATGGAGAATACAATGCATATTGTTCAGCATCCATCATCATTCACCGAATCAGAGGATGAGGAAAATATAGAGCGGAGAGAAAAAGCAACGCAGGCAGAACCTACGTCTATATATGAAGCTACCACTTCTGAACGCATCCTGATTGACGTCCAAGAAGAAATCTCAACGCCCCGCGTGGGTGATCAGGTAAAATTTAAT[G]TGATTAACGCATTGAACGATACTGATTATTTTCAATTTTGTCTAATGAACGCAGATATCAATGAAAAGACAAAAACTGTGAACGCGGCGTTGAGAA…	G/A
CG_Chr04	8852819	A	A	13|13	G	13|13	G	7|7	G	7|7	G	14|14	Intergenic				CAACGCCCCGCGTGGGTGATCAGGTAAAATTTAATGTGATTAACGCATTGAACGATACTGATTATTTTCAATTTTGTCTAATGAACGCAGATATCAATGAAAAGACAAAAACTGTGAACGCGGCGTTGAGAAATGAAATCCTCAAGGACAGTGAAGATGGTGAAGATGATGAAATTAATTTATTCTCCGATCGACAATTAGAGAAATCAGAATGGAGCAACAGATTCGCAGTAAAGATCGAGCCGCTATTAAAAGAGCCTTCAACGCATGAACTACAAACCAGACCAATGCATCTCAACT[A]TGCGCGCATAAGGGAGGTCATCATGTACTTCATTGTCGCCTCTGCGTTGAACCTTGATCGCGACAAAGGCTGGCAAGTGTAATAACTGACCTTGCA…	A/G
CG_Chr04	8852883	C	C	19|19	T	7|7	T	7|7	T	4|4	T	13|13	Intergenic				TTTTCAATTTTGTCTAATGAACGCAGATATCAATGAAAAGACAAAAACTGTGAACGCGGCGTTGAGAAATGAAATCCTCAAGGACAGTGAAGATGGTGAAGATGATGAAATTAATTTATTCTCCGATCGACAATTAGAGAAATCAGAATGGAGCAACAGATTCGCAGTAAAGATCGAGCCGCTATTAAAAGAGCCTTCAACGCATGAACTACAAACCAGACCAATGCATCTCAACTATGCGCGCATAAGGGAGGTCATCATGTACTTCATTGTCGCCTCTGCGTTGAACCTTGATCGCGA[C]AAAGGCTGGCAAGTGTAATAACTGACCTTGCATCGAAAGGTCCCTGCGTTGCCGAATGCTTACATTTCCAGGGACGCTTTCTTTTACCCTTGCTTT…	C/T
CG_Chr04	8852935	C	C	14|14	T	8|8	T	10|10	T	3|3	T	11|12	Intergenic				AACGCGGCGTTGAGAAATGAAATCCTCAAGGACAGTGAAGATGGTGAAGATGATGAAATTAATTTATTCTCCGATCGACAATTAGAGAAATCAGAATGGAGCAACAGATTCGCAGTAAAGATCGAGCCGCTATTAAAAGAGCCTTCAACGCATGAACTACAAACCAGACCAATGCATCTCAACTATGCGCGCATAAGGGAGGTCATCATGTACTTCATTGTCGCCTCTGCGTTGAACCTTGATCGCGACAAAGGCTGGCAAGTGTAATAACTGACCTTGCATCGAAAGGTCCCTGCGTTG[C]CGAATGCTTACATTTCCAGGGACGCTTTCTTTTACCCTTGCTTTATTTTTATTTGAATTTGTTATAGTATTTAATTTTATTTTATTGTATTTTGTT…	C/T
CG_Chr04	8853423	A	A	4|4	C	4|4	C	3|3	C	4|4	C	14|14	Intergenic				GTTGAGTTTTTGAACAATTTGATTTCACCGCATAATCTATTATTCATGCATGCGTCCAACGCATAAGTAAACTATGCGTTCATCGATAAACGATTTCTGTGTTTATCGAATTAAGGTTAGAGGAAAGGTTAGAGCCGTACATATTTTGTAAAACACATCATATTTAACTTACAATGCATAATCTAACCTGAGAACCAGGCGTTCATCAGTATGCGTTTATCATTAGTTTACTGCGTTTAGATAGAGCACTAGGTGAAACGTAGATGTCTTCTCTCAGCCTACGTGTCTTTCCTAGAAAAA[A]ACTCAAGTGCCAAAACACTCAAGTGCTCTGTGTGCGTTAATTAGCCGCCCATTACACGTGATGGGTGTGTGGCTCAATAAAATTTGCCTTGATCAG…	A/C
CG_Chr04	8854092	G	G	10|10	C	7|7	C	6|6	C	3|3	C	5|5	Intergenic				TCCTTCCAGACCCGTGAGGCCTTTTGCTTCTCCGGTCAGACCAAGAGCTCCAAACCCTAACCCACCATTCATCCCTAACTTCTCCGCGTCCAGAATCAGGGCCACTGCCCAAAGACCATCCATATACCCATTCTTCCGGCCATTCACCAGCCCAACCCGTCCACCAGTAGTCAACGACTTCGACGACTGTGTGGAAGTTTTAAACATCCGCCCCTTGAGCCAAATCAACCCAATACCTACCCCAAAACCAAAAAGCCGGGTCAAGTCTTGCATCTCATGACCCAGAATGAAAAACATGAA[G]GAGTTTTCTGCCGCAAACTTCAATGTAGGAAGCCAACGGTTAAGCGCAGAGAACTCCGAGGCTGAGCAACCGGTTCCTGGAACGGTGCGCGATGAA…	G/C
CG_Chr04	8854102	G	G	11|11	A	4|4	A	6|6	A	3|3	A	10|10	Intergenic				CCCGTGAGGCCTTTTGCTTCTCCGGTCAGACCAAGAGCTCCAAACCCTAACCCACCATTCATCCCTAACTTCTCCGCGTCCAGAATCAGGGCCACTGCCCAAAGACCATCCATATACCCATTCTTCCGGCCATTCACCAGCCCAACCCGTCCACCAGTAGTCAACGACTTCGACGACTGTGTGGAAGTTTTAAACATCCGCCCCTTGAGCCAAATCAACCCAATACCTACCCCAAAACCAAAAAGCCGGGTCAAGTCTTGCATCTCATGACCCAGAATGAAAAACATGAAGGAGTTTTCT[G]CCGCAAACTTCAATGTAGGAAGCCAACGGTTAAGCGCAGAGAACTCCGAGGCTGAGCAACCGGTTCCTGGAACGGTGCGCGATGAAGCCAGCACAC…	G/A
CG_Chr04	8855813	T	T	15|15	C	4|4	C	4|4	C	3|3	C	5|5	Intergenic				TTTTCCCTGAAAAAGCCCCAGTGCCGCCATACATCACCGAAATAATTGACCACCACGGTTGGAGAAACTTCTGTTCCAGCCCCCTTTGGATCCAACCTGAAGTAGTCCGAGATTTTTATAACGAACGCATAGACGAAGAGGAGGACGTGGTGGTGGTGGATGAAACTAAAGTCCCATTCAACGCAAGGGAAATCAATGCTATATATGAGTTGAGGGACAACCCGGATGCGGAAGGAAATAAGATTATAGAATCAACTCCAACGGAGTTAATGGAGGACGCAATCCGGGTAATGGCGAAGC[T]AGGGGCTAAGTGGGATGTTTCACCCACAGGTATAAAAACGCCAGCTAGCAGCCTAAGACTAGAGGCAAACCTGTGGGTGTATTTGGTGAAGAAGCG…	T/C
CG_Chr04	8856235	T	T	15|15	C	7|7	C	6|6	C	3|3	C	14|14	Intergenic				ACAGTATCAAGGGATCGGGTGATGGCAGCATACTGCATTATGCGTCGCATCACCCTTGATGTTGGACGCATAATTGCAGTGCAGATAAGAGGGGTGTTCAGCAAGCCAAGGGGCCAACTCTTTTTCCCCACTCTTATCATGAACTTATACGGCAATGCTTCCATCGGAGGGCCAACGGAAGTGTTAGACGCAGAGAAGATGATTGAAGTTAATGGCGTAATCGCCCACAAGTCTCTGCGTCGGTTGATGAGAGGATCACAATATCTGCCAGAGCCTACCAAGGCCACCAAGAGACCTCAT[T]AACCAGTTCCGCCTCCAAAGCCGCAACCGCAGAGAAGGGGAAGCCGTCCAAGTTGAAGTGCGTGGCAAGTCCTGATGCCACCATTAGTGTCACACC…	T/C
CG_Chr04	8856294	T	T	8|8	G	8|8	G	5|5	G	4|4	G	13|13	Intergenic				TGTTGGACGCATAATTGCAGTGCAGATAAGAGGGGTGTTCAGCAAGCCAAGGGGCCAACTCTTTTTCCCCACTCTTATCATGAACTTATACGGCAATGCTTCCATCGGAGGGCCAACGGAAGTGTTAGACGCAGAGAAGATGATTGAAGTTAATGGCGTAATCGCCCACAAGTCTCTGCGTCGGTTGATGAGAGGATCACAATATCTGCCAGAGCCTACCAAGGCCACCAAGAGACCTCATTAACCAGTTCCGCCTCCAAAGCCGCAACCGCAGAGAAGGGGAAGCCGTCCAAGTTGAAG[T]GCGTGGCAAGTCCTGATGCCACCATTAGTGTCACACCCCAACCCAAATTTACTCTATACCTAGGAAGGAGCATGATCCTATTTCCCAACATAAAAC…	T/G
CG_Chr04	8857611	T	T	22|22	C	7|7	C	9|9	C	5|5	C	12|12	Intergenic				AAGCCTCCCCGAGCTCTTCTTGGCCTGAAAATACACAATCCTCAAGTTTAGTTTCCATAATCTCCCTTTTTGTTTAACATACAGTAGCATCGTTACTCTATAGGAATTAATAAGCTACCAGCGTTACTCAAAAGATATTCAAACTGTACTAGCGACACCGCGTTGATTAAAACCAGCGAAACTACCTTGACAAGCGATACCCAGCGATACTCTAGCGAGAATTGTGAGACGCAAGCCTATCTTTGCGTTGCAGCGTTACTTCCTCTGCTTCTCAATCTCTCGCTCACTCAGTGATACTCC[T]ACTGTGACAGAACCGTTTCCTTCTTCCTTTCTTCTTCCTTCTTCAACCTGTTAAACATTTCGTTTCAATAAATTCCAATACTTTCTTCCTTCTATA…	T/C
CG_Chr04	8859259	G	G	13|13	A	6|6	A	3|3	A	7|7	A	12|12	Intergenic				CAGATCAGCATGAACATCTTCTTCTACCTCCCTTCGATGTTTCGCCTTAATATGGACCCAACTCGAGCTCTGAAATGCAAGCAGAACAATTGAATTCTCAGTCCACTTATATATATATCACCGACTTGTTCTCCATTCCAACTCTATATTATAATCCGTTCGACGCATACCTCCTATGTTCAGCTTCAGCAACGCACACGGCCTCTGATGATAATTCATTCCAAACTCTCCCGCCAAATAGTTAACATACGCGTTACCTTCTATCAGCCAACACTCCTTGTCCAACGCATACTTGCCTTC[G]ACGCATGGTAGCGTTCACCGCATAATGGACTCACCGCAGATCAACTCCCAAACCCCTCGTGGCCTTTACTTCCACCGGCACACTGCCTTCAATGCG…	G/A
CG_Chr04	8861273	A	A	7|7	G	6|6	G	3|3	G	3|3	G	6|6	Intergenic				ACTCCATCCACTCCCCCGCCTCAGCCAAACCCGCCTACCCCACCTCAGCCAAACCCACCTACCCCACCAATGCAACCTCAACCGCAAGAAGGCCAACTTGACCTCGAGTGGGAGACAGTGCAAACATATCTGCAGCAAGCGATCTTGCGTCCTGTGATGCACTCATTGAATATGTTAGCACGCCGGTAGACGGAGCAGTTCCAATTCACATTGAATTACGTTCATCAACTGTTCTCGATCCGACCGGAAATCCCGCCCCCTGATATTCTAGAACGCCTCCAACAGCCTCTTGTCTTCCCA[A]TGCCGCAGCGCCCTGCATCTGAGCAGCAACGCAGACCGGATGAAGACGAGACTGATGGTTAAAAAGATCTAGGGGTGTAGTCAAGAGTTGTAATTT…	A/G
CG_Chr04	8864673	A	A	16|16	G	8|8	G	12|12	G	5|5	G	6|6	Intergenic				CTCAACGCTACTCAACGTCGAAAACATTCTTAGTTGGGGCGAAGTAATCTCGACACACCCAACGTCAAATATCCTTAGCTGTGTGGAGTAATCTCAACACGTCAGTCGTACCTCTATGTGCACATAGATATCATATCCCGGGTTGCCCAAATACCTCTCAAGTTCTTCAGTATTGGGTCCTATATACGAGATTTAGGCCACCCACATGCCTTCTCCGAGTCCTTCAGTATTGGGAACCATTTTTATATTTTGGCTACCTAAATGCCTTTTTCGAGTCCTTCAAGATTGGGAGCCTTTTTC[A]AAAACAATATTCAAAAGCGACATGCTTTGAAAATAACATAATAAATATTCATGAGTTTAAACATCTCAAACCTTCACAAGTTCATTAATAATCACC…	A/G
CG_Chr04	8866102	A	A	14|14	G	7|7	G	9|9	G	6|6	G	6|6	Intergenic				TTCTAGAATAGCTAAGTAACTTAAACCTTCACAATTGGATGGAGCGATATTCGAACCGTCTTATATTATGACTTGACCTGTACACTTGCAGTAACACGGAAAGTGCGCATCAGCTGCCTACGAGGGGCAGTGTGGGCGAGGCAATGGCTGGACGTGCAAGGCAGTGTGCTGTGCGAGGTTTGTCGCCCATTTGAGGTTACATCAGTTGGGTGTGTGTGCTGCAGGGCTATTGGACACATCTAGTGTCACACCCTCTTTCTAAGACCGTTTCGTGGAAGAGCCTATAAAGGATAGAAGTAG[A]ACAAGAGCGGTTGTGCTCAAGTGTTAGTTTACATAGGCCGTAGATGAAATTTGAATTAGAAGGATTTGATAGAAAGGTTGCATTGAGTGAATTCTA…	A/G
CG_Chr04	8866140	C	C	12|12	T	5|5	T	6|6	T	7|7	T	6|6	Intergenic				ATGGAGCGATATTCGAACCGTCTTATATTATGACTTGACCTGTACACTTGCAGTAACACGGAAAGTGCGCATCAGCTGCCTACGAGGGGCAGTGTGGGCGAGGCAATGGCTGGACGTGCAAGGCAGTGTGCTGTGCGAGGTTTGTCGCCCATTTGAGGTTACATCAGTTGGGTGTGTGTGCTGCAGGGCTATTGGACACATCTAGTGTCACACCCTCTTTCTAAGACCGTTTCGTGGAAGAGCCTATAAAGGATAGAAGTAGAACAAGAGCGGTTGTGCTCAAGTGTTAGTTTACATAGG[C]CGTAGATGAAATTTGAATTAGAAGGATTTGATAGAAAGGTTGCATTGAGTGAATTCTAAATCTTGGAATCAAAGTAATTCTTGAAGTTGAGAATTC…	C/T
CG_Chr04	8867394	C	C	19|19	T	5|5	T	6|6	T	3|3	T	14|14	Intergenic				CTGATGAGTCGGTTGTATACATATAAGTAAGTACGCCGACTAAATAAACACTTTTAGACATATTTCGAACCCAGATTTACCTCTTTTCACAAAAGAACAACGAGGAGGGGGTGGAAGAAACTGTTTATGTCGAAGTTAAGTAGGAACCAAATCACTTCCATGGTGAAGTTGAAGCTGGAACCAGAAGCTTGACTGTTGACGATAATCTAGACATCATTCGGTGTTTGAAGAAGAGTGAGCTGGAGAAGTCGAAGCTAGGGCGAAAATCTTAAAGGTGTGTGAGTTAATTCTTAGCAACTC[C]TGTAAAGGATGTTTAAGCCAAATTTGAGCAAGAGTATGTTAAATTTTAGGAAGAAGCATTCGGAGTTGAGCTACTACAGGAGCTGCTAGTTGATTT…	C/T
CG_Chr04	8868363	C	C	19|19	T	12|12	T	6|6	T	5|5	T	12|12	Intergenic				CGCTCGGAGCCCGGCAGAAGTCGTGAGTGACTTTATGGTTTGAGATAAGCTAACTTGAATAGTATTTTCTATATGCTTAATAATATCTTTGAAGCATGAGTTGAAGAGTTCTTCTATGTATGAAACTAGCACATATCTTATATGTGAGATAGAGCTTGATAATGTATCAGATAATGTTCTAAGTTTTACCAAGCTAGTTGCTAGATGAATGTTTTGAGAATTCTGAGATATCATGATTATAGTTAATTTATGATAAATGTATTGTGCATGTTTGTGCACTAAAAAGATTCGAATGGGATC[C]AATGCTGAAGGACACGTGAAGGCATATAGGCAGCCCTAGTATTTTATGAAGTCTGAGATATTATGATTATTGTTATATTATGATAAATGTGATGTG…	C/T
CG_Chr04	8868473	T	T	15|15	G	5|5	G	7|7	G	6|6	G	12|12	Intergenic				CTTCTATGTATGAAACTAGCACATATCTTATATGTGAGATAGAGCTTGATAATGTATCAGATAATGTTCTAAGTTTTACCAAGCTAGTTGCTAGATGAATGTTTTGAGAATTCTGAGATATCATGATTATAGTTAATTTATGATAAATGTATTGTGCATGTTTGTGCACTAAAAAGATTCGAATGGGATCCAATGCTGAAGGACACGTGAAGGCATATAGGCAGCCCTAGTATTTTATGAAGTCTGAGATATTATGATTATTGTTATATTATGATAAATGTGATGTGCAAGTTAGTGCTC[T]AGAAAGATTTTATTGGGACTGATGTGCCACTTTTGTGTGTTAACCGCAAGTGTACGGGTCAAGTTATAATATAAAACGGTTAAGTCCGAGTATCAT…	T/G
CG_Chr04	8869641	C	C	21|21	T	8|8	T	5|5	T	3|3	T	3|3	Intergenic				TAACTCACTCTTGGAACTCTAGCTTAATTCTCACCTTTTTGGATCTTTCTTTTGTTCTGCAACTTTTTTGATCTTCTTGATAATTCTCCCCCCTTCTTTTGGCTGCTGAAAACTCCTAAATTTATAGAGTTTGGCTGCCCAAAATTTGACCTAAAATACAAACTTTTCGTTTTAATTAACGCTGGCGCCGCGGCGTTGACGCATAGCGCCGCGGCGCTAGGGTTGCGGCCAAAAATAAGTTGCTCTCGGGTTTTAGCGCCGCGACGCTGTCTTGCGTTCATCAAGAATGCGTTGAGGCAG[C]GCCTTCCCAGCGCCGCGTTGCTACTCGGCGTCCATGTTGATGCGTTTCTGCTTCAGCGCCGCGACAGCACTGCCTTAGCGCTACGGCGCATCATGC…	C/T
CG_Chr04	8870301	G	G	19|19	C	6|6	C	9|9	C	8|8	C	7|7	Intergenic				TGATTGAGTATTTCCCTGGGACCCTAGTATTGAAGGACATGAGAAGATACACGGGCAGCCCGAGATCAAACAGACTTATAAGCAGAATAAAAGGCATCTGACGTTGATGTGTTGAGATTACTCCACACAGCTAAGGCTAATTAACGTTGGGTGCATTGAGTTCGCTCCACCTCAACAAAGGTTCAATGAAAAGATATCCATTTACGTAATGATAGTTGTTTACAAGTTATAATTATTTACAAGTTTATGAAGCATGATGTGAAGCATGATCAAGCAGTTCATACAGATGATTGTAGTTAT[G]TTTTATTTGAGTTTATACTTTGGTTAGTCACTCACTGAGCATTGTAGCTCATAAATTCTTGTTTCTCTGATGTTTTCTTTCCAGGTAGCGAGCGTG…	G/C
CG_Chr04	8870668	C	C	12|12	T	8|8	T	5|5	T	3|3	T	8|8	Intergenic				CTGATGTTTTCTTTCCAGGTAGCGAGCGTGTTCGGGGTGCCTAGCCTACCATCAAGATTAGTCTGAGCCAAATTAGAATTTTGTAATTGGGATTTGTAAACCCTATCCCCATGTAGAAATTGTACTTATTTTGAGTGGCATTTGTGAGGATCACCAGGAATACCTGTAAACTTTAAGCATAGCCTTTTTAAATCTTACTTATGATGCTATCTTATCAGGAAATTTTTGCATAACTATTGTAAAGGCTAAGCATTTTGCCATCTGGTTATGATATAGAAATGTATATATAACAATGTTTAA[C]AGACTACAGACTAGGTAACACTCACTTCTAGGTAAAGATATAGATATATATATAAATATCTAGGATGGGGGTGTTACATCTAGGGGCAGTTTTCCA…	C/T
CG_Chr04	8871218	G	G	13|13	A	8|8	A	4|4	A	4|4	A	10|10	Intergenic				AGCCCAAGACAAGTTGTGAGTGACTTAATTTCTTTTAAAATGATTTATTCTCTCGATATTTTTAAAACACTCGGTTTATTCCCAGAATATGAGATTTCTAGCATGAGTTGAATTTGATAAAGCATATGTTCTTTATATGATTTTGAACATGCTTTTACATGATTTTGAGCATGGTATTTTATGATATCCGGCTTTATGAAAAGCATGCTATTAGAAAAATACTCTGAAATTCTGAAAAATTGTTTAACTCATAAATGATTTAGCATACTTAATCTTCAAGAGACGGTCCGCAATGCCGAA[G]GACATGGAGAAGGCATATGGGCAGCCTAAATACAAATAATGGTCCCCAATACCGAAGGTTGTAAAGAAGGCATATGAACAACCTTAATATTGGGAC…	G/A
CG_Chr04	8871295	A	A	13|13	G	5|5	G	5|5	G	9|9	G	15|15	Intergenic				ATTCCCAGAATATGAGATTTCTAGCATGAGTTGAATTTGATAAAGCATATGTTCTTTATATGATTTTGAACATGCTTTTACATGATTTTGAGCATGGTATTTTATGATATCCGGCTTTATGAAAAGCATGCTATTAGAAAAATACTCTGAAATTCTGAAAAATTGTTTAACTCATAAATGATTTAGCATACTTAATCTTCAAGAGACGGTCCGCAATGCCGAAGGACATGGAGAAGGCATATGGGCAGCCTAAATACAAATAATGGTCCCCAATACCGAAGGTTGTAAAGAAGGCATATG[A]ACAACCTTAATATTGGGACCCAGTACTGAAGGACTAGAGAAGGTACACGGGCAGGCCGGGTTATAATTCCTATGTGCACATAGAGGGAAATTCAAT…	A/G
CG_Chr04	8871316	C	C	21|21	T	7|7	T	4|4	T	9|9	T	15|15	Intergenic				TAGCATGAGTTGAATTTGATAAAGCATATGTTCTTTATATGATTTTGAACATGCTTTTACATGATTTTGAGCATGGTATTTTATGATATCCGGCTTTATGAAAAGCATGCTATTAGAAAAATACTCTGAAATTCTGAAAAATTGTTTAACTCATAAATGATTTAGCATACTTAATCTTCAAGAGACGGTCCGCAATGCCGAAGGACATGGAGAAGGCATATGGGCAGCCTAAATACAAATAATGGTCCCCAATACCGAAGGTTGTAAAGAAGGCATATGAACAACCTTAATATTGGGACC[C]AGTACTGAAGGACTAGAGAAGGTACACGGGCAGGCCGGGTTATAATTCCTATGTGCACATAGAGGGAAATTCAATGTTGTTGTGTTAAAATTACTC…	C/T
CG_Chr04	8871419	A	A	11|11	G	14|14	G	8|8	G	4|4	G	11|11	Intergenic				AGCATGCTATTAGAAAAATACTCTGAAATTCTGAAAAATTGTTTAACTCATAAATGATTTAGCATACTTAATCTTCAAGAGACGGTCCGCAATGCCGAAGGACATGGAGAAGGCATATGGGCAGCCTAAATACAAATAATGGTCCCCAATACCGAAGGTTGTAAAGAAGGCATATGAACAACCTTAATATTGGGACCCAGTACTGAAGGACTAGAGAAGGTACACGGGCAGGCCGGGTTATAATTCCTATGTGCACATAGAGGGAAATTCAATGTTGTTGTGTTAAAATTACTCCACACA[A]CTAAGGTTATTCGACGTTGGGTATGATGAGATTATTCCATTCCAACTAAGGTTATTTTCGACGTTGAGTAGCGTTGAGTTTAGTTTGCCTCGACTA…	A/G
CG_Chr04	8871874	T	T	15|15	C	7|7	C	14|15	C	7|7	C	11|11	Intergenic				GACTATCAAGCATGATTTTGTTGAGTTTCTAAGCCAAGCATAGTTTTATAAACTTGTCACTCACTGGGCAACCTAGCTCATGTTTTCAACTTTTCAAGTAGCGAGCGAAACCGAGGTGCTTAGCCTACTCATCGAACTCGTCTAGATCTGCTTCTTAGTTTTGAGCATTGTAAATATTTGTACTTAGACATAGCATTGTTCATATTAGGGTCTAAGCAGTGGTTGAAATTTGTAAAAACTCTGTTGTTATTATAAAGTTTAATTTGGTATTAATTATGGCCTTGATGTAAGTTAATATTA[T]GTTATCGAGTGCTTGGTAAGGGAATGTGAGGAAAGTTAAGTTGATATTGGATGTCGTAAAGGATCGATATCTGTTGTCATCATGCCTCTTTCTGGG…	T/C
CG_Chr04	8871974	A	A	6|6	G	9|9	G	10|10	G	7|7	G	13|13	Intergenic				GCGAGCGAAACCGAGGTGCTTAGCCTACTCATCGAACTCGTCTAGATCTGCTTCTTAGTTTTGAGCATTGTAAATATTTGTACTTAGACATAGCATTGTTCATATTAGGGTCTAAGCAGTGGTTGAAATTTGTAAAAACTCTGTTGTTATTATAAAGTTTAATTTGGTATTAATTATGGCCTTGATGTAAGTTAATATTATGTTATCGAGTGCTTGGTAAGGGAATGTGAGGAAAGTTAAGTTGATATTGGATGTCGTAAAGGATCGATATCTGTTGTCATCATGCCTCTTTCTGGGTTA[A]AAGGATAGCTTGGGAGGGGGTGTGACAAGTTGGTATCAGAGCATACGATTTTGGGAAAGGGAAGTCATGCATAGTAGTTAGAAGCATGTTGGGTCC…	A/G
CG_Chr04	8872125	T	T	18|18	G	8|8	G	8|8	G	5|5	G	5|5	Intergenic				ATAAAGTTTAATTTGGTATTAATTATGGCCTTGATGTAAGTTAATATTATGTTATCGAGTGCTTGGTAAGGGAATGTGAGGAAAGTTAAGTTGATATTGGATGTCGTAAAGGATCGATATCTGTTGTCATCATGCCTCTTTCTGGGTTAAAAGGATAGCTTGGGAGGGGGTGTGACAAGTTGGTATCAGAGCATACGATTTTGGGAAAGGGAAGTCATGCATAGTAGTTAGAAGCATGTTGGGTCCATAGAATAGCAATATCATGTTTTATTATATGAAACATTCCCCGACATACCAGGC[T]AGGTCAGCAAGTAGACATTGGAACATTACACGCTACTAGTGACTCTATGAAGAATTAGAGGGAGATGCTAGTAACCCTCAGGTAAATATGGAGGAC…	T/G
CG_Chr04	8872131	A	A	18|18	G	8|8	G	8|8	G	5|5	G	6|6	Intergenic				TTTAATTTGGTATTAATTATGGCCTTGATGTAAGTTAATATTATGTTATCGAGTGCTTGGTAAGGGAATGTGAGGAAAGTTAAGTTGATATTGGATGTCGTAAAGGATCGATATCTGTTGTCATCATGCCTCTTTCTGGGTTAAAAGGATAGCTTGGGAGGGGGTGTGACAAGTTGGTATCAGAGCATACGATTTTGGGAAAGGGAAGTCATGCATAGTAGTTAGAAGCATGTTGGGTCCATAGAATAGCAATATCATGTTTTATTATATGAAACATTCCCCGACATACCAGGCTAGGTC[A]GCAAGTAGACATTGGAACATTACACGCTACTAGTGACTCTATGAAGAATTAGAGGGAGATGCTAGTAACCCTCAGGTAAATATGGAGGACCAAATT…	A/G
CG_Chr04	8872690	T	T	13|13	C	11|11	C	13|14	C	3|3	C	13|13	Intergenic				GCGATTTCCTGAAGAGAGGAAACTTGACTTGGTTACTGATAACTTGTAGAAATACAAGTTATTATAGTCACTATTTGAATTAATTAGAGTAACTTTAGAGCTAAACGCATGATTTTGGTAGTTGAATTATGTAAAATGTATTACCATGCGTTGACACTATTTACAAAAGAAAATACCTGAAAAATTATGAGCTTTTCTGTTCTTAATGCAGGGTTAAAGAAGAAAAAAAGCACAAATAACCCAAGTACTAGAGACGAAGTTGCTGCGAGAACAAGTGGAAACCCATGCGTCGAGACTATG[T]GTTGAGACCATGCATTGAGAAAAAGTAGATGCAAACGCATGGGAAAAAAGCTGTCATATCATTATGAAAAAGGACAACACGTTATCAGATCATGGC…	T/C
CG_Chr04	8874268	G	G	14|14	A	5|5	A	4|4	A	4|4	A	5|5	Intergenic				TCCCTTCAAATCCCGCTTCCTCGAGCTCCTTGAACGCAAGGCTTGAGCTTCTAACCGGCAAGGTAGCTGTTTCAACTCTCTGGTAGCTCAGTTGGACGCAGCGTTCTAACTCTGGAACGCAAGACTGACGTTCCTCTGTCAGTTTTGTTGGATGCAACCCTGCCCTTAAACGCAAGGTTGATGACTAACGCAAGGTGCAGCCTAACTCTTCTTACTTCTTTCGGATGCGTCGACCTCTCTTGGACGCAAGGTCCAACTTGAACACATCGCCTATCTTCGAACGCTGTGTTCACCTTGAAC[G]TTGAGTTCGTCTTAAACGCAAGGCTGACCCCTCTTTGACGCAAGACAACTTCTTTAACATCAGATGGCTAAGTTGTCAAGAATACCTTCTTTCTTC…	G/A
CG_Chr04	8874489	T	T	19|19	C	6|6	C	7|7	C	5|5	C	13|13	Intergenic				CGGATGCGTCGACCTCTCTTGGACGCAAGGTCCAACTTGAACACATCGCCTATCTTCGAACGCTGTGTTCACCTTGAACGTTGAGTTCGTCTTAAACGCAAGGCTGACCCCTCTTTGACGCAAGACAACTTCTTTAACATCAGATGGCTAAGTTGTCAAGAATACCTTCTTTCTTCCCTTTCTCTCAAGAATTCTTACTTCAGAATCATTAGTCGTTACTTTTCCCTCAGGGTCCTATTTATAGAGGGCTTGCCATCCTACTTCCCCTCTCTTTTTGCCACTTGATTGCCACATGTCACG[T]TGCATGTCTGACTAACCATGCATTAATCCAAGCGTCACCTTGCATGAAACATTTATCTTGCCTTCTAACACCTCCTACTGATAAGGTGTCAAATCT…	T/C
CG_Chr04	8874533	A	A	26|26	G	9|10	G	7|7	G	8|8	G	16|16	Intergenic				ATCGCCTATCTTCGAACGCTGTGTTCACCTTGAACGTTGAGTTCGTCTTAAACGCAAGGCTGACCCCTCTTTGACGCAAGACAACTTCTTTAACATCAGATGGCTAAGTTGTCAAGAATACCTTCTTTCTTCCCTTTCTCTCAAGAATTCTTACTTCAGAATCATTAGTCGTTACTTTTCCCTCAGGGTCCTATTTATAGAGGGCTTGCCATCCTACTTCCCCTCTCTTTTTGCCACTTGATTGCCACATGTCACGTTGCATGTCTGACTAACCATGCATTAATCCAAGCGTCACCTTGC[A]TGAAACATTTATCTTGCCTTCTAACACCTCCTACTGATAAGGTGTCAAATCTATATGAAGCCACCTAGTCTCTATAAGCTTATCTTATGCGTCCAT…	A/G
CG_Chr04	8874644	C	C	12|12	T	18|18	T	7|7	T	3|3	T	11|11	Intergenic				TCAAGAATACCTTCTTTCTTCCCTTTCTCTCAAGAATTCTTACTTCAGAATCATTAGTCGTTACTTTTCCCTCAGGGTCCTATTTATAGAGGGCTTGCCATCCTACTTCCCCTCTCTTTTTGCCACTTGATTGCCACATGTCACGTTGCATGTCTGACTAACCATGCATTAATCCAAGCGTCACCTTGCATGAAACATTTATCTTGCCTTCTAACACCTCCTACTGATAAGGTGTCAAATCTATATGAAGCCACCTAGTCTCTATAAGCTTATCTTATGCGTCCATCAAAATCCAATATT[C]AAACTATTCATTCAACCCCGTGTTCCCTATGCATTCATGTAATCTTCTTCCAGATTTTAGCTTCTTTACTCTCCTTCCTTACTCTCAGCCTTTCTA…	C/T
CG_Chr04	8874846	T	T	18|18	C	15|15	C	10|10	C	5|5	C	16|16	Intergenic				CTTGCCTTCTAACACCTCCTACTGATAAGGTGTCAAATCTATATGAAGCCACCTAGTCTCTATAAGCTTATCTTATGCGTCCATCAAAATCCAATATTCAAACTATTCATTCAACCCCGTGTTCCCTATGCATTCATGTAATCTTCTTCCAGATTTTAGCTTCTTTACTCTCCTTCCTTACTCTCAGCCTTTCTACTTTTAACCCCCATTTCTCCACCACATTCAACTAGGCGTCTATGTCTCAAACGCATACTACTATGCGTTTCGCCTTACCATATAATACCATGCGCCTGCCTTAAC[T]GCATACTATCATGCGTCTAACTCTCTTTCCTTTATGTCCATTCTCAGTTACAAATTCTTCTCTTGTACAATCACCCTTCTAACAATGTGGTTTACC…	T/C
CG_Chr04	8874929	C	C	9|9	A	13|13	A	11|11	A	5|5	A	16|16	Intergenic				TCAAAATCCAATATTCAAACTATTCATTCAACCCCGTGTTCCCTATGCATTCATGTAATCTTCTTCCAGATTTTAGCTTCTTTACTCTCCTTCCTTACTCTCAGCCTTTCTACTTTTAACCCCCATTTCTCCACCACATTCAACTAGGCGTCTATGTCTCAAACGCATACTACTATGCGTTTCGCCTTACCATATAATACCATGCGCCTGCCTTAACTGCATACTATCATGCGTCTAACTCTCTTTCCTTTATGTCCATTCTCAGTTACAAATTCTTCTCTTGTACAATCACCCTTCTAA[C]AATGTGGTTTACCCTTGACAACCACATCCAACTCAAGTTCTTCCTCTATGCATTTGTCCTCTTGCATTTATCTTTACTTCATCCTACGTCCATGAC…	C/A
CG_Chr04	8875425	A	A	22|22	G	11|11	G	4|4	G	5|5	G	14|14	Intergenic				TGTTTACCCGAGATTGAGGTTACATTTCCATTTATCATGAAGTTAAGCTCCTCAGCGTATAACCTTAACAACCAATGGTAGCCAGCTTCAACTCATAAGCTCCTCGACGCATAGCTAATAGCCACCCTCAACTCGTAAACTCCTCAACGCATAGCTAATAGCCTTCTTCAATGCATAAACTTCCTCGACACATAGTAAGATTTACCAACTCTAAAGTCCTTACTAGCACATAATAATCCTTCAACGCATAACATCTTATAACAACTTTTAACGCTTAACTGCGGCCTATCGCATATAACT[A]TTCTCCTATTCAAGGTGTTCTTATCAATGTATGGTAGGTTAAGTACAACTTCTCTTGATCAAGTTTCATCTTCTCTTCCAACGCATTATGTCACCT…	A/G
CG_Chr04	8875580	T	T	15|15	C	8|8	C	9|9	C	6|6	C	7|7	Intergenic				TAATAGCCTTCTTCAATGCATAAACTTCCTCGACACATAGTAAGATTTACCAACTCTAAAGTCCTTACTAGCACATAATAATCCTTCAACGCATAACATCTTATAACAACTTTTAACGCTTAACTGCGGCCTATCGCATATAACTATTCTCCTATTCAAGGTGTTCTTATCAATGTATGGTAGGTTAAGTACAACTTCTCTTGATCAAGTTTCATCTTCTCTTCCAACGCATTATGTCACCTTTCTACGCATAGTAGCCCTTTCATCATATAACAACTCTTCCAACTTACTAACAGAGTC[T]ACTTTCTTCTCTTTACAATAGCTTCCCATGCTAGGCTTACCAACGCATAGTCATGGTCAATACTCATAGTTCTTGTTCCTTCATTTCCGTTCACTA…	T/C
CG_Chr04	8875850	G	G	21|21	T	12|12	T	8|8	T	6|6	T	7|7	Intergenic				TAACAACTCTTCCAACTTACTAACAGAGTCTACTTTCTTCTCTTTACAATAGCTTCCCATGCTAGGCTTACCAACGCATAGTCATGGTCAATACTCATAGTTCTTGTTCCTTCATTTCCGTTCACTATTGCTCTTCACAACGCATAACGCATTACTTTCCTTAAATAGACGCACGCTAACTTTTCCAACACAAGGTACTTTCCCCCATCCGGTGGTTCTAACCATCCTTACTTCGTCAACGCTTGTTACATCACCCTATTTAACTTACCACAACCATTTTCATAGCTTAACAATTTCCAA[G]ATTAAGTGTAAGCCATGCTTTTTCCTCTTCCTCCTAATTCTTGTGTCCCTTTTCAAATCCTCAATATTAAATACCATGCGTTAGAGCTTACCATCT…	G/T
CG_Chr04	8876218	C	C	17|17	G	10|10	G	7|7	G	7|7	G	10|10	Intergenic				TAAATACCATGCGTTAGAGCTTACCATCTATGCGTCAACCTGGTTTCCAAAAATACATCTAACTTCAACCAATTCCCAACTATACCTTTAGTCCTTCATTCTCACCCTTGGTGAGACATCTACTCTTGGCCATAATTCAGCAATTCCACAAACTTAACTTTTCCGTTTTGAAAGTTCCGTTAATCCACATACTTTTATCCTTTTATCCTTGCTAGCCATTTTGAATACCTAGGTTTTTGAGATAGGGTGTTACAATTTATGTATCAGATAGCAACCATCTCAAGCCTCCATGAAGCAAGA[C]GTTGCCAGTGCGGCTTGACGCCTTCGATTTATGTTTTATCTCCATTTCCCTCCTTCTTACTTATGTTTTGTTAATGACATTCGAGAGAATGGTTTA…	C/G
CG_Chr04	8876479	T	T	21|21	A	7|7	A	7|7	A	6|6	A	8|8	Intergenic				TATCAGATAGCAACCATCTCAAGCCTCCATGAAGCAAGACGTTGCCAGTGCGGCTTGACGCCTTCGATTTATGTTTTATCTCCATTTCCCTCCTTCTTACTTATGTTTTGTTAATGACATTCGAGAGAATGGTTTATTTTCTTAATATGAGTTTGATTGACGATTATCTTTCATCTATTTCCATATTAAATACCTTACACCATGTTTTTTGAATGCTAAATGAGTTAGATGTTAGAAGTTAGTTTTTCTTAAGCAATATTAAGTATGCTACATCTTGATTAATGCATATCATTAGCTTAC[T]TAACTTTGTCTGACAAACAAAAATAGTGTTGTGTAATAAATTGCGGAAATGGAAATTTACAAACGCAAGGTGTGAGTAAGCTATGATGATGCTTTT…	T/A
CG_Chr04	8876502	A	A	21|21	G	10|11	G	6|6	G	7|7	G	11|11	Intergenic				CCTCCATGAAGCAAGACGTTGCCAGTGCGGCTTGACGCCTTCGATTTATGTTTTATCTCCATTTCCCTCCTTCTTACTTATGTTTTGTTAATGACATTCGAGAGAATGGTTTATTTTCTTAATATGAGTTTGATTGACGATTATCTTTCATCTATTTCCATATTAAATACCTTACACCATGTTTTTTGAATGCTAAATGAGTTAGATGTTAGAAGTTAGTTTTTCTTAAGCAATATTAAGTATGCTACATCTTGATTAATGCATATCATTAGCTTACTTAACTTTGTCTGACAAACAAAA[A]TAGTGTTGTGTAATAAATTGCGGAAATGGAAATTTACAAACGCAAGGTGTGAGTAAGCTATGATGATGCTTTTTACATATCATGCGTTGAACATGC…	A/G
CG_Chr04	8877389	G	G	20|20	T	16|17	T	9|9	T	5|5	T	18|18	Intergenic				ACATAAGCATCGGATTAAGTTTGCAATTGACAAGATGAAATAGTTACACTATGGTTCTTAGTTAGATGCTAATGCAACCCTAGACCCTTGAGTGATTAGTTACTCATGGTTTGAAAGTAAAAAGTGGAAAGTATAGAGAAATGAGTAGACATGGAAGATATATATATTGATGAAACGGTATACAACTTTAGATAAGCTCAATGTCTTGACACAAATCTAAAATCAAGAAAGAAAAAACTAAGAAAGAAAGCAGGAAAGGCGTCAATGTCTTGAGTCACCCGGATGGAAGCGTGAGGTTCT[G]CTGTGAAGTGGTTCGGCGAAGGGAAAACTCTTCTCTCTCGAGCCATTCGTCTCCGGTTGAAGTCTGAGAGAACTCTTCTGTCACTTATGGAGTTCT…	G/T
CG_Chr04	8877515	G	G	12|12	A	15|15	A	6|6	A	3|3	A	3|3	Intergenic				GAAAGTATAGAGAAATGAGTAGACATGGAAGATATATATATTGATGAAACGGTATACAACTTTAGATAAGCTCAATGTCTTGACACAAATCTAAAATCAAGAAAGAAAAAACTAAGAAAGAAAGCAGGAAAGGCGTCAATGTCTTGAGTCACCCGGATGGAAGCGTGAGGTTCTGCTGTGAAGTGGTTCGGCGAAGGGAAAACTCTTCTCTCTCGAGCCATTCGTCTCCGGTTGAAGTCTGAGAGAACTCTTCTGTCACTTATGGAGTTCTTCGAAGTATCAATAACCCTTTCTCATCTC[G]TAGAGCTACCCTTTTATAGATGATGCGTTAGCAATTAATGGCAAATCTGCTTGATTGGCGGCAAGATTAATATCATGCGTCCATCTCGCTTGATTG…	G/A
CG_Chr04	8877578	A	A	15|15	G	8|8	G	7|7	G	3|3	G	10|10	Intergenic				AGATAAGCTCAATGTCTTGACACAAATCTAAAATCAAGAAAGAAAAAACTAAGAAAGAAAGCAGGAAAGGCGTCAATGTCTTGAGTCACCCGGATGGAAGCGTGAGGTTCTGCTGTGAAGTGGTTCGGCGAAGGGAAAACTCTTCTCTCTCGAGCCATTCGTCTCCGGTTGAAGTCTGAGAGAACTCTTCTGTCACTTATGGAGTTCTTCGAAGTATCAATAACCCTTTCTCATCTCGTAGAGCTACCCTTTTATAGATGATGCGTTAGCAATTAATGGCAAATCTGCTTGATTGGCGGC[A]AGATTAATATCATGCGTCCATCTCGCTTGATTGCGTGATTCTCGGGTCAATTAAGATCCACCACTTTAGCCACAAATCATGTTCGTCAATCATTCG…	A/G
CG_Chr04	8877594	G	G	23|23	A	8|8	A	7|7	A	3|3	A	9|9	Intergenic				TTGACACAAATCTAAAATCAAGAAAGAAAAAACTAAGAAAGAAAGCAGGAAAGGCGTCAATGTCTTGAGTCACCCGGATGGAAGCGTGAGGTTCTGCTGTGAAGTGGTTCGGCGAAGGGAAAACTCTTCTCTCTCGAGCCATTCGTCTCCGGTTGAAGTCTGAGAGAACTCTTCTGTCACTTATGGAGTTCTTCGAAGTATCAATAACCCTTTCTCATCTCGTAGAGCTACCCTTTTATAGATGATGCGTTAGCAATTAATGGCAAATCTGCTTGATTGGCGGCAAGATTAATATCATGC[G]TCCATCTCGCTTGATTGCGTGATTCTCGGGTCAATTAAGATCCACCACTTTAGCCACAAATCATGTTCGTCAATCATTCGTCAATCTCTCAAGATG…	G/A
CG_Chr04	8877850	A	A	13|13	C	4|4	C	5|5	C	5|5	C	8|8	Intergenic				TTAATGGCAAATCTGCTTGATTGGCGGCAAGATTAATATCATGCGTCCATCTCGCTTGATTGCGTGATTCTCGGGTCAATTAAGATCCACCACTTTAGCCACAAATCATGTTCGTCAATCATTCGTCAATCTCTCAAGATGTTGATTTGATTCTCGGGTCAATTAAGATCCACCACTTTAGCCACAAATCATGTTCGTCAATCATTCGTCAATCTCTCAAGATGTTGATTTGATTCTCGGGTCAATTAAGATCCACCACTTTAGCCACAAATCATGTTCGTCAATCATTCGTCAATCTCT[A]AAGATTTTGATTTGATTCTCGGCGCCTTGCGTTGATGGTCGTCTATGCGTCCATAAATAGTTTGGCCGATGTCAACGCATCGTAGGTTGCTAACGC…	A/C
CG_Chr04	8878096	A	A	17|17	G	12|12	G	5|5	G	8|8	G	9|9	Intergenic				TAAGATCCACCACTTTAGCCACAAATCATGTTCGTCAATCATTCGTCAATCTCTAAAGATTTTGATTTGATTCTCGGCGCCTTGCGTTGATGGTCGTCTATGCGTCCATAAATAGTTTGGCCGATGTCAACGCATCGTAGGTTGCTAACGCATAGTCATGCGTTGAGTAGTTGTTAAAGCATCGTCAGGTTGTTTACTTTCCGTTCAGATCATGCGTTCATGAAGAACAGATTGCTAATGCGTTGTCCTGCATTAAGAAGTCATCAACGCATCGTTTGCATTCCTGCGTTAAAAACATGC[A]TTTTAGGCTCAAAAGGTGGTAAAATCATTATCTTCATAAAAATATTAGAGTATAACGCAAAGGAAGATTTCTTAATAAAAATTAACATAACTTGTC…	A/G
CG_Chr04	8878201	A	A	16|16	C	5|5	C	14|14	C	6|6	C	16|16	Intergenic				CCATAAATAGTTTGGCCGATGTCAACGCATCGTAGGTTGCTAACGCATAGTCATGCGTTGAGTAGTTGTTAAAGCATCGTCAGGTTGTTTACTTTCCGTTCAGATCATGCGTTCATGAAGAACAGATTGCTAATGCGTTGTCCTGCATTAAGAAGTCATCAACGCATCGTTTGCATTCCTGCGTTAAAAACATGCATTTTAGGCTCAAAAGGTGGTAAAATCATTATCTTCATAAAAATATTAGAGTATAACGCAAAGGAAGATTTCTTAATAAAAATTAACATAACTTGTCGCATACTT[A]TCTATTTAATCTCTATTTATCTAAGAAAAAGGCGATCATAACTTGTATTTCTACAAGTTATCAAGTAGTAAGCACGACTGTCTAGCTTGAGAGAGT…	A/C
CG_Chr04	8878291	A	A	21|21	G	4|4	G	12|13	G	7|7	G	8|8	Intergenic				ACTTTCCGTTCAGATCATGCGTTCATGAAGAACAGATTGCTAATGCGTTGTCCTGCATTAAGAAGTCATCAACGCATCGTTTGCATTCCTGCGTTAAAAACATGCATTTTAGGCTCAAAAGGTGGTAAAATCATTATCTTCATAAAAATATTAGAGTATAACGCAAAGGAAGATTTCTTAATAAAAATTAACATAACTTGTCGCATACTTATCTATTTAATCTCTATTTATCTAAGAAAAAGGCGATCATAACTTGTATTTCTACAAGTTATCAAGTAGTAAGCACGACTGTCTAGCTTG[A]GAGAGTAGATAGTTAATCGTTAGCATTTATCAGGACTAGATGAGGTGCAGAGATGTAGTTCATCTTTTGCCAACGCAAATTTACCATGCGTCTTAG…	A/G
CG_Chr04	8878309	C	C	20|20	T	6|6	T	10|10	T	9|9	T	6|6	Intergenic				GCGTTCATGAAGAACAGATTGCTAATGCGTTGTCCTGCATTAAGAAGTCATCAACGCATCGTTTGCATTCCTGCGTTAAAAACATGCATTTTAGGCTCAAAAGGTGGTAAAATCATTATCTTCATAAAAATATTAGAGTATAACGCAAAGGAAGATTTCTTAATAAAAATTAACATAACTTGTCGCATACTTATCTATTTAATCTCTATTTATCTAAGAAAAAGGCGATCATAACTTGTATTTCTACAAGTTATCAAGTAGTAAGCACGACTGTCTAGCTTGAGAGAGTAGATAGTTAAT[C]GTTAGCATTTATCAGGACTAGATGAGGTGCAGAGATGTAGTTCATCTTTTGCCAACGCAAATTTACCATGCGTCTTAGAGATAAGATTAATGTGGT…	C/T
CG_Chr04	8879157	A	A	22|22	G	7|7	G	5|5	G	3|3	G	7|7	Intergenic				ATTTAAATTGAAAATAGAAAACCCAACAACAGTTACTTATATGTTCTAGAAAGTAGCAGAGGATTGGTGGAAGTTGGTGGAAAATAGAGGAATTGGTACAGAACCTCTAACGTGGGTAGACTTTAAGAAGGCTTTTCAGGAAAAATATCACCCACAAACATAATGTGATGAGAGAAGGTATGAATTCTTAAGATTGGTGCAAGGATACATGAATGTAGCTGAATACGAGAAGAAGTTCACAGAGCTAGCCAAGTACTCTTTGAACTGATGGAAGATAAAGCTGATAAGTGCAAGTGTTTT[A]CTGAAGGTTTGCAAGCTGAAATTCGTACACCAGTTACGTCTAGTGTGGTATGGATGAATTTTGCACAATTGATTGAAGCTGCATTAAGGGCTGAAA…	A/G
CG_Chr04	8879159	T	T	23|23	G	6|6	G	4|4	G	3|3	G	7|7	Intergenic				TTAAATTGAAAATAGAAAACCCAACAACAGTTACTTATATGTTCTAGAAAGTAGCAGAGGATTGGTGGAAGTTGGTGGAAAATAGAGGAATTGGTACAGAACCTCTAACGTGGGTAGACTTTAAGAAGGCTTTTCAGGAAAAATATCACCCACAAACATAATGTGATGAGAGAAGGTATGAATTCTTAAGATTGGTGCAAGGATACATGAATGTAGCTGAATACGAGAAGAAGTTCACAGAGCTAGCCAAGTACTCTTTGAACTGATGGAAGATAAAGCTGATAAGTGCAAGTGTTTTAC[T]GAAGGTTTGCAAGCTGAAATTCGTACACCAGTTACGTCTAGTGTGGTATGGATGAATTTTGCACAATTGATTGAAGCTGCATTAAGGGCTGAAAGA…	T/G
CG_Chr04	8879184	A	A	24|24	C	10|10	C	5|5	C	5|5	C	8|8	Intergenic				AACAGTTACTTATATGTTCTAGAAAGTAGCAGAGGATTGGTGGAAGTTGGTGGAAAATAGAGGAATTGGTACAGAACCTCTAACGTGGGTAGACTTTAAGAAGGCTTTTCAGGAAAAATATCACCCACAAACATAATGTGATGAGAGAAGGTATGAATTCTTAAGATTGGTGCAAGGATACATGAATGTAGCTGAATACGAGAAGAAGTTCACAGAGCTAGCCAAGTACTCTTTGAACTGATGGAAGATAAAGCTGATAAGTGCAAGTGTTTTACTGAAGGTTTGCAAGCTGAAATTCGT[A]CACCAGTTACGTCTAGTGTGGTATGGATGAATTTTGCACAATTGATTGAAGCTGCATTAAGGGCTGAAAGAAATATAGCAGCTGAGAAAGTTAAAA…	A/C
CG_Chr04	8879410	T	T	11|11	G	8|8	G	10|10	G	10|10	G	9|9	Intergenic				TACTCTTTGAACTGATGGAAGATAAAGCTGATAAGTGCAAGTGTTTTACTGAAGGTTTGCAAGCTGAAATTCGTACACCAGTTACGTCTAGTGTGGTATGGATGAATTTTGCACAATTGATTGAAGCTGCATTAAGGGCTGAAAGAAATATAGCAGCTGAGAAAGTTAAAAGGGAAAACAATAGGGGAAGATTTAGAGAGGACAAGCCTAGGGTACGTCTAGGGAATAGTCTCATCAAGGTGAGAGTAGACGGTTTGTACCTAGTGTTTCTGGTAATAAAAGTTTTAAAGCTCGATCGTG[T]GGATCATATTTTTAAGGATCTAAAGGTGGTGGTCCAAGGCAAAGTCAAAGAAAGTTTCCTTAGACTTTAGAACCCCCAAGTGGTTCACAGTTTAAG…	T/G
CG_Chr04	8879458	A	A	12|12	G	5|5	G	6|6	G	5|5	G	16|16	Intergenic				CTGAAGGTTTGCAAGCTGAAATTCGTACACCAGTTACGTCTAGTGTGGTATGGATGAATTTTGCACAATTGATTGAAGCTGCATTAAGGGCTGAAAGAAATATAGCAGCTGAGAAAGTTAAAAGGGAAAACAATAGGGGAAGATTTAGAGAGGACAAGCCTAGGGTACGTCTAGGGAATAGTCTCATCAAGGTGAGAGTAGACGGTTTGTACCTAGTGTTTCTGGTAATAAAAGTTTTAAAGCTCGATCGTGTGGATCATATTTTTAAGGATCTAAAGGTGGTGGTCCAAGGCAAAGTCA[A]AGAAAGTTTCCTTAGACTTTAGAACCCCCAAGTGGTTCACAGTTTAAGCAACCTAGTGAGTTAGTTGCCAGTACAGCTGATGTGCACTTTAAGTGT…	A/G
CG_Chr04	8879655	C	C	14|14	T	11|12	T	6|6	T	6|6	T	9|9	Intergenic				GTAGACGGTTTGTACCTAGTGTTTCTGGTAATAAAAGTTTTAAAGCTCGATCGTGTGGATCATATTTTTAAGGATCTAAAGGTGGTGGTCCAAGGCAAAGTCAAAGAAAGTTTCCTTAGACTTTAGAACCCCCAAGTGGTTCACAGTTTAAGCAACCTAGTGAGTTAGTTGCCAGTACAGCTGATGTGCACTTTAAGTGTTAACCGCAAGTGTACGGGTTAAGTTATAATATAAGATGGTGAAGTCCGAATATCGTTCCACTGGAGATCCAATTGTGAAGTTTTAAGTTACTTAGCTATT[C]TAGAGTTGAATCAATTTTATTTGAGGATTGGAATTAATATTGTGAATTAAGGAAAATATAAACCAAATAAGGAAAGTAATAAAGTGAGAAACACAA…	C/T
CG_Chr04	8880158	C	C	13|13	T	7|7	T	5|5	T	3|3	T	11|11	Intergenic				TCTTACATTCCTTCCTGTACATACATTTACTCATATACATACATAGAACTCAATCATACTACACATGCTTATAACTTTATATGATTCCCTGTATAGAGTACATTTTTATTACATAGCATAATTTCACTTCCAAATCCATCATACAATGTACAAAACTCCACCAACAATCCCAACTCAAATCTACATGATCTACATGCCATTTACATAAAAACATATGCAACGTACAACTCTCAGACTTGACTGTATTTTCAGAACTTGAAACTTAGGCAGGGTGAGCTGAAGTAGGCTAAGCACATGGAA[C]GTCCTTGCTACCTGGGGAGAGAAAAGGAAAACATTAGAAAACATAAGCCAACAGCCCAGTGAGTGACAAATCTTTGTAAAACGAGCATTCATTGAA…	C/T
CG_Chr04	8880177	G	G	12|12	A	8|8	A	5|5	A	3|3	A	15|15	Intergenic				CATACATTTACTCATATACATACATAGAACTCAATCATACTACACATGCTTATAACTTTATATGATTCCCTGTATAGAGTACATTTTTATTACATAGCATAATTTCACTTCCAAATCCATCATACAATGTACAAAACTCCACCAACAATCCCAACTCAAATCTACATGATCTACATGCCATTTACATAAAAACATATGCAACGTACAACTCTCAGACTTGACTGTATTTTCAGAACTTGAAACTTAGGCAGGGTGAGCTGAAGTAGGCTAAGCACATGGAACGTCCTTGCTACCTGGGGA[G]AGAAAAGGAAAACATTAGAAAACATAAGCCAACAGCCCAGTGAGTGACAAATCTTTGTAAAACGAGCATTCATTGAAAACAGGCATGTTACGTATA…	G/A
CG_Chr04	8881401	C	C	16|16	T	3|3	T	3|3	T	3|3	T	12|12	Intergenic				TACCTTACCTTAGTGGTGATACTCAGCGTTATCTAGCGAGATCTGTGAGACGGAAGACTCTTTTGCGTCTCAGCGACACCCGTCTCGCTATCAGTACCCAGACAGTGTGCCGATACTTGATTTTTAGCGGCAGTCTGCATCGTTATTCCTTCCTTTCTTCTTGTTCTTACTTTGATCTATTAAAAGTCACAATTCCATACGGATTCAGGACTTCTTTTCTTCTACAAACTTATAGAAAATTAAGTTCTATAGCTTACTTCAAAGTTTCAAGGCTTAACTCCTTCTCGCTCTCACGATATT[C]CGGAATCACCTCCTGCTGTTCCGGATTGCGTAATAATCTTGTAAACTCTGCTTTTCCTAAAGATTCACATAGTAAATCTTCAATTTCAGCATTACC…	C/T
CG_Chr04	8881610	A	A	14|14	G	11|11	G	8|8	G	6|6	G	10|10	Intergenic				ACTTCTTTTCTTCTACAAACTTATAGAAAATTAAGTTCTATAGCTTACTTCAAAGTTTCAAGGCTTAACTCCTTCTCGCTCTCACGATATTCCGGAATCACCTCCTGCTGTTCCGGATTGCGTAATAATCTTGTAAACTCTGCTTTTCCTAAAGATTCACATAGTAAATCTTCAATTTCAGCATTACCATACTTCACAAAAGTTGTTAGAAATTATGTTAACTTACTAACCTCCAAGTTTCAGCTCTAAACTTGGCTTCTTCCTCACGTTCTACTCTGATTATCAGTCACTGCTCAAACT[A]TGTGACTTCAGTCATTCCTCTGTTCCAGCTTTGTTTTCAACATCAACGTAAGTCAAATTTCGTCCAAAATCCGCAAGAACACCTTCCTCAATCTTC…	A/G
CG_Chr04	8882081	T	T	16|16	C	13|13	C	3|3	C	4|4	C	10|10	Intergenic				ATCCAGCTGACTTAGCCTCTACAAACACTAGGACTTATGTTGCCGACTTACCCTTCACCCGCAGACTAGCGCAGGGTTCTTATCTCAGCGCGAGGTATTCATGTTAACTTCTCCTCCAAGCCTCCAGCAACTAACCACACCCAACGTATGGTGTCGTCCTCAACGTCTCCTAATTTTTGACGCATACCCTTCCGTCATTCAATACTACTTTCGTCGCGTCAAGACCATTTTGTCTTCAACACAAGGTGACTCCAACACATGTCTGTCTTCGACGCATCGACTTCAGCACATAACTGTCCT[T]AACGCAGAGTGACTTAAACGCATGGTTCAAGCACATTTCCTCCCCCACCAGAATTTCTTATCCTTCAACGCAGGTAGCTACTTCAGCTCACTAACC…	T/C
CG_Chr04	8882128	A	A	14|14	G	9|9	G	6|6	G	3|3	G	15|15	Intergenic				TTACCCTTCACCCGCAGACTAGCGCAGGGTTCTTATCTCAGCGCGAGGTATTCATGTTAACTTCTCCTCCAAGCCTCCAGCAACTAACCACACCCAACGTATGGTGTCGTCCTCAACGTCTCCTAATTTTTGACGCATACCCTTCCGTCATTCAATACTACTTTCGTCGCGTCAAGACCATTTTGTCTTCAACACAAGGTGACTCCAACACATGTCTGTCTTCGACGCATCGACTTCAGCACATAACTGTCCTTAACGCAGAGTGACTTAAACGCATGGTTCAAGCACATTTCCTCCCCC[A]CCAGAATTTCTTATCCTTCAACGCAGGTAGCTACTTCAGCTCACTAACCTCCGTGAATCAACCACAACGCATGGACTTGGCCAACACTTAGCCAAA…	A/G
CG_Chr04	8882393	G	G	18|18	T	9|9	T	12|12	T	8|8	T	13|13	Intergenic				ACTTAAACGCATGGTTCAAGCACATTTCCTCCCCCACCAGAATTTCTTATCCTTCAACGCAGGTAGCTACTTCAGCTCACTAACCTCCGTGAATCAACCACAACGCATGGACTTGGCCAACACTTAGCCAAAATTTTACTTTCCAAAAATTCTTGCTCTCGCTCACGACCACTACTCCCTTTGAAACGCATAGCCACAAACGCATGGCCGCACCACAATGCTTGGTAACGCAAATCAGTGCTTACAGTTCTAGGGTAATGAATCCTTGTTTATTTCATCATGCAATATTATAGATTCCAT[G]GATTTTATTGTCATTCATATGCCTAAGTCTAGAAACTTAATTCTAAGTCATTTTCTCTAAAAAACAACAATTTCTCATGCAACTCGATTGATTACT…	G/T
CG_Chr04	8882794	G	G	18|18	T	11|11	T	8|8	T	4|4	T	11|11	Intergenic				TCTTGAAACCAATACAAATTACATGGCATTAAGAATAGTCTTTATCAACTTTTATTGTCAACCTAACTACTCTCGTGATAGATTAACAACTATTTATTGTTATAGATCAAGTTAAACATACAATCTCTCAATCATACATCTAACCTAACATGTGAAGATGGCCAATCCACAAGAATTAAACACAATAACAATGAAAAGCATAATCATTCCAACAAAACCATGAAAGTCTACAATATCAACATAAATTCACAAACAATTCATCAAAACCCTAAAACTAAAGAATTTAGCTACTCATAACTT[G]GAGCAACATGTTTAAGTAAAATAAATAAAGAAAGAGTGTAAAGAAAGGGAAACTCTACTAAAAAGAGGCTCTTGATTGAGGTAGCATCGTCACAAT…	G/T
CG_Chr04	8883087	A	A	18|18	G	12|12	G	8|8	G	4|4	G	9|9	Intergenic				ATAACTTGGAGCAACATGTTTAAGTAAAATAAATAAAGAAAGAGTGTAAAGAAAGGGAAACTCTACTAAAAAGAGGCTCTTGATTGAGGTAGCATCGTCACAATCTCCTTGGCGTCGGAATTCGAATGGCACCACGATTATCTCGAACTCTTTTCCTCTTCCTCGCATCTAACTCACTCTTTGAACTCTTTTATGAACTCTCACTCAATTCCCTCCTTCTTGTGGCTCTTTAGGTCTGTAATTTCGTCCTTTGAATGATTATTAGGGGTGCTGAAAACCCCTAAATTTATAGAGTTGGTC[A]CCCAAAAAATCTTTCCAAAAATAAATATTTTTCAAAAAAGGAAACTGGCACAGCGGCGCTGCCATTTAAGGAAAGAGAGCGCTGTGGCGCTGGTCC…	A/G
CG_Chr04	8883233	G	G	13|13	A	11|11	A	9|9	A	3|3	A	9|9	Intergenic				ACTCTTTTCCTCTTCCTCGCATCTAACTCACTCTTTGAACTCTTTTATGAACTCTCACTCAATTCCCTCCTTCTTGTGGCTCTTTAGGTCTGTAATTTCGTCCTTTGAATGATTATTAGGGGTGCTGAAAACCCCTAAATTTATAGAGTTGGTCACCCAAAAAATCTTTCCAAAAATAAATATTTTTCAAAAAAGGAAACTGGCACAGCGGCGCTGCCATTTAAGGAAAGAGAGCGCTGTGGCGCTGGTCCAGCGCCGCGGGGCTGTGACTATGTTTCGTATCTTTGCTCTTGGGTTTTA[G]CGCCGCGACGTTTCCCCAATTGTGGCAACTTTGAGTTTTTCTTCTTGTTTTCACCGTATTCTTGCTTGGTTTTGATCTTTTGGTCTTTTCTTCTAA…	G/A
CG_Chr04	8883310	C	C	13|13	A	8|8	A	5|5	A	8|8	A	13|13	Intergenic				GGCTCTTTAGGTCTGTAATTTCGTCCTTTGAATGATTATTAGGGGTGCTGAAAACCCCTAAATTTATAGAGTTGGTCACCCAAAAAATCTTTCCAAAAATAAATATTTTTCAAAAAAGGAAACTGGCACAGCGGCGCTGCCATTTAAGGAAAGAGAGCGCTGTGGCGCTGGTCCAGCGCCGCGGGGCTGTGACTATGTTTCGTATCTTTGCTCTTGGGTTTTAGCGCCGCGACGTTTCCCCAATTGTGGCAACTTTGAGTTTTTCTTCTTGTTTTCACCGTATTCTTGCTTGGTTTTGAT[C]TTTTGGTCTTTTCTTCTAATTTTCCTCATTTTAACCTGAAAACCACTAGCAAACAAGTGAAATCTAATATAAACTCCCTTAACTTGAGAGGATAGA…	C/A
CG_Chr04	8883351	A	A	18|18	G	5|5	G	6|6	G	6|6	G	13|13	Intergenic				GGGGTGCTGAAAACCCCTAAATTTATAGAGTTGGTCACCCAAAAAATCTTTCCAAAAATAAATATTTTTCAAAAAAGGAAACTGGCACAGCGGCGCTGCCATTTAAGGAAAGAGAGCGCTGTGGCGCTGGTCCAGCGCCGCGGGGCTGTGACTATGTTTCGTATCTTTGCTCTTGGGTTTTAGCGCCGCGACGTTTCCCCAATTGTGGCAACTTTGAGTTTTTCTTCTTGTTTTCACCGTATTCTTGCTTGGTTTTGATCTTTTGGTCTTTTCTTCTAATTTTCCTCATTTTAACCTGAA[A]ACCACTAGCAAACAAGTGAAATCTAATATAAACTCCCTTAACTTGAGAGGATAGAAAGCACTTTTCAAGTGCTTATCAGCAGCTAGGAAACCATTG…	A/G
CG_Chr04	8883447	G	G	19|19	T	14|14	T	12|12	T	4|4	T	14|14	Intergenic				TGCCATTTAAGGAAAGAGAGCGCTGTGGCGCTGGTCCAGCGCCGCGGGGCTGTGACTATGTTTCGTATCTTTGCTCTTGGGTTTTAGCGCCGCGACGTTTCCCCAATTGTGGCAACTTTGAGTTTTTCTTCTTGTTTTCACCGTATTCTTGCTTGGTTTTGATCTTTTGGTCTTTTCTTCTAATTTTCCTCATTTTAACCTGAAAACCACTAGCAAACAAGTGAAATCTAATATAAACTCCCTTAACTTGAGAGGATAGAAAGCACTTTTCAAGTGCTTATCAGCAGCTAGGAAACCATT[G]TGTAGTATATGTGAAAGGTATCATTGCGGCTAGTGTGTAAGAGGAACTAGAGTTTGCTTTAATTGTGGTCAGTAAGAACATTTCAAGAGGGATTGT…	G/T
CG_Chr04	8883471	T	T	15|15	C	12|12	C	10|10	C	5|5	C	14|14	Intergenic				GTGGCGCTGGTCCAGCGCCGCGGGGCTGTGACTATGTTTCGTATCTTTGCTCTTGGGTTTTAGCGCCGCGACGTTTCCCCAATTGTGGCAACTTTGAGTTTTTCTTCTTGTTTTCACCGTATTCTTGCTTGGTTTTGATCTTTTGGTCTTTTCTTCTAATTTTCCTCATTTTAACCTGAAAACCACTAGCAAACAAGTGAAATCTAATATAAACTCCCTTAACTTGAGAGGATAGAAAGCACTTTTCAAGTGCTTATCAGCAGCTAGGAAACCATTGTGTAGTATATGTGAAAGGTATCA[T]TGCGGCTAGTGTGTAAGAGGAACTAGAGTTTGCTTTAATTGTGGTCAGTAAGAACATTTCAAGAGGGATTGTCCTCATGCAACGAGGAAACCATTA…	T/C
CG_Chr04	8883676	C	C	12|12	T	6|6	T	9|9	T	8|8	T	14|14	Intergenic				AATATAAACTCCCTTAACTTGAGAGGATAGAAAGCACTTTTCAAGTGCTTATCAGCAGCTAGGAAACCATTGTGTAGTATATGTGAAAGGTATCATTGCGGCTAGTGTGTAAGAGGAACTAGAGTTTGCTTTAATTGTGGTCAGTAAGAACATTTCAAGAGGGATTGTCCTCATGCAACGAGGAAACCATTATGTAGTATATGTGAAAGCTATCACTGGGGCTAGTGTGTAAGAGGAACTGGAGTTTGCTTTAATTGTGATCAGCAAGGACATTTCAAGAGGGATTGTCCTCAGTTAAGA[C]TGGGCAATGGAATGGAGCAAACAACTATGTCCCAGACGGTGAACCAGCCAAAGCAAGAAACAAGTGTTGGTGAAGGAAGTAACAAACAGAGAGGCT…	C/T
CG_Chr04	8884254	T	T	14|14	C	10|10	C	7|7	C	7|7	C	12|12	Intergenic				ATTAGAGCCTTTTGCCTGATACATTATTAGTACATACCCCTATTGGTAATTCTGTAACGATAGAGCGTGTCTATCGTGATTGCGAATTGGTAATTGATAACGTAGTTTTGCTAGCTGATCTTTTACCTGTAGAATTGGTAGAATTTGATGTTATTCTAGGTATGGACTTCTTGTCAAGATATCACGCTAACGTATACTGTTTTAAGAAAGAAGTTAAGCTTGTGAAGCTAGACGAGGTTTAAGTAGTTTTTCAGGGAAAGAGGAAGATTCTCCCTACCTGCTTAGTTTCTACAATGAAGG[T]TAGGAAATTGATGAGTAAAGGTTGTGAAGCATAACTGGCACATGTAACCGAGGTTAAAGTGGAGAAGCTAAAACCCGAAGATGTGCCAATAGCACG…	T/C
CG_Chr04	8885360	A	A	12|12	G	4|4	G	11|11	G	6|6	G	9|9	Intergenic				AGAGAAGGCATATGGGCAGCCTGAATACCAATAATGGTCCCCAATGCCGAAGGACATAGAGAAGGCATATGGGCAGCCTTAATATTGGGACTTAGTACTGAAGGACTAGAGAAGGTACACGGGCAGCCTGGGTTATATTTCCTATCTACACATAGCAAAGGTTATTCAACGTTGGGTATGATGAGATTATTCCATCCCAACTAAGTTTGTTTTCGATGTTGGGTGTGTTGAAATTACTCTACTCTGATTAAGGTTGTTTTTTTACGTTGAGCAGCGTTGAGTTTACTCCGCCTCAACTAA[A]GGAAAATCTTTAAAAGATATGCAAATGTTTATAAGCTTCCAAAAGCTTTATTATTTGATTATCAAACATGATTTCATTGAGCTTTTAAGCCAGACA…	A/G
CG_Chr04	8886351	A	A	12|12	C	3|3	C	4|4	C	4|4	C	11|11	Intergenic				AATCATTTATATAATAAATTTATTAAGTTCTAATTTTTTTTATATATATATAGATGGCTAATTGTACCTATTAAGCACAAAATTAAATTTAATCTCTAATATTACATTTAATTGTTAATATTTTCAAATATGTAAAGACATATTAAATGCAAAATTGACATTTTAATAATATATTAAACACAAAAATAAAAAAATTCAGAGACCTAATAGGCATTTTTTAAAGTTTAAGAACTACATATAAACACAAAACTAGAGGTTTCTAGACTGATCTTATAATTCTAATATACATTTATGTCACCC[A]TCACTTGAAATTTTAGATCCGCCACTAGTGGAGGTTGTTGGACGACCCTTTGGTTAGGCGGGGTTGGGTTGAAGGAATGGGGAAGCGATTGATCGC…	A/C
CG_Chr04	8886517	A	A	17|17	G	6|6	G	8|8	G	4|4	G	14|14	Intergenic				TAATATATTAAACACAAAAATAAAAAAATTCAGAGACCTAATAGGCATTTTTTAAAGTTTAAGAACTACATATAAACACAAAACTAGAGGTTTCTAGACTGATCTTATAATTCTAATATACATTTATGTCACCCATCACTTGAAATTTTAGATCCGCCACTAGTGGAGGTTGTTGGACGACCCTTTGGTTAGGCGGGGTTGGGTTGAAGGAATGGGGAAGCGATTGATCGCTTTGTACCAACAACTTTCATTTTTGGAAAACTTAAAATACAAAGAACAAAACATCAAGTAAGCAACAAC[A]TGTTTTTAGAGGAGATTAAGAGAGAACAATATACTACCTTATTCTATGTAATTCACGTTCTCCTTGCCGGATCCATGTACACTCAAAGACTTCTTG…	A/G
CG_Chr04	8887448	T	T	9|9	C	9|9	C	8|8	C	4|4	C	10|10	Intergenic				TTTAAATTTATTCAAATATTTATCTCTCTCATGATATAAAGTATAATTTTGAATGTTATTCAAAATAAACATTATATTATAATGTATCTATATAAACTATATTAATTGTATCATAATACAATTAATTCTCTTATTTAATTTGAACAATTCAAATTAATTCAATAATAACTTATTCTTATTTAACCCTTAATAAGCAAGCAAGAGGACCTTGTGGACCTACAGATTAAAAGCTCCAATGATATCAAACTAGTTAATTAAACTCTTTAATTAAATTAATCAATATTGATTAATTGCAGATCG[T]TCCACTAAAGAGCCATAGTTGCACTATTCGCACTATAGATATATTTTTATGTCACGGATATAACCAATTTACAGTAAATCAACCCTTCAAAATTTC…	T/C
CG_Chr04	8887520	C	C	17|17	T	10|10	T	7|7	T	4|4	T	8|8	Intergenic				TATATTATAATGTATCTATATAAACTATATTAATTGTATCATAATACAATTAATTCTCTTATTTAATTTGAACAATTCAAATTAATTCAATAATAACTTATTCTTATTTAACCCTTAATAAGCAAGCAAGAGGACCTTGTGGACCTACAGATTAAAAGCTCCAATGATATCAAACTAGTTAATTAAACTCTTTAATTAAATTAATCAATATTGATTAATTGCAGATCGTTCCACTAAAGAGCCATAGTTGCACTATTCGCACTATAGATATATTTTTATGTCACGGATATAACCAATTTA[C]AGTAAATCAACCCTTCAAAATTTCTCGTAACTACAACTGGGTCAAATTACCGTTTTACTTCGTAGTTAAATCTAACTTCTTAAGTACTAGTGATTC…	C/T
CG_Chr04	8887831	C	C	19|19	T	11|11	T	4|4	T	7|7	T	16|16	Intergenic				CCCTTCAAAATTTCTCGTAACTACAACTGGGTCAAATTACCGTTTTACTTCGTAGTTAAATCTAACTTCTTAAGTACTAGTGATTCCTCTAATGAACAAACAATTTATAGTCCAACTATAAACTAACCCCTCTCGGGCCAGGGAGGGGGTGAGGCCTCATTATTTAAGACTCAGAATCAGCCCTTAAGAGAGCAATTTATCTACTAACCCTAAAGATAGGAAGGAGTGAATTTCATCTTGTGAAGATATGTTCCCAACTCCCCATTCAAACAAATCCCCAAAATGGTAGGCTTATTGAGT[C]GGCGATTCGGCCACTCTCTCCCATACAGATCAAATGATTATCCTCCACGTAGGAGTTCATATCTCACTGAGGATTAAGGTTGAGTCACCTATGGTT…	C/T
CG_Chr04	8888129	A	A	18|18	G	5|5	G	6|6	G	5|5	G	10|10	Intergenic				GTCGGCGATTCGGCCACTCTCTCCCATACAGATCAAATGATTATCCTCCACGTAGGAGTTCATATCTCACTGAGGATTAAGGTTGAGTCACCTATGGTTAACCTATGAAATATTAATTTCTTCAATTAACGGTGTTATAAAGAGAAATTAAATATTTCACAGTCTGGTCTTATACAAAAACTCTTTGTGTAGAATACCCCCACTCGTTTGTCACAACATGAACGATTAGGAACAAATCGTTTGTAACACTTTAAAACTTTTGTAACAATTACAATGTGGGTCTATTCGTAGGGCCACTAG[A]ATAAGGCACCCAACCTTATCCCTATACTACAGACTTTTTTGGTTTTTACTTAAGCATTATCCAACCTTGTATGTCAACCACATACATGTTTAAGTT…	A/G
CG_Chr04	8888415	T	T	19|19	A	8|8	A	15|15	A	7|7	A	15|15	Intergenic				CGTAGGGCCACTAGAATAAGGCACCCAACCTTATCCCTATACTACAGACTTTTTTGGTTTTTACTTAAGCATTATCCAACCTTGTATGTCAACCACATACATGTTTAAGTTTACATAAAATAACCACAGATCTTAGTTTATTTAACAAATAAATTAACTCTTTATTTTATTGAAAAATAATTTGTATTTACAACTATTACAAGCTATAAGAACCCTATGAGATTCAGGTCACCAATCCCAACATTTTTCCACTTGTCCTAAAGCTAGTGGGATATACAATACAAAGTACAATATAAGTAA[T]GTATATAAAACAACAAATTAGAGCATAACTCTATACCCAGTTGCATCTCCCACTTGCCATAGACTAGATGATGAATATCTCGTAAACCTAGACTGT…	T/A
CG_Chr04	8888526	G	G	25|25	A	10|10	A	6|6	A	3|3	A	11|11	Intergenic				TACATAAAATAACCACAGATCTTAGTTTATTTAACAAATAAATTAACTCTTTATTTTATTGAAAAATAATTTGTATTTACAACTATTACAAGCTATAAGAACCCTATGAGATTCAGGTCACCAATCCCAACATTTTTCCACTTGTCCTAAAGCTAGTGGGATATACAATACAAAGTACAATATAAGTAATGTATATAAAACAACAAATTAGAGCATAACTCTATACCCAGTTGCATCTCCCACTTGCCATAGACTAGATGATGAATATCTCGTAAACCTAGACTGTGACACCCAAAACCC[G]TAAGGAGCTTCTTTGTGAAGAGTTGAAGTGTGTCTTCTGAAGTTAGGAAAACTTTGAGGAGGGTTAGTAGGTTTAGGTATTGAGCTTCTATGTGTT…	G/A
CG_Chr04	8888769	G	G	13|13	C	12|12	C	9|9	C	6|6	C	11|11	Intergenic				TTGCCATAGACTAGATGATGAATATCTCGTAAACCTAGACTGTGACACCCAAAACCCGTAAGGAGCTTCTTTGTGAAGAGTTGAAGTGTGTCTTCTGAAGTTAGGAAAACTTTGAGGAGGGTTAGTAGGTTTAGGTATTGAGCTTCTATGTGTTGAGTTGATGTAAGCTTGTAGAGTTAGAAAAATGTTGGGGTGCTTTGGTAGAGCTAGGCTATAAGCCCAAACTCATTCTTAGTCTTGCTCAAGTTAAAATAGGTAAAACATAGCTTGTGGGCTTAGCCAAATTTTGTGATGTTAGGG[G]CAAGTGAGGCATGGAAAAGAAGAAGCTTGATGGGCATGGAGATGAGGAGTTTACCTTAGCGGCAAAATGTGGTTTGGTCCTAAGCAAGTAGGCGTT…	G/C
CG_Chr04	8889003	C	C	19|19	T	12|12	T	11|11	T	7|7	T	10|10	Intergenic				GTCTTGCTCAAGTTAAAATAGGTAAAACATAGCTTGTGGGCTTAGCCAAATTTTGTGATGTTAGGGGCAAGTGAGGCATGGAAAAGAAGAAGCTTGATGGGCATGGAGATGAGGAGTTTACCTTAGCGGCAAAATGTGGTTTGGTCCTAAGCAAGTAGGCGTTGAACTTTGGTGAAGGCTTGCCAAGTGTTGGAGTCATACTTAACTCAAGGGAATTGAATCCTGGCAGAAGTGTGTGATCGCGTTCTTTGATTTCTGGAAAGAATTAAAAATACAAATAATTAAGAAAAGGTTAAGCAA[C]ATACCTCAAAATCTTCCCTCGAATCGATAACCTTCTCCTTGTAGTCTTAGTTTTCCAAGAGATCTTCTTTGCTATGACTCTGGCAAGGATCCAATT…	C/T
CG_Chr04	8889357	C	C	8|8	T	5|5	T	6|6	T	7|7	T	13|13	Intergenic				TCCAAGAGATCTTCTTTGCTATGACTCTGGCAAGGATCCAATTTGTGGGAACCGCTTCTTGAAAGAATAGAAGGAACGGGAAGAAAAATTTTCTTAGAACTTTTCTAAGAAAATTGAGAGAATTTCTAGAGAAAGATTTTTAGAGTAATCGTAGAGATTATTCTTCTAAAGAGGCGTGTTCTATGAAGGCTCTGAAGGTCTCCTAAGAGCTCTATTTATAGAACTCTATGAGTTACCCCCTAATCCTATTAGGATAACCTCTTTGCAGAGATTTTAAATTAAATATTTATCCAAATAGTA[C]CTCATATTAAATGGTTTAAATATTTATTTTCTACAAAATCTTTAATTTGAATCTCATTCAAATTAAATAATTAATTATTTAAATCTAATTCAAATT…	C/T
CG_Chr04	8889390	A	A	8|8	G	4|4	G	9|9	G	6|6	G	13|13	Intergenic				GGATCCAATTTGTGGGAACCGCTTCTTGAAAGAATAGAAGGAACGGGAAGAAAAATTTTCTTAGAACTTTTCTAAGAAAATTGAGAGAATTTCTAGAGAAAGATTTTTAGAGTAATCGTAGAGATTATTCTTCTAAAGAGGCGTGTTCTATGAAGGCTCTGAAGGTCTCCTAAGAGCTCTATTTATAGAACTCTATGAGTTACCCCCTAATCCTATTAGGATAACCTCTTTGCAGAGATTTTAAATTAAATATTTATCCAAATAGTACCTCATATTAAATGGTTTAAATATTTATTTTCT[A]CAAAATCTTTAATTTGAATCTCATTCAAATTAAATAATTAATTATTTAAATCTAATTCAAATTAATTAATTAATTATCCCTCTATTTATTTATATG…	A/G
CG_Chr04	8889548	G	G	13|13	A	7|7	A	12|12	A	4|4	A	9|9	Intergenic				CTGAAGGTCTCCTAAGAGCTCTATTTATAGAACTCTATGAGTTACCCCCTAATCCTATTAGGATAACCTCTTTGCAGAGATTTTAAATTAAATATTTATCCAAATAGTACCTCATATTAAATGGTTTAAATATTTATTTTCTACAAAATCTTTAATTTGAATCTCATTCAAATTAAATAATTAATTATTTAAATCTAATTCAAATTAATTAATTAATTATCCCTCTATTTATTTATATGGGTTTCATCCAAATAATTAATTACTTGAATCATATTCAAATAAATTAATTATCCGTGTTAT[G]AAGTTATTGTTTGAATCTTATTCAAATAAACTTTATAATAAATCATGTAATCAATTGTATCAAACACAATTAATATTTTCTCCCATAAATTTGAAC…	G/A
CG_Chr04	8889627	T	T	8|8	C	12|12	C	7|7	C	4|4	C	11|11	Intergenic				ATTTTAAATTAAATATTTATCCAAATAGTACCTCATATTAAATGGTTTAAATATTTATTTTCTACAAAATCTTTAATTTGAATCTCATTCAAATTAAATAATTAATTATTTAAATCTAATTCAAATTAATTAATTAATTATCCCTCTATTTATTTATATGGGTTTCATCCAAATAATTAATTACTTGAATCATATTCAAATAAATTAATTATCCGTGTTATGAAGTTATTGTTTGAATCTTATTCAAATAAACTTTATAATAAATCATGTAATCAATTGTATCAAACACAATTAATATTT[T]CTCCCATAAATTTGAACATTTCAAATTTTTCTTTCAACATAGTTGATCCTTGTTGATCCGTGGTGAGCTAGCAAGGGGACCTTATGGACCTACAGA…	T/C
CG_Chr04	8889631	C	C	9|9	T	10|10	T	9|9	T	4|4	T	11|11	Intergenic				TAAATTAAATATTTATCCAAATAGTACCTCATATTAAATGGTTTAAATATTTATTTTCTACAAAATCTTTAATTTGAATCTCATTCAAATTAAATAATTAATTATTTAAATCTAATTCAAATTAATTAATTAATTATCCCTCTATTTATTTATATGGGTTTCATCCAAATAATTAATTACTTGAATCATATTCAAATAAATTAATTATCCGTGTTATGAAGTTATTGTTTGAATCTTATTCAAATAAACTTTATAATAAATCATGTAATCAATTGTATCAAACACAATTAATATTTTCTC[C]CATAAATTTGAACATTTCAAATTTTTCTTTCAACATAGTTGATCCTTGTTGATCCGTGGTGAGCTAGCAAGGGGACCTTATGGACCTACAGATTAT…	C/T
CG_Chr04	8889733	C	C	14|14	T	5|5	T	15|15	T	8|8	T	11|11	Intergenic				TATTTAAATCTAATTCAAATTAATTAATTAATTATCCCTCTATTTATTTATATGGGTTTCATCCAAATAATTAATTACTTGAATCATATTCAAATAAATTAATTATCCGTGTTATGAAGTTATTGTTTGAATCTTATTCAAATAAACTTTATAATAAATCATGTAATCAATTGTATCAAACACAATTAATATTTTCTCCCATAAATTTGAACATTTCAAATTTTTCTTTCAACATAGTTGATCCTTGTTGATCCGTGGTGAGCTAGCAAGGGGACCTTATGGACCTACAGATTATAAGCT[C]CAATTATCCAAGATAGATTAATTAAACTCTTTAATTAAATTATCCTTCATTCATTAACTACAGAGCAAACCATTATAGACCCGTAGTTGAACTCTT…	C/T
CG_Chr04	8889806	T	T	9|9	C	8|8	C	6|6	C	7|7	C	11|11	Intergenic				ATTACTTGAATCATATTCAAATAAATTAATTATCCGTGTTATGAAGTTATTGTTTGAATCTTATTCAAATAAACTTTATAATAAATCATGTAATCAATTGTATCAAACACAATTAATATTTTCTCCCATAAATTTGAACATTTCAAATTTTTCTTTCAACATAGTTGATCCTTGTTGATCCGTGGTGAGCTAGCAAGGGGACCTTATGGACCTACAGATTATAAGCTCCAATTATCCAAGATAGATTAATTAAACTCTTTAATTAAATTATCCTTCATTCATTAACTACAGAGCAAACCA[T]TATAGACCCGTAGTTGAACTCTTATGCACTGCAGGACAAGTTGAGTCCATGGATATAATAAGTATAAGCAAGTCGATCTTGAAGGGGATTGAATCC…	T/C
CG_Chr04	8890174	G	G	18|18	A	10|10	A	8|8	A	7|7	A	13|13	Intergenic				GCAAGTCGATCTTGAAGGGGATTGAATCCCGACAGAAGCGTGTGATCGTGTTCTTTGATTTATTGAAAGAATTAAAAATATGATAACTTGTAGAAATACAAGTTATTATAGCCTTTCTCTTAGAAAAATAGAGATTAAATAGAGAATTATGCGGTAGTATTAGTTAAATTCTATTGATAAATCTTCCTATGCATTCTACTATTGTAAATTGATGAAGATAATTATTTTATAACTTTTTGAGCCTAAAACGCATGTTTTAACGCAGGAACGCGAGCAACATATAGATGCGTTGGCAACTTC[G]TAATGCAGGACTATGCGCTGGCAACCTGTGGACGCGTTGACATCCGCTCAACGCAAGATGTTGCGTTAGAACATATGGATGCATTGACAAAAGTGA…	G/A
CG_Chr04	8890235	T	T	16|16	A	8|8	A	4|4	A	4|4	A	13|13	Intergenic				ATTGAAAGAATTAAAAATATGATAACTTGTAGAAATACAAGTTATTATAGCCTTTCTCTTAGAAAAATAGAGATTAAATAGAGAATTATGCGGTAGTATTAGTTAAATTCTATTGATAAATCTTCCTATGCATTCTACTATTGTAAATTGATGAAGATAATTATTTTATAACTTTTTGAGCCTAAAACGCATGTTTTAACGCAGGAACGCGAGCAACATATAGATGCGTTGGCAACTTCGTAATGCAGGACTATGCGCTGGCAACCTGTGGACGCGTTGACATCCGCTCAACGCAAGATG[T]TGCGTTAGAACATATGGATGCATTGACAAAAGTGAACGCATGAACCCAAATTCTCCATGGACGCATAACGACAAGAAACGCAAGGCAGCGGAAAAT…	T/A
CG_Chr04	8890407	C	C	13|13	T	7|7	T	4|4	T	4|4	T	12|12	Intergenic				TTTTTGAGCCTAAAACGCATGTTTTAACGCAGGAACGCGAGCAACATATAGATGCGTTGGCAACTTCGTAATGCAGGACTATGCGCTGGCAACCTGTGGACGCGTTGACATCCGCTCAACGCAAGATGTTGCGTTAGAACATATGGATGCATTGACAAAAGTGAACGCATGAACCCAAATTCTCCATGGACGCATAACGACAAGAAACGCAAGGCAGCGGAAAATCAGATCAGAATCTTGAGAGATTGTCGGAAGATTGACATGCATGATCTGTGGCTAAAGTGGTGGATCTAAATTGAA[C]CGAGAATTACACAATTAGGCGAGATAGACGCACGACATCAATTGCGCCTCCAATCACGTAGATTTGCCACTGATTACGAACGCAGCGTCTATAAAA…	C/T
CG_Chr04	8890577	A	A	17|17	G	8|8	G	5|5	G	5|5	G	15|15	Intergenic				GAACCCAAATTCTCCATGGACGCATAACGACAAGAAACGCAAGGCAGCGGAAAATCAGATCAGAATCTTGAGAGATTGTCGGAAGATTGACATGCATGATCTGTGGCTAAAGTGGTGGATCTAAATTGAACCGAGAATTACACAATTAGGCGAGATAGACGCACGACATCAATTGCGCCTCCAATCACGTAGATTTGCCACTGATTACGAACGCAGCGTCTATAAAAGAGCATACCTGCAAGATGAAAAAGGGTTGTTGATTCTTGGAAGAATTCCTAAGTGACAGCAGAGTTCTCTCTA[A]AAAACAACCGGAGACGAATAGCTCGAGAGAGAAGAGTCTTCCCTCCGCCTGACCACTTCATAGCAGAACCTCATGCTTCCATTCCGGCGACTCAAG…	A/G
CG_Chr04	8891085	G	G	11|11	A	9|9	A	14|14	A	8|8	A	11|11	Intergenic				TGTCTATCCATTTCTCTACACTTTCCGCTTATTACTTTGAATCCATGAGTAACTAATCCTTCAAGGGTCACGGGTTCGTTAGCATCTAAATAAGAACCATAGTGTAACTATTGCATCTTGTCAATTGCAATCTTAATCCGATGCTTATGTCCATCTAGCTAATCGATATAAGTAGTAATAATCAGACTGCTCGAGAGGGTAAGTGATTGTGGAACTCAATTGACAAGGCCAAGAAGTGTTACTTGTCTATAGGAATAACCTTGGTACTTAATACTCTCCTATGCAGTATAGACATATAAC[G]CCTAGCGGCTGACAACCGGGAGAAAAGTCGCAAGTATGAATAGAATATCACCATGCGTTTCTGATTTTAGATGTTAACCAACCCGAACCCTGTTTT…	G/A
CG_Chr04	8891482	C	C	16|16	T	10|10	T	11|11	T	8|8	T	11|11	Intergenic				TACCCATTCACATAAATCATTAGCTGACTTTGTTGTGTCGCATACCTTACCATCTACCACATTTTAGTCTAGTGTACCTGTTATCGCTTTCTTTAGTTAGACGCATCCCATCTTGAATATTTTAGGTTACCACTTCAACTCTAATAATCCAATTAATTATAGAATCAGCATAGTCCCTGTGTTCGACCTCGGACTCACCGAGAAAACATATTTCTTTGCTTGTACTTGGGTAAAGGATAGGAAAACTTGACAGATCACAAATGCATAACATTAAGCCTGTTCAATGCATAGTATGTTAAA[C]GCATAGTAAGCTTAATAACAATAGACAGACGCAGCAGCGAGTCTTTGAACTATAAATCTATTGCGTCCACAACAAGTTTTTGGCGCCGTTGCCGGG…	C/T
CG_Chr04	8891789	T	T	13|13	C	8|8	C	6|6	C	4|4	C	7|7	Intergenic				TAAGCTTAATAACAATAGACAGACGCAGCAGCGAGTCTTTGAACTATAAATCTATTGCGTCCACAACAAGTTTTTGGCGCCGTTGCCGGGGACTTGAGATCTGTCGTCAACAAGTTTTTGGTGCCATTTGTAAGCACTGGTTTGCGTTGCCAAGAATTGAGGCACGGCCATGCGTTTGTGGCTATGCGTCTCAAAGGGAGAAGTGGCCGAGAGCAAGGGCAAAGTAAAACTTCGACTGAGTATTGACTAAGTTTATGTGTTTGTGGTTAACTTATGGAAGTTAGTGAGCGGAAGTAGATA[T]TGCATTGATAAATAAGTAGTCTTGAAGGGGAGAGAAACGCACTTGAACCATGCGTCCAAGTCACTTTGCGTTGAGGACAGGATGGTGTTGAAGTTG…	T/C
CG_Chr04	8896160	T	T	10|10	C	12|12	C	6|6	C	4|4	C	11|11	Intergenic				TAACTGCTAGTGTTGAATGGACGGATTTTTCTAAATTAGTGGAAGCAGCTATGCGAGTGGAGAGGAGTTTGATGGAGAAGAAGATGGAACGTGATTCATTTAGAAGTGGACGTGCAGTCCACTCATCTGGTGTTACCCCGGGACAGTTACGGAAGGAGATTTGTTCCTGGCGTGTTCAAAGGAGGAAATTTTAAAACTAAATCGAGTGGACAGACTGCTTTTAAAACCAGCACTAGTGGAGGAACACGGGGGCAGGGACCAAGGAATGTTGGTGGTCCAGCACAGTCTGTAGAAGGTTCT[T]GAAGTGGGCGACCTGGTGAGTCCACAGCCAGCTCTACACAGAAACCATTGTGTCCCACCTGCAGGAAATATCATTGGGGACAATGTAGAGCCAATG…	T/C
CG_Chr04	8896274	C	C	10|10	T	3|3	T	8|8	T	4|4	T	15|15	Intergenic				CAGTCCACTCATCTGGTGTTACCCCGGGACAGTTACGGAAGGAGATTTGTTCCTGGCGTGTTCAAAGGAGGAAATTTTAAAACTAAATCGAGTGGACAGACTGCTTTTAAAACCAGCACTAGTGGAGGAACACGGGGGCAGGGACCAAGGAATGTTGGTGGTCCAGCACAGTCTGTAGAAGGTTCTTGAAGTGGGCGACCTGGTGAGTCCACAGCCAGCTCTACACAGAAACCATTGTGTCCCACCTGCAGGAAATATCATTGGGGACAATGTAGAGCCAATGCATGTTATAACTGTGGA[C]AGACTCGCCATTTTAAACGTGAATGCCCTCAATTGATGCAAGAAGACAAATCTGAACAGAAAGCTGTATCACATGTGGTGGGCCAGCCACAAAGAG…	C/T
CG_Chr04	8896281	G	G	9|9	A	3|3	A	8|8	A	5|5	A	14|14	Intergenic				CTCATCTGGTGTTACCCCGGGACAGTTACGGAAGGAGATTTGTTCCTGGCGTGTTCAAAGGAGGAAATTTTAAAACTAAATCGAGTGGACAGACTGCTTTTAAAACCAGCACTAGTGGAGGAACACGGGGGCAGGGACCAAGGAATGTTGGTGGTCCAGCACAGTCTGTAGAAGGTTCTTGAAGTGGGCGACCTGGTGAGTCCACAGCCAGCTCTACACAGAAACCATTGTGTCCCACCTGCAGGAAATATCATTGGGGACAATGTAGAGCCAATGCATGTTATAACTGTGGACAGACTC[G]CCATTTTAAACGTGAATGCCCTCAATTGATGCAAGAAGACAAATCTGAACAGAAAGCTGTATCACATGTGGTGGGCCAGCCACAAAGAGTTGCTGG…	G/A
CG_Chr04	8896852	A	A	7|7	G	10|10	G	5|5	G	3|3	G	12|12	Intergenic				TACGCATTCTTTTATTGCTAAAATGTTTGTTAAAAAGATAAATAGTGTAATAGAACCATTATCTGAGGAATTGTCTGTTTACACTCCTATTGGTGATATGTTGATAGCTCGTGAAGTGTATAAAGATTGTATGATAGAGTTGGATGGTATGGTTATGACGACCAATTTAATATCCTTGGACATTCAGGAATTTGATGTGATACTAGGGATGGACTTCTTATCTAAATATCATGCAAACTATGGATTGTTTTCAAAAAGAAGTAGTGTTTAAAAGATTTGATGGAACTGGGGTTATTTTCA[A]AGGAGACAAGAAAATTCTTTCTACCTGTGTAATATCTGCAGTTAAGGCCAGGAAGTTATTGAGCAAGGGTTGTTCAGCATACCTTGCTTATGTGAT…	A/G
CG_Chr04	8897987	G	G	12|12	A	4|4	A	6|6	A	6|6	A	7|7	Intergenic				GTAGTGTCGGCTGAAGGGGTAAGTGTAGACCCGCAGAAAATAGAGGTTATAGTTAATTGGGAAAGACCTACTAATGTCACGGAAGTTCGTAGTTTTCTGGGATTAGCGGGTTATTATCGCCGGTTTGTTGAAGGATTTTCAAAGATAGCATTACCCCTATCAAGCCTAACCAAAAAGGAAGCTAAGTTTGAATGGACAAGTGATTGTGAGCAAAGTTTCCAAAGGCTGAAGGAAAGATTAGTGTCTGTGCCCATACTAACATTACCTACCCCTTGAGTGGAGTTTGAAGTATACTGTAAT[G]CGTCGCGGCAGGGGCTAGGAAGTGTACTCATGCAGAGAGGAAAGGTGATTGCCTATGCGTCTAGGCAGCTGAGGAAGCACGAAGGTAACTATCCGA…	G/A
CG_Chr04	8898256	C	C	10|10	T	4|4	T	7|7	T	6|6	T	10|10	Intergenic				CCCTTGAGTGGAGTTTGAAGTATACTGTAATGCGTCGCGGCAGGGGCTAGGAAGTGTACTCATGCAGAGAGGAAAGGTGATTGCCTATGCGTCTAGGCAGCTGAGGAAGCACGAAGGTAACTATCCGACGCATGATCTAGAGTTAGCCGCAGTCGTGCTGGCCTTGAAAATTTGGCGACATTATTTATACGGAGAGAGGTGTCGCATTCTGTCTGATCACAAAAGTTTGAAATATATTTTTGATCAAAAGGAATTAAACTTGCGGCAGAGAAGATGGATGGATTAATTAAGGACTATGAT[C]GCTCTATAGAATACCATCCAGGAAAAGCCAATGTGGTGGCCGACGCATTGAGCAGAAAATCAAGACAAGGCAAGGTTTTGTTAAACGCTATCAATG…	C/T
CG_Chr04	8898560	T	T	17|17	C	8|8	C	4|4	C	3|3	C	6|6	Intergenic				CTATAGAATACCATCCAGGAAAAGCCAATGTGGTGGCCGACGCATTGAGCAGAAAATCAAGACAAGGCAAGGTTTTGTTAAACGCTATCAATGCGAAATTAACAACAGAACTTAGACGGTCAAACGCATCCTCATCAGTGGACGCTTTAGGGGGGCTATTTGCACACTTCCATCTAAGACCTACCTTGACAGAAGAAATTATTAATAAACAGAGAGAAGACGCAGTACTTAAGAGAATAGTAGAAGAGGTGAAACTTGAGAAAAGAGAGGATTTTGAAGTCAGAAGTGATGGGACCTTGT[T]AAAACAAGGAAGATTGTGCGTTCCCAATGACGCATCCTTGAAAAACGCCATATTAGAAGAAGCCCATAGTTCTGCCTATGCGTTGCACCCCGGTAG…	T/C
CG_Chr04	8898884	A	A	12|12	G	10|11	G	4|4	G	4|4	G	10|10	Intergenic				CCAATGACGCATCCTTGAAAAACGCCATATTAGAAGAAGCCCATAGTTCTGCCTATGCGTTGCACCCCGGTAGTACCAAAATGTACAGAACTTTGAAAGGATACTACTGATGGCCGGGCATGAAACGAGAAATTGCAAAATGTGTGGCAAAATGCTTGGTATGTCAACAAGTTAAACCAGAGAGACAACGACCCGGTGGACTCTTGAGACCACTTCCAATACCTGAATGGAAATGGGAACACGTTACAATGGATTTCTTATTCGGACTTCCTAGAACCCCTGGAGGTTATGATGGAATTT[A]GGTGATAGTTGATAGACTTACTAAAACTGCCAAATTTCTTCCAGTTAAAGCAACTTCAACCTTGGATCAGTTGGCTAAATTGTATATTGATAGAGT…	A/G
CG_Chr04	8899856	T	T	14|14	C	8|8	C	8|8	C	6|6	C	15|15	Intergenic				TGGAACGCATAGGGCCTTTAGCTTATCGTTTAGCATTGCCCACGGAATTGTCCAAAGTACACGATGTGTTCCATGTCTCTCTATTGAGGAAGTATATTCCCGATCCTACACATGTTTTAGAAACGCAACCTATTCAAGTGAATGAAGACTTAACCTATGAAGAAGAGCCTGTGCAAATTCTTGACCGCAAAGAGCAAGTGTTAAGAACAAAAACAATACCACTCGTGAAGGTATTGTGGAGAAACCATCAAGTCGAAGAAGCAACATGGGAAAGTGAAGAACAAATGAAAATCAAGTACC[T]TCATCTTTTCTTACTATAATCCTACTTGAATTTCGAGGACGAAATTCTTAAAAGGGGGGTAAGGAATTGTAAGCACTGGTTTGCGTTGCCAAGAAT…	T/C
CG_Chr04	8900548	T	T	14|14	C	6|6	C	6|6	C	5|5	C	12|12	Intergenic				ACACATCGAAAGTAGAATTTCAAGATGGAAAGGAATGCGTTCAAAATAGGAGGCGTGTGAGGACAACCACTATGCGTTAGAAGAGGAGAACCCTGCGATAGTCTGCAGAGGAAATACGTAAGTAGCAGCCTAAGTCCTGGTGTTGATAAGGTTAGGTCGGCAGTATAAATAGCTGGATTAATTAAATGTTTAATCATTTTAAGGATAATTCGAGAGCTTAAGTCGGTTCTACTCTTTAGATAAACTCCAGAAGAAGATTAAGGAGGGTGTTCTTGAGGATTCCGGACGAAGTTTGATTCA[T]ATCGAAGCTGGAAACGAAGATGGAACAGGGGAATGACCGAAGCTACTTAGTTTGGTTGAGCAGTGACTGATATTCGGGACAGAACGTGAGGAATAA…	T/C
CG_Chr04	8900564	G	G	19|19	A	7|7	A	7|7	A	4|4	A	13|13	Intergenic				ATTTCAAGATGGAAAGGAATGCGTTCAAAATAGGAGGCGTGTGAGGACAACCACTATGCGTTAGAAGAGGAGAACCCTGCGATAGTCTGCAGAGGAAATACGTAAGTAGCAGCCTAAGTCCTGGTGTTGATAAGGTTAGGTCGGCAGTATAAATAGCTGGATTAATTAAATGTTTAATCATTTTAAGGATAATTCGAGAGCTTAAGTCGGTTCTACTCTTTAGATAAACTCCAGAAGAAGATTAAGGAGGGTGTTCTTGAGGATTCCGGACGAAGTTTGATTCATATCGAAGCTGGAAAC[G]AAGATGGAACAGGGGAATGACCGAAGCTACTTAGTTTGGTTGAGCAGTGACTGATATTCGGGACAGAACGTGAGGAATAAACTGAGATTAGAGCTG…	G/A
CG_Chr04	8900952	C	C	15|15	G	5|5	G	3|3	G	4|4	G	9|9	Intergenic				TTAGAGCTGAAAATTTAAGGTTAGTAAGTTAATGCAATTCCTAACAACTTTTGTAAAGGATGGTGTTGCTGAAATCGAAGTTTTACTATGTGAATCCTTAGGAAATCAGTGATTACAAGATTGTCTCGCAATCCGGAACAGCAGGAGGTAATTTCGGAATATCGCGAGAATGAGAAAGAGCTAAACCCTGAAATTTTAAGGTAAACTTTAGAACGTGATTTCCTATAAGTATGCAGAAGGGAAGAAACTCTGAATCTGTATGGGAATGTGGTTTTTCATAGGTTGAAGTAAGGACGAGAA[C]AAAGGAAGGAGTACAGTGCAGAGTGTCGTTGGAAAAATCAAGTATCGGCACACTGTCTAAGAATTTGCAGCGAGACGGGTAACACTGAGACGCAAA…	C/G
CG_Chr04	8901031	G	G	22|22	A	8|8	A	6|6	A	4|4	A	13|13	Intergenic				GTTTTACTATGTGAATCCTTAGGAAATCAGTGATTACAAGATTGTCTCGCAATCCGGAACAGCAGGAGGTAATTTCGGAATATCGCGAGAATGAGAAAGAGCTAAACCCTGAAATTTTAAGGTAAACTTTAGAACGTGATTTCCTATAAGTATGCAGAAGGGAAGAAACTCTGAATCTGTATGGGAATGTGGTTTTTCATAGGTTGAAGTAAGGACGAGAACAAAGGAAGGAGTACAGTGCAGAGTGTCGTTGGAAAAATCAAGTATCGGCACACTGTCTAAGAATTTGCAGCGAGACGG[G]TAACACTGAGACGCAAAGGAGCTTTCCGTCTCACAAGTGTCGCTAGATAATGCTGAGTATCGTTGCTCAGGTAGGTAACGCTGGTGCTGTTTTATC…	G/A
CG_Chr04	8901058	C	C	22|22	T	5|5	T	9|9	T	4|4	T	15|15	Intergenic				CAGTGATTACAAGATTGTCTCGCAATCCGGAACAGCAGGAGGTAATTTCGGAATATCGCGAGAATGAGAAAGAGCTAAACCCTGAAATTTTAAGGTAAACTTTAGAACGTGATTTCCTATAAGTATGCAGAAGGGAAGAAACTCTGAATCTGTATGGGAATGTGGTTTTTCATAGGTTGAAGTAAGGACGAGAACAAAGGAAGGAGTACAGTGCAGAGTGTCGTTGGAAAAATCAAGTATCGGCACACTGTCTAAGAATTTGCAGCGAGACGGGTAACACTGAGACGCAAAGGAGCTTTC[C]GTCTCACAAGTGTCGCTAGATAATGCTGAGTATCGTTGCTCAGGTAGGTAACGCTGGTGCTGTTTTATCAAGTATCGCTAGCAACTGTGCTGTTCT…	C/T
CG_Chr04	8902048	G	G	13|13	C	8|8	C	4|4	C	3|3	C	7|7	Intergenic				GTTGGGTGCGTAGAAGCATTGCTCCGCCTCAACTAAGGGAAAAGTTTGAAAACTACTTGAGGTCGATAAATTTCTTGAAAAACACTTTGATGTGATTTTTAGTATCAATTTATGAGAATGATGAATTTCTTGAAAAGCATGTTACATCTGAATAAATGTTAAACTCTGATTTACTCATTATACGAAACATGCCTGTTTTAATGAATGCCGTTTTATAAAGATTTGTCACTCACTAGGCTATTAGCTTACGTTTTTCGATGTTTTCTTTTTCCCTCCCCAGGTAGCAAGGACGTTCCTAGT[G]CTTCGCCTAATACAGCTCATCCTGCCTAAGCCCCGAACATCAAGATTTAGTGAAATTTGGGAGTTGTATGTTGAATATACTTATGTGAATGGCATG…	G/C
CG_Chr04	8902611	C	C	22|22	G	9|9	G	7|7	G	3|3	G	15|15	Intergenic				AATGTAAGTGCAGGAAAAGTTAGGACAATATGCGTCACAAGAGGGGTGATGTTTATTGTCTTCACACTTCCCCTTAGGTTAGGTGGGTAATCTGGGAGGGGGTGTGACACCGTTGCCGGGGACTTGAGATTTGTCGTCAATAAAATACAAAGAGTAAAGAAAAGGTTAAGCATCATACCTTTACTGATCTATAATTTCATCAAAATCTCTCCTCGAACCGATACCTTTCTCCTTGTAGTCTTCCTTTTCAAGAGATCTTCCTTGCTATGACTCTGGCAAGGATATGGTTTGTGGGAACCA[C]TTCTTGAAATAATAGAGGGAATGGGAATAAGGACTTTTTTAGAACTTTTTTAAGATAATTGAGAGAATTTCTAGAGGAAGACTTTTAGAGTAATCG…	C/G
CG_Chr04	8902744	A	A	14|14	G	9|9	G	7|7	G	8|8	G	9|9	Intergenic				TCGTCAATAAAATACAAAGAGTAAAGAAAAGGTTAAGCATCATACCTTTACTGATCTATAATTTCATCAAAATCTCTCCTCGAACCGATACCTTTCTCCTTGTAGTCTTCCTTTTCAAGAGATCTTCCTTGCTATGACTCTGGCAAGGATATGGTTTGTGGGAACCACTTCTTGAAATAATAGAGGGAATGGGAATAAGGACTTTTTTAGAACTTTTTTAAGATAATTGAGAGAATTTCTAGAGGAAGACTTTTAGAGTAATCGTAGAGATTATTCTTCTAGAAATGTGTTTTCTATAAG[A]GATCCCAAGGGCCCTATTTATAGAAGTCTGTGGGTTACTTCTAATAACCCTCTGCAAATATTTTAAATTAAATATTTAATAATATCCAATATTAAT…	A/G
CG_Chr04	8902972	G	G	19|19	C	5|5	C	6|6	C	4|4	C	11|11	Intergenic				GAGAGAATTTCTAGAGGAAGACTTTTAGAGTAATCGTAGAGATTATTCTTCTAGAAATGTGTTTTCTATAAGAGATCCCAAGGGCCCTATTTATAGAAGTCTGTGGGTTACTTCTAATAACCCTCTGCAAATATTTTAAATTAAATATTTAATAATATCCAATATTAATAAATATTTATCCAAATAATATCTCATATTAAATTGTTTAAAATATTTAAATCTTATTTAAATATTTATTTTCTGCAGAATCTTTAATTTGAATCTCATCCAAATTAAATAATTAATTATTTGAATCAAATT[G]AAATTAATTAATTAATTCTCCCTCTATTTATTTATGTAGATTTCATCCAAATAACTAATTAATTATTTGAATCATATCCAAATAAATTAATTCTCC…	G/C
CG_Chr04	8903150	A	A	19|19	G	6|6	G	7|7	G	7|7	G	12|12	Intergenic				TCCAAATAATATCTCATATTAAATTGTTTAAAATATTTAAATCTTATTTAAATATTTATTTTCTGCAGAATCTTTAATTTGAATCTCATCCAAATTAAATAATTAATTATTTGAATCAAATTGAAATTAATTAATTAATTCTCCCTCTATTTATTTATGTAGATTTCATCCAAATAACTAATTAATTATTTGAATCATATCCAAATAAATTAATTCTCCATATTATAAAGTTATAGTTTGAATCTTATTCAAATAACTTCGGTCAGAATGGTTTGTGGATTACGAACAGCTATAATGGCT[A]AACCTAATAAGATAGCAAATACAATTAGTATTTTACCTCATAAATTTGAACATTTCAAATTTTTCTTTCAACATAGTTGATCCTTGTTGGTCCGTG…	A/G
CG_Chr04	8903510	G	G	11|11	A	9|9	A	9|9	A	12|12	A	11|11	Intergenic				TTTTTCTTTCAACATAGTTGATCCTTGTTGGTCCGTGGTGAGCTAGCAAGAGGACGTTACGGACCAACATATTATAAGCTCCAATGATCCAAGATTAATTAATTAAACTCTTTAATTAAATTAATCTTCATTCATTAACTACAGGGTTGTTGGGTTGTATGTTCTAAAAACTCGTAGTTTTAGTAAATAAATGAATTTTAGTACATATGAAGTTATTCAAGTAAATTAATTATTTATTAACTCTAAATCCAATTAAACTACGAACCCTTGGCTATTATCATGAGTACTTGGACTTTATGT[G]GAGACATAAACAAGATCAAGTTCGAGTAAGTAGCCTAAATAAGTCTATAGTACATGGATCAAGTTGGGTACCTCTTCCTAGAGACACTATTGAATA…	G/A
CG_Chr04	8903657	A	A	12|12	G	9|9	G	8|8	G	5|5	G	17|17	Intergenic				TGTTGGGTTGTATGTTCTAAAAACTCGTAGTTTTAGTAAATAAATGAATTTTAGTACATATGAAGTTATTCAAGTAAATTAATTATTTATTAACTCTAAATCCAATTAAACTACGAACCCTTGGCTATTATCATGAGTACTTGGACTTTATGTGGAGACATAAACAAGATCAAGTTCGAGTAAGTAGCCTAAATAAGTCTATAGTACATGGATCAAGTTGGGTACCTCTTCCTAGAGACACTATTGAATACGGCCCACTTCATGATTGTTACAAATGTTGTAAGGTGTCATAAATGAAAT[A]ATCTTATTCTGCATAATAAGATTGTGTAAGACTGACTCTGAAATAATCACTGTTACGTATTAACACCATTTACGATTAACATGATTAATTTCACTT…	A/G
CG_Chr04	8904063	T	T	13|13	C	9|9	C	7|7	C	5|5	C	7|7	Intergenic				CTAGATAACTTGATCTGAATCTTGAGCTATCTATGAATTCCTATTTATTCAGAATTATCCCTTGATCTACGTAGGTGAGAGTAAGCTCAATAGCGTTGCTTAACATTCCTCCCATTTTAGGGATAAGATGGGGTAGATAGCTGGTGTCACACCCCCTCCCGGATTATTCTCCCTAACCCGAAAGGAGATGTGAAGACAACAACCTTGACTCTCTGTAAGGTTCACTGTCTAACCACTATCACCAAGGACGACCCAGGCGAGGTTCTTGCATAGGCAAAGCATCCCAAACTCGCTTGCTAC[T]TGGAAAATTAGAAAAAATATGGGAAAGCGTGAGCTAAAGCCCCGTTAGTGACTAGTTTTGTAAAACGAACTTTTGTTTGAAAACAGACATGTTACA…	T/C
CG_Chr04	8904338	G	G	12|12	A	8|8	A	6|6	A	4|4	A	8|8	Intergenic				AAAGCATCCCAAACTCGCTTGCTACTTGGAAAATTAGAAAAAATATGGGAAAGCGTGAGCTAAAGCCCCGTTAGTGACTAGTTTTGTAAAACGAACTTTTGTTTGAAAACAGACATGTTACATTTGTACACATAAAACAAGGATTTAACATAATAATTCAGTAGAAACATATTTTTCGATAACTCTATCAAATCTCATAGATCCGTTCCAAATCGTATAGAATAGTTCTAGAATAATTAGATAGAAAACCCATTTGGTTTCTCAATCTTTTCCCTTAGTTGAGGCGAAGCAAGACTCAAC[G]CTCTCAACGTCGAAAACAACCTTAGTTGGGGTGGAGCAAGACTTAACACACCCAACGTCGAAATTAACTCTAGCTCGATGCAGAGCAAAACTCAAT…	G/A
CG_Chr04	8904458	G	G	10|10	A	9|9	A	7|7	A	4|4	A	10|10	Intergenic				CATTTGTACACATAAAACAAGGATTTAACATAATAATTCAGTAGAAACATATTTTTCGATAACTCTATCAAATCTCATAGATCCGTTCCAAATCGTATAGAATAGTTCTAGAATAATTAGATAGAAAACCCATTTGGTTTCTCAATCTTTTCCCTTAGTTGAGGCGAAGCAAGACTCAACGCTCTCAACGTCGAAAACAACCTTAGTTGGGGTGGAGCAAGACTTAACACACCCAACGTCGAAATTAACTCTAGCTCGATGCAGAGCAAAACTCAATGCACCGGCAATATCAACCTCTAT[G]TGCACAGAGAAACATGGCGGGTTGCCCAAGTACCTTCTCTATGTCCTTTAGTATTAGGTCCCGGGAAAACTCACGTGCCTTCTTATGTCCTTCAGC…	G/A
CG_Chr04	8904485	C	C	12|12	T	4|4	T	6|6	T	3|3	T	9|9	Intergenic				ACATAATAATTCAGTAGAAACATATTTTTCGATAACTCTATCAAATCTCATAGATCCGTTCCAAATCGTATAGAATAGTTCTAGAATAATTAGATAGAAAACCCATTTGGTTTCTCAATCTTTTCCCTTAGTTGAGGCGAAGCAAGACTCAACGCTCTCAACGTCGAAAACAACCTTAGTTGGGGTGGAGCAAGACTTAACACACCCAACGTCGAAATTAACTCTAGCTCGATGCAGAGCAAAACTCAATGCACCGGCAATATCAACCTCTATGTGCACAGAGAAACATGGCGGGTTGCC[C]AAGTACCTTCTCTATGTCCTTTAGTATTAGGTCCCGGGAAAACTCACGTGCCTTCTTATGTCCTTCAGCACTGAGCCTCCTCTAAATCATTTAGAT…	C/T
CG_Chr04	8904497	C	C	12|12	T	5|5	T	3|3	T	4|4	T	9|9	Intergenic				AGTAGAAACATATTTTTCGATAACTCTATCAAATCTCATAGATCCGTTCCAAATCGTATAGAATAGTTCTAGAATAATTAGATAGAAAACCCATTTGGTTTCTCAATCTTTTCCCTTAGTTGAGGCGAAGCAAGACTCAACGCTCTCAACGTCGAAAACAACCTTAGTTGGGGTGGAGCAAGACTTAACACACCCAACGTCGAAATTAACTCTAGCTCGATGCAGAGCAAAACTCAATGCACCGGCAATATCAACCTCTATGTGCACAGAGAAACATGGCGGGTTGCCCAAGTACCTTCT[C]TATGTCCTTTAGTATTAGGTCCCGGGAAAACTCACGTGCCTTCTTATGTCCTTCAGCACTGAGCCTCCTCTAAATCATTTAGATAGTTCATATGAA…	C/T
CG_Chr04	8904556	C	C	13|13	T	8|8	T	3|3	T	5|5	T	7|7	Intergenic				AGAATAGTTCTAGAATAATTAGATAGAAAACCCATTTGGTTTCTCAATCTTTTCCCTTAGTTGAGGCGAAGCAAGACTCAACGCTCTCAACGTCGAAAACAACCTTAGTTGGGGTGGAGCAAGACTTAACACACCCAACGTCGAAATTAACTCTAGCTCGATGCAGAGCAAAACTCAATGCACCGGCAATATCAACCTCTATGTGCACAGAGAAACATGGCGGGTTGCCCAAGTACCTTCTCTATGTCCTTTAGTATTAGGTCCCGGGAAAACTCACGTGCCTTCTTATGTCCTTCAGCA[C]TGAGCCTCCTCTAAATCATTTAGATAGTTCATATGAAAATCTTTTCATAGAAAATCAGACAGATCTTTAATCAATAACATTTCATAATTATGCTTT…	C/T
CG_Chr04	8904731	G	G	16|16	A	10|10	A	7|7	A	6|6	A	5|5	Intergenic				CAATGCACCGGCAATATCAACCTCTATGTGCACAGAGAAACATGGCGGGTTGCCCAAGTACCTTCTCTATGTCCTTTAGTATTAGGTCCCGGGAAAACTCACGTGCCTTCTTATGTCCTTCAGCACTGAGCCTCCTCTAAATCATTTAGATAGTTCATATGAAAATCTTTTCATAGAAAATCAGACAGATCTTTAATCAATAACATTTCATAATTATGCTTTCCGACACCTTTCAGAAACATATAACATGCCTTGTGAACAATAAAATCAAACATCATGCTTTTCAAAACAATTCATCAC[G]GTGCCATATTTAATCAAAAAAACCGAACTAAACAATTTTAATAAAATCGTTTTTGAAGAAAGAAAGGTGTCGCTCACTAAGTCCTTAGGCCCTGAG…	G/A
CG_Chr04	8904766	A	A	16|16	G	8|8	G	5|5	G	8|8	G	7|7	Intergenic				AGAAACATGGCGGGTTGCCCAAGTACCTTCTCTATGTCCTTTAGTATTAGGTCCCGGGAAAACTCACGTGCCTTCTTATGTCCTTCAGCACTGAGCCTCCTCTAAATCATTTAGATAGTTCATATGAAAATCTTTTCATAGAAAATCAGACAGATCTTTAATCAATAACATTTCATAATTATGCTTTCCGACACCTTTCAGAAACATATAACATGCCTTGTGAACAATAAAATCAAACATCATGCTTTTCAAAACAATTCATCACGGTGCCATATTTAATCAAAAAAACCGAACTAAACA[A]TTTTAATAAAATCGTTTTTGAAGAAAGAAAGGTGTCGCTCACTAAGTCCTTAGGCCCTGAGCGGATTATATGCCTCTCCGAGCTCTTCTTGGCCCG…	A/G
CG_Chr04	8904861	C	C	13|13	T	5|5	T	7|7	T	4|4	T	11|11	Intergenic				CCTCCTCTAAATCATTTAGATAGTTCATATGAAAATCTTTTCATAGAAAATCAGACAGATCTTTAATCAATAACATTTCATAATTATGCTTTCCGACACCTTTCAGAAACATATAACATGCCTTGTGAACAATAAAATCAAACATCATGCTTTTCAAAACAATTCATCACGGTGCCATATTTAATCAAAAAAACCGAACTAAACAATTTTAATAAAATCGTTTTTGAAGAAAGAAAGGTGTCGCTCACTAAGTCCTTAGGCCCTGAGCGGATTATATGCCTCTCCGAGCTCTTCTTGGCC[C]GTAAATACACATTCCTCACGTTACGCTTTCCTTTACACGATCGTTAATTATGCATAATTAAACTCAAATCATGATTCATCACCTAGCCTCCCCTTT…	C/T
CG_Chr04	8905443	G	G	17|17	A	5|5	A	5|5	A	6|6	A	19|19	Intergenic				ATCCCAGCGACACTCGTCTCGCTACCTTTACTTTATGTACTCAGCGATACCCGATAGCAGAGATCTCCTCCTTTCCTTTTTGTTCTACTTCTATCTGTTAAAAGTCATATTTCCAGATAGATTTAGAACTTCTTTCCTTCTACAAACTTGTAGAAAATTGAATTTCTCAGATTACCTCAAACTTTCAAGGCTTAACTCTCCTTCATTTCCCAGCTATTCCAAAATTACTCTGCATTGCTCCAAATTGCATAGAAATTATGTAACCGTTGCTTTTACCTAAAATTTCACATATTTAACTTC[G]ATTCCAACTTTACCATCCTTCATAAGAATTGTTAAGAATTTTGTTAACTTACTGACCTTAAAATTTCAGCCCTAGACTCGATCTTCTCGATTCATT…	G/A
CG_Chr04	8905466	T	T	19|19	C	3|3	C	5|5	C	8|8	C	19|19	Intergenic				ACCTTTACTTTATGTACTCAGCGATACCCGATAGCAGAGATCTCCTCCTTTCCTTTTTGTTCTACTTCTATCTGTTAAAAGTCATATTTCCAGATAGATTTAGAACTTCTTTCCTTCTACAAACTTGTAGAAAATTGAATTTCTCAGATTACCTCAAACTTTCAAGGCTTAACTCTCCTTCATTTCCCAGCTATTCCAAAATTACTCTGCATTGCTCCAAATTGCATAGAAATTATGTAACCGTTGCTTTTACCTAAAATTTCACATATTTAACTTCGATTCCAACTTTACCATCCTTCA[T]AAGAATTGTTAAGAATTTTGTTAACTTACTGACCTTAAAATTTCAGCCCTAGACTCGATCTTCTCGATTCATTCTACTCCAAACATCAGACACCGT…	T/C
CG_Chr04	8905947	C	C	12|12	T	8|8	T	3|3	T	4|4	T	13|13	Intergenic				TACCTTCCCTTGTAGTTCGTTTGAAAAATGGAACCGACTTAAGTTCTCGAAGTGTCTAAAATGATTAAATATTTAATTCACTTACCTATATATATACTGCCAACTTAACCCTCAAAAGCAAGCTGGCATGCAGGGTTCTCATTCTTACTTCAACGCAAAGCACCCATAACACAACCTACTCTAACGCCTTCAGCAATCATCCACACTCAACGCATGGCGCCCTCAACGCCTCCTACCTTCAACGCTTACAACAACCAACTGCACCACTCTGTCTTCGACGCATAGGGACCACTCTGTCTT[C]AACGCATAGGGACTATAATGCATGGCAACCTTACCAAAGCATGGTAAGCCAAGTACGTTTCTTCCCCCGCCAATGATCTACTTCTCCTCCAACGCG…	C/T
CG_Chr04	8906334	T	T	16|16	C	7|7	C	12|12	C	3|3	C	17|17	Intergenic				CTCCAACGCGGAGACTGCTTCAACTCACAACAATCCTTCGTGATTTCACCTTCAACGCATAGCCACAATTTCACTTGCCTCCTCCCAACACTTAGTATTATAAGCCAGTGCTTACATAATGCCCCTAGGTGTTCATTGAAGTTCCCTTTAAGGTTTTAGCTCCATTACTTTCTTTCCTTACTCTCTGCCATACTACCTATGAACCAATTTCTCCACCGCGTACTACTAGGCGTCAATGACTCAAACGCCCACTACTATACGTTTGTACCTTACTGCGTAATACCATGCGTCTGCCTTAAC[T]GCATACTATCATGCGTCCAACTCTCCTTTCTTATGTCCACTCTTAACTACAAATCCTTCTCTTGTACAATCACACTTCTGACAATGCAGTTCATCC…	T/C
CG_Chr04	8906379	A	A	14|14	C	3|3	C	15|15	C	4|4	C	16|16	Intergenic				TCACCTTCAACGCATAGCCACAATTTCACTTGCCTCCTCCCAACACTTAGTATTATAAGCCAGTGCTTACATAATGCCCCTAGGTGTTCATTGAAGTTCCCTTTAAGGTTTTAGCTCCATTACTTTCTTTCCTTACTCTCTGCCATACTACCTATGAACCAATTTCTCCACCGCGTACTACTAGGCGTCAATGACTCAAACGCCCACTACTATACGTTTGTACCTTACTGCGTAATACCATGCGTCTGCCTTAACTGCATACTATCATGCGTCCAACTCTCCTTTCTTATGTCCACTCTT[A]ACTACAAATCCTTCTCTTGTACAATCACACTTCTGACAATGCAGTTCATCCTTGACAACCAAATCCAACTCAAGTTCTTCCTCTATGCGTTTGTCC…	A/C
CG_Chr04	8906636	A	A	9|9	G	8|8	G	10|10	G	3|3	G	13|13	Intergenic				CATACTATCATGCGTCCAACTCTCCTTTCTTATGTCCACTCTTAACTACAAATCCTTCTCTTGTACAATCACACTTCTGACAATGCAGTTCATCCTTGACAACCAAATCCAACTCAAGTTCTTCCTCTATGCGTTTGTCCTTTTGCGTTTACCTTTACTTCATCCTGCGTCCATGACCATCTTCCTATCCTTGAATATTCCTTGATTATCCCTTTATGTGTCCTTGAGTAAATTCCCAAGGTTGTTCATTTAACATTTTCCTTGCACTTAAACTATTTCTCTTAAGATAGATTAGTATGC[A]TCCACCACCTGCCCCAGTCTTTAAGTTTACTTCTCAACCTTCTACTTCACAACACTTGAGAATATCCTACGATAGAAATCTATGCGTTACTCAGTT…	A/G
CG_Chr04	8906685	A	A	11|11	G	12|12	G	9|9	G	7|7	G	14|14	Intergenic				AAATCCTTCTCTTGTACAATCACACTTCTGACAATGCAGTTCATCCTTGACAACCAAATCCAACTCAAGTTCTTCCTCTATGCGTTTGTCCTTTTGCGTTTACCTTTACTTCATCCTGCGTCCATGACCATCTTCCTATCCTTGAATATTCCTTGATTATCCCTTTATGTGTCCTTGAGTAAATTCCCAAGGTTGTTCATTTAACATTTTCCTTGCACTTAAACTATTTCTCTTAAGATAGATTAGTATGCATCCACCACCTGCCCCAGTCTTTAAGTTTACTTCTCAACCTTCTACTTC[A]CAACACTTGAGAATATCCTACGATAGAAATCTATGCGTTACTCAGTTTGCTACAGTATTCTTCCTTTCCGAGACTTGGATCTCTTCCAACACTTCA…	A/G
CG_Chr04	8906795	C	C	12|12	T	14|14	T	15|15	T	7|7	T	14|14	Intergenic				TCATCCTGCGTCCATGACCATCTTCCTATCCTTGAATATTCCTTGATTATCCCTTTATGTGTCCTTGAGTAAATTCCCAAGGTTGTTCATTTAACATTTTCCTTGCACTTAAACTATTTCTCTTAAGATAGATTAGTATGCATCCACCACCTGCCCCAGTCTTTAAGTTTACTTCTCAACCTTCTACTTCACAACACTTGAGAATATCCTACGATAGAAATCTATGCGTTACTCAGTTTGCTACAGTATTCTTCCTTTCCGAGACTTGGATCTCTTCCAACACTTCACAACATAACTTTA[C]TCCTTTCTTGCTTATGCGTCTTACCATCGCCAATGCTTGCAATTTCTTCATAATTACCTCCTATGCGTTTCACTTCTCATTTAAGTTCTCGGGTTA…	C/T
CG_Chr04	8907049	C	C	19|19	T	13|13	T	5|5	T	6|6	T	7|7	Intergenic				CTTTCCGAGACTTGGATCTCTTCCAACACTTCACAACATAACTTTACTCCTTTCTTGCTTATGCGTCTTACCATCGCCAATGCTTGCAATTTCTTCATAATTACCTCCTATGCGTTTCACTTCTCATTTAAGTTCTCGGGTTACTTTCTATGTGTCCACCTTTACCATGTGTTACCTTAGTCCTAACCATGCGTCCAACATGGTCTTTTATTTCTTTTCTTCAGACTCTTCAACGCATCGGTTTTTTAAAAGTTGGATGTGACAGCTGGGGACATAGAATATGCAAGACGGAATTCACTC[C]TACACAACTTAGGGATAGTAGAGAGGTTGTTCTATTAAGTATTGTTCCCAGGACTTAAACAAGGGGCCCCATCCTTTCACTGGCTCGAGAGGGAAT…	C/T
CG_Chr04	8907146	G	G	10|10	A	9|9	A	4|4	A	3|3	A	4|4	Intergenic				TAATTACCTCCTATGCGTTTCACTTCTCATTTAAGTTCTCGGGTTACTTTCTATGTGTCCACCTTTACCATGTGTTACCTTAGTCCTAACCATGCGTCCAACATGGTCTTTTATTTCTTTTCTTCAGACTCTTCAACGCATCGGTTTTTTAAAAGTTGGATGTGACAGCTGGGGACATAGAATATGCAAGACGGAATTCACTCCTACACAACTTAGGGATAGTAGAGAGGTTGTTCTATTAAGTATTGTTCCCAGGACTTAAACAAGGGGCCCCATCCTTTCACTGGCTCGAGAGGGAAT[G]GATTTAGTGATTAGATTCTAAATCAATTATTTATTAGAGGGATGGTGATACTTAAGGAGAAAAGATGTAACTTAGAGGTAAATTGGTTTTTTAGCC…	G/A
CG_Chr04	8907163	T	T	11|11	C	8|8	C	4|4	C	4|4	C	7|7	Intergenic				TTTCACTTCTCATTTAAGTTCTCGGGTTACTTTCTATGTGTCCACCTTTACCATGTGTTACCTTAGTCCTAACCATGCGTCCAACATGGTCTTTTATTTCTTTTCTTCAGACTCTTCAACGCATCGGTTTTTTAAAAGTTGGATGTGACAGCTGGGGACATAGAATATGCAAGACGGAATTCACTCCTACACAACTTAGGGATAGTAGAGAGGTTGTTCTATTAAGTATTGTTCCCAGGACTTAAACAAGGGGCCCCATCCTTTCACTGGCTCGAGAGGGAATGGATTTAGTGATTAGAT[T]CTAAATCAATTATTTATTAGAGGGATGGTGATACTTAAGGAGAAAAGATGTAACTTAGAGGTAAATTGGTTTTTTAGCCTAGCTGAAGTTATGAAC…	T/C
CG_Chr04	8908175	G	G	13|13	A	6|6	A	9|10	A	4|4	A	5|5	Intergenic				TGGTTGTCTTCTTCCCAATTAACCAACAAAGTAACCATTTTGTGTTGTCAAATTTTGATGCAATTGGATTGCATATTATTCTTTAATAAATAGAGATGATTTTGACATAAAAATGATTAAGAATTTTGTGAAATTAAAGGGTTAATTTTGCAAAATTCCATCCATTGTTAATCTTCTTCCCAACCTTCATTCCTTCTCAAATTCACTACAAATTTGGATCCCACCATCCAATCTAAGCCTAGAGAATAGTAGAGAAGACTCTTGTGGTGGTCTATAACCAAGTGGTGCTGAAATTCATCA[G]GAATTGAAGGAGAATTTGGAGCTTCAAGGTTAAGAGTTCTTGAAACTTTGGTTTTTCTTTTTAATTGCATGTTTAATCCTCTAAATTGAGCATCTT…	G/A
CG_Chr04	8908293	A	A	12|12	T	10|10	T	4|4	T	6|6	T	12|12	Intergenic				AAGAATTTTGTGAAATTAAAGGGTTAATTTTGCAAAATTCCATCCATTGTTAATCTTCTTCCCAACCTTCATTCCTTCTCAAATTCACTACAAATTTGGATCCCACCATCCAATCTAAGCCTAGAGAATAGTAGAGAAGACTCTTGTGGTGGTCTATAACCAAGTGGTGCTGAAATTCATCAGGAATTGAAGGAGAATTTGGAGCTTCAAGGTTAAGAGTTCTTGAAACTTTGGTTTTTCTTTTTAATTGCATGTTTAATCCTCTAAATTGAGCATCTTAGAGTGAAAATTGATCAAATT[A]ACTTCCACTGCACGCTATATTTATCCATCAAGGGCAAACCACTATAGACTCATAGTTGAACTCATATGTACTATAGGATAAGTTGTGTCCATGGAT…	A/T
CG_Chr04	8908712	G	G	13|13	A	5|5	A	10|10	A	9|9	A	11|11	Intergenic				TACAAGTTCTTCATAATTACAGCTAGGTCAAATGTCCGTTCTACCCCTGTAATCACCTCTTATCCTTAAGTACCACTAATTTCTATAATGAACAATTTGTTTATGATCCAACCATAAACTAAGTCCCTCTCGGGCTAGTGAGAGGGTGGGGCCCCTTGTTCAAGACCTGAAATCAACACTTAAGGGAACTACTCATCTACTTACCCTATTTAGGAAGGAATGAATTCCATCTTGTGAATTTATGTTCCTAACTCTTGATTTAATCAAATCCCCAAAATGGGGCTTATTGAGTCAGCACCG[G]GCCATTCTCACCCATGCAAATCAAAGGATCGACTTCACAGACAGAAGTTTATAAGTCACTCAAGATTAAGATCGAGTCGCACATGATCATCCTATG…	G/A
CG_Chr04	8909146	T	T	23|23	A	11|11	A	7|7	A	3|3	A	12|12	Intergenic				AGATTAAATATTTCGCGGTCTGGTCTTATACAAACTCTTTATATAGGATACCCCCACTCACATGTCTCTACATGAACGGTTTTGATCAAACCATTTGTAACTATTACAAAGTGGGTTGTATCAATAGTGTCACAAGGATAAGACACCCAACCTTATCCATATACTATAGACCTTTAGGTTATTTATTGAACATGATCCACCCGTATGTCAACTACATACATGTTCAAGATTTGATGCAATAACCTTGGATTTTTCCGTTAATGGATAAATTACTATTACATAATTAATAATTAACTTAAT[T]AACTAATCAATTACGATGCTTTAGGGCACAAATCCCAGGAATCTCCCACTTGCACTAAAGTCGGTGGGCATACTCTATACTCAACATGATCTCCCA…	T/A
CG_Chr04	8909208	C	C	17|17	T	15|15	T	6|6	T	4|4	T	13|13	Intergenic				TGTCTCTACATGAACGGTTTTGATCAAACCATTTGTAACTATTACAAAGTGGGTTGTATCAATAGTGTCACAAGGATAAGACACCCAACCTTATCCATATACTATAGACCTTTAGGTTATTTATTGAACATGATCCACCCGTATGTCAACTACATACATGTTCAAGATTTGATGCAATAACCTTGGATTTTTCCGTTAATGGATAAATTACTATTACATAATTAATAATTAACTTAATTAACTAATCAATTACGATGCTTTAGGGCACAAATCCCAGGAATCTCCCACTTGCACTAAAGT[C]GGTGGGCATACTCTATACTCAACATGATCTCCCACTTGCCCTAGCGAAGAAGAGACATGTCTCGTAATCCTAGACATTCTAGGCGACTTTCATACA…	C/T
CG_Chr04	8909504	T	T	12|12	A	7|7	A	7|7	A	6|6	A	17|17	Intergenic				AAGTCGGTGGGCATACTCTATACTCAACATGATCTCCCACTTGCCCTAGCGAAGAAGAGACATGTCTCGTAATCCTAGACATTCTAGGCGACTTTCATACACTTTAGCCTAGAAAGTCCTTTTTATATAAATCAAACCATATGTCATTCAATATCATCTTGGTCAACCATGATACTTTCTATCAATATGCCATAGCTTAGAAGTTGGTGTCTTCTAATATCCTTAGTCTTAGCCTTTGCACCACCATTATCTCATAAAAAGTGATAGACTAACTTAGATCCGAAACACTTTCAAAACTAT[T]AGGATATTTTTATGGCTACACAAAATTTTGTTTCACAAGCAAAAACAAATGTATTGTGTGCCAATCTCCACCACATAGGATAAAAACTTGATCTTA…	T/A
CG_Chr04	8910854	T	T	23|23	A	13|13	A	7|7	A	8|8	A	17|17	Intergenic				TCATGACTTTGACCTAACAATCCTTGTCAACATCTTTCGACACGACTTTCAGGATGATAAGCCTTAAATTTGTCAACTAATATGACAATTTTGACTTCAACTAAGTCATAGTAAAGGTTGAGTTATCCAATAACTCTCCCACTACGATGAAGGCTCATCATGTTTAACTAGGATTCATTTGACATGCAAATGTAATTAAATGGTTAATAACACTTATTAACTCTTAGTGGATTTGCTTGAAACCAAAGTATCAACACCAGTTAACCTAGAAAATGTTATAGTCTTTTATTCGACATTTCT[T]ATAAAATTAATATTTGCATACAAATACTTTATTTTATTTAGGATTGCATAAAAGACCATTCTCTTCCACTATGAGGGCAGCCTACTCTTAGGCATA…	T/A
CG_Chr04	8911370	T	T	16|16	G	9|9	G	7|7	G	8|8	G	18|18	Intergenic				ATTTTGGAGGGAATAATGTTCATAGTGCAATCTCTTTTGCATGCCCTAACCAAAGTATGACAATGATGTGTAATTTATTAATGATATGACCATGTCTAACAAAGTACTCATCATTAACATGACCAAGTCCAACAAGGTCAACTTTCTCTTTTTGAAGCATAATTTCATTGAAATTGTATCTAATGCTTAAAGTTGAGATATAATCTCATTTTCTATCAATTAGGCATAGAACTAAAGTTACTTTACTTTTATGATTTGATCATAATATGTCTTGGTAGACTTGCCTAATTGATTTAAACT[T]TAGTGTAACTTCTTTGAACTTCTTCAAAGAAAAGACTTAAGTTGCATTAGATAAAGATACTGATACACTAAATTTCATCAATCCAATTGATGAAAC…	T/G
CG_Chr04	8911642	T	T	23|23	C	15|15	C	11|11	C	15|15	C	18|18	Intergenic				TGGTAGACTTGCCTAATTGATTTAAACTTTAGTGTAACTTCTTTGAACTTCTTCAAAGAAAAGACTTAAGTTGCATTAGATAAAGATACTGATACACTAAATTTCATCAATCCAATTGATGAAACATTTACAATGATTGTTTGACTTTTACATTCACCAGATCTCTCAGGTCAAAATGTGTAAGTCAAACATGTTTTTTGGTTTTTTGCCTTATTCAATAAGGTTCAATGACTATCTTGCATAAAAGGCAAGATCTTCAAACAAGTAAAGTAATTTAACTCTAACTTTTATAGAATTACT[T]GTACTAGTCATTTTATAAAATTGATGATAATCAACTTTAATTGCCAAAGCCAAGTATCTTTTTGGAGAAAATAATTTGTCTTTTTATTATGGATTC…	T/C
CG_Chr04	8911705	T	T	16|16	A	13|13	A	10|10	A	6|6	A	17|17	Intergenic				ACTTAAGTTGCATTAGATAAAGATACTGATACACTAAATTTCATCAATCCAATTGATGAAACATTTACAATGATTGTTTGACTTTTACATTCACCAGATCTCTCAGGTCAAAATGTGTAAGTCAAACATGTTTTTTGGTTTTTTGCCTTATTCAATAAGGTTCAATGACTATCTTGCATAAAAGGCAAGATCTTCAAACAAGTAAAGTAATTTAACTCTAACTTTTATAGAATTACTTGTACTAGTCATTTTATAAAATTGATGATAATCAACTTTAATTGCCAAAGCCAAGTATCTTTT[T]GGAGAAAATAATTTGTCTTTTTATTATGGATTCAATAATTTTGAATATCTTAGTGTAGTATTTGTATATGTTAAAGATTTTAACACATACTAATTG…	T/A
CG_Chr04	8911820	T	T	15|15	C	10|10	C	14|14	C	9|9	C	12|12	Intergenic				TGTAAGTCAAACATGTTTTTTGGTTTTTTGCCTTATTCAATAAGGTTCAATGACTATCTTGCATAAAAGGCAAGATCTTCAAACAAGTAAAGTAATTTAACTCTAACTTTTATAGAATTACTTGTACTAGTCATTTTATAAAATTGATGATAATCAACTTTAATTGCCAAAGCCAAGTATCTTTTTGGAGAAAATAATTTGTCTTTTTATTATGGATTCAATAATTTTGAATATCTTAGTGTAGTATTTGTATATGTTAAAGATTTTAACACATACTAATTGTACTTATCTAAGACTAAA[T]ATATTTTCAAACAACTTTTGCAAATATGTTTTATTACATATAACATTCATACCTTATGAATTAATTAGTAATAAAGTTTTGAGAAATTGAATTTCT…	T/C
CG_Chr04	8911923	A	A	12|12	G	6|6	G	8|8	G	5|5	G	19|19	Intergenic				TAACTTTTATAGAATTACTTGTACTAGTCATTTTATAAAATTGATGATAATCAACTTTAATTGCCAAAGCCAAGTATCTTTTTGGAGAAAATAATTTGTCTTTTTATTATGGATTCAATAATTTTGAATATCTTAGTGTAGTATTTGTATATGTTAAAGATTTTAACACATACTAATTGTACTTATCTAAGACTAAATATATTTTCAAACAACTTTTGCAAATATGTTTTATTACATATAACATTCATACCTTATGAATTAATTAGTAATAAAGTTTTGAGAAATTGAATTTCTCTTATG[A]TGATGAAACCACCACATTCAACATAAGTATCAAATATGACATCTCATGTCTCCCACTACACTTACTAAGATGGACTTCCTAGTGCCAAATATATAG…	A/G
CG_Chr04	8912813	T	T	19|19	C	7|7	C	4|4	C	9|9	C	13|13	Intergenic				TAAAAATTACACTGCCATTAAAATAGTGTCAATTGTACTTTTCCAAGTAATATTTTTTCTCAAATTTTGAGTTATAACGGTAATTTAAAATTAAAGTCATGAGAGGAAATGACACAACATTGAAATATATAAAATATATTAGTTAACGACATGCAATCAAATATCCATTCAAATTTAGCATTAAATTTTATGAACCCTATAAATCATGTCTAATGCAATGATTCTCCAGTGATTTAGAACAAGTGCTACCGAAGGGTAGGTCAAATGCTCCTTCACTAGATTGAGACATTCTCAACCAAA[T]ATTACACCAGAATAACTCTTATTCCTATAATTTTTAATTACCATTATTTGGTCAGAACATCATTAACAACTTTAATGTGCTCTTGTAAGTATAACC…	T/C
CG_Chr04	8912998	C	C	19|19	T	9|9	T	4|4	T	4|4	T	10|10	Intergenic				TTTTATGAACCCTATAAATCATGTCTAATGCAATGATTCTCCAGTGATTTAGAACAAGTGCTACCGAAGGGTAGGTCAAATGCTCCTTCACTAGATTGAGACATTCTCAACCAAATATTACACCAGAATAACTCTTATTCCTATAATTTTTAATTACCATTATTTGGTCAGAACATCATTAACAACTTTAATGTGCTCTTGTAAGTATAACCCATCATTTTAGATCTTGTAGTTCTACCCCAACAACCTACCAAAGGGAAGGTCAATATTGGAAACAAAAAACTATAGTTCTATCCATTG[C]TGGAGTTCACCTTGATCTTAACTCATGCAAACACCTTCCGAAGGGGGACGAAAGTAGTGCCGAAGCAAAGCCGCCACGAGGTCAAGCATGAGTCTC…	C/T
CG_Chr04	8914121	G	G	10|10	T	5|5	T	7|7	T	3|3	T	6|6	Intergenic				TTTAAAATTAAATTAAATTTATCTTTATCTAAGCATGCATTCTTACTTAATTCTTCATTTAATTATCTAATATAACAATTATATTTTAATTAAAGAAGAATCTCTACATGAATCTCTATAACAATTTAAATATAATACTTATATTTAAAATTAAACAAAATCTCCACATGCATATAAATATGAATTATCCTAACAATTTAAATATAACATTTATATTTAAATAAAAGAGAATCTCTACATGCATCTCTACAACAATTTAAATATAACACTTATATTTAAATAAAAAGAGAATCTCTACAT[G]CATTTAATTAGGAATTATCCTAATAATTTAAATATAACAATTATATTTAATATATGCATGATATGCTTAACCTGATTTTAATCTAAATGGCATACT…	G/T
CG_Chr04	8914234	T	T	14|14	C	9|9	C	5|5	C	5|5	C	10|10	Intergenic				CTCTATAACAATTTAAATATAATACTTATATTTAAAATTAAACAAAATCTCCACATGCATATAAATATGAATTATCCTAACAATTTAAATATAACATTTATATTTAAATAAAAGAGAATCTCTACATGCATCTCTACAACAATTTAAATATAACACTTATATTTAAATAAAAAGAGAATCTCTACATGCATTTAATTAGGAATTATCCTAATAATTTAAATATAACAATTATATTTAATATATGCATGATATGCTTAACCTGATTTTAATCTAAATGGCATACTGCAACAATTAACTTAA[T]TTAAAACATACATCACGTGCATAATTAAATTAAATAAAGAAAAATTGACTGGCATATTTGGCATATCCTAGAAATTAAAGATAAAATTCAAAATTA…	T/C
CG_Chr04	8914520	C	C	14|14	T	6|6	T	7|7	T	8|8	T	11|11	Intergenic				AACAATTAACTTAATTTAAAACATACATCACGTGCATAATTAAATTAAATAAAGAAAAATTGACTGGCATATTTGGCATATCCTAGAAATTAAAGATAAAATTCAAAATTACAATAATTTGAATTTCCAAGACATATTTTGGTCCTTAATTTCTTCTCTGGTCTTTAAAATTTAGGGTTTGAAACACCTAAATTTAATCTTTTGAAATTTTAGCCGCACAAACTTCAATCAAATCTGCCAGATGCTTTGATGACACACAAAAGATGACGCATAGCATAATTTCCTTCCAAATTTGAAAAT[C]TCCAGATTTTCCATATTTCAGTATATCGGGAAAACCAACGTTTTTTTTTCAAGAATTTACAGAATTTTTACATAAAAAAGATTACCAAAAAACCCT…	C/T
CG_Chr04	8914932	A	A	21|21	G	10|10	G	6|6	G	3|3	G	16|16	Intergenic				TACAATTGATCTAATCAAAACTTTAAAATCTAATGCCCAAATATGCCTAAACAATTAATTTTGCAAACCTTCACATATCTCATACATAAACAATTAAAACACCCAACATACAAAATTTTTAATTCAAAGAACAAAGATATTGATTGTCTCTAGTACCAATCGAAGGGAATTGAATCCCCACGGAAGCGTGTGATCGTGTTCTTTGATTTATTGAAAAAATTAAAATTACAAAAAATAAAGAAAAAGTTAAGCATCATACCTTTGCCGATCTATAATTTCATCAAAATATTTCCTCGAACC[A]ATAGTCTTCTCCTTGTAGTCTTCTCCTTGTAGTCTTCTTTTTCCAAAAGATCTTCCTTGCTATGACTTTGGCAAGGATACAGTTTTTTAGAACCAC…	A/G
CG_Chr04	8915188	C	C	20|20	T	8|8	T	10|10	T	3|3	T	11|11	Intergenic				TACCTTTGCCGATCTATAATTTCATCAAAATATTTCCTCGAACCAATAGTCTTCTCCTTGTAGTCTTCTCCTTGTAGTCTTCTTTTTCCAAAAGATCTTCCTTGCTATGACTTTGGCAAGGATACAGTTTTTTAGAACCACTTGGAATAAGAATTTTCTTATAACCTTTCTAAGAAAATTGAGAGAATTTCTAGAGGAAGACTTTTAGAGTAATTTTAGAGATTATTCTTTTAGAGATGTGTTTTTTATGAGGGCTCCCAAGAGACCTATTTATAGAAGTCTATGGGTTACTCCTAATAA[C]CCTCTGCATATATTTTAAATTAAATATTTAATAATATCCAATATTAATAAATATTTATCCAAATAATATCTCATATTAAATGGTTTAAAATATTTA…	C/T
CG_Chr04	8915798	A	A	9|9	G	4|4	G	8|8	G	9|9	G	7|7	Intergenic				ATAACTAATTAATTATTTGAATCATATTCAAATAAATTAATTCTCCATATTATAAAGTTATAGTTTGTGTAAGCCCCGTACCTGACATTGGGAGATGGCAAGTTAAGAAGAGACTATGAGACGGGCATTGAGTAGAGAAAGTTGGCCGAGTTGTGTGGGAGCAAAAGTGGCTAAGTGTTGGCCATGCGTTGGTGGAGCTATGCGTTGAGAGTATGTCTGAGGCTTGACGAGACCACTGGTAGTTATGCGTTGAGGAAGGTAGCTCGGCATGGACGTAGATGTGAAGGAAGGTCACTATGC[A]TTGAAGGCCACCCGGCGATGGGGCGTTGGGCAATTAGTAGCACAGTAAGTTGAGGCAATGTGTTGCTGAAGCCATGTGCGGAAGGTTTGCGTTGGC…	A/G
CG_Chr04	8915866	G	G	9|9	A	5|5	A	5|5	A	12|12	A	9|9	Intergenic				GTAAGCCCCGTACCTGACATTGGGAGATGGCAAGTTAAGAAGAGACTATGAGACGGGCATTGAGTAGAGAAAGTTGGCCGAGTTGTGTGGGAGCAAAAGTGGCTAAGTGTTGGCCATGCGTTGGTGGAGCTATGCGTTGAGAGTATGTCTGAGGCTTGACGAGACCACTGGTAGTTATGCGTTGAGGAAGGTAGCTCGGCATGGACGTAGATGTGAAGGAAGGTCACTATGCATTGAAGGCCACCCGGCGATGGGGCGTTGGGCAATTAGTAGCACAGTAAGTTGAGGCAATGTGTTGCT[G]AAGCCATGTGCGGAAGGTTTGCGTTGGCCAACCTAAGTAGGAAGGTGATGGCAGTGCTGGTGAGTCGGTGGTCTATATTTATATATAAGTGAGTGC…	G/A
CG_Chr04	8915875	T	T	10|10	C	4|4	C	4|4	C	10|10	C	10|10	Intergenic				GTACCTGACATTGGGAGATGGCAAGTTAAGAAGAGACTATGAGACGGGCATTGAGTAGAGAAAGTTGGCCGAGTTGTGTGGGAGCAAAAGTGGCTAAGTGTTGGCCATGCGTTGGTGGAGCTATGCGTTGAGAGTATGTCTGAGGCTTGACGAGACCACTGGTAGTTATGCGTTGAGGAAGGTAGCTCGGCATGGACGTAGATGTGAAGGAAGGTCACTATGCATTGAAGGCCACCCGGCGATGGGGCGTTGGGCAATTAGTAGCACAGTAAGTTGAGGCAATGTGTTGCTGAAGCCATG[T]GCGGAAGGTTTGCGTTGGCCAACCTAAGTAGGAAGGTGATGGCAGTGCTGGTGAGTCGGTGGTCTATATTTATATATAAGTGAGTGCACCGAATAA…	T/C
CG_Chr04	8916022	A	A	14|14	C	9|9	C	6|6	C	5|5	C	15|15	Intergenic				TGACGAGACCACTGGTAGTTATGCGTTGAGGAAGGTAGCTCGGCATGGACGTAGATGTGAAGGAAGGTCACTATGCATTGAAGGCCACCCGGCGATGGGGCGTTGGGCAATTAGTAGCACAGTAAGTTGAGGCAATGTGTTGCTGAAGCCATGTGCGGAAGGTTTGCGTTGGCCAACCTAAGTAGGAAGGTGATGGCAGTGCTGGTGAGTCGGTGGTCTATATTTATATATAAGTGAGTGCACCGAATAATTAAACACTTTAGACATATTTGCGAACTCAGATTGATCCCATTTCGCAAA[A]GAACAACAAGAAGAGGTGGAAGAAGGTGTTTATATCGAATTTAAGTAGAATCCAAATCATTTCCATGGTGAAATTGAAGCTAGAACCAGAAGCTTG…	A/C
CG_Chr04	8916186	T	T	21|21	A	10|10	A	4|4	A	3|3	A	8|8	Intergenic				TGCGTTGGCCAACCTAAGTAGGAAGGTGATGGCAGTGCTGGTGAGTCGGTGGTCTATATTTATATATAAGTGAGTGCACCGAATAATTAAACACTTTAGACATATTTGCGAACTCAGATTGATCCCATTTCGCAAAAGAACAACAAGAAGAGGTGGAAGAAGGTGTTTATATCGAATTTAAGTAGAATCCAAATCATTTCCATGGTGAAATTGAAGCTAGAACCAGAAGCTTGATTGTTGTCGCCTAATCTGGACATCATTCGATATTTGAAGAAGAGTGAGCTGAGGAAGTTGAAGCTA[T]GGCTAAAATTTTAAGGTTAGTAAGCTAACTCAATTCTTAGCAACTATGAAGGATGTTTACGCTGAATTTGACCAAAAATATGTTAAATTCTAGGAG…	T/A
CG_Chr04	8916569	A	A	12|12	G	6|6	G	10|10	G	8|8	G	17|17	Intergenic				TTAAATTCTAGGAGGAAGTAATCGGAGTTGAACTGCTAGATGATTCAAAGCAACCGGGGTTATTTGAGAATAGTTCTCAAATGAAGAAGAGTTATGGTTTGAAATTTTGAGGTAAGTTAGAAAGCTCACTTCTTTACAAGTTTGTAGAAGAGAGGAAGTTTTGAATTTGGCTGGAATACGATGTTTAGTAGGTTAAAGAAAGAGTTAGAAGAGAAAGAAGAAAGCAGTGGCCATCAGGTGTCGCTCAGAAAGTGGTATCGCTAAAAGAGCTGGAGAGTGAGCAGTGAAATGAGTGTCGCT[A]GTAACGCAAAGGAATTTGCGTCTCACAACCATCGCTGAAGTCTCGCTAGGTGTCGCTCCTCAGGTAATCTTGCTAGTCTCGTTCATTCCGGTCTCG…	A/G
CG_Chr04	8916599	C	C	13|13	T	8|8	T	9|9	T	7|7	T	13|13	Intergenic				AACTGCTAGATGATTCAAAGCAACCGGGGTTATTTGAGAATAGTTCTCAAATGAAGAAGAGTTATGGTTTGAAATTTTGAGGTAAGTTAGAAAGCTCACTTCTTTACAAGTTTGTAGAAGAGAGGAAGTTTTGAATTTGGCTGGAATACGATGTTTAGTAGGTTAAAGAAAGAGTTAGAAGAGAAAGAAGAAAGCAGTGGCCATCAGGTGTCGCTCAGAAAGTGGTATCGCTAAAAGAGCTGGAGAGTGAGCAGTGAAATGAGTGTCGCTAGTAACGCAAAGGAATTTGCGTCTCACAAC[C]ATCGCTGAAGTCTCGCTAGGTGTCGCTCCTCAGGTAATCTTGCTAGTCTCGTTCATTCCGGTCTCGCTAGTGCAATATCCTGTTGTGTGTTTTCGC…	C/T
CG_Chr04	8916632	G	G	18|18	A	9|9	A	7|7	A	7|7	A	14|14	Intergenic				TTGAGAATAGTTCTCAAATGAAGAAGAGTTATGGTTTGAAATTTTGAGGTAAGTTAGAAAGCTCACTTCTTTACAAGTTTGTAGAAGAGAGGAAGTTTTGAATTTGGCTGGAATACGATGTTTAGTAGGTTAAAGAAAGAGTTAGAAGAGAAAGAAGAAAGCAGTGGCCATCAGGTGTCGCTCAGAAAGTGGTATCGCTAAAAGAGCTGGAGAGTGAGCAGTGAAATGAGTGTCGCTAGTAACGCAAAGGAATTTGCGTCTCACAACCATCGCTGAAGTCTCGCTAGGTGTCGCTCCTCA[G]GTAATCTTGCTAGTCTCGTTCATTCCGGTCTCGCTAGTGCAATATCCTGTTGTGTGTTTTCGCTAGTAATCTCGCTAGGGACAAAGAGTAACGCTA…	G/A
CG_Chr04	8916832	G	G	15|15	A	6|6	A	6|6	A	4|4	A	15|15	Intergenic				AAAGAGCTGGAGAGTGAGCAGTGAAATGAGTGTCGCTAGTAACGCAAAGGAATTTGCGTCTCACAACCATCGCTGAAGTCTCGCTAGGTGTCGCTCCTCAGGTAATCTTGCTAGTCTCGTTCATTCCGGTCTCGCTAGTGCAATATCCTGTTGTGTGTTTTCGCTAGTAATCTCGCTAGGGACAAAGAGTAACGCTAATTATGAATATTTTGGGAAAAATGAGTCTTGGTAATGGAGCAAGAATAGAGTCTAAATATGCATACTTAATGATCATGGAAAGGAAGTTCAAGGAAAACTTAA[G]GTGAGAAATGTGTATTTACAGGCCAAGAAGAGCTGAGGAAGGCATATAATCATCTCAGGGCCAGGACAAGTAGTGAGTGACTTCCTGTTTAATATA…	G/A
CG_Chr04	8917070	A	A	17|17	T	16|16	T	4|4	T	5|5	T	16|16	Intergenic				AAGAATAGAGTCTAAATATGCATACTTAATGATCATGGAAAGGAAGTTCAAGGAAAACTTAAGGTGAGAAATGTGTATTTACAGGCCAAGAAGAGCTGAGGAAGGCATATAATCATCTCAGGGCCAGGACAAGTAGTGAGTGACTTCCTGTTTAATATAACGAATACTCTTAGCATGTTTTATTAGTATTGGGTGAGTGGAAACTGTCATATGGTGTAGTTATTGAATATTTGTGTTGTGCTGTAAGGTTTAAAGAATGTTATATGATATTTCGTGCTGAGGGACCATATATGAAGGCAC[A]TGAGTAGTTGGTTGAAATGGATTCCAATGCTCAGGGACCTTGTGTGAAGGCATATGGAAATCCAATATATTACCAAGTGCTGAGGGATCGCAAGTG…	A/T
CG_Chr04	8917374	A	A	19|19	C	12|12	C	8|8	C	11|11	C	6|6	Intergenic				GTAGTTGGTTGAAATGGATTCCAATGCTCAGGGACCTTGTGTGAAGGCATATGGAAATCCAATATATTACCAAGTGCTGAGGGATCGCAAGTGAAGGCAGTTGAGCAGTGGATTGATAGGGAACTCAGTGCTGAGGGATCACGTGTGAAGGCACATGGGAACTCTGATATAGTAAAACTCAGTGCTAAGGGACAATACGTGAAGACACTTGAGGGATTGTAATACCGAGGGACGGAGTGTGGAAGCATTTGAATATGGGAGTGATGAGAATTGGTACACGAGGTTGAGTGCGTTGAGCTT[A]GCTCCGCCACAGCTAGGAAGGGATGATTGTACTACTATTGTTCTATAGCATGGGTTAACTTATGAATTTCTGTTTATATAAATATGTGGTGGTATT…	A/C
CG_Chr04	8917530	G	G	11|11	A	9|9	A	19|20	A	6|6	A	9|9	Intergenic				GGGAACTCTGATATAGTAAAACTCAGTGCTAAGGGACAATACGTGAAGACACTTGAGGGATTGTAATACCGAGGGACGGAGTGTGGAAGCATTTGAATATGGGAGTGATGAGAATTGGTACACGAGGTTGAGTGCGTTGAGCTTAGCTCCGCCACAGCTAGGAAGGGATGATTGTACTACTATTGTTCTATAGCATGGGTTAACTTATGAATTTCTGTTTATATAAATATGTGGTGGTATTGATGTTCCATGTTAATTCAAGTAGTTTAATAATAATTGGATAAATTCCGTCACTCACTA[G]GCTTTAGGCTCACGTGTTCTTCTTTGTTTGTTTGCTTGTTTCAGGTAGCGATCAGTCCTCTGGGATAGTTGTCAATACACGATTTATGTACATGTT…	G/A
CG_Chr04	8917574	G	G	11|11	A	9|9	A	9|9	A	5|5	A	11|11	Intergenic				GAAGACACTTGAGGGATTGTAATACCGAGGGACGGAGTGTGGAAGCATTTGAATATGGGAGTGATGAGAATTGGTACACGAGGTTGAGTGCGTTGAGCTTAGCTCCGCCACAGCTAGGAAGGGATGATTGTACTACTATTGTTCTATAGCATGGGTTAACTTATGAATTTCTGTTTATATAAATATGTGGTGGTATTGATGTTCCATGTTAATTCAAGTAGTTTAATAATAATTGGATAAATTCCGTCACTCACTAGGCTTTAGGCTCACGTGTTCTTCTTTGTTTGTTTGCTTGTTTCA[G]GTAGCGATCAGTCCTCTGGGATAGTTGTCAATACACGATTTATGTACATGTTTATTTGTCATACATGTTCCTTGGGATGTAGTGAGATTTGATTTT…	G/A
CG_Chr04	8917779	G	G	10|10	A	11|11	A	9|9	A	9|9	A	14|14	Intergenic				ATGTTAATTCAAGTAGTTTAATAATAATTGGATAAATTCCGTCACTCACTAGGCTTTAGGCTCACGTGTTCTTCTTTGTTTGTTTGCTTGTTTCAGGTAGCGATCAGTCCTCTGGGATAGTTGTCAATACACGATTTATGTACATGTTTATTTGTCATACATGTTCCTTGGGATGTAGTGAGATTTGATTTTGTTGTGTATATAAAGAACACTTATCTTGATGAGTTATGTTATCTTTTGAGGTTATATGGCATATAGTTAAGTATAAATGATTTGTAGTTGATTAATGTTATAGTTACA[G]TAGGGAACAGGTGTATGCAGGTTCGCACTCACTCCTAAAGTAGAAGGGAATCTGGGAGGGGGTGTGACAGTTTGAATCTTATTCAAATAACTTTAT…	G/A
CG_Chr04	8917803	C	C	15|15	T	10|10	T	14|14	T	8|8	T	11|12	Intergenic				TAATTGGATAAATTCCGTCACTCACTAGGCTTTAGGCTCACGTGTTCTTCTTTGTTTGTTTGCTTGTTTCAGGTAGCGATCAGTCCTCTGGGATAGTTGTCAATACACGATTTATGTACATGTTTATTTGTCATACATGTTCCTTGGGATGTAGTGAGATTTGATTTTGTTGTGTATATAAAGAACACTTATCTTGATGAGTTATGTTATCTTTTGAGGTTATATGGCATATAGTTAAGTATAAATGATTTGTAGTTGATTAATGTTATAGTTACAGTAGGGAACAGGTGTATGCAGGTT[C]GCACTCACTCCTAAAGTAGAAGGGAATCTGGGAGGGGGTGTGACAGTTTGAATCTTATTCAAATAACTTTATAATAAATCATGTAGTTAATTGTAT…	C/T
CG_Chr04	8917863	C	C	26|26	T	5|5	T	12|12	T	6|6	T	13|13	Intergenic				TGCTTGTTTCAGGTAGCGATCAGTCCTCTGGGATAGTTGTCAATACACGATTTATGTACATGTTTATTTGTCATACATGTTCCTTGGGATGTAGTGAGATTTGATTTTGTTGTGTATATAAAGAACACTTATCTTGATGAGTTATGTTATCTTTTGAGGTTATATGGCATATAGTTAAGTATAAATGATTTGTAGTTGATTAATGTTATAGTTACAGTAGGGAACAGGTGTATGCAGGTTCGCACTCACTCCTAAAGTAGAAGGGAATCTGGGAGGGGGTGTGACAGTTTGAATCTTATT[C]AAATAACTTTATAATAAATCATGTAGTTAATTGTATCAAATACAATTAATATTTTCCCTTATAGATTTGAACATTTCAAATTTTTCTTTCAACATA…	C/T
CG_Chr04	8917977	T	T	16|16	C	7|7	C	8|8	C	8|8	C	7|7	Intergenic				TATATAAAGAACACTTATCTTGATGAGTTATGTTATCTTTTGAGGTTATATGGCATATAGTTAAGTATAAATGATTTGTAGTTGATTAATGTTATAGTTACAGTAGGGAACAGGTGTATGCAGGTTCGCACTCACTCCTAAAGTAGAAGGGAATCTGGGAGGGGGTGTGACAGTTTGAATCTTATTCAAATAACTTTATAATAAATCATGTAGTTAATTGTATCAAATACAATTAATATTTTCCCTTATAGATTTGAACATTTCAAATTTTTCTTTCAACATAGTTGATTCTTGTTGGTC[T]GTGGTGAGCTAGCAAGGGGACGTTATGGACCTACAGATTATAAGCTCCAATGATCCAAGATTAATTAATTAAACTCTTTAATTAAATTAATCTTCA…	T/C
CG_Chr04	8918027	A	A	17|17	G	10|10	G	5|5	G	9|9	G	6|6	Intergenic				TGGCATATAGTTAAGTATAAATGATTTGTAGTTGATTAATGTTATAGTTACAGTAGGGAACAGGTGTATGCAGGTTCGCACTCACTCCTAAAGTAGAAGGGAATCTGGGAGGGGGTGTGACAGTTTGAATCTTATTCAAATAACTTTATAATAAATCATGTAGTTAATTGTATCAAATACAATTAATATTTTCCCTTATAGATTTGAACATTTCAAATTTTTCTTTCAACATAGTTGATTCTTGTTGGTCTGTGGTGAGCTAGCAAGGGGACGTTATGGACCTACAGATTATAAGCTCCA[A]TGATCCAAGATTAATTAATTAAACTCTTTAATTAAATTAATCTTCATTCATTAACTACGGGGTAAACCACTATAGACCCATAGTTGAACTCTTATG…	A/G
CG_Chr04	8918090	T	T	16|16	C	9|9	C	5|5	C	6|6	C	5|5	Intergenic				GTGTATGCAGGTTCGCACTCACTCCTAAAGTAGAAGGGAATCTGGGAGGGGGTGTGACAGTTTGAATCTTATTCAAATAACTTTATAATAAATCATGTAGTTAATTGTATCAAATACAATTAATATTTTCCCTTATAGATTTGAACATTTCAAATTTTTCTTTCAACATAGTTGATTCTTGTTGGTCTGTGGTGAGCTAGCAAGGGGACGTTATGGACCTACAGATTATAAGCTCCAATGATCCAAGATTAATTAATTAAACTCTTTAATTAAATTAATCTTCATTCATTAACTACGGGG[T]AAACCACTATAGACCCATAGTTGAACTCTTATGCACTGTAGAACAAGTTGTGTCCATGGATATAATCTGTATAAGCAAGTCGATCCTTCACGAGTT…	T/C
CG_Chr04	8918598	C	C	13|13	T	6|6	T	6|6	T	4|4	T	11|11	Intergenic				CTGAAATCAATATGTAAGGGAACTACTCCTCTAATTACCCTATTTGGGAAGGAGTGAATTCCATCTTATGAAGTTATGTTCCCAACTCCCCATTTAGTCAAATCCCCAAAATGGTAGAGTCACACCCCCTCCCGGATTATCCTCCCTAACCCGAAAGGAGATGTGAAGACAGCAACCTTGACTCCTCTGTAAGGTTCACTGTCCAACCACTATTACCAAAGACGACTCAGACGAGGTTCTTGCGTAGGCAAAGCATCCCGAACTCGCTTGCTACCTGGAAAATTAGAAAAACATGGAAAA[C]GTGAGCTAAAGCCCCGTGAGTGACTAGTTTTTAAAAAAACTAACTTTGTTCGAAAACAGGCATGTTAAATATGTACGCATAAAACAAGAATTTAAT…	C/T
CG_Chr04	8918657	G	G	15|15	A	4|4	A	5|5	A	4|4	A	7|7	Intergenic				TCCATCTTATGAAGTTATGTTCCCAACTCCCCATTTAGTCAAATCCCCAAAATGGTAGAGTCACACCCCCTCCCGGATTATCCTCCCTAACCCGAAAGGAGATGTGAAGACAGCAACCTTGACTCCTCTGTAAGGTTCACTGTCCAACCACTATTACCAAAGACGACTCAGACGAGGTTCTTGCGTAGGCAAAGCATCCCGAACTCGCTTGCTACCTGGAAAATTAGAAAAACATGGAAAACGTGAGCTAAAGCCCCGTGAGTGACTAGTTTTTAAAAAAACTAACTTTGTTCGAAAACA[G]GCATGTTAAATATGTACGCATAAAACAAGAATTTAATACCACAATTTAGCAGAAACATATTTTCCGATAACTCTATCAAATCACATAAATCCATTT…	G/A
CG_Chr04	8918669	A	A	16|16	C	6|6	C	3|3	C	3|3	C	7|7	Intergenic				AGTTATGTTCCCAACTCCCCATTTAGTCAAATCCCCAAAATGGTAGAGTCACACCCCCTCCCGGATTATCCTCCCTAACCCGAAAGGAGATGTGAAGACAGCAACCTTGACTCCTCTGTAAGGTTCACTGTCCAACCACTATTACCAAAGACGACTCAGACGAGGTTCTTGCGTAGGCAAAGCATCCCGAACTCGCTTGCTACCTGGAAAATTAGAAAAACATGGAAAACGTGAGCTAAAGCCCCGTGAGTGACTAGTTTTTAAAAAAACTAACTTTGTTCGAAAACAGGCATGTTAAAT[A]TGTACGCATAAAACAAGAATTTAATACCACAATTTAGCAGAAACATATTTTCCGATAACTCTATCAAATCACATAAATCCATTTCAAAATCAAGAA…	A/C
CG_Chr04	8918842	T	T	8|8	G	7|7	G	9|9	G	7|7	G	7|7	Intergenic				TAGGCAAAGCATCCCGAACTCGCTTGCTACCTGGAAAATTAGAAAAACATGGAAAACGTGAGCTAAAGCCCCGTGAGTGACTAGTTTTTAAAAAAACTAACTTTGTTCGAAAACAGGCATGTTAAATATGTACGCATAAAACAAGAATTTAATACCACAATTTAGCAGAAACATATTTTCCGATAACTCTATCAAATCACATAAATCCATTTCAAAATCAAGAAGAATCGTTTTAGAATAATTATACAGAAAACCCATTTGGTCTCTCAATCTTTTCCCTTAGTTGAGGCGGAGCAAGAC[T]CAATGCTCTCAACGTTGAAAACAACCTTAGTTGGGGTGGAGCAAGACTCAACACACCCAACGTCGAAATTAACCCTGGCTCGATGCAGAGCAAAAC…	T/G
CG_Chr04	8919288	G	G	20|20	A	6|6	A	10|10	A	9|9	A	17|17	Intergenic				TTGCCCAAGTACCTTCTCATGTCCCTTAGTACTGGGTCCTGGGGAAACTCACATACCTTTAAGCAGTGAGCCTCCTCTAAAACACTTTAGAAACCAGTATAAATAGTTCATATGAAACCTTTCATGGAACACAGAATATTTCTTGATAAACAACATCTCGTAACATGCCTTTCAACATCGTATAGAAATCAGATAAAACATGCCTTGTGAACTATAATCAAACATCATGTTTTCAAGAAAACAGTCATCTCAAAGCCATATCTCATAAGAACACCGAGCTAAACATTTTCAATAAATTTC[G]TTTTCAAAGTAAGAAAAAAGTCACTCACAAATCGCTTAAGAAATTTCCTCTTTTCCCTTCAAATTCTGCTTTTTCGAGCTTCTTGAACGGAAGGCT…	G/A
CG_Chr04	8919354	C	C	22|22	T	3|3	T	4|4	T	9|9	T	8|8	Intergenic				TGAGCCTCCTCTAAAACACTTTAGAAACCAGTATAAATAGTTCATATGAAACCTTTCATGGAACACAGAATATTTCTTGATAAACAACATCTCGTAACATGCCTTTCAACATCGTATAGAAATCAGATAAAACATGCCTTGTGAACTATAATCAAACATCATGTTTTCAAGAAAACAGTCATCTCAAAGCCATATCTCATAAGAACACCGAGCTAAACATTTTCAATAAATTTCGTTTTCAAAGTAAGAAAAAAGTCACTCACAAATCGCTTAAGAAATTTCCTCTTTTCCCTTCAAATT[C]TGCTTTTTCGAGCTTCTTGAACGGAAGGCTTAAGCTTCTAAACCGCAAGGTAGCTGTTTCCCTCTTTGGCAGCTCAGTTGGATGCAACCTTGCTCC…	C/T
CG_Chr04	8919479	G	G	16|16	A	8|8	A	7|7	A	6|6	A	13|13	Intergenic				GATAAAACATGCCTTGTGAACTATAATCAAACATCATGTTTTCAAGAAAACAGTCATCTCAAAGCCATATCTCATAAGAACACCGAGCTAAACATTTTCAATAAATTTCGTTTTCAAAGTAAGAAAAAAGTCACTCACAAATCGCTTAAGAAATTTCCTCTTTTCCCTTCAAATTCTGCTTTTTCGAGCTTCTTGAACGGAAGGCTTAAGCTTCTAAACCGCAAGGTAGCTGTTTCCCTCTTTGGCAGCTCAGTTGGATGCAACCTTGCTCCTTGGACGCAAGGTTTAACAGCCGACGCA[G]AGTGAAAAACTTTTCTTGCTCCCCTACTTGATGCGTTGACTTCTCTTGAACGCAAGGTCCAATCTTGAACGTAGAGCCTATCTTTGGACGCAGCGT…	G/A
CG_Chr04	8919528	A	A	21|21	G	11|11	G	11|11	G	6|6	G	11|11	Intergenic				ACAGTCATCTCAAAGCCATATCTCATAAGAACACCGAGCTAAACATTTTCAATAAATTTCGTTTTCAAAGTAAGAAAAAAGTCACTCACAAATCGCTTAAGAAATTTCCTCTTTTCCCTTCAAATTCTGCTTTTTCGAGCTTCTTGAACGGAAGGCTTAAGCTTCTAAACCGCAAGGTAGCTGTTTCCCTCTTTGGCAGCTCAGTTGGATGCAACCTTGCTCCTTGGACGCAAGGTTTAACAGCCGACGCAGAGTGAAAAACTTTTCTTGCTCCCCTACTTGATGCGTTGACTTCTCTTG[A]ACGCAAGGTCCAATCTTGAACGTAGAGCCTATCTTTGGACGCAGCGTTTACCTTGAACGTTGAGTTTGTTTTAAATGCAAGGCTGACCCCTTAGAC…	A/G
CG_Chr04	8919695	A	A	16|16	G	6|6	G	8|8	G	5|5	G	15|15	Intergenic				AACCGCAAGGTAGCTGTTTCCCTCTTTGGCAGCTCAGTTGGATGCAACCTTGCTCCTTGGACGCAAGGTTTAACAGCCGACGCAGAGTGAAAAACTTTTCTTGCTCCCCTACTTGATGCGTTGACTTCTCTTGAACGCAAGGTCCAATCTTGAACGTAGAGCCTATCTTTGGACGCAGCGTTTACCTTGAACGTTGAGTTTGTTTTAAATGCAAGGCTGACCCCTTAGACGCAAGACGACTTCTTTAACATCAGATGGCTAAGTTGTCAAGAATACCTGACTTCTACTACAGACGCAAGG[A]TTCCTCCTTTCTGCCTTCTTTCTCCCCTTTCTCTCAAGAATTTTCACTTCAGAATCATCAGTCACTCCTTTTCCCTCAAGGTCCTATTTATAGAGG…	A/G
CG_Chr04	8919759	A	A	21|21	G	5|5	G	9|9	G	4|4	G	12|12	Intergenic				AAGGTTTAACAGCCGACGCAGAGTGAAAAACTTTTCTTGCTCCCCTACTTGATGCGTTGACTTCTCTTGAACGCAAGGTCCAATCTTGAACGTAGAGCCTATCTTTGGACGCAGCGTTTACCTTGAACGTTGAGTTTGTTTTAAATGCAAGGCTGACCCCTTAGACGCAAGACGACTTCTTTAACATCAGATGGCTAAGTTGTCAAGAATACCTGACTTCTACTACAGACGCAAGGATTCCTCCTTTCTGCCTTCTTTCTCCCCTTTCTCTCAAGAATTTTCACTTCAGAATCATCAGTC[A]CTCCTTTTCCCTCAAGGTCCTATTTATAGAGGGCTTGCTATCCCACTTCTCCTTTCTTTTTGCCACTTGTCTGCCACATGTCACGCTGCATGCCTA…	A/G
CG_Chr04	8919813	T	T	14|14	C	3|3	C	9|9	C	3|3	C	10|10	Intergenic				CGTTGACTTCTCTTGAACGCAAGGTCCAATCTTGAACGTAGAGCCTATCTTTGGACGCAGCGTTTACCTTGAACGTTGAGTTTGTTTTAAATGCAAGGCTGACCCCTTAGACGCAAGACGACTTCTTTAACATCAGATGGCTAAGTTGTCAAGAATACCTGACTTCTACTACAGACGCAAGGATTCCTCCTTTCTGCCTTCTTTCTCCCCTTTCTCTCAAGAATTTTCACTTCAGAATCATCAGTCACTCCTTTTCCCTCAAGGTCCTATTTATAGAGGGCTTGCTATCCCACTTCTCCT[T]TCTTTTTGCCACTTGTCTGCCACATGTCACGCTGCATGCCTAACTAACCATGCATTGATCCAAGCGTCACCTTGCATGAAACACTTAATATGCCTT…	T/C
CG_Chr04	8920149	T	T	13|13	C	8|8	C	5|5	C	6|6	C	16|16	Intergenic				ATGCCTAACTAACCATGCATTGATCCAAGCGTCACCTTGCATGAAACACTTAATATGCCTTCTAACACCTCCTACTGATAAGGTGTCAAATCTATATGAAGCAACCTAACCTTTATAAGCTTATCTTATGCATCCAACATAATCCAATATACAAACTATTCATTCAACCTAGTGTTCCCTATGCGTTCATATAATCCTCTTCCAAATTTTAGCTTCTTTACTCTCTTTCCTTACTCTCAGCCTTACTACTTTTAACCCCATTTCTCCACCACATTCGACTAGGCATCTATGTCTCAAACG[T]ATACTACTATGCGTTTCACCTTACCATATAATACCATGCATCTGCCTTAACTGCATACTATCATGCATCCAACTCTCTTTCCTTATGTCCATTCTT…	T/C
CG_Chr04	8920719	G	G	10|10	A	10|10	A	8|8	A	9|9	A	16|16	Intergenic				CCTTGAGTTATATCCCAAGGTTATTCCTTTAACCCTTTTCCTTGCACTTAAACTATTTCTCTTATGATAGATTAATATGCGTCCACCTTTTGCTCCAATCTTTAAGTTTACTTCCCAACCTTTTACATTATCCAAGACTTAAGAATATCCCTCAATAGAAGTCTATGCGTTACACAGTTTGCTGAAGTATTCTTCCCCCGGTTTCTCCTTATGTGTTTATCCTTCCTTCCCGAGACTTAGATCTCTTTCCAACACTCCATGACTTAACTTTATACCTTTTTGCTTATTTGTCCTACCTTC[G]CCAAAACTACATTTCTTTCCTAAACTACTTCCTATGCGTTTACCCGAAATCGAGGTTACATTTCCATTTATCATGGAGTTAAGCTCCTCAACACAT…	G/A
CG_Chr04	8920757	G	G	13|13	A	10|10	A	10|10	A	9|9	A	14|14	Intergenic				TCCTTGCACTTAAACTATTTCTCTTATGATAGATTAATATGCGTCCACCTTTTGCTCCAATCTTTAAGTTTACTTCCCAACCTTTTACATTATCCAAGACTTAAGAATATCCCTCAATAGAAGTCTATGCGTTACACAGTTTGCTGAAGTATTCTTCCCCCGGTTTCTCCTTATGTGTTTATCCTTCCTTCCCGAGACTTAGATCTCTTTCCAACACTCCATGACTTAACTTTATACCTTTTTGCTTATTTGTCCTACCTTCGCCAAAACTACATTTCTTTCCTAAACTACTTCCTATGC[G]TTTACCCGAAATCGAGGTTACATTTCCATTTATCATGGAGTTAAGCTCCTCAACACATAATCTTAACAACCTACGGTAGTGTTGTTAGATTCCTAT…	G/A
CG_Chr04	8920922	T	T	9|9	C	9|9	C	8|8	C	11|11	C	12|12	Intergenic				TCTCCTTATGTGTTTATCCTTCCTTCCCGAGACTTAGATCTCTTTCCAACACTCCATGACTTAACTTTATACCTTTTTGCTTATTTGTCCTACCTTCGCCAAAACTACATTTCTTTCCTAAACTACTTCCTATGCGTTTACCCGAAATCGAGGTTACATTTCCATTTATCATGGAGTTAAGCTCCTCAACACATAATCTTAACAACCTACGGTAGTGTTGTTAGATTCCTATTTTCGATTTAAATTGAGTTTCATAGCTTGTTGCATAAAAATAGATATTATAATTTCCGTACAAAGATG[T]GTCGAGAATTACTCAAGTGTGATCATGATTAAGCAAGTTTTATTATAAAAAGCCCAAGTATAAGCTCTTATAGGTTTCCTGGTGAGTCCAGGGTCG…	T/C
CG_Chr04	8921023	T	T	14|14	C	5|5	C	10|10	C	3|3	C	9|9	Intergenic				AAACTACATTTCTTTCCTAAACTACTTCCTATGCGTTTACCCGAAATCGAGGTTACATTTCCATTTATCATGGAGTTAAGCTCCTCAACACATAATCTTAACAACCTACGGTAGTGTTGTTAGATTCCTATTTTCGATTTAAATTGAGTTTCATAGCTTGTTGCATAAAAATAGATATTATAATTTCCGTACAAAGATGTGTCGAGAATTACTCAAGTGTGATCATGATTAAGCAAGTTTTATTATAAAAAGCCCAAGTATAAGCTCTTATAGGTTTCCTGGTGAGTCCAGGGTCGAACG[T]AGGGATTTGTAATAACTAGGCATTGAGAATAGATGCATGACTATGCGGTGAACTATACATGTAATATGTGCATGAGTTGGTTGTATGTATCTAAAA…	T/C
CG_Chr04	8921193	T	T	23|23	C	9|9	C	9|9	C	8|8	C	17|17	Intergenic				ATAGATATTATAATTTCCGTACAAAGATGTGTCGAGAATTACTCAAGTGTGATCATGATTAAGCAAGTTTTATTATAAAAAGCCCAAGTATAAGCTCTTATAGGTTTCCTGGTGAGTCCAGGGTCGAACGTAGGGATTTGTAATAACTAGGCATTGAGAATAGATGCATGACTATGCGGTGAACTATACATGTAATATGTGCATGAGTTGGTTGTATGTATCTAAAACTATACATAAATAATGAATAAAATTTCCTACAACTAACAATTAGGTGGACGCGGCGATGGTTAGTCAAATGTC[T]TTAGTGTCAGATAGCATGCGTTAAGAATGAATGGAACCATGCGATAAAAGTAGAGTTAACGCATGAGCTTGTTGTTACCTAAGCATATCTAAGTAT…	T/C
CG_Chr04	8921415	C	C	16|16	T	4|4	T	12|12	T	4|4	T	13|13	Intergenic				TAAAACTATACATAAATAATGAATAAAATTTCCTACAACTAACAATTAGGTGGACGCGGCGATGGTTAGTCAAATGTCTTTAGTGTCAGATAGCATGCGTTAAGAATGAATGGAACCATGCGATAAAAGTAGAGTTAACGCATGAGCTTGTTGTTACCTAAGCATATCTAAGTATAATTACATACCTACAACTGCGTTTGTGAATCCATCTCTCGATGTTTCGATGCCACATTAATCTTATCTCTAAGACGAATGGTAAGTTTGCGTTGGCAAAAGATGAATTACATCTCTACACTTCAT[C]TAGTCTTGATAAATGCTAAAGATTAACCATCTACTCTCTCAAGCTAGACAGTCGTGCTTACTACATTTTTTTGTAAGACAAAGCAATGTAAGTTAA…	C/T
CG_Chr04	8921422	T	T	15|15	C	5|5	C	11|11	C	4|4	C	12|12	Intergenic				ATACATAAATAATGAATAAAATTTCCTACAACTAACAATTAGGTGGACGCGGCGATGGTTAGTCAAATGTCTTTAGTGTCAGATAGCATGCGTTAAGAATGAATGGAACCATGCGATAAAAGTAGAGTTAACGCATGAGCTTGTTGTTACCTAAGCATATCTAAGTATAATTACATACCTACAACTGCGTTTGTGAATCCATCTCTCGATGTTTCGATGCCACATTAATCTTATCTCTAAGACGAATGGTAAGTTTGCGTTGGCAAAAGATGAATTACATCTCTACACTTCATCTAGTCT[T]GATAAATGCTAAAGATTAACCATCTACTCTCTCAAGCTAGACAGTCGTGCTTACTACATTTTTTTGTAAGACAAAGCAATGTAAGTTAATAATATG…	T/C
CG_Chr04	8921541	T	T	21|21	C	11|11	C	11|11	C	3|3	C	8|8	Intergenic				AAGTAGAGTTAACGCATGAGCTTGTTGTTACCTAAGCATATCTAAGTATAATTACATACCTACAACTGCGTTTGTGAATCCATCTCTCGATGTTTCGATGCCACATTAATCTTATCTCTAAGACGAATGGTAAGTTTGCGTTGGCAAAAGATGAATTACATCTCTACACTTCATCTAGTCTTGATAAATGCTAAAGATTAACCATCTACTCTCTCAAGCTAGACAGTCGTGCTTACTACATTTTTTTGTAAGACAAAGCAATGTAAGTTAATAATATGCATTAATCAAGATGGTAACATA[T]TTAATATTGCTTAAGAAAACTAACTCTAACATCTAACTCATTTAGCATTCAAACAACATGGTGTAAAGTATTTAATATGAAAATAGATGGAAGATA…	T/C
CG_Chr04	8921839	T	T	19|19	G	9|9	G	7|7	G	3|3	G	3|3	Intergenic				TATTTAATATTGCTTAAGAAAACTAACTCTAACATCTAACTCATTTAGCATTCAAACAACATGGTGTAAAGTATTTAATATGAAAATAGATGGAAGATAATCGTCAATCAAACTCATATTAAGAAAATAAACCATTCTTTCGAATGTCATTAACAAAACATAAGTAAGAAGAAGGGAAATGGAGATAAAACAGAAATGGAAGGTGTCAAGCCGCCACTGGCAACGTCTTGCTTCATGGAGGCTTGAGATGGTTGCTATCTGCTACATAAAATTCATAGGGTGAAGGTTCTCACTCACTGG[T]AGACGACTCTAAAAGTTCTCAGAATCCTTCTCTCAGAAGACCTCGAAATGGAGGCTGGTTATGGTGAGGGAGAATTTGTGCAGAGCTTTCGCCTCT…	T/G
CG_Chr04	8921961	C	C	14|14	T	3|3	T	11|11	T	4|4	T	10|10	Intergenic				GAAAATAAACCATTCTTTCGAATGTCATTAACAAAACATAAGTAAGAAGAAGGGAAATGGAGATAAAACAGAAATGGAAGGTGTCAAGCCGCCACTGGCAACGTCTTGCTTCATGGAGGCTTGAGATGGTTGCTATCTGCTACATAAAATTCATAGGGTGAAGGTTCTCACTCACTGGTAGACGACTCTAAAAGTTCTCAGAATCCTTCTCTCAGAAGACCTCGAAATGGAGGCTGGTTATGGTGAGGGAGAATTTGTGCAGAGCTTTCGCCTCTTGAACTCGTTTCTCTCTTTTCTTCC[C]CCCTTCCTGAATGAAGAAGCTTTGGGCTATTTATAGGTGTTGAAAAAAGTTGAAACTCATGATGACCTGACACCTTTGCATTAAATTCCCTGCCCT…	C/T
CG_Chr04	8921975	A	A	18|18	G	3|3	G	6|6	G	5|5	G	9|9	Intergenic				CTTTCGAATGTCATTAACAAAACATAAGTAAGAAGAAGGGAAATGGAGATAAAACAGAAATGGAAGGTGTCAAGCCGCCACTGGCAACGTCTTGCTTCATGGAGGCTTGAGATGGTTGCTATCTGCTACATAAAATTCATAGGGTGAAGGTTCTCACTCACTGGTAGACGACTCTAAAAGTTCTCAGAATCCTTCTCTCAGAAGACCTCGAAATGGAGGCTGGTTATGGTGAGGGAGAATTTGTGCAGAGCTTTCGCCTCTTGAACTCGTTTCTCTCTTTTCTTCCCCCCTTCCTGAATG[A]AGAAGCTTTGGGCTATTTATAGGTGTTGAAAAAAGTTGAAACTCATGATGACCTGACACCTTTGCATTAAATTCCCTGCCCTGCTGCGTAGACTTT…	A/G
CG_Chr04	8922272	T	T	13|13	C	7|7	C	9|9	C	3|3	C	14|14	Intergenic				ATGAAGAAGCTTTGGGCTATTTATAGGTGTTGAAAAAAGTTGAAACTCATGATGACCTGACACCTTTGCATTAAATTCCCTGCCCTGCTGCGTAGACTTTTTACATTGTCGGCCCATTGGTTCTGCCATGATCTGATAACGTGTTGTCCTTTTTCATAATGACATGACAGCTTTTTGCCCGTGCATCTGTATCTATTTTTTCTCAACGCATGGTCTCAACGCATAGTCTCGACGCATGGGTTTCCACTTGTTCTCGTAGCAACTTCGTCTCTTAGTACTTGGGTTATTTGTGCTTTTTTT[T]TTCTTAACCCTGCGTTAAGAACAAAAGCTCGTAGTTTTTCAGGTATTTTCTTTTGTAAATAGTGCCAACGCATGGTAATATATTTTACATCATTCA…	T/C
CG_Chr04	8922666	T	T	25|25	A	11|11	A	13|13	A	7|7	A	13|13	Intergenic				TCAACTACCAAAATCATGCGTTTAGCTCTAAAGTTACTCTAATTAATTCAAATAGTGACTATAATAACTTGTATTTCTACAAGTTATCAGGTAGCCACCTTCAACGCATAAGCTCCTCGACGCATAGCTGATAGCCACCTTCAACGCATAGCAACCCCTTAATCATAGTTACCTTGAACACTTAATGACCTTTTCTACATTTGCTATGATATACCCGAAAACTTCTTACCAACACCAAGATCCTTACTAACGCATAATAATCCTTCAACGCATGCTACTTACGCCTTAAGGTTCTTTGGC[T]TCCCTTTTCTTCCAGCTTAACACCCTCCAAAACTATTCTCATAACTTATTAATTTCCAAGACTAAGTGTGAGCCATGCGATTTCCTCTTCCTCCTA…	T/A
CG_Chr04	8922818	T	T	20|20	C	7|7	C	10|10	C	9|9	C	19|19	Intergenic				AACCCCTTAATCATAGTTACCTTGAACACTTAATGACCTTTTCTACATTTGCTATGATATACCCGAAAACTTCTTACCAACACCAAGATCCTTACTAACGCATAATAATCCTTCAACGCATGCTACTTACGCCTTAAGGTTCTTTGGCTTCCCTTTTCTTCCAGCTTAACACCCTCCAAAACTATTCTCATAACTTATTAATTTCCAAGACTAAGTGTGAGCCATGCGATTTCCTCTTCCTCCTAATTCTTGTGTTCCTTTTCAAATCATCAATATCAAATACCATGTGTTAGAGCTTTA[T]CGTCTATGCGTCAACCTGACTTCCAAAGATACATCTAACTTTAACTAATTCCTAGCTATACCTTTAGTCCTTCATTCTCACCCTTAGTGAGACATC…	T/C
CG_Chr04	8923163	C	C	19|19	G	15|15	G	6|6	G	8|8	G	9|9	Intergenic				CTAATTCCTAGCTATACCTTTAGTCCTTCATTCTCACCCTTAGTGAGACATCCACTCTTTTCCTAATACCATGTGTCTAACTAGTCTTCTTATCACATAGTGAAACTTCCCAAGCATAGTTGACACACTCGAAAGATTTCCTTGAATCCTTAGATCACCTCACTATTCATAGTTCGTTTCGAAATACTTATTGCCTTCTTCTTAAACTAAAACTCCAGCTTACAATTCACTCTTTCCTCCTTCCATTCATCTTAATGCATAGAATTTCTTGGCCATAATTTAGCAATTCCACAAACTTAA[C]TTTTTCGTTTTAAGAATTCCCTACCTCCACATAGTTATAATCTTAGCTCCATTACTCTTATCTTACTTCTTTCCTTACTAGCCATCTTGCATACCT…	C/G
CG_Chr04	8923307	T	T	24|24	C	17|17	C	11|11	C	5|5	C	7|7	Intergenic				AATCCTTAGATCACCTCACTATTCATAGTTCGTTTCGAAATACTTATTGCCTTCTTCTTAAACTAAAACTCCAGCTTACAATTCACTCTTTCCTCCTTCCATTCATCTTAATGCATAGAATTTCTTGGCCATAATTTAGCAATTCCACAAACTTAACTTTTTCGTTTTAAGAATTCCCTACCTCCACATAGTTATAATCTTAGCTCCATTACTCTTATCTTACTTCTTTCCTTACTAGCCATCTTGCATACCTACGTTCTGGGATAGGGTGTTACAGGTAGGCTTATTAAGTCGGAAATT[T]GAGCCACTCTTACCCATGCAAATCAAAGAACCGACCTCACAAACAAAAGTTCATAAGTCACTTAGGATTAAGATCGAGTCGCACATGATCATCCTA…	T/C
CG_Chr04	8923402	T	T	18|18	A	11|11	A	8|8	A	9|9	A	20|20	Intergenic				CTTCCATTCATCTTAATGCATAGAATTTCTTGGCCATAATTTAGCAATTCCACAAACTTAACTTTTTCGTTTTAAGAATTCCCTACCTCCACATAGTTATAATCTTAGCTCCATTACTCTTATCTTACTTCTTTCCTTACTAGCCATCTTGCATACCTACGTTCTGGGATAGGGTGTTACAGGTAGGCTTATTAAGTCGGAAATTTGAGCCACTCTTACCCATGCAAATCAAAGAACCGACCTCACAAACAAAAGTTCATAAGTCACTTAGGATTAAGATCGAGTCGCACATGATCATCC[T]ATGAAATATTAATCTCATCAATTAACTCTTTGTATAGGATACCCCCACTCACATGTCTCCACATGAACGGTTTGGATCAAACCATTTGTAACTATT…	T/A
CG_Chr04	8924457	C	C	11|11	T	8|8	T	10|10	T	4|4	T	10|10	Intergenic				TCGAGCAAGGGGTGAAGTTTGGAGAATTTTGAGATATTAAAGAAGAATCAAAGAGCCAAACTTGGAGGTATATTAGTAAAGAGGTTGATTTAAGGTTTTTAAAAAGAATTAGAAATAAAATTGGTTAGAAATATTAATTTTGGCTACTGAAAGTATAGGTTAGATTCTAATTGCCATCTGGTGCTAGTTGGCCAAAGGTTGAAGAAGGTGTGCGTGAAAAGGGGTTGTCGGTGGCTTAGGCAGTCAGGAATTGTATAGAGGTTAGTGGGTGCTTTGCATGCCTAGGTGGGCAGGTTGAGG[C]GAGTGAGTTGCACGTAGCGTAGGTGGGAAAAGAGGAGGCAGTGGCATGTGCAGCCTAAGATGTAGATAATGGACACTGAGTAGTTGGACGCCCAAC…	C/T
CG_Chr04	8924844	C	C	7|7	T	8|8	T	3|3	T	4|4	T	12|12	Intergenic				GACGCCCAACCCATTCATTAGATCGATGCCCAGTGGCTTGTGTGTTGTTGACGTCGTGTAACGTGTGTGCAATTGACGCCCAGTGGCACACCTGTGTGTCTGTGTGGGTGTGTGCGGGAATTGCTACATAGGGTTGTGTGCCTATATGGTGCCGTGTGCGAATGTGGTGCCTGTGCCCAGCCAAGTTGTATGCCTAGTTGCATCTTAAGCAACTTAACGCATTGCCTATTCTAGTTGATGTTGGTGAGTTGTTTCAAGTATTTATTTGGCTAAAGATCATGAATGGCCTTAGTTAAAGTG[C]AAGAAAGTTTGGAAAAGTCTAACCAAAGGAAGTAAATTATTTTACAGGACAAACAGAAGTGTGGAAAGCTTACAATTCGTTGAGGCTTAGCAAAAA…	C/T
CG_Chr04	8925178	G	G	10|10	C	6|6	C	10|10	C	4|4	C	11|11	Intergenic				AAATTATTTTACAGGACAAACAGAAGTGTGGAAAGCTTACAATTCGTTGAGGCTTAGCAAAAAGGAGTTAGTAACAATGTTTTTAAAGATAAAATGTTTTGATGTTTCAGTTAATACTTTCTTTAAATCTATGTTTTTCCTTGAAAAACATGTTCTCATAATCATTTAGATGGTATGTTGAGCATGTTTTATCTAGCTATGAAACTAGGTGTCTTTTGAAGGAAATTATATATACTTATGTTTAATTATTTGCTAAGCAAGTTTTGTATCAAAAGCATATATTTACCCTAGTAATGATAA[G]TAAGAGACCCAATACCGAAGGAGAGGAGAAGATATTTGGGCAGCCTAGTATGTAAGGTCTTTGGGACCCACTTTGACACACAAGAGGGCTTTGGGC…	G/C
CG_Chr04	8925256	A	A	7|7	T	12|12	T	5|5	T	3|3	T	8|8	Intergenic				GTTTTTAAAGATAAAATGTTTTGATGTTTCAGTTAATACTTTCTTTAAATCTATGTTTTTCCTTGAAAAACATGTTCTCATAATCATTTAGATGGTATGTTGAGCATGTTTTATCTAGCTATGAAACTAGGTGTCTTTTGAAGGAAATTATATATACTTATGTTTAATTATTTGCTAAGCAAGTTTTGTATCAAAAGCATATATTTACCCTAGTAATGATAAGTAAGAGACCCAATACCGAAGGAGAGGAGAAGATATTTGGGCAGCCTAGTATGTAAGGTCTTTGGGACCCACTTTGAC[A]CACAAGAGGGCTTTGGGCCGTGTGTCAGCCTAGTACGTATAACTTTTTTCGTTCTTTAGTTTAATATTGCAAACCATCATGCCTTTCAACTCTGTA…	A/T
CG_Chr04	8925369	A	A	12|12	G	9|9	G	9|9	G	8|8	G	8|8	Intergenic				TCTAGCTATGAAACTAGGTGTCTTTTGAAGGAAATTATATATACTTATGTTTAATTATTTGCTAAGCAAGTTTTGTATCAAAAGCATATATTTACCCTAGTAATGATAAGTAAGAGACCCAATACCGAAGGAGAGGAGAAGATATTTGGGCAGCCTAGTATGTAAGGTCTTTGGGACCCACTTTGACACACAAGAGGGCTTTGGGCCGTGTGTCAGCCTAGTACGTATAACTTTTTTCGTTCTTTAGTTTAATATTGCAAACCATCATGCCTTTCAACTCTGTAACTAGTGGGGACTTTC[A]GAGTGACAACCAAATACACTAAACTTAATCCTTTTTTAAGTTAAAGTTTCTAAATTAAAGTGACTACGTGCTCAAAATAGGGAGACTTTAAGAGGG…	A/G
CG_Chr04	8925939	C	C	18|18	A	6|6	A	6|6	A	3|3	A	10|10	Intergenic				CAAATTATCATGCATAAAGCCAGTAGAAACCATATTAGCAAGCATAAAAACAAACACAAAAAAAACAAGTACATAGTACACCCCCCCACCCCAAAGTTAAGGTTATGCATTGTCCCCGATGCATGAGAAATAAAATATACAAACAATAGGTGTGTAATACAAGCCTGGGAATAAGTGGGGTCCACAAATCTCGATGGTGGACAAGTACTTAAACTTTACTTCAACATCTTCAAAATCCTGGGCATCAATAAAAAGAAAAAATCATGAAATAATTCCTTATACATAACAAAAGAACTCAAC[C]AAAAAACTAAAAACACTTGAGTTGCCTCCTAAGAAGCGCTAATTTTTATAATCTGTAGACACTGACCCTCTTACGGCATCCACTGTCAACCTTATA…	C/A
CG_Chr04	8926616	A	A	17|17	G	6|6	G	6|6	G	5|5	G	12|12	Intergenic				CATGAGCTAGGTTGCCCAGTGTGTAACTTATTTAGTAAAAACCTTCCTTTAACTCGGAAACTAATCAAAACCGTAATCAATTTACGACAATAAATAAATAACATCAGTTTATTCTCATATCCAAGCAAAACATGCTCAAGTAGCGTTGTCATACCATATATATTCATTTTCGAAAAGAAACATGAAAATTCAATATATTTCAAAAACATTTTCCTTAGTTGAGTTGGAGCAGAACTCAATGCTACTTAACATCGAAAACATCCTTAGTTGGGGCAGAGTAATCTTGACACACCCAACGTC[A]AATATTCTTAGCTGTGTGGAGTAATCTCAACACAACAACATCTATCATACATCTATGTGCACATAGATATCATATCCTAGGTTACCAAAATACCTT…	A/G
CG_Chr04	8927452	G	G	19|19	C	11|11	C	5|5	C	7|7	C	11|11	Intergenic				CATCATAGCTTATTTAAAACCCATGAAAAGCATAAACATAAGAACATGGTTCCAATCAACGGTAAATAGCATGAAAACTTTGTATAAAGTATGCTTACTTTGAATAAAATTGCACTCACTACTTGTCCTGAGCCCTTAAAGAATTATACGCTTTTCCTAGCTCCTCTCGGCCTGAAATGGTTTAATTTCCTTTATTAGATTCCTTAGAATTCCCATTAAAGTGTAGTAAATATGTCTTAAGTATTAAGACAAAGCTCATTAGCGAGACCAACTACTAACAAAATTATAGAATTAACGACA[G]TAGTTCAAACTAGTGAGATTTGCCTTAGCGAGACTAAGCAAAAATCAGAAAGACTAGCGAGAGTAGTGACACCGAGAGTTGTGAGACAAAAAGAAA…	G/C
CG_Chr04	8927466	T	T	17|17	C	10|10	C	6|6	C	7|7	C	13|13	Intergenic				TAAAACCCATGAAAAGCATAAACATAAGAACATGGTTCCAATCAACGGTAAATAGCATGAAAACTTTGTATAAAGTATGCTTACTTTGAATAAAATTGCACTCACTACTTGTCCTGAGCCCTTAAAGAATTATACGCTTTTCCTAGCTCCTCTCGGCCTGAAATGGTTTAATTTCCTTTATTAGATTCCTTAGAATTCCCATTAAAGTGTAGTAAATATGTCTTAAGTATTAAGACAAAGCTCATTAGCGAGACCAACTACTAACAAAATTATAGAATTAACGACAGTAGTTCAAACTAG[T]GAGATTTGCCTTAGCGAGACTAAGCAAAAATCAGAAAGACTAGCGAGAGTAGTGACACCGAGAGTTGTGAGACAAAAAGAAACCAGCGACACCAGC…	T/C
CG_Chr04	8927546	A	A	11|11	C	9|9	C	8|8	C	8|8	C	18|18	Intergenic				TTACTTTGAATAAAATTGCACTCACTACTTGTCCTGAGCCCTTAAAGAATTATACGCTTTTCCTAGCTCCTCTCGGCCTGAAATGGTTTAATTTCCTTTATTAGATTCCTTAGAATTCCCATTAAAGTGTAGTAAATATGTCTTAAGTATTAAGACAAAGCTCATTAGCGAGACCAACTACTAACAAAATTATAGAATTAACGACAGTAGTTCAAACTAGTGAGATTTGCCTTAGCGAGACTAAGCAAAAATCAGAAAGACTAGCGAGAGTAGTGACACCGAGAGTTGTGAGACAAAAAG[A]AACCAGCGACACCAGCGAGACTCATCTCGTTACTCACCCTTACGCTTTTACTGTCGCTGCTTTTTCCAGTGAAACTTGTCTCATTCTGCTACTATC…	A/C
CG_Chr04	8927925	T	T	16|16	C	9|9	C	9|9	C	4|4	C	11|11	Intergenic				TCTCATTCTGCTACTATCTTTACTTCTATCTGTTAAAGGTTGTATTTCCAGCCCGAATTAGAACTGCTTCTCTTCTACAAACATGTAAAGAAATGTGTTTTCTAGCTTACCTCAACATTACAGAACTTAACTCCTCTTCGTTCGTCCGATAATCCAAATTTACTTTGCCTTGCTTCAGATCACTCGAAAAATCGATATCAGTCACTTCCTCCTATATTTAAACCTGTTTTTCTTCATATTCAGCTCAACCATCTTTCACAAAAGTTGTTAAGAATTGAAATAACTTACTAACCTCAAATT[T]CCAACTTCAAACTTGATTTCTTCCATTCTCTATTCACCAAACACCAGACCTCGTTCAGGTTTCGCAACAGAAGACAAGCCTTCAAATTTAGCTTCA…	T/C
CG_Chr04	8927991	A	A	22|22	G	8|8	G	11|11	G	6|6	G	15|15	Intergenic				CTTCTCTTCTACAAACATGTAAAGAAATGTGTTTTCTAGCTTACCTCAACATTACAGAACTTAACTCCTCTTCGTTCGTCCGATAATCCAAATTTACTTTGCCTTGCTTCAGATCACTCGAAAAATCGATATCAGTCACTTCCTCCTATATTTAAACCTGTTTTTCTTCATATTCAGCTCAACCATCTTTCACAAAAGTTGTTAAGAATTGAAATAACTTACTAACCTCAAATTTCCAACTTCAAACTTGATTTCTTCCATTCTCTATTCACCAAACACCAGACCTCGTTCAGGTTTCGC[A]ACAGAAGACAAGCCTTCAAATTTAGCTTCAATTGCACCACGATTTCGACCAGAATTCTACTCCAATTTGCCCAAGACGTCTTCTTCTTCCTCTCTT…	A/G
CG_Chr04	8928156	T	T	10|10	A	6|6	A	13|13	A	4|4	A	12|12	Intergenic				CTTCATATTCAGCTCAACCATCTTTCACAAAAGTTGTTAAGAATTGAAATAACTTACTAACCTCAAATTTCCAACTTCAAACTTGATTTCTTCCATTCTCTATTCACCAAACACCAGACCTCGTTCAGGTTTCGCAACAGAAGACAAGCCTTCAAATTTAGCTTCAATTGCACCACGATTTCGACCAGAATTCTACTCCAATTTGCCCAAGACGTCTTCTTCTTCCTCTCTTCGACGTTCAGCTGTAGATTTAGGTTGGTTACAAGCTTTGGAAAATGGATAATCATTCGGTAATTTAGC[T]AATAAACCAAGTATATGCCGCCGCCGACATTCCTTCCCACTACCTTCATATGTTTTACTTGTTTTATTATTTTTATTATTTTTTTCTTCTCTTTTC…	T/A
CG_Chr04	8928261	A	A	9|9	T	9|9	T	10|10	T	6|6	T	12|12	Intergenic				ACCAAACACCAGACCTCGTTCAGGTTTCGCAACAGAAGACAAGCCTTCAAATTTAGCTTCAATTGCACCACGATTTCGACCAGAATTCTACTCCAATTTGCCCAAGACGTCTTCTTCTTCCTCTCTTCGACGTTCAGCTGTAGATTTAGGTTGGTTACAAGCTTTGGAAAATGGATAATCATTCGGTAATTTAGCTAATAAACCAAGTATATGCCGCCGCCGACATTCCTTCCCACTACCTTCATATGTTTTACTTGTTTTATTATTTTTATTATTTTTTTCTTCTCTTTTCTTTTCCTT[A]TTCCTTTATTCCTTTCTTTTCTCCCTTCTTCTTCTTTCTAATTTTAAATTCTACTTTTATGCTCTAATTAATATTCAAAGTAGATCTTAAGCTCGG…	A/T
CG_Chr04	8928373	T	T	12|12	G	14|14	G	5|5	G	5|5	G	7|7	Intergenic				TCTTCTTCCTCTCTTCGACGTTCAGCTGTAGATTTAGGTTGGTTACAAGCTTTGGAAAATGGATAATCATTCGGTAATTTAGCTAATAAACCAAGTATATGCCGCCGCCGACATTCCTTCCCACTACCTTCATATGTTTTACTTGTTTTATTATTTTTATTATTTTTTTCTTCTCTTTTCTTTTCCTTATTCCTTTATTCCTTTCTTTTCTCCCTTCTTCTTCTTTCTAATTTTAAATTCTACTTTTATGCTCTAATTAATATTCAAAGTAGATCTTAAGCTCGGTCTACCTCATATTGA[T]TTAGAATTCAACTTACCAAAAATATGCTCGGTTTCCACCACCTCTTCCTTCGAACTACAAAAGAGTAAAAAAATAAATCCACAACGATACTACATA…	T/G
CG_Chr04	8928483	C	C	16|16	T	3|3	T	10|10	T	5|5	T	8|8	Intergenic				ACATTCCTTCCCACTACCTTCATATGTTTTACTTGTTTTATTATTTTTATTATTTTTTTCTTCTCTTTTCTTTTCCTTATTCCTTTATTCCTTTCTTTTCTCCCTTCTTCTTCTTTCTAATTTTAAATTCTACTTTTATGCTCTAATTAATATTCAAAGTAGATCTTAAGCTCGGTCTACCTCATATTGATTTAGAATTCAACTTACCAAAAATATGCTCGGTTTCCACCACCTCTTCCTTCGAACTACAAAAGAGTAAAAAAATAAATCCACAACGATACTACATACTTAAGTTTAGCA[C]TTATAAATGAATGTAGGGTTTACATACCTTGCTGGACATCTATCAAAGCCCTACCTGTGGCTAAAAATGGTCGTCCCAATATGATTGGGACTTTCG…	C/T
CG_Chr04	8928858	T	T	10|10	A	3|3	A	5|5	A	7|7	A	12|12	Intergenic				CCCAATATGATTGGGACTTTCGCATCCTCATCCATTTCCAACACAACAAAATCCGCAGGAAAGTTGAACTTATCTACTTTAACCCAGCATATCTTCCACTATACCACAAGGGTAAGTAAGAGAACGATTTGTGAAAAGCGCTTGAAAAGTGCTTTCTATTCTCTCAAATTAAGGAAGTTTCTATTAGATTTCACTTGTTTGCTAGTGATTTTCAGGTTAAAATGAGGAAAATTAGAAGAAAAGGCCAAACGATCAAAACCAAGCAAGAATACGGTGAAAAAGAGAAGAAAATCACAAAGT[T]GCCACAATTGAGGTGGTGCCGCGGCACCGAGACGGCACTAAAACCTAAGAGCAAAGTTGCTGCAGCATACGGCAGTGTCGTGATGTTCTCCATCAA…	T/A
CG_Chr04	8928956	A	A	15|15	G	3|3	G	6|6	G	4|4	G	9|9	Intergenic				CTATACCACAAGGGTAAGTAAGAGAACGATTTGTGAAAAGCGCTTGAAAAGTGCTTTCTATTCTCTCAAATTAAGGAAGTTTCTATTAGATTTCACTTGTTTGCTAGTGATTTTCAGGTTAAAATGAGGAAAATTAGAAGAAAAGGCCAAACGATCAAAACCAAGCAAGAATACGGTGAAAAAGAGAAGAAAATCACAAAGTTGCCACAATTGAGGTGGTGCCGCGGCACCGAGACGGCACTAAAACCTAAGAGCAAAGTTGCTGCAGCATACGGCAGTGTCGTGATGTTCTCCATCAAC[A]TTGCGGTGCTGTCTGTGGAAATTCGATAGCGCCGCGACGCTCTCTTTTGTTAAATGGTAGCGTCCCTGCGCCAGATTCCTTTTTGTAAAATTTGTA…	A/G
CG_Chr04	8928960	C	C	14|14	T	3|3	T	6|6	T	4|4	T	9|9	Intergenic				ACCACAAGGGTAAGTAAGAGAACGATTTGTGAAAAGCGCTTGAAAAGTGCTTTCTATTCTCTCAAATTAAGGAAGTTTCTATTAGATTTCACTTGTTTGCTAGTGATTTTCAGGTTAAAATGAGGAAAATTAGAAGAAAAGGCCAAACGATCAAAACCAAGCAAGAATACGGTGAAAAAGAGAAGAAAATCACAAAGTTGCCACAATTGAGGTGGTGCCGCGGCACCGAGACGGCACTAAAACCTAAGAGCAAAGTTGCTGCAGCATACGGCAGTGTCGTGATGTTCTCCATCAACATTG[C]GGTGCTGTCTGTGGAAATTCGATAGCGCCGCGACGCTCTCTTTTGTTAAATGGTAGCGTCCCTGCGCCAGATTCCTTTTTGTAAAATTTGTATTTT…	C/T
CG_Chr04	8929282	A	A	20|20	C	9|9	C	9|9	C	10|10	C	11|11	Intergenic				ATAGCGCCGCGACGCTCTCTTTTGTTAAATGGTAGCGTCCCTGCGCCAGATTCCTTTTTGTAAAATTTGTATTTTTGGAAAGTTTTCTTGGGCGGCCAAATTTATAAATTTTGGGGTTTTCAGCAGCCCTAATCATCAATAAAAGCATGAAATTACAGACCAAAAGAGTCACAAGAAGGAGAATTGAGTGAGAGTTCATAAAAGAGTTCAAAGAGTGAGTTAGTTGCAAGGAAGAGGAAAAGATTTCGAGAGAGTCGTGGTGTCGTTGAAGTTCCGAAGTGAGAGCCAAGGAGATTGTGA[A]GGTGCTACCTCAATCAAGAGCTCCTTTTCAGTAGAGCCTTTCTTTCTTTACAGTCTTTCTTTGTTCATATTGTTTGAACATGTTGCTTCAAGCTAT…	A/C
CG_Chr04	8929790	G	G	26|26	A	12|12	A	13|13	A	6|6	A	4|4	Intergenic				TGTTTAATTCTTGTGGATTGACTATCTTCACATGTTAAGTTAGATGTATGATTGAGATATTGTATATTTAACTTGGTCTATAAGAATGAATTGTTGTTAATCTATCACGAGAGTAGTTAGGTTGACAATAAAAGTTGCTAAAGACTATTCTTAATGCCATGTAATTTGTATTGGTTTCAAGAGATTAGTAATCAATCGAGTTGCATGAGCAAGAGTTGTTTTTTAGAGAAAATAACTTGGAATTAAGTTTCTAGACTTAGGCATATGAATTACAATAAAATCCATGAATTCTATAATATT[G]CATGATGAAATAATCAAGGATTCATTATCCTAAAACTCTCTTTGACTCTTGTGTTTCTCACTTTATTACTTTCCTTATTTAGTTTGTATTTTCCAT…	G/A
CG_Chr04	8930216	A	A	21|21	C	5|5	C	7|7	C	7|7	C	8|8	Intergenic				TAAAATTGATTTGATTCTAGAATAGCTAAGTAACTTTAACCTTCGAAATTGGATCTCCAGTGGAACGATATTCGAACTTTACCGTCTTATATTATAACTTGACCCGTACACTTGCGGTTAACACTCAAAGTGGCGCAATCAATTTGCTAGTTAAAGAGATATCATTGTCAGCTGCACTTCCCCTACGTTCAACTTCCTATACACAGGTAACGACATCAAATTTATCAAGGATCCTAAATCACATAAGGCTCTACTACCGTCAGATACTTATAGTACAAGGACTTGTGAAGCTTTCGGGAT[A]CTTTAATTTTTTAGGCAACTTGTTTTGCAGAATGACACTGCACTCCTAAGTTAAGCTCACTATCTCGTACTTCTCAAACTTCTTCTTCGACAAAAC…	A/C
CG_Chr04	8930575	C	C	18|18	T	8|8	T	7|7	T	10|10	T	8|8	Intergenic				ACTATCTCGTACTTCTCAAACTTCTTCTTCGACAAAACATCATTCATAAACTTAACGTAGTTTGGCATCTGTTCCAGTGCATCTGCAAAAGGAAAATTTATGTGAAGCTTTTTGAAATTTTTAAAAAAATTTAGTGAATTTTTTCATCTAATTTCTTTCTCCTAAATCATTGGGGATAAGGGATGTTATTAGGAATAGTAGGTAAGACATAAAAAATTCTCCCTGTAGCAGAAGGTTCAAGCACCTCCTCTATCTTCTCTACAACATTCCCTTCCTCATTTTGTCTTCTCTCGTCGAAGT[C]AGCTACACTCCTTCCACTTCTAAGAGTCACTGCTTTACAATCTTCCCTTGGGTTTTTCTTTGTACAATTGGAAAATGTGCCCTTCTGCATGGCTTT…	C/T
CG_Chr04	8930731	C	C	15|15	T	6|6	T	5|5	T	7|7	T	7|7	Intergenic				TTCTCCTAAATCATTGGGGATAAGGGATGTTATTAGGAATAGTAGGTAAGACATAAAAAATTCTCCCTGTAGCAGAAGGTTCAAGCACCTCCTCTATCTTCTCTACAACATTCCCTTCCTCATTTTGTCTTCTCTCGTCGAAGTCAGCTACACTCCTTCCACTTCTAAGAGTCACTGCTTTACAATCTTCCCTTGGGTTTTTCTTTGTACAATTGGAAAATGTGCCCTTCTGCATGGCTTTCATAGTTGTTGCCATTTGACTAATTTGTACCTCCATATTCTAAATGGCCTTTAACAGTG[C]TATCTAATAAGTTAGTCTGGTTTCTGGTCTCTATAAAAGATTCAGTAAGCAAGTCCTCCATAAATGATTTCTACCTAGTATTAGAATTAGAACCTG…	C/T
CG_Chr04	8930748	C	C	13|13	T	6|6	T	6|6	T	9|9	T	6|6	Intergenic				GGATAAGGGATGTTATTAGGAATAGTAGGTAAGACATAAAAAATTCTCCCTGTAGCAGAAGGTTCAAGCACCTCCTCTATCTTCTCTACAACATTCCCTTCCTCATTTTGTCTTCTCTCGTCGAAGTCAGCTACACTCCTTCCACTTCTAAGAGTCACTGCTTTACAATCTTCCCTTGGGTTTTTCTTTGTACAATTGGAAAATGTGCCCTTCTGCATGGCTTTCATAGTTGTTGCCATTTGACTAATTTGTACCTCCATATTCTAAATGGCCTTTAACAGTGCTATCTAATAAGTTAGT[C]TGGTTTCTGGTCTCTATAAAAGATTCAGTAAGCAAGTCCTCCATAAATGATTTCTACCTAGTATTAGAATTAGAACCTGTAAAAGTTGGAGAAGAC…	C/T
CG_Chr04	8930764	A	A	14|14	T	7|7	T	8|8	T	9|9	T	9|9	Intergenic				TAGGAATAGTAGGTAAGACATAAAAAATTCTCCCTGTAGCAGAAGGTTCAAGCACCTCCTCTATCTTCTCTACAACATTCCCTTCCTCATTTTGTCTTCTCTCGTCGAAGTCAGCTACACTCCTTCCACTTCTAAGAGTCACTGCTTTACAATCTTCCCTTGGGTTTTTCTTTGTACAATTGGAAAATGTGCCCTTCTGCATGGCTTTCATAGTTGTTGCCATTTGACTAATTTGTACCTCCATATTCTAAATGGCCTTTAACAGTGCTATCTAATAAGTTAGTCTGGTTTCTGGTCTCT[A]TAAAAGATTCAGTAAGCAAGTCCTCCATAAATGATTTCTACCTAGTATTAGAATTAGAACCTGTAAAAGTTGGAGAAGACTGCAACACATTTTTAT…	A/T
CG_Chr04	8930904	G	G	15|15	A	11|11	A	6|6	A	5|5	A	14|14	Intergenic				ACTGCTTTACAATCTTCCCTTGGGTTTTTCTTTGTACAATTGGAAAATGTGCCCTTCTGCATGGCTTTCATAGTTGTTGCCATTTGACTAATTTGTACCTCCATATTCTAAATGGCCTTTAACAGTGCTATCTAATAAGTTAGTCTGGTTTCTGGTCTCTATAAAAGATTCAGTAAGCAAGTCCTCCATAAATGATTTCTACCTAGTATTAGAATTAGAACCTGTAAAAGTTGGAGAAGACTGCAACACATTTTTATTATTAGCGTAAGAAAAATGTTCATGGTTACACAAACCTGAGTG[G]TAATGAGTAGGCTATTGCGCCTGTTGAGGGCTGAACTGAGGAAACTGAAATTTTCCATGGTATGGATTGGATCGATGCACATAGTTAATCTCTTCT…	G/A
CG_Chr04	8931049	G	G	16|16	C	7|7	C	5|5	C	5|5	C	18|18	Intergenic				TGGTTTCTGGTCTCTATAAAAGATTCAGTAAGCAAGTCCTCCATAAATGATTTCTACCTAGTATTAGAATTAGAACCTGTAAAAGTTGGAGAAGACTGCAACACATTTTTATTATTAGCGTAAGAAAAATGTTCATGGTTACACAAACCTGAGTGGTAATGAGTAGGCTATTGCGCCTGTTGAGGGCTGAACTGAGGAAACTGAAATTTTCCATGGTATGGATTGGATCGATGCACATAGTTAATCTCTTCTAGATCAATAGTCTCCCAAGATGAGCTGGCGTTACAAGCTGCAATTGCT[G]CAATTGATGGCTTGCTCCCTATTCATAATTGACTAATAGCATTAGGTAAGGAAGCCATTTGTGCTTTTAGAGCAGTTAGCTCAGCAAGCTCATAGA…	G/C
CG_Chr04	8931160	A	A	20|20	G	5|5	G	9|9	G	4|4	G	8|8	Intergenic				TTATTAGCGTAAGAAAAATGTTCATGGTTACACAAACCTGAGTGGTAATGAGTAGGCTATTGCGCCTGTTGAGGGCTGAACTGAGGAAACTGAAATTTTCCATGGTATGGATTGGATCGATGCACATAGTTAATCTCTTCTAGATCAATAGTCTCCCAAGATGAGCTGGCGTTACAAGCTGCAATTGCTGCAATTGATGGCTTGCTCCCTATTCATAATTGACTAATAGCATTAGGTAAGGAAGCCATTTGTGCTTTTAGAGCAGTTAGCTCAGCAAGCTCATAGAGCCCAGCCACTCTG[A]ATGTTGATCGATCTAATGGCCAGTTGTAACTAATGACAACCATGTCTTCTAATAGGGATCAAGCAACATTAGCAGTTTTAGAAAAGATTGATCCAC…	A/G
CG_Chr04	8931395	G	G	24|24	A	7|7	A	6|6	A	6|6	A	20|20	Intergenic				GTAAGGAAGCCATTTGTGCTTTTAGAGCAGTTAGCTCAGCAAGCTCATAGAGCCCAGCCACTCTGAATGTTGATCGATCTAATGGCCAGTTGTAACTAATGACAACCATGTCTTCTAATAGGGATCAAGCAACATTAGCAGTTTTAGAAAAGATTGATCCACCAACTTTGACATCCAGGACGGACTTCGTCGTTCCTGAAAACTCATTATAGAACAACTAGAACTTAAGCCAGTCAGGATAACCGTGTTGGGGGCACTTTCTCAGCAATTCCTTATAATGCTCCCATGCCTCGAACTACT[G]TTCATCTGTTTTCTACTTGAATGTTCCAATTTCCATTTTGAACTTGCTCATCTTAGATGGTAGGAAAAATTTGTTAAGGAAAGCCTGCGTCAATTC…	G/A
CG_Chr04	8931563	G	G	20|20	A	11|11	A	6|6	A	4|4	A	15|15	Intergenic				TGACATCCAGGACGGACTTCGTCGTTCCTGAAAACTCATTATAGAACAACTAGAACTTAAGCCAGTCAGGATAACCGTGTTGGGGGCACTTTCTCAGCAATTCCTTATAATGCTCCCATGCCTCGAACTACTGTTCATCTGTTTTCTACTTGAATGTTCCAATTTCCATTTTGAACTTGCTCATCTTAGATGGTAGGAAAAATTTGTTAAGGAAAGCCTGCGTCAATTCATCCCAGCTAGTTACGATTCCCGGAGCAAGCATTTCTAGCCAATCTTTCACCCTATCCTACACAGAAACAG[G]AAATAATCTAAAACGAATAGCGTCACTGGTGACTCCATTTATTTTTATAGTTCCACAAATTTCTACAATAGATTGAAGATGTTTATGTGGATCGTT…	G/A
CG_Chr04	8932568	T	T	11|11	C	7|7	C	10|10	C	6|6	C	15|15	Intergenic				TTGTTTCATTATGAGTCTTTAATAGATCTTTAACATACAAGATTATTGTTCACATTGAATGAGTCTAGAAGTCTAAATTCGGGATGCCCTTTTCCAAGCTCCATCTGTTCCAACCCTAATTTATCAAATGGAATTCTTCCTATTGATTAAACAAAAGCAACCCTAAGACCCTTTAATTGCAACCCTTATTATTCTTCGATCATTATCATGCATCATCAAACAATAATTTAACCTACCAAGTCCAGCCAAGATTCCTCTTTTACAAGCAAGAAAAACAGCCCAAGAATAGTTGATTAATGG[T]CAGTTAATCAAAAGAAGTCATGCAGATATATTAAAATTCAACCCAATTACAATAATCCCAACGTTAAGAAATAATCAAGAATTACTCATAATTCTA…	T/C
CG_Chr04	8932841	T	T	23|23	C	11|11	C	8|8	C	6|6	C	15|15	Intergenic				AACAGCCCAAGAATAGTTGATTAATGGTCAGTTAATCAAAAGAAGTCATGCAGATATATTAAAATTCAACCCAATTACAATAATCCCAACGTTAAGAAATAATCAAGAATTACTCATAATTCTAACAACACCCTAGAATTAAGAGGTTTAGCTGATGCACACTTTAAGTGTTAATTGCAAGTGTACGGGTCAAGTTATAATATAAGACGGTAAAGTCCGAATATCGTTCTACTGAGGATCCAATTGTGAAGGTTAAATTTACTTAGCTATTATAGAATCGAATCAATTTTATTTGAGGAT[T]GAGATTGAAGTTGTGAATTTTGGAAAATATAAACTAAATAAGGATAGAAAACAAAGTAAGAAACACAAGAATCCTTGTTTATTTCATCATGCAATA…	T/C
CG_Chr04	8933326	A	A	12|12	G	5|5	G	7|7	G	4|4	G	11|11	Intergenic				TCATGCAACTCAATTAATTACTAAACTCTTGAAATCAATACAAATTACATGGCATTAAGAATAGTCTTTAGCAACTTTCATTGTTAACCTAACTATTTTCATGATAGATTAACAACAATTCATTGTTATAGATCTAGTTAGACATACAATCTCTCAACCATACATCTAACCCAACATTCAAGGATGGCCAATCAACAAGAGTTAAGCGCAATAACAATGAAAAGCATAATCATTACAACGAAACCATGAATTTTCTACAATATCAATATAACTTCATAAACAATTCATCAAAACCCTAAA[A]CCAAAGAGTTTAGCCACTCATAGTTTTAAGCAACATGTTCAAACAATATAAACAAAGAAAGAGTGTAAAGAAAGGAAAACTCTACTAGGAAGAAGC…	A/G
CG_Chr04	8933350	T	T	11|11	C	5|5	C	6|6	C	4|4	C	11|11	Intergenic				ACTCTTGAAATCAATACAAATTACATGGCATTAAGAATAGTCTTTAGCAACTTTCATTGTTAACCTAACTATTTTCATGATAGATTAACAACAATTCATTGTTATAGATCTAGTTAGACATACAATCTCTCAACCATACATCTAACCCAACATTCAAGGATGGCCAATCAACAAGAGTTAAGCGCAATAACAATGAAAAGCATAATCATTACAACGAAACCATGAATTTTCTACAATATCAATATAACTTCATAAACAATTCATCAAAACCCTAAAACCAAAGAGTTTAGCCACTCATAG[T]TTTAAGCAACATGTTCAAACAATATAAACAAAGAAAGAGTGTAAAGAAAGGAAAACTCTACTAGGAAGAAGCCCTTGATTGAGGAGGAACCGCCAA…	T/C
CG_Chr04	8933942	G	G	18|18	A	5|5	A	10|10	A	5|5	A	15|15	Intergenic				CACCCAAAAATCTTTCCAAAATAAAATTTTTTAAAAAATGGAAAGCTAGCGCCGCGACGCTACCTAATATGGAAAGTTGGCGTCATGGCGCTGCTGCTATGTTGAATGGGTATCATCTTTTGGGAAAAAGTGTCACACCCTACTTTTAAGAAACTGATGCATTGAAGAGTCTATGAAGAAAAGAAGTAAAAGACCATGTTGGACGCACGGTCAGGACCAAGGTAACGCATGGTATCGATGGACGCATGGAAGTAAACCGAGAAGGGAAAGAAGTGAAACGCATAAGCAAGAAAGGAATAA[G]GTTATGTTGTGAAGTGTTGAAAGAGATCTAAGTCTCGGAAAGATAGAATACTATAGCAAATTGAGTAACGCATAGACTATTAGCAAGGAATGTTCA…	G/A
CG_Chr04	8934213	G	G	17|17	A	11|11	A	8|8	A	12|12	A	16|16	Intergenic				AGTGAAACGCATAAGCAAGAAAGGAATAAGGTTATGTTGTGAAGTGTTGAAAGAGATCTAAGTCTCGGAAAGATAGAATACTATAGCAAATTGAGTAACGCATAGACTATTAGCAAGGAATGTTCATGGGTGTTGGATAAAGTGGAAGGATGAGAAGGAAGCTCAAAGGTTGGAGCAAGAGGTGAACGCATACTAATTATCATCAGAGATATTTTAGTACAAGGAAAAGGTTAATTGAAGAACCTTGGATTATAAGCACAAGAACGCATAGAGGGATACTCAACGAATCCTCAAGGAAAG[G]AGAAAGATCATGGACGCATGATAGTATGCGGTTCAGGCTGACGCATGCTATTATGCAGTAAGACAAACGCATAATAGCATGCGTTGAGACGTTGAC…	G/A
CG_Chr04	8934304	G	G	15|15	A	5|5	A	13|13	A	5|5	A	17|17	Intergenic				TGAGTAACGCATAGACTATTAGCAAGGAATGTTCATGGGTGTTGGATAAAGTGGAAGGATGAGAAGGAAGCTCAAAGGTTGGAGCAAGAGGTGAACGCATACTAATTATCATCAGAGATATTTTAGTACAAGGAAAAGGTTAATTGAAGAACCTTGGATTATAAGCACAAGAACGCATAGAGGGATACTCAACGAATCCTCAAGGAAAGGAGAAAGATCATGGACGCATGATAGTATGCGGTTCAGGCTGACGCATGCTATTATGCAGTAAGACAAACGCATAATAGCATGCGTTGAGAC[G]TTGACGCCTAGTAGTATGCGGTGGAAAAATGAGTTCAAAGGAAGTATGGCCGAGAGTTAGAAAAGTGAGTAGTGAAGCTCAAACCTTAAAGGAAAC…	G/A
CG_Chr04	8934428	T	T	15|15	G	10|10	G	5|5	G	4|4	G	11|11	Intergenic				AGTACAAGGAAAAGGTTAATTGAAGAACCTTGGATTATAAGCACAAGAACGCATAGAGGGATACTCAACGAATCCTCAAGGAAAGGAGAAAGATCATGGACGCATGATAGTATGCGGTTCAGGCTGACGCATGCTATTATGCAGTAAGACAAACGCATAATAGCATGCGTTGAGACGTTGACGCCTAGTAGTATGCGGTGGAAAAATGAGTTCAAAGGAAGTATGGCCGAGAGTTAGAAAAGTGAGTAGTGAAGCTCAAACCTTAAAGGAAACTCAATGAACGCATGGGGGCGTTGTGTT[T]AATGAATGGTTGTCTATTGGAAAATGTTGGACGCATAAGATAAGCTTATAAAGGCTAGGTCGCTTCATATAGACTTGACACCTTAAAAGTAGAAGG…	T/G
CG_Chr04	8934562	T	T	18|18	C	8|8	C	5|5	C	3|3	C	14|14	Intergenic				TATTATGCAGTAAGACAAACGCATAATAGCATGCGTTGAGACGTTGACGCCTAGTAGTATGCGGTGGAAAAATGAGTTCAAAGGAAGTATGGCCGAGAGTTAGAAAAGTGAGTAGTGAAGCTCAAACCTTAAAGGAAACTCAATGAACGCATGGGGGCGTTGTGTTTAATGAATGGTTGTCTATTGGAAAATGTTGGACGCATAAGATAAGCTTATAAAGGCTAGGTCGCTTCATATAGACTTGACACCTTAAAAGTAGAAGGTGTTAAAAAGGCATGTTAAGTGTTTCATGCAAGGTGA[T]GCTTGGATTAATGCATAGTTAATTAAGCATGCAACGTGACATGTGACAAACAAGTGGCAAAAGGAGAGGAGAAGTTGGATGGCAAGATCCCTATAA…	T/C
CG_Chr04	8934710	A	A	15|15	G	12|12	G	7|7	G	4|4	G	12|12	Intergenic				GCATGGGGGCGTTGTGTTTAATGAATGGTTGTCTATTGGAAAATGTTGGACGCATAAGATAAGCTTATAAAGGCTAGGTCGCTTCATATAGACTTGACACCTTAAAAGTAGAAGGTGTTAAAAAGGCATGTTAAGTGTTTCATGCAAGGTGATGCTTGGATTAATGCATAGTTAATTAAGCATGCAACGTGACATGTGACAAACAAGTGGCAAAAGGAGAGGAGAAGTTGGATGGCAAGATCCCTATAAATAGAACCTTGAAGGAAAAGGAGCGACTGATGACTTTGAAAGAAGAATTCT[A]GAGAGAAAGGGAAGAAAGAAGACAGAAAGGAGGAATCCTTGCGTCCGTAGTAGGAGTCTGTGGCCAAGAAGAAGGTATTCTTGACAACTTAGCTAT…	A/G
CG_Chr04	8934885	T	T	17|17	C	3|3	C	3|3	C	3|3	C	3|3	Intergenic				TTAAGCATGCAACGTGACATGTGACAAACAAGTGGCAAAAGGAGAGGAGAAGTTGGATGGCAAGATCCCTATAAATAGAACCTTGAAGGAAAAGGAGCGACTGATGACTTTGAAAGAAGAATTCTAGAGAGAAAGGGAAGAAAGAAGACAGAAAGGAGGAATCCTTGCGTCCGTAGTAGGAGTCTGTGGCCAAGAAGAAGGTATTCTTGACAACTTAGCTATTTTATGTTAAAGAAGTCATCTTGCATCGAAAGGGGATTGGCCTTGCGTTAAAGACAAATACTACGTTCAAGGTGAACG[T]CGCATCCAAAGATAGGTGATGCGTTCAAGTTGGACCTTGCGTCCAAGAGAGGTCGACGCATCCAAAAGAGAAGTAAGAGTTGGGCTGCATTTTGCG…	T/C
CG_Chr04	8934902	T	T	15|15	C	4|4	C	4|4	C	3|3	C	4|4	Intergenic				CATGTGACAAACAAGTGGCAAAAGGAGAGGAGAAGTTGGATGGCAAGATCCCTATAAATAGAACCTTGAAGGAAAAGGAGCGACTGATGACTTTGAAAGAAGAATTCTAGAGAGAAAGGGAAGAAAGAAGACAGAAAGGAGGAATCCTTGCGTCCGTAGTAGGAGTCTGTGGCCAAGAAGAAGGTATTCTTGACAACTTAGCTATTTTATGTTAAAGAAGTCATCTTGCATCGAAAGGGGATTGGCCTTGCGTTAAAGACAAATACTACGTTCAAGGTGAACGTCGCATCCAAAGATAGG[T]GATGCGTTCAAGTTGGACCTTGCGTCCAAGAGAGGTCGACGCATCCAAAAGAGAAGTAAGAGTTGGGCTGCATTTTGCGGTAGTAATCAACATTGC…	T/C
CG_Chr04	8935016	G	G	11|11	A	7|7	A	7|7	A	5|5	A	9|9	Intergenic				AAAGGGAAGAAAGAAGACAGAAAGGAGGAATCCTTGCGTCCGTAGTAGGAGTCTGTGGCCAAGAAGAAGGTATTCTTGACAACTTAGCTATTTTATGTTAAAGAAGTCATCTTGCATCGAAAGGGGATTGGCCTTGCGTTAAAGACAAATACTACGTTCAAGGTGAACGTCGCATCCAAAGATAGGTGATGCGTTCAAGTTGGACCTTGCGTCCAAGAGAGGTCGACGCATCCAAAAGAGAAGTAAGAGTTGGGCTGCATTTTGCGGTAGTAATCAACATTGCGTTGAAGGGCAGGGTTT[G]CGGTAGTTATCAACCTTGCGTTGAAGGGCAGGGCTACGTCCAACCGAGCTGACAGAGATATATGGAGCCTTGCGTTTCTAAGATTAGAACGCTGCA…	G/A
CG_Chr04	8935188	T	T	21|21	C	5|5	C	9|9	C	6|6	C	10|10	Intergenic				CATCCAAAGATAGGTGATGCGTTCAAGTTGGACCTTGCGTCCAAGAGAGGTCGACGCATCCAAAAGAGAAGTAAGAGTTGGGCTGCATTTTGCGGTAGTAATCAACATTGCGTTGAAGGGCAGGGTTTGCGGTAGTTATCAACCTTGCGTTGAAGGGCAGGGCTACGTCCAACCGAGCTGACAGAGATATATGGAGCCTTGCGTTTCTAAGATTAGAACGCTGCATCCAAGAAGCTCGGGAAGAGGAAATAGAAGGAAGGAAGAGGAATTATTCTTGGGCAAAGTACAGGTGAGTAACAC[T]TGCGTTTGTTTCTCAAAATATAAATGAGTTCCTTATGATTAAAATCATTGGTTTGAAATATGCTTTCGTGAATTTCTAATGAATAAGTGCATGCAT…	T/C
CG_Chr04	8935265	T	T	18|18	C	7|7	C	8|8	C	3|3	C	9|9	Intergenic				TTGGGCTGCATTTTGCGGTAGTAATCAACATTGCGTTGAAGGGCAGGGTTTGCGGTAGTTATCAACCTTGCGTTGAAGGGCAGGGCTACGTCCAACCGAGCTGACAGAGATATATGGAGCCTTGCGTTTCTAAGATTAGAACGCTGCATCCAAGAAGCTCGGGAAGAGGAAATAGAAGGAAGGAAGAGGAATTATTCTTGGGCAAAGTACAGGTGAGTAACACTTGCGTTTGTTTCTCAAAATATAAATGAGTTCCTTATGATTAAAATCATTGGTTTGAAATATGCTTTCGTGAATTTC[T]AATGAATAAGTGCATGCATTTTATTTGAAAAGCATTGAGTATGCTGGTTGTTTGATAAAAACTAATAAACGCATGTTGATTGATACATGTTTTCAT…	T/C
CG_Chr04	8935416	T	T	16|16	C	10|10	C	7|7	C	8|8	C	11|11	Intergenic				AAGAAGCTCGGGAAGAGGAAATAGAAGGAAGGAAGAGGAATTATTCTTGGGCAAAGTACAGGTGAGTAACACTTGCGTTTGTTTCTCAAAATATAAATGAGTTCCTTATGATTAAAATCATTGGTTTGAAATATGCTTTCGTGAATTTCTAATGAATAAGTGCATGCATTTTATTTGAAAAGCATTGAGTATGCTGGTTGTTTGATAAAAACTAATAAACGCATGTTGATTGATACATGTTTTCATGATTTTATTGAAAAGCATGGTGTTATATGATTTCATGAAAGATTTGGAAATAAA[T]TTGTTTGAAAAGCATGTTGTTTGATAGTAAAGCTTTGAAATTGAATTTAGCATGCTGGTTGATATTAGATTTGGAAACGGTTAACTTACGAGCTAT…	T/C
CG_Chr04	8936138	C	C	15|15	G	13|13	G	9|9	G	5|5	G	14|14	Intergenic				TTCTAGTACCTATGTGCACATAGAGGTATATACGACGTTGATGTGTTGAGATTACTCCACACAGCTAAGGAAAATCGATGTTGAGGAGCGTTGAGCATTGCTCCTCTTCAACTAGGGAAAAAGTATTTTAAATGAATGAGATTTTGATTATTTATTCCAAACAGATATGTATACATGATATAACAATGATTTGATCATTTTATAATATGATTTGAACTGTTATATTTTTATGCGTGGTTGACAATGTTTATATTATAAACAGTTTTACAGTTAAAGTAAAATGTTTACAGAAAACTGTTA[C]TCACTGAGCTGTAGCTCGCCTTTTTATATGTTTTACATTTTCAGGTAGCATGATAGTTCCCGTTGTCGATTAAAGTCGAGGTTTGTCAAGAGTGTG…	C/G
CG_Chr04	8936394	T	T	23|23	C	8|8	C	12|12	C	7|7	C	15|15	Intergenic				AAACAGTTTTACAGTTAAAGTAAAATGTTTACAGAAAACTGTTACTCACTGAGCTGTAGCTCGCCTTTTTATATGTTTTACATTTTCAGGTAGCATGATAGTTCCCGTTGTCGATTAAAGTCGAGGTTTGTCAAGAGTGTGTTAATGGTATTACTGTCCTAGGAAGGATTTATAAGAAAATGTGGTGAAGTTGACAGTGGGTTATGTGACAGGGTAGTTGGTAACTACTGTCCTCACACTTCGTCTCGGGCTGCGTGAGGATAGTGAGATCTATTTCATACAAGCAACTCTGAACTGCAC[T]TCTCGATTGACAACCACTATGCTTATATCTCTATAACACATAAGAGAGTGTTAAGTTGATGCACACTTTGAGTGTTAACCGCAAGTGTACGGGTCA…	T/C
CG_Chr04	8936432	A	A	22|22	G	5|5	G	13|13	G	8|8	G	18|18	Intergenic				CTGTTACTCACTGAGCTGTAGCTCGCCTTTTTATATGTTTTACATTTTCAGGTAGCATGATAGTTCCCGTTGTCGATTAAAGTCGAGGTTTGTCAAGAGTGTGTTAATGGTATTACTGTCCTAGGAAGGATTTATAAGAAAATGTGGTGAAGTTGACAGTGGGTTATGTGACAGGGTAGTTGGTAACTACTGTCCTCACACTTCGTCTCGGGCTGCGTGAGGATAGTGAGATCTATTTCATACAAGCAACTCTGAACTGCACTTCTCGATTGACAACCACTATGCTTATATCTCTATAAC[A]CATAAGAGAGTGTTAAGTTGATGCACACTTTGAGTGTTAACCGCAAGTGTACGGGTCAAGTTATAATATAAGACGGTGAAGTTCGAATATCGTTCC…	A/G
CG_Chr04	8937010	C	C	20|20	T	9|9	T	5|5	T	5|5	T	11|11	Intergenic				TCATGCAATATAATAGATTTCATGGATTTTATTGTAATTCATATGCCTAAATCTAGAAACTTAATTCCAAGTTATTTTCTCTAAAAAACAACCATTTTCTCATGCAACTCGATTGATTACTAATCTCTTGAAACCAATACAAATTACATGGCATTAAGAATAGTCTTTAGCAACTTTTATTGTCAACCTAACTACTCTCTTGATAGCTTAACAACAATTCATTGTTATAGATCAAGTTAAACATACAATCTCTCAATCATACATTTAACCTAACATGTGAAGATGGCCAATCCACAAGAA[C]TAAACACAATAACAATGAAAAGAATAATCATTCCAACAAAACCATGAAAGTCTACAATATCAACATGAATTTATAAACAAATCATCAAGACCCTAA…	C/T
CG_Chr04	8937171	G	G	23|23	A	8|8	A	9|10	A	3|3	A	13|13	Intergenic				AGTCTTTAGCAACTTTTATTGTCAACCTAACTACTCTCTTGATAGCTTAACAACAATTCATTGTTATAGATCAAGTTAAACATACAATCTCTCAATCATACATTTAACCTAACATGTGAAGATGGCCAATCCACAAGAACTAAACACAATAACAATGAAAAGAATAATCATTCCAACAAAACCATGAAAGTCTACAATATCAACATGAATTTATAAACAAATCATCAAGACCCTAAAACTAAAGAGTTTAGCCACCCATAGCTTGAAGCAACATGTTTAAACAAAATAAACAAAGAAAGA[G]TGTAAAGAAAGGGAAACTCCACTGAAAAGAGGCTCTTGATTGAGGTAGCACTGTCATGATCTCCTTGGCGCTCAGGTTGGAATTCGAAAGGCACCA…	G/A
CG_Chr04	8937288	T	T	19|19	C	9|9	C	5|5	C	6|6	C	14|14	Intergenic				GAAGATGGCCAATCCACAAGAACTAAACACAATAACAATGAAAAGAATAATCATTCCAACAAAACCATGAAAGTCTACAATATCAACATGAATTTATAAACAAATCATCAAGACCCTAAAACTAAAGAGTTTAGCCACCCATAGCTTGAAGCAACATGTTTAAACAAAATAAACAAAGAAAGAGTGTAAAGAAAGGGAAACTCCACTGAAAAGAGGCTCTTGATTGAGGTAGCACTGTCATGATCTCCTTGGCGCTCAGGTTGGAATTCGAAAGGCACCACGACTATCTCGAACTCTTTT[T]CTCTTCCTTACAACTAACTCACTTTTTGAATTCTTCTATGAACTCTCACTTAATTGTCTCCTTCTTGTGGCTCTTTAGGTCTATAATTTCGTGCTT…	T/C
CG_Chr04	8937459	T	T	20|20	G	6|6	G	10|10	G	3|3	G	13|13	Intergenic				AACAAAGAAAGAGTGTAAAGAAAGGGAAACTCCACTGAAAAGAGGCTCTTGATTGAGGTAGCACTGTCATGATCTCCTTGGCGCTCAGGTTGGAATTCGAAAGGCACCACGACTATCTCGAACTCTTTTTCTCTTCCTTACAACTAACTCACTTTTTGAATTCTTCTATGAACTCTCACTTAATTGTCTCCTTCTTGTGGCTCTTTAGGTCTATAATTTCGTGCTTTGAATGGTGATTAGAGCTGCTGAAAATCCCCAAATTTATAGAGTATTTCGCCCAAGAAAACTTTCCAAAAATAC[T]TTTTTTTTCAAATAAGGAAACTTGCACCGTGACACTGGTCTATAGTGCCGCGACACTACCATTTAAGGAAAGAGAGCACTGCGGCGCTGCGACTAT…	T/G
CG_Chr04	8937747	A	A	16|16	G	3|3	G	5|5	G	7|7	G	17|17	Intergenic				TTCCAAAAATACTTTTTTTTTCAAATAAGGAAACTTGCACCGTGACACTGGTCTATAGTGCCGCGACACTACCATTTAAGGAAAGAGAGCACTGCGGCGCTGCGACTATGTTCCGCAGACCATGCTCTCGGGTTTTAGTGTCGCGACGCTACCCCAATTGTGGCAACTTTGAGTTTTTCTTCTTGTTTTCACCGTATTCTTGCTCGGTTTTGATCTTTTGTTCTTTCTTCTAATTTTCCTCATTTTAACCTGAAAACCACTAGCAAACAAGTGAGTTCTAATATAAACTCCCTTAATTTG[A]GAGAATAGAAAACACTTTTCAAGTGCTTATCAACACCCCAAACTTAGAGATTTGCTAGTCCCGAACAAAGAATAGAATCAAATAATTGGGAGTTTA…	A/G
CG_Chr04	8937812	A	A	25|25	G	7|7	G	8|8	G	7|7	G	9|9	Intergenic				ACACTACCATTTAAGGAAAGAGAGCACTGCGGCGCTGCGACTATGTTCCGCAGACCATGCTCTCGGGTTTTAGTGTCGCGACGCTACCCCAATTGTGGCAACTTTGAGTTTTTCTTCTTGTTTTCACCGTATTCTTGCTCGGTTTTGATCTTTTGTTCTTTCTTCTAATTTTCCTCATTTTAACCTGAAAACCACTAGCAAACAAGTGAGTTCTAATATAAACTCCCTTAATTTGAGAGAATAGAAAACACTTTTCAAGTGCTTATCAACACCCCAAACTTAGAGATTTGCTAGTCCCGA[A]CAAAGAATAGAATCAAATAATTGGGAGTTTAGATGAAGAAGTGTGCAATTGACTCATGTCTCAGAGAATAGCATTTAGAGCTTAAGTAGAAACATG…	A/G
CG_Chr04	8937970	A	A	17|17	C	4|4	C	10|10	C	6|6	C	14|14	Intergenic				TTTCTTCTAATTTTCCTCATTTTAACCTGAAAACCACTAGCAAACAAGTGAGTTCTAATATAAACTCCCTTAATTTGAGAGAATAGAAAACACTTTTCAAGTGCTTATCAACACCCCAAACTTAGAGATTTGCTAGTCCCGAACAAAGAATAGAATCAAATAATTGGGAGTTTAGATGAAGAAGTGTGCAATTGACTCATGTCTCAGAGAATAGCATTTAGAGCTTAAGTAGAAACATGCAAGCATATCTATATTGTTATAATCATTCAAGGCCAAATCTTGATTATATATTGTTATAAT[A]ATTCACAGTAAAGGCAGCTCTTTTTACCCCCATCCATGCATACTCATTACAAGTTTAACATTTAAAAAGATAGACAAATAAAGCTCATACATTTTG…	A/C
CG_Chr04	8938282	C	C	20|20	T	14|14	T	8|8	T	5|5	T	13|13	Intergenic				AGGCAGCTCTTTTTACCCCCATCCATGCATACTCATTACAAGTTTAACATTTAAAAAGATAGACAAATAAAGCTCATACATTTTGTGTACACTTTTTCTTTTCTCAAGGCATGTATACTCTTTTCTTTTTTCCTTAGTCTAAAATTGCAAACTATCATGCATTTCCACTCTCTAACCGGTGGGGCCTTTCGGAGTGACAACCAAATACACCCAACTTAATCCTTTTTTCTGTTAAAGATTCTGAATTAAAGTGGCTACGTGCTCAAGAATATAGGATATTTTAAGAGGGACTTAAATGAA[C]TTAACTCAAGATAGTGCTATTCTATTTCCAGAATAAGTCATCTATCATGCAAATTCAAATCTCATCATGAGCAATCAACATCAAGACACACAACCA…	C/T
CG_Chr04	8938564	A	A	16|16	G	7|7	G	6|6	G	4|4	G	13|13	Intergenic				AAGAGGGACTTAAATGAACTTAACTCAAGATAGTGCTATTCTATTTCCAGAATAAGTCATCTATCATGCAAATTCAAATCTCATCATGAGCAATCAACATCAAGACACACAACCATAAACAACATTCCCATTAACTTTGAAAGCTCCAAAATTTTCAAAAAAAAAAATTTCTTCAAAATTAACATGCATATGATCATTAAAACCTTCACTAACATGCATAGTAGGATAAGAAAACACACAAAAGTACTAGTGACACCTCCAACCCCAAACTTAGAATCATGCATTGTCCCAAATGCATAA[A]AGCATCTAATAAATAAAGAACAAGCCTGAGAGCAAGCAGGAAGTCACCAAACAAGCTTGGCGTAGGGAGTACTTTGCGTGATAAACCATGATCCTG…	A/G
CG_Chr04	8938626	G	G	25|25	T	11|11	T	7|7	T	9|9	T	13|13	Intergenic				ATCATGCAAATTCAAATCTCATCATGAGCAATCAACATCAAGACACACAACCATAAACAACATTCCCATTAACTTTGAAAGCTCCAAAATTTTCAAAAAAAAAAATTTCTTCAAAATTAACATGCATATGATCATTAAAACCTTCACTAACATGCATAGTAGGATAAGAAAACACACAAAAGTACTAGTGACACCTCCAACCCCAAACTTAGAATCATGCATTGTCCCAAATGCATAAAAGCATCTAATAAATAAAGAACAAGCCTGAGAGCAAGCAGGAAGTCACCAAACAAGCTTGGC[G]TAGGGAGTACTTTGCGTGATAAACCATGATCCTGAGAGATAAAGCATATGAGTGACTTAAAGATTTATTTGAAAATAAAATAAAAAGAAAAGTAAA…	G/T
CG_Chr04	8938777	G	G	19|19	A	7|7	A	5|5	A	5|5	A	16|16	Intergenic				ATGCATAGTAGGATAAGAAAACACACAAAAGTACTAGTGACACCTCCAACCCCAAACTTAGAATCATGCATTGTCCCAAATGCATAAAAGCATCTAATAAATAAAGAACAAGCCTGAGAGCAAGCAGGAAGTCACCAAACAAGCTTGGCGTAGGGAGTACTTTGCGTGATAAACCATGATCCTGAGAGATAAAGCATATGAGTGACTTAAAGATTTATTTGAAAATAAAATAAAAAGAAAAGTAAAGAAAGCAATAAAATTGGGTTGCCTCCCAATAAGCGCTTGGTTTACCGTCTTCTA[G]CTAGACCGAACCAATGGATCATGCAATGAAAGCAAGGTTCTCAAATTGGCGTTCTTCATCACCGATGTAGTGCTTTAATCGTTGACCATTCACTTT…	G/A
CG_Chr04	8938853	T	T	10|10	C	6|6	C	8|8	C	4|4	C	7|7	Intergenic				CAAATGCATAAAAGCATCTAATAAATAAAGAACAAGCCTGAGAGCAAGCAGGAAGTCACCAAACAAGCTTGGCGTAGGGAGTACTTTGCGTGATAAACCATGATCCTGAGAGATAAAGCATATGAGTGACTTAAAGATTTATTTGAAAATAAAATAAAAAGAAAAGTAAAGAAAGCAATAAAATTGGGTTGCCTCCCAATAAGCGCTTGGTTTACCGTCTTCTAGCTAGACCGAACCAATGGATCATGCAATGAAAGCAAGGTTCTCAAATTGGCGTTCTTCATCACCGATGTAGTGCTT[T]AATCGTTGACCATTCACTTTGAAGGTTGTTCCATCATTGCTTTTCAATTCCACAGCTCCATTTAGGGATACCTTGACAATGGTAAAGGGTCCCGAC…	T/C
CG_Chr04	8938897	T	T	7|7	G	3|3	G	8|8	G	3|3	G	6|6	Intergenic				CAAGCAGGAAGTCACCAAACAAGCTTGGCGTAGGGAGTACTTTGCGTGATAAACCATGATCCTGAGAGATAAAGCATATGAGTGACTTAAAGATTTATTTGAAAATAAAATAAAAAGAAAAGTAAAGAAAGCAATAAAATTGGGTTGCCTCCCAATAAGCGCTTGGTTTACCGTCTTCTAGCTAGACCGAACCAATGGATCATGCAATGAAAGCAAGGTTCTCAAATTGGCGTTCTTCATCACCGATGTAGTGCTTTAATCGTTGACCATTCACTTTGAAGGTTGTTCCATCATTGCTTT[T]CAATTCCACAGCTCCATTTAGGGATACCTTGACAATGGTAAAGGGTCCCGACCATCGTGTCCTAAGCTTTCATGGAAACAAGCATAAACGTAAATT…	T/G
CG_Chr04	8938911	C	C	10|10	T	3|3	T	7|7	T	3|3	T	5|5	Intergenic				CCAAACAAGCTTGGCGTAGGGAGTACTTTGCGTGATAAACCATGATCCTGAGAGATAAAGCATATGAGTGACTTAAAGATTTATTTGAAAATAAAATAAAAAGAAAAGTAAAGAAAGCAATAAAATTGGGTTGCCTCCCAATAAGCGCTTGGTTTACCGTCTTCTAGCTAGACCGAACCAATGGATCATGCAATGAAAGCAAGGTTCTCAAATTGGCGTTCTTCATCACCGATGTAGTGCTTTAATCGTTGACCATTCACTTTGAAGGTTGTTCCATCATTGCTTTTCAATTCCACAGCT[C]CATTTAGGGATACCTTGACAATGGTAAAGGGTCCCGACCATCGTGTCCTAAGCTTTCATGGAAACAAGCATAAACGTAAATTGAAAAGTAATACTC…	C/T
CG_Chr04	8939102	G	G	12|12	A	9|9	A	5|5	A	4|4	A	6|6	Intergenic				AATGAAAGCAAGGTTCTCAAATTGGCGTTCTTCATCACCGATGTAGTGCTTTAATCGTTGACCATTCACTTTGAAGGTTGTTCCATCATTGCTTTTCAATTCCACAGCTCCATTTAGGGATACCTTGACAATGGTAAAGGGTCCCGACCATCGTGTCCTAAGCTTTCATGGAAACAAGCATAAACGTAAATTGAAAAGTAATACTCTTTGTCCAGGAAGAAAGGTCCGTGGGGTGATCTTCTTGTCATGCCATGTAGTGGTACGCTCCTTGTAGAGTTTGGTATTCTCATAAGCTTGAGC[G]CGGATGTAAGCCCCATACTTAATCCTGTGAGAAAGCAAGGTAAGAAGAGAACCAGAGATGGACGCATGGGTAGGAGTAGTTGACTGGAATGAGATT…	G/A
CG_Chr04	8939188	G	G	9|9	T	5|5	T	6|6	T	3|3	T	7|7	Intergenic				CATTGCTTTTCAATTCCACAGCTCCATTTAGGGATACCTTGACAATGGTAAAGGGTCCCGACCATCGTGTCCTAAGCTTTCATGGAAACAAGCATAAACGTAAATTGAAAAGTAATACTCTTTGTCCAGGAAGAAAGGTCCGTGGGGTGATCTTCTTGTCATGCCATGTAGTGGTACGCTCCTTGTAGAGTTTGGTATTCTCATAAGCTTGAGCGCGGATGTAAGCCCCATACTTAATCCTGTGAGAAAGCAAGGTAAGAAGAGAACCAGAGATGGACGCATGGGTAGGAGTAGTTGACT[G]GAATGAGATTGGGGGCGGAAAAATGACTAAGTACCAACTATGCGTTGGTGGCAACGCGCCTCGATGGAAGCAGTTTGGCGTGGACGCAAAGGTGAG…	G/T
CG_Chr04	8941131	C	C	26|26	T	13|14	T	8|8	T	7|7	T	17|17	Intergenic				CTAGCTCGTGCTGAGGAACTATGAGTGAAGGCACTTGAGCGGAGAATGGATTGGTTACCAGTGCTGAGGGACTACGTGTGAAGGCACATGGTAATGTAGACATAATCGAATACGGTGCTGAAGGACAGGATGTGAAGGCACCAGATAGTCGCAAGTCTGTGAAACATGACAATTAGACATTTATATATGATTAGAAATGAGACTTTGTGCTGATATACGAGAGGGTTAAGTTGTGCCTTGTCACAACCTTAGTTAATCACCATGGGGTAATAAGGATAGTGATATGAGTGAGATCAAAAG[C]ATAAGAAGTTTAGAACTATCTGAAATGTGATATGTAATGGTTGCAAATGGTTATGCCAGTTCATGTTTGATGGTGATACTTGAATGAATTTAGCCA…	C/T
CG_Chr04	8941225	C	C	26|26	T	6|6	T	8|8	T	9|9	T	10|10	Intergenic				TGTAGACATAATCGAATACGGTGCTGAAGGACAGGATGTGAAGGCACCAGATAGTCGCAAGTCTGTGAAACATGACAATTAGACATTTATATATGATTAGAAATGAGACTTTGTGCTGATATACGAGAGGGTTAAGTTGTGCCTTGTCACAACCTTAGTTAATCACCATGGGGTAATAAGGATAGTGATATGAGTGAGATCAAAAGCATAAGAAGTTTAGAACTATCTGAAATGTGATATGTAATGGTTGCAAATGGTTATGCCAGTTCATGTTTGATGGTGATACTTGAATGAATTTAG[C]CACTCACTAGGCTTTATGCTCACTCAATTTGTTTGTTTGTTTGTTGTTTCAGGTAGCGAGCGTGTCCGGGACGCCTAGCCTACAGAAGTATCTCGT…	C/T
CG_Chr04	8941606	G	G	14|14	A	12|12	A	5|5	A	5|5	A	9|9	Intergenic				TACAGAAGTATCTCGTCTGGGCCTATCTGGAAGTAAACCTCTGGGATAGTTGTAAATATTTAGTCTGTGCTCATGTTTTGTAACGTACATGTTTCTTAGAAGTGATGGGGAGTTGTTTTGTATCTTATATATATATGCAGAGAATACTTGTTGAGAGATTGTATGTTTTTCTAATGTTATAACAGCAATGGTGTTTTGAATTTGAGATTTATCTGGCGTCTAATTCCAATATGTATATAGGGAGTACAGTATCACGCTTAATCCTAGGTATAGAGTGCATCTGGGATGGGGTGTGACAGC[G]AAACTCTTCCATCTCATTGAGTTCCAAGAGGCGTTTCTCACCGGCTTTCTCGAAGTCCATATTCAACTTCTTGATGGCCCAATAAGCTCTATGCTC…	G/A
CG_Chr04	8941634	G	G	15|15	A	14|14	A	6|6	A	4|4	A	10|10	Intergenic				GGAAGTAAACCTCTGGGATAGTTGTAAATATTTAGTCTGTGCTCATGTTTTGTAACGTACATGTTTCTTAGAAGTGATGGGGAGTTGTTTTGTATCTTATATATATATGCAGAGAATACTTGTTGAGAGATTGTATGTTTTTCTAATGTTATAACAGCAATGGTGTTTTGAATTTGAGATTTATCTGGCGTCTAATTCCAATATGTATATAGGGAGTACAGTATCACGCTTAATCCTAGGTATAGAGTGCATCTGGGATGGGGTGTGACAGCGAAACTCTTCCATCTCATTGAGTTCCAA[G]AGGCGTTTCTCACCGGCTTTCTCGAAGTCCATATTCAACTTCTTGATGGCCCAATAAGCTCTATGCTCGAGCTCTATTGGTAGGTGACAAGCCTTT…	G/A
CG_Chr04	8941667	A	A	13|13	G	11|11	G	5|5	G	3|3	G	12|12	Intergenic				AGTCTGTGCTCATGTTTTGTAACGTACATGTTTCTTAGAAGTGATGGGGAGTTGTTTTGTATCTTATATATATATGCAGAGAATACTTGTTGAGAGATTGTATGTTTTTCTAATGTTATAACAGCAATGGTGTTTTGAATTTGAGATTTATCTGGCGTCTAATTCCAATATGTATATAGGGAGTACAGTATCACGCTTAATCCTAGGTATAGAGTGCATCTGGGATGGGGTGTGACAGCGAAACTCTTCCATCTCATTGAGTTCCAAGAGGCGTTTCTCACCGGCTTTCTCGAAGTCCAT[A]TTCAACTTCTTGATGGCCCAATAAGCTCTATGCTCGAGCTCTATTGGTAGGTGACAAGCCTTTCCAAACACCAACCTGTACAGTGAAGTACCAATT…	A/G
CG_Chr04	8941743	C	C	9|9	T	10|10	T	9|9	T	5|5	T	9|9	Intergenic				CAGAGAATACTTGTTGAGAGATTGTATGTTTTTCTAATGTTATAACAGCAATGGTGTTTTGAATTTGAGATTTATCTGGCGTCTAATTCCAATATGTATATAGGGAGTACAGTATCACGCTTAATCCTAGGTATAGAGTGCATCTGGGATGGGGTGTGACAGCGAAACTCTTCCATCTCATTGAGTTCCAAGAGGCGTTTCTCACCGGCTTTCTCGAAGTCCATATTCAACTTCTTGATGGCCCAATAAGCTCTATGCTCGAGCTCTATTGGTAGGTGACAAGCCTTTCCAAACACCAAC[C]TGTACAGTGAAGTACCAATTGGGGTTTTGAAAGCTGTGCGGTAGGCCCATAGTGCATCATCAAGCTTAAGAGCCCAATCCTTCCTATTGGTCTTGA…	C/T
CG_Chr04	8942521	G	G	13|13	A	6|6	A	8|8	A	3|3	A	12|12	Intergenic				CTCATGTTGTCTAGAGATATTGACAGTCACCTATCACATGATTTAACAAAGGTATAACAGTCTTTAAAAAGGGAGGGCCAATAAAATCCTGACTGAAGTACCTTGGATGCAATTCTAGAGGGTCCAAAATGACCTCCATAGGGGGAGGCATCACATGAGTTTAGAATACTTACCATTTCCTCTTGAGGTACACACTTCCTTATCATCTTGTTAGCATAAACCTTGTAGAGAAGTGAGTCCTCCCAATGGTAAGACTTAACATTGTGCAAGAATCTCTTCTTTTGTTGAGAGTTCATGTCA[G]GTGGTTGATGTCCTCTTGCAAGATAGTTAACTATGTCAACAAATCAAGGCAAACTATCTCTTACCTGATATAGTTGTTCATTTATGCGCACTTTTA…	G/A
CG_Chr04	8942525	G	G	12|12	A	6|6	A	7|7	A	3|3	A	12|12	Intergenic				TGTTGTCTAGAGATATTGACAGTCACCTATCACATGATTTAACAAAGGTATAACAGTCTTTAAAAAGGGAGGGCCAATAAAATCCTGACTGAAGTACCTTGGATGCAATTCTAGAGGGTCCAAAATGACCTCCATAGGGGGAGGCATCACATGAGTTTAGAATACTTACCATTTCCTCTTGAGGTACACACTTCCTTATCATCTTGTTAGCATAAACCTTGTAGAGAAGTGAGTCCTCCCAATGGTAAGACTTAACATTGTGCAAGAATCTCTTCTTTTGTTGAGAGTTCATGTCAGGTG[G]TTGATGTCCTCTTGCAAGATAGTTAACTATGTCAACAAATCAAGGCAAACTATCTCTTACCTGATATAGTTGTTCATTTATGCGCACTTTTAGTGT…	G/A
CG_Chr04	8942604	T	T	15|15	G	5|5	G	11|11	G	5|5	G	11|11	Intergenic				AAATCCTGACTGAAGTACCTTGGATGCAATTCTAGAGGGTCCAAAATGACCTCCATAGGGGGAGGCATCACATGAGTTTAGAATACTTACCATTTCCTCTTGAGGTACACACTTCCTTATCATCTTGTTAGCATAAACCTTGTAGAGAAGTGAGTCCTCCCAATGGTAAGACTTAACATTGTGCAAGAATCTCTTCTTTTGTTGAGAGTTCATGTCAGGTGGTTGATGTCCTCTTGCAAGATAGTTAACTATGTCAACAAATCAAGGCAAACTATCTCTTACCTGATATAGTTGTTCATT[T]ATGCGCACTTTTAGTGTTAACCGCAAGTGTTCGGGTCATGTTATAATATAAGACGGTGAAGTCCGAATATCGTTCCATTGGAGATCCAGTTGTGAA…	T/G
CG_Chr04	8943401	T	T	19|19	C	9|10	C	6|6	C	4|4	C	11|11	Intergenic				AACATACAATCTCTCAATCATACATCTAACCTAACATGTGTAGATGGCCAATCCACAAGAATTAAACAAAATAACAATGAAAAGCATAATCATTTAAATAAAACCATGAAAGTCTACAATATCAACATAAATTCATAAACAATTCATCAAAACCCTAAAACTAAAGAGTTTAGCCACTCATAGCTTGAAGCAACATGTTTAAGCAAAATAAACAAAGAAAGAGTGTAAAGAAAGGGAAAATCTACTGAAAAGAGGCTCTTGATTGAGGTAGCACCGTCACAATCTCCTTGGCTCTCACGT[T]GGAATTCGAATGGCACCACGACTATTTCGAATTCTTTTCCTCTTCCTTGCAACTAACTCAGTCTTTGAACTCTTTTATGAACTCTCACTCAATTCT…	T/C
CG_Chr04	8943462	G	G	16|16	C	14|14	C	7|7	C	4|4	C	3|3	Intergenic				TTAAACAAAATAACAATGAAAAGCATAATCATTTAAATAAAACCATGAAAGTCTACAATATCAACATAAATTCATAAACAATTCATCAAAACCCTAAAACTAAAGAGTTTAGCCACTCATAGCTTGAAGCAACATGTTTAAGCAAAATAAACAAAGAAAGAGTGTAAAGAAAGGGAAAATCTACTGAAAAGAGGCTCTTGATTGAGGTAGCACCGTCACAATCTCCTTGGCTCTCACGTTGGAATTCGAATGGCACCACGACTATTTCGAATTCTTTTCCTCTTCCTTGCAACTAACTCA[G]TCTTTGAACTCTTTTATGAACTCTCACTCAATTCTATCTTTCTTGTGCCTCTTTAGGTCTGTAGATTGATGGTTGATTCGTTTTTCATGATTAGGG…	G/C
CG_Chr04	8944132	G	G	17|17	A	16|16	A	14|14	A	3|3	A	20|20	Intergenic				TCGGTGCTGCGATGCTATAATTCATCCAGAACGTTACGATCGTGTTTTAGTGCTGCAACGCTATCCCAAATTTTTCCCTTTTGATTTTTTCAGCTCTTTTTCGCCGTATTCTTGCTTGGTTTTGATCTTTTAGTCTTTTCTTCTAATTTTCCTCATTTTAACCTGAAAATCACTAGCAAACAAGTGAAATCTAATATAAACTCCCTTAATTTGAGAGGATAGAAAGCACTTTTCAAGTGCTTATCATTCATCAGGGAACATCTCAACAATTGAGGGGCATGAGTTAGCATCCTCATTCTC[G]ATCCTAAACAGGTGGTCTGCAACCACATTTTCACATTGTAACATACTCAGAATTGCTCAAGAAAAACTAACTTTTAACATTTAACTCATTTAGCAT…	G/A
CG_Chr04	8944868	T	T	8|8	C	6|6	C	9|9	C	5|5	C	6|6	Intergenic				CGCCTCTTGAACTGGTCTCTCTTCCTTCTCTTCTTGGAGAAGCTTTTGGGCTATTTATAGGCGTCAAAAAGTTGATATCATGATGACCTGACACCTTTGCATTAAATTTCAGCCACGCTGCATAGACTTTTCAGATTGTCAGCCTATTTGTTCTGCCATGATCTGATTGGGTGTTGTCCTTTTTCATAATGACATGACAGCTGTTTGAGCATGCGTCTGTGTCTACTATTTCTCGACGCATGGTCTCAACGCATGGTCTCGACGCATGGGCTCAACGCATAGGCTCGACGCATGGGTTTC[T]ACTTGTTCTCGCAGCAGCTTTGTCTCTTCGTACTTGGTTGTTTGCGCTTCTTTTCTTCTTAACCCTGCGTTAGGAAAATAAAAGCTCATCGTTTTT…	T/C
CG_Chr04	8944873	G	G	9|9	T	6|6	T	9|9	T	5|5	T	6|6	Intergenic				CTTGAACTGGTCTCTCTTCCTTCTCTTCTTGGAGAAGCTTTTGGGCTATTTATAGGCGTCAAAAAGTTGATATCATGATGACCTGACACCTTTGCATTAAATTTCAGCCACGCTGCATAGACTTTTCAGATTGTCAGCCTATTTGTTCTGCCATGATCTGATTGGGTGTTGTCCTTTTTCATAATGACATGACAGCTGTTTGAGCATGCGTCTGTGTCTACTATTTCTCGACGCATGGTCTCAACGCATGGTCTCGACGCATGGGCTCAACGCATAGGCTCGACGCATGGGTTTCTACTT[G]TTCTCGCAGCAGCTTTGTCTCTTCGTACTTGGTTGTTTGCGCTTCTTTTCTTCTTAACCCTGCGTTAGGAAAATAAAAGCTCATCGTTTTTCAGGT…	T/G
CG_Chr04	8945321	A	A	12|12	G	11|11	G	10|10	G	3|3	G	17|17	Intergenic				AACTACCAAAATCATGCGTTTAGCTCCAAAGTTACTCTAATTAAATCAAATAGTGACTATAATAACTTGTATTTCTACAAGTTATCACACATCCTTTCCTGGCTTTGATTTCTAAGTCAAATTCCTGTAATAATAAGATCCACCGCATTAGCCTATGTTTGGAATCTTTCTTATCAAACAAATACTTCAAAGCAGCATGGTTAGTATGCACCACTATTTTAGAGCGAAGCAAATATGATCTAAATTTATCAAGGGCAAACATAACAGCTAGCAGTTCTTTTTCAGTAGTAGTATATTTCT[A]CTGAGTACTATCAAGAGTCCTACTAGCATAGTAAATTGCCCTAAACATGTTATCCTTATGTCGGCCTAAAACAACTCCTAAAGCATAATCACTAGC…	A/G
CG_Chr04	8945421	A	A	13|13	C	6|6	C	9|9	C	4|4	C	11|11	Intergenic				GGCTTTGATTTCTAAGTCAAATTCCTGTAATAATAAGATCCACCGCATTAGCCTATGTTTGGAATCTTTCTTATCAAACAAATACTTCAAAGCAGCATGGTTAGTATGCACCACTATTTTAGAGCGAAGCAAATATGATCTAAATTTATCAAGGGCAAACATAACAGCTAGCAGTTCTTTTTCAGTAGTAGTATATTTCTACTGAGTACTATCAAGAGTCCTACTAGCATAGTAAATTGCCCTAAACATGTTATCCTTATGTCGGCCTAAAACAACTCCTAAAGCATAATCACTAGCGTC[A]CACATGATCTTAAAAGATTGACTCCATTCTGGTGCAACAATAATGGGTGCAGAAATCAATCTTTCCTTCAAAGTATTAAAAGCTAGTAGACATGCA…	A/C
CG_Chr04	8945467	G	G	11|11	T	12|12	T	10|11	T	5|5	T	10|10	Intergenic				ATTAGCCTATGTTTGGAATCTTTCTTATCAAACAAATACTTCAAAGCAGCATGGTTAGTATGCACCACTATTTTAGAGCGAAGCAAATATGATCTAAATTTATCAAGGGCAAACATAACAGCTAGCAGTTCTTTTTCAGTAGTAGTATATTTCTACTGAGTACTATCAAGAGTCCTACTAGCATAGTAAATTGCCCTAAACATGTTATCCTTATGTCGGCCTAAAACAACTCCTAAAGCATAATCACTAGCGTCACACATGATCTTAAAAGATTGACTCCATTCTGGTGCAACAATAATG[G]GTGCAGAAATCAATCTTTCCTTCAAAGTATTAAAAGCTAGTAGACATGCATCATAGATAAACTTGGCTTCCTTTTCTAGCAAATTACTCAAGGGTT…	G/T
CG_Chr04	8945504	C	C	13|13	T	10|10	T	8|8	T	5|5	T	13|13	Intergenic				ACTTCAAAGCAGCATGGTTAGTATGCACCACTATTTTAGAGCGAAGCAAATATGATCTAAATTTATCAAGGGCAAACATAACAGCTAGCAGTTCTTTTTCAGTAGTAGTATATTTCTACTGAGTACTATCAAGAGTCCTACTAGCATAGTAAATTGCCCTAAACATGTTATCCTTATGTCGGCCTAAAACAACTCCTAAAGCATAATCACTAGCGTCACACATGATCTTAAAAGATTGACTCCATTCTGGTGCAACAATAATGGGTGCAGAAATCAATCTTTCCTTCAAAGTATTAAAAG[C]TAGTAGACATGCATCATAGATAAACTTGGCTTCCTTTTCTAGCAAATTACTCAAGGGTTTAGCAATTTTAGAAAAATCTTTAATAAATCTCTTGTA…	C/T
CG_Chr04	8945688	T	T	9|9	C	7|7	C	4|4	C	5|5	C	3|3	Intergenic				TAAAACAACTCCTAAAGCATAATCACTAGCGTCACACATGATCTTAAAAGATTGACTCCATTCTGGTGCAACAATAATGGGTGCAGAAATCAATCTTTCCTTCAAAGTATTAAAAGCTAGTAGACATGCATCATAGATAAACTTGGCTTCCTTTTCTAGCAAATTACTCAAGGGTTTAGCAATTTTAGAAAAATCTTTAATAAATCTCTTGTAAAACCATGCATGACCTAGGAAGCTTCTGACTCCCTTCACATTGTTGGGAGGTGGCAGTTGTTCAATGGCGGCTATTTTAGCCCTATC[T]ACCTCCAATCACTTTTGAGAGACTTTTTGCCCTAGGACGATGCCTTCCTACACCATGAAGTGACACTTCTCCAAATTTAAAATAAGGTTAGCATCT…	T/C
CG_Chr04	8945699	A	A	9|9	C	4|4	C	5|5	C	5|5	C	3|3	Intergenic				CTAAAGCATAATCACTAGCGTCACACATGATCTTAAAAGATTGACTCCATTCTGGTGCAACAATAATGGGTGCAGAAATCAATCTTTCCTTCAAAGTATTAAAAGCTAGTAGACATGCATCATAGATAAACTTGGCTTCCTTTTCTAGCAAATTACTCAAGGGTTTAGCAATTTTAGAAAAATCTTTAATAAATCTCTTGTAAAACCATGCATGACCTAGGAAGCTTCTGACTCCCTTCACATTGTTGGGAGGTGGCAGTTGTTCAATGGCGGCTATTTTAGCCCTATCTACCTCCAATC[A]CTTTTGAGAGACTTTTTGCCCTAGGACGATGCCTTCCTACACCATGAAGTGACACTTCTCCAAATTTAAAATAAGGTTAGCATCTTCACACCTCTG…	A/C
CG_Chr04	8945761	A	A	11|11	C	9|9	C	5|5	C	3|3	C	5|5	Intergenic				ATAATGGGTGCAGAAATCAATCTTTCCTTCAAAGTATTAAAAGCTAGTAGACATGCATCATAGATAAACTTGGCTTCCTTTTCTAGCAAATTACTCAAGGGTTTAGCAATTTTAGAAAAATCTTTAATAAATCTCTTGTAAAACCATGCATGACCTAGGAAGCTTCTGACTCCCTTCACATTGTTGGGAGGTGGCAGTTGTTCAATGGCGGCTATTTTAGCCCTATCTACCTCCAATCACTTTTGAGAGACTTTTTGCCCTAGGACGATGCCTTCCTACACCATGAAGTGACACTTCTCC[A]AATTTAAAATAAGGTTAGCATCTTCACACCTCTGCAAAACACGAGTGAGATTAGCAAGACAAGAATCAAATGAAGACCCAAATACAGAAAAATCAT…	A/C
CG_Chr04	8945889	A	A	20|20	G	7|7	G	6|6	G	8|8	G	15|15	Intergenic				AAATCTCTTGTAAAACCATGCATGACCTAGGAAGCTTCTGACTCCCTTCACATTGTTGGGAGGTGGCAGTTGTTCAATGGCGGCTATTTTAGCCCTATCTACCTCCAATCACTTTTGAGAGACTTTTTGCCCTAGGACGATGCCTTCCTACACCATGAAGTGACACTTCTCCAAATTTAAAATAAGGTTAGCATCTTCACACCTCTGCAAAACACGAGTGAGATTAGCAAGACAAGAATCAAATGAAGACCCAAATACAGAAAAATCATCCATAAAAATCTCCATTATGTCTTCAATGAG[A]CCCTGAAAAATAGACATCATACATCGTTGAAAAGTAGCAGGGGCATTACATTCTCCTAAAAGCGAATGTCCCATAGGGACACGTAAATGTTGTCTT…	A/G
CG_Chr04	8946160	C	C	15|15	G	8|8	G	6|6	G	6|6	G	14|14	Intergenic				ATAAAAATCTCCATTATGTCTTCAATGAGACCCTGAAAAATAGACATCATACATCGTTGAAAAGTAGCAGGGGCATTACATTCTCCTAAAAGCGAATGTCCCATAGGGACACGTAAATGTTGTCTTTTTTTTTTTTTATCTTCAGGAGCAATGACAGTTTGATTATAACCTGAATATCCATCTAGGAAGCAATAGTGAGAATACCCTTCAAGTCTATCAAGCATTTGATCTACAAAAGGAAAAGGAAAATGATCTTTCCTAGTAGCCTTATTCAACTTCCTGTAATCAATGCATACACGC[C]AGCCTGTCACAGTTCTGGTGGTTATCATCTCATCTTTTTCATTATTAACCATAGTTATACCACCTTTCTTAGGTACCACTTGAACAGGGCTTACCC…	C/G
CG_Chr04	8946421	C	C	26|26	T	11|11	T	11|11	T	4|4	T	14|14	Intergenic				GTAGCCTTATTCAACTTCCTGTAATCAATGCATACACGCCAGCCTGTCACAGTTCTGGTGGTTATCATCTCATCTTTTTCATTATTAACCATAGTTATACCACCTTTCTTAGGTACCACTTGAACAGGGCTTACCCATGAACTGTTAGATATGACATATATAATTCCTGCATTCAAAAGCTTGAGCACTTCTTTCTTAACTACCTCCTTCATGGCAGGATTAAGTCTCCTTTGGTGCTCTACTGATGGGTTAAAGGTATCTTCAATCAAGATTCTGTGCATACAGACCGATGGACTAATA[C]CTTTAAGGTCCTCAATAGACCAATCAATGGCGGACTTATGATCCCTTAATACTCTCAGCAGTTTTTCTTCTTCCACAGAATTAAGATCAGAAGATA…	C/T
CG_Chr04	8948681	A	A	17|17	G	15|16	G	12|12	G	9|9	G	16|16	Intergenic				AAATCACCTATTTACAAAAACTACGAGTTTTAGGACATACAACCCAACAGATAAACCATCTAAGAATGCATATTTCAAGTGAGTAGGTAACACCTTTAATTTAAGCATAGGTTTCTCAATATCATTTACAACATGCAAAGGAGCTAGAGGCATTTTATACATTTTAGTGCATATTGGCATGCTATCTAACCACCTAGCATAAAAGGCTATTTCATCAAAAATAGTATCTTCGTTCTCATCCATTATGCTTTGTTTTAGATGATCACTAGCCAACATAACCTCTACATGCTTAGAAATAGC[A]TGATCAATTATATCTATAGCATGGCAAGTACTACTCTCATCATGATGACTCAAGGACTTAGAAATATTAAATACAACATTCTCATCATTTACCTTT…	A/G
CG_Chr04	8949017	C	C	19|19	T	16|16	T	11|11	T	5|5	T	11|11	Intergenic				CTCATCATGATGACTCAAGGACTTAGAAATATTAAATACAACATTCTCATCATTTACCTTTAGAGTCAACTTCCCTAGTTGGACATCTATGATAGCTTTCCCAGTTGTTAGGAATGGCCTCCTAATTATGATAGGAATCTCAAAGTCCTCCTCCATGTCAAATACTACAAAATCTGCAGGGAAGATAAACTTGTCAACTTTAACTTTTACATCTTCAACAATACCTCTAGGATAGGCTAAAGATCTATCAGCAAGTTGCAAAGTGATGGTGGTAGGTTGCACATCTCCAATGTTAAGCTT[C]CTATAGATAGATAAAGGCATCAAATTAATAGAAGCACCAAGATCACAAAGAGCTCTAGTAACATTTAAAGAACCAATAGTGCAAGGTATAGTAAAA…	C/T
CG_Chr04	8949223	C	C	13|13	T	7|7	T	8|8	T	6|6	T	15|15	Intergenic				TTACATCTTCAACAATACCTCTAGGATAGGCTAAAGATCTATCAGCAAGTTGCAAAGTGATGGTGGTAGGTTGCACATCTCCAATGTTAAGCTTCCTATAGATAGATAAAGGCATCAAATTAATAGAAGCACCAAGATCACAAAGAGCTCTAGTAACATTTAAAGAACCAATAGTGCAAGGTATAGTAAAACTCCTTGGATCATTCAACTTTTGTGGTAGCTTCTTTTGCAGCACAACACTGCATTCCTCATTCATGCTAATCATCTCATATTGCCCAAACTTTTTCTTTTTAGATAGGA[C]ATCTTTCATGAATTTAGCGTAGTTGGGCATTTGCTCTAAAGCCTCAGCAAATGGGATGTTAATGTGAAGCTTTTTAAACAACTCTAGAAATTTAGC…	C/T
CG_Chr04	8949496	T	T	9|9	C	12|12	C	6|6	C	5|5	C	8|8	Intergenic				GCCCAAACTTTTTCTTTTTAGATAGGACATCTTTCATGAATTTAGCGTAGTTGGGCATTTGCTCTAAAGCCTCAGCAAATGGGATGTTAATGTGAAGCTTTTTAAACAACTCTAGAAATTTAGCAAATTGGGAGTCTATTTCTTTCTTTTTAAAATGTTGAGGATATGGCAAAGTATTAGGCACAAAAGGTAAAGGGTTAGATGACTTACTTGAAGATGTTGACTCTTTTACCTTTACCTCTTTTTCTAAGACCTCCTTTGGTTCATCTTCTAAGATAGGCTCTTGGATAGTCTCATCTA[T]CTCTTACTCATCATCCTCATCATTGATCAAGGGAGTGGACAGCTTTTTCCCACTCCTCAAAGTCATGGCCTTGCACTCCTCCTTTGGATTTCTCTT…	T/C
CG_Chr04	8949639	A	A	11|11	G	8|8	G	9|10	G	3|3	G	9|9	Intergenic				TTCTTTTTAAAATGTTGAGGATATGGCAAAGTATTAGGCACAAAAGGTAAAGGGTTAGATGACTTACTTGAAGATGTTGACTCTTTTACCTTTACCTCTTTTTCTAAGACCTCCTTTGGTTCATCTTCTAAGATAGGCTCTTGGATAGTCTCATCTATCTCTTACTCATCATCCTCATCATTGATCAAGGGAGTGGACAGCTTTTTCCCACTCCTCAAAGTCATGGCCTTGCACTCCTCCTTTGGATTTCTCTTGGGGCAACTAGGAAATTTGCCCGTTTGCATTGTTTGGAGTGAAGTG[A]CGATTTGGCTTATTTGTACCTCGATGTTGTGAATAGCCTTAACCATGACTTTGTATGGTTCTTTCCAATGCGGTGGTCCTTCCTCTTGATTCTTTT…	A/G
CG_Chr04	8949939	T	T	17|17	C	5|5	C	8|8	C	6|6	C	6|6	Intergenic				ACGATTTGGCTTATTTGTACCTCGATGTTGTGAATAGCCTTAACCATGACTTTGTATGGTTCTTTCCAATGCGGTGGTCCTTCCTCTTGATTCTTTTATGAACTCTACCATCAAGTTTTCTAAGTTGGACTTCTTTTCGGTGTGTGATAGACCTACATTGGATAAACCGGGAGGACCTTGCAAAACATTCCTATTGTTAGCATAAGAAAAGTTTTCATGGTTCCTCAAGTTAGGATGGTAATGAGTTGGAAGTTGTTGTTGTTGGTGGCCTCTATAATGTCCTCTATCAACATAGTTAGC[T]GTCTCATTATCTCCTTGTTCCAACTCCTTTTGTGTGGCCATCTCCGATGCCAAAGCAGCAAGAGAGGCTATAGATGGTGGATTTGTTTGAGCTTGA…	T/C
CG_Chr04	8949960	C	C	15|15	G	5|5	G	8|8	G	6|6	G	5|5	Intergenic				TCGATGTTGTGAATAGCCTTAACCATGACTTTGTATGGTTCTTTCCAATGCGGTGGTCCTTCCTCTTGATTCTTTTATGAACTCTACCATCAAGTTTTCTAAGTTGGACTTCTTTTCGGTGTGTGATAGACCTACATTGGATAAACCGGGAGGACCTTGCAAAACATTCCTATTGTTAGCATAAGAAAAGTTTTCATGGTTCCTCAAGTTAGGATGGTAATGAGTTGGAAGTTGTTGTTGTTGGTGGCCTCTATAATGTCCTCTATCAACATAGTTAGCTGTCTCATTATCTCCTTGTTC[C]AACTCCTTTTGTGTGGCCATCTCCGATGCCAAAGCAGCAAGAGAGGCTATAGATGGTGGATTTGTTTGAGCTTGACCTCCTGCAGTTAATTTAGAA…	C/G
CG_Chr04	8950151	G	G	18|18	A	10|10	A	4|4	A	3|3	A	11|11	Intergenic				TTTCATGGTTCCTCAAGTTAGGATGGTAATGAGTTGGAAGTTGTTGTTGTTGGTGGCCTCTATAATGTCCTCTATCAACATAGTTAGCTGTCTCATTATCTCCTTGTTCCAACTCCTTTTGTGTGGCCATCTCCGATGCCAAAGCAGCAAGAGAGGCTATAGATGGTGGATTTGTTTGAGCTTGACCTCCTGCAGTTAATTTAGAAAGAGCATTACTAAGGGATGCCATTTGAGCTTTGAGAGAGTTTACCTCATTCACCTCATACAATCCGACGGCTTTTGGGATGATTGGAGAAGACC[G]TTCACATGGCCAATTGTAAGATGTAGTGGCCAAGTCTTCTAGTATGGTGTAGGTCTCTTGAGCATTCTTGGAGAAGATTGACCCTCCGGCGGTAAC…	G/A
CG_Chr04	8950411	A	A	18|18	G	10|10	G	6|6	G	4|4	G	12|12	Intergenic				TCATACAATCCGACGGCTTTTGGGATGATTGGAGAAGACCGTTCACATGGCCAATTGTAAGATGTAGTGGCCAAGTCTTCTAGTATGGTGTAGGTCTCTTGAGCATTCTTGGAGAAGATTGACCCTCCGGCGGTAACATCTAAAATGGACTTGGTTGAACTTGCTAATCCATTGTAGAAAAGTTGAATTTGTAACCAATCCGGGTAGCCATGTTCAGAGCACTTCCTCAAGAGATCCTTGTACCTCTCCCAAGCCTCATACAATTGTTCATCCTCAAGTTGGCGAAATGTCCCTATCTTC[A]TCCTTAGTCTTTGAGATTTAGTCGGTGGAAAATACTTGTTCAACAAAGCTTGAGCCAAAATCTCCCATGTGGGTGATACTATCCAGAGGAATGGTT…	A/G
CG_Chr04	8950595	G	G	16|16	A	7|7	A	13|13	A	3|3	A	14|14	Intergenic				GAATTTGTAACCAATCCGGGTAGCCATGTTCAGAGCACTTCCTCAAGAGATCCTTGTACCTCTCCCAAGCCTCATACAATTGTTCATCCTCAAGTTGGCGAAATGTCCCTATCTTCATCCTTAGTCTTTGAGATTTAGTCGGTGGAAAATACTTGTTCAACAAAGCTTGAGCCAAAATCTCCCATGTGGGTGATACTATCCAGAGGAATGGTTTCCAACCAATCTTTTGCTCGGTCCTGTAAAGAGAAAGGAAAAAGTTTTAGTTTAATTGCATCATTAGAAACTCCATTCATCTTTACC[G]TTCTGCATATCTCCAAGAAGGATCGCAAGTGCTTGTGAGGATCTCCATTGGTTCTTCCTCTAAAGGTTAGCTCTCTAGCCATTTGGATCAATCCCG…	G/A
CG_Chr04	8950662	T	T	12|12	C	8|8	C	8|8	C	3|3	C	12|12	Intergenic				AGCCTCATACAATTGTTCATCCTCAAGTTGGCGAAATGTCCCTATCTTCATCCTTAGTCTTTGAGATTTAGTCGGTGGAAAATACTTGTTCAACAAAGCTTGAGCCAAAATCTCCCATGTGGGTGATACTATCCAGAGGAATGGTTTCCAACCAATCTTTTGCTCGGTCCTGTAAAGAGAAAGGAAAAAGTTTTAGTTTAATTGCATCATTAGAAACTCCATTCATCTTTACCGTTCTGCATATCTCCAAGAAGGATCGCAAGTGCTTGTGAGGATCTCCATTGGTTCTTCCTCTAAAGG[T]TAGCTCTCTAGCCATTTGGATCAATCCCGGTTTCAACAAAAAATTGTTGATATTGATGGGCACATTCATTATTCCGGGTTGATTTGTCGGTATCGT…	T/C
CG_Chr04	8951057	T	T	11|11	C	6|6	C	7|7	C	3|3	C	8|8	Intergenic				GTGGGTTGGAAGTAGTCCCAGGTTGCCTTTGGTATCTCCTCTGCCATCGACTCAGTTTGATTGAGTAAAGCCCTTAGATTCCGTCTATAAGTCCTATCAATCTCAGGATCAAGAGGGAGACGGTTAGTATTATCACGAGGCATAAACCGACAAAATAAAATTAAAAAAATAGAATAAAATAAAATGAAATGAAATGAAATAAAATAATATAATATAATATTTAACCAAATAATATACACCTCAAATTAAGATCTATCAATTCTAATGAATATTAAATAACAAAAATCATTCTTTGGATCC[T]CGACAATGGCGCCAAAAACTTGATGCGCACTTTGAGTGTTTGCCGCAAGTGTATGGGTCAAGTTATAATATAAGACGGTGAAGTCCGAATATCATT…	T/C
CG_Chr04	8951641	C	C	21|21	T	10|11	T	7|7	T	7|7	T	17|17	Intergenic				GCAATATTATAGATTTCATGAATTTTATTGTAATTCATATGCCTAAGTCTAGAAACTTAATTCCAAGTTATTTTCTCTCAAAAACAACCATTTCTCATGCTACTCGATTGATTACTAATCTCTTGAAACCAATACAAATTACATGGCATTAAGAATAGTCTTTAGCAAATTTTATTGTCAACCTAACTACTCTTGTGATAGATTAACAGCAATTCATTGTTATAGATCAAGTTAAACATACAATCTCTCAATCATACATTTAACCTAACATGTGAAGATGGCCAATCCACAAGAATTAAA[C]ACAATAACAGTGAAAAACATAATCATTCCAACAAAACCATGAAAGTCTAGAATATCAACATGAATTTATAAACAAATCATCAAGACCCTAAAACTA…	C/T
CG_Chr04	8952004	T	T	11|11	C	3|3	C	7|7	C	5|5	C	9|9	Intergenic				AATTTATAAACAAATCATCAAGACCCTAAAACTAAAGAGTTTAGCCACTCATAGCTTGAAGCAACATGTTTAAGCAAAATAAACAAAGAAAGAGTGTAAAGAAAGAGAAACTCTACTAAAAAAAGGCTTTTGATTGAGGTAGCACCGTCACGATCTCCTTGGCTCTCACGTCGAAATTCGAAGGGCACCACGACTATCTCGAACTCTTTTCCTCTTCCTTTTAACTAACTCACTCTTTGAACTCTTCTATGAACTCTCACTTAATTCTCTCCTTCTTGTGGCTCTTTAGGTCTGTAATTT[T]GTGCTTTGAATGGTGATTAGGGCTGCTGGAAATTGCCAAATTTATATAGTATTTTACCCTAGTAAACTTTCCAAAAATACATTTTTTTTAAAGAAG…	T/C
CG_Chr04	8952116	G	G	10|10	A	10|10	A	13|13	A	3|3	A	14|14	Intergenic				CTACTAAAAAAAGGCTTTTGATTGAGGTAGCACCGTCACGATCTCCTTGGCTCTCACGTCGAAATTCGAAGGGCACCACGACTATCTCGAACTCTTTTCCTCTTCCTTTTAACTAACTCACTCTTTGAACTCTTCTATGAACTCTCACTTAATTCTCTCCTTCTTGTGGCTCTTTAGGTCTGTAATTTTGTGCTTTGAATGGTGATTAGGGCTGCTGGAAATTGCCAAATTTATATAGTATTTTACCCTAGTAAACTTTCCAAAAATACATTTTTTTTAAAGAAGGAAATTGGCGTCGCG[G]CGCTAGTCTATAGCGCCGTTGCTCTACCATTTAAAGAAAAAAAGCACCGCGATGCTGCGATTATGTTCCGCAGACCATCCTCTCGAGTTTTTCTTC…	G/A
CG_Chr04	8952202	A	A	16|16	G	10|10	G	11|11	G	4|4	G	11|11	Intergenic				TCGAACTCTTTTCCTCTTCCTTTTAACTAACTCACTCTTTGAACTCTTCTATGAACTCTCACTTAATTCTCTCCTTCTTGTGGCTCTTTAGGTCTGTAATTTTGTGCTTTGAATGGTGATTAGGGCTGCTGGAAATTGCCAAATTTATATAGTATTTTACCCTAGTAAACTTTCCAAAAATACATTTTTTTTAAAGAAGGAAATTGGCGTCGCGGCGCTAGTCTATAGCGCCGTTGCTCTACCATTTAAAGAAAAAAAGCACCGCGATGCTGCGATTATGTTCCGCAGACCATCCTCTCG[A]GTTTTTCTTCTTGTTTTCATCGTATTCTTGCTCGATTTTGATGTTTTGGTCTTTTCTTCTATTTTCCTCATTTTAACCTGAAAACCACTAGCAAAC…	A/G
CG_Chr04	8952470	A	A	22|22	T	10|10	T	11|11	T	8|8	T	10|10	Intergenic				GCTGCGATTATGTTCCGCAGACCATCCTCTCGAGTTTTTCTTCTTGTTTTCATCGTATTCTTGCTCGATTTTGATGTTTTGGTCTTTTCTTCTATTTTCCTCATTTTAACCTGAAAACCACTAGCAAACAAGTGAGATCTAATATAAACTCCCTTAATTTGAGAGAATAGAAAGCACTTTTCAAGTGCTTATCATAAGTACCAAGGTTATTTCTGTGTCTAGAAACAATTCTTAGCCTTGTCAACTGAGTTCCACAATCACTTCCTTTCTCGAGTAGTTGATTATTACTACTTATATCGA[A]TAGTTAGATGGATATAAGCATCAGATTAACGTACAAACGACAAGATGGAACAGTCAAAACTATGGTTCTTAGTTAGACGATAACACAACCCCTAAC…	A/T
CG_Chr04	8952944	T	T	15|15	C	11|11	C	8|8	C	4|4	C	7|7	Intergenic				ATAGGTTAATGAATGGAACAAATGTCTTAGAAAATACAATCTCTTGTCAATATGCTAAAACACAAGTAAGAAAAAGATAGAAAGTATGAAATAGGTGTCTGCTCAATCTCTGAAGCTCGCTGAGATGGTAGCGTGAATTCTGCTGTGAAGTGGTCGGTTGGAAGGAAGACTCTTCTCTCTCAAGCTATTTGTCTCCGGTTGTTGTCTGGAAAGGACTCTGTTGTCACTTAGGAATTCTTCCGAGAGATTCAACAACCTTTTCAGCCTTCAAGTTTGCCCTTTTATAGATGCTGCACTGCA[T]TTGCTAACAAATTTGCATGATTAGAGGCTGAATTGTTGTCTTGCATCTTTCTCGTGTAGTCGCATGATTTTCGGTTCAATTCAAATCCACCACTTT…	T/C
CG_Chr04	8953006	G	G	15|15	A	8|8	A	10|10	A	5|5	A	9|9	Intergenic				CAAGTAAGAAAAAGATAGAAAGTATGAAATAGGTGTCTGCTCAATCTCTGAAGCTCGCTGAGATGGTAGCGTGAATTCTGCTGTGAAGTGGTCGGTTGGAAGGAAGACTCTTCTCTCTCAAGCTATTTGTCTCCGGTTGTTGTCTGGAAAGGACTCTGTTGTCACTTAGGAATTCTTCCGAGAGATTCAACAACCTTTTCAGCCTTCAAGTTTGCCCTTTTATAGATGCTGCACTGCATTTGCTAACAAATTTGCATGATTAGAGGCTGAATTGTTGTCTTGCATCTTTCTCGTGTAGTC[G]CATGATTTTCGGTTCAATTCAAATCCACCACTTTAGCCGCAGATTAAGCACATCAATCCCCCGGCGATCTCTTAAGATTTTCGTTTGATTTTCTGC…	G/A
CG_Chr04	8953169	T	T	8|8	A	6|6	A	8|8	A	3|3	A	9|9	Intergenic				ACTTAGGAATTCTTCCGAGAGATTCAACAACCTTTTCAGCCTTCAAGTTTGCCCTTTTATAGATGCTGCACTGCATTTGCTAACAAATTTGCATGATTAGAGGCTGAATTGTTGTCTTGCATCTTTCTCGTGTAGTCGCATGATTTTCGGTTCAATTCAAATCCACCACTTTAGCCGCAGATTAAGCACATCAATCCCCCGGCGATCTCTTAAGATTTTCGTTTGATTTTCTGCTGCCTTGCGTTTCTGATTGATAATGCATTCATAGGTTGCTTGCGTTCCTGCATCAAAGCATGCGTT[T]TAGGTTCAAAAAGCTTCAAAACAGTTATCTCGTCAATTCACAAGAGTAAAACGCATAGGGAGATTTATCAATGGAATTTAACCCAAACTACCGCAT…	T/A
CG_Chr04	8953420	A	A	13|13	G	5|5	G	4|4	G	3|3	G	8|8	Intergenic				TGATAATGCATTCATAGGTTGCTTGCGTTCCTGCATCAAAGCATGCGTTTTAGGTTCAAAAAGCTTCAAAACAGTTATCTCGTCAATTCACAAGAGTAAAACGCATAGGGAGATTTATCAATGGAATTTAACCCAAACTACCGCATGATTCTCCATTTAAACTATATTTTTCTAAAAGAAAGACAATAATAACTTGTATTTCTACAAGTTTTCATTAAGCTTGGAAGGAGGAGTAGTCAAGTGCCTTGATTAGTGTTGTGGGCGACAAAGGTGCTATTGAGAAGAGTAGTTAGGTAGTGT[A]CCTTTGCATAAGGTTGGTGTTGAGCAAAAAAATATGTGAAAATTTTGGCTAAGTGTTTGGTTGGGGTGTTGAGAACCAATGGAGTAGTTGAGCCTA…	A/G
CG_Chr04	8953619	A	A	17|17	G	9|9	G	9|9	G	3|3	G	14|14	Intergenic				TTCTACAAGTTTTCATTAAGCTTGGAAGGAGGAGTAGTCAAGTGCCTTGATTAGTGTTGTGGGCGACAAAGGTGCTATTGAGAAGAGTAGTTAGGTAGTGTACCTTTGCATAAGGTTGGTGTTGAGCAAAAAAATATGTGAAAATTTTGGCTAAGTGTTTGGTTGGGGTGTTGAGAACCAATGGAGTAGTTGAGCCTAAGTTTGTGTGTGATGTGGGCATAAACATGTTGGGTGAGTAGGTGGAGGATGTGTCCTTGAGGGCTAGATCAGTAGACTTGAGGTTGTTGGTGGATGCGTCCT[A]ATGTGCTTGAAGTCATGGAAAAAGGAAGAATGATGTATCTTTGTTGAGGTTAGCAAAGGACGAATGATGCGTCTCCAAGGTGTAGACAAGAAGGTG…	A/G
CG_Chr04	8953690	G	G	13|13	A	10|10	A	7|7	A	4|4	A	12|12	Intergenic				GTGCTATTGAGAAGAGTAGTTAGGTAGTGTACCTTTGCATAAGGTTGGTGTTGAGCAAAAAAATATGTGAAAATTTTGGCTAAGTGTTTGGTTGGGGTGTTGAGAACCAATGGAGTAGTTGAGCCTAAGTTTGTGTGTGATGTGGGCATAAACATGTTGGGTGAGTAGGTGGAGGATGTGTCCTTGAGGGCTAGATCAGTAGACTTGAGGTTGTTGGTGGATGCGTCCTAATGTGCTTGAAGTCATGGAAAAAGGAAGAATGATGTATCTTTGTTGAGGTTAGCAAAGGACGAATGATGC[G]TCTCCAAGGTGTAGACAAGAAGGTGATGTGTGCTAGTGAGTAGCTTGAAGGTGAAGATGATGCATTTTAGGTGTGCTTGGTATAAGGTAGTCGGTA…	G/A
CG_Chr04	8953990	T	T	21|21	G	12|12	G	7|7	G	3|3	G	13|13	Intergenic				GTCTCCAAGGTGTAGACAAGAAGGTGATGTGTGCTAGTGAGTAGCTTGAAGGTGAAGATGATGCATTTTAGGTGTGCTTGGTATAAGGTAGTCGGTAAGGAGAGTTTGATGCGTCTTTGAGGCTGTTGATGAGAAGAAGATGAGGTGTCTAAATGGGGCATCCATTATGTAAGTCATAGGCTATGTGCAATTCATGTGGCCGAGGAGGAGAAAAGAACCTCAAAAGGGCTATCAACCATGCGTAGAAGTAGAAGCTGAGGATAATTATGACAATTAAAAATTAATTAAATCTAATTAGGT[T]TCAAATTAAGGTGGATTGTGGCATTGATAAGCATGAGGTTTCAAGCTGAGGTTTTGCATGAATTTCCAAAGGAGACTATAAATAGAAGGTCGAACA…	T/G
CG_Chr04	8954065	A	A	11|11	G	7|7	G	9|9	G	3|3	G	22|22	Intergenic				GCTTGGTATAAGGTAGTCGGTAAGGAGAGTTTGATGCGTCTTTGAGGCTGTTGATGAGAAGAAGATGAGGTGTCTAAATGGGGCATCCATTATGTAAGTCATAGGCTATGTGCAATTCATGTGGCCGAGGAGGAGAAAAGAACCTCAAAAGGGCTATCAACCATGCGTAGAAGTAGAAGCTGAGGATAATTATGACAATTAAAAATTAATTAAATCTAATTAGGTTTCAAATTAAGGTGGATTGTGGCATTGATAAGCATGAGGTTTCAAGCTGAGGTTTTGCATGAATTTCCAAAGGAG[A]CTATAAATAGAAGGTCGAACATTGAAGATGTAAACACAAATTACTTGTGCTATCTGAGAATATCTTCGACCAAAACTTTCCAAATTGAGTCTAGTT…	A/G
CG_Chr04	8954300	G	G	19|19	A	7|7	A	8|8	A	4|4	A	19|19	Intergenic				GGTGGATTGTGGCATTGATAAGCATGAGGTTTCAAGCTGAGGTTTTGCATGAATTTCCAAAGGAGACTATAAATAGAAGGTCGAACATTGAAGATGTAAACACAAATTACTTGTGCTATCTGAGAATATCTTCGACCAAAACTTTCCAAATTGAGTCTAGTTTCAAAGTAAGGGCTGCTGAAAGGAAATTCATTAAGAAAGAAGTCAAAACTCGTTGGTGATTCAAGGTAGTTCAGGCTGTCAAGTCATCTGAAGCAGGGTGGAGAGCATTGTTGATATCTGGTGGAAGAAAAAGAATTA[G]AGGTTCAAATTTTGGGGTAAGCTAGTTAAGACATTTATCTACAAGTTTGTAAGGGAAAGCAGAGTTTAATTTTGGTTGGAAATGGTAATTTGGACA…	G/A
CG_Chr04	8954596	G	G	10|10	T	5|5	T	5|5	T	4|4	T	12|12	Intergenic				ATTAGAGGTTCAAATTTTGGGGTAAGCTAGTTAAGACATTTATCTACAAGTTTGTAAGGGAAAGCAGAGTTTAATTTTGGTTGGAAATGGTAATTTGGACAACTTGAAATATAGACAGTGGTTTGGACGCCGTCGGGTGTGTTTGGGCCAAGGTTGAAGACGGCAGGCGTGCAGGAGAGCTTGGGCAGTGGCCAAAGGTAAGAATTCATTTGAGGTTATTTTAAGTGTTTTGGACACCCAATGGGCGGGCTGACATGCCACCGACGATGCGGGCGTGCAAGCAATTGAGCGAGTCGTGCA[G]GTGTGTAATGTAGGTAGACGATGCGGGCATCAGGTACGCAGAAGATTGATGCTCTGTATGCGTGAGTAGCTGAGGAACGCGTGCGCCCTACCTCTT…	G/T
CG_Chr04	8954835	A	A	19|19	G	8|8	G	4|4	G	5|5	G	12|12	Intergenic				AATGGGCGGGCTGACATGCCACCGACGATGCGGGCGTGCAAGCAATTGAGCGAGTCGTGCAGGTGTGTAATGTAGGTAGACGATGCGGGCATCAGGTACGCAGAAGATTGATGCTCTGTATGCGTGAGTAGCTGAGGAACGCGTGCGCCCTACCTCTTTTGAGGTTATTCCACCTGCATGTGCGTGGGCGCTACTCTCCATGGGTGCCACTGTGTGTAGGGCATTGCTAGTGTGTTCGAGGCAATGAAGTTGTTTGTGATTTGTTGCACATGGTGGGATTAGGCAGACTATGTGTGAATT[A]TGTGGGGCTGTAGGACACGCAGGCAGTTTACTATATTTGGCCTTTTTATCAAGTATTTGATTGTTAGTGAGTCATTTTGAGTTGAAATTCCATATT…	A/G
CG_Chr04	8954877	C	C	16|16	A	9|9	A	5|5	A	6|6	A	15|15	Intergenic				CAATTGAGCGAGTCGTGCAGGTGTGTAATGTAGGTAGACGATGCGGGCATCAGGTACGCAGAAGATTGATGCTCTGTATGCGTGAGTAGCTGAGGAACGCGTGCGCCCTACCTCTTTTGAGGTTATTCCACCTGCATGTGCGTGGGCGCTACTCTCCATGGGTGCCACTGTGTGTAGGGCATTGCTAGTGTGTTCGAGGCAATGAAGTTGTTTGTGATTTGTTGCACATGGTGGGATTAGGCAGACTATGTGTGAATTATGTGGGGCTGTAGGACACGCAGGCAGTTTACTATATTTGGC[C]TTTTTATCAAGTATTTGATTGTTAGTGAGTCATTTTGAGTTGAAATTCCATATTTAAGACCCATTTGACTTAAGCTATGAATTAAGAGAATTTTAA…	C/A
CG_Chr04	8955288	A	A	9|9	T	10|10	T	9|9	T	9|9	T	11|11	Intergenic				GGAAGTTAATTTATTTTAGGTCGAGAAGGGTTAAATGAGGTGTATAATCCACTAGGAGTCCAGGACAAGTTGTTAGTGAAAATTTTACTTAAAATAAGTTTTATTTACACATTGTTTTCAATATGCTCGAGAATATTTGTCGAGCATGATTTAAAGTTTATATTCTTACAAGTTTTATTGATCAACCTTGGAATTCCAAGCATGAGTTTAGAACTTGATTTATACTTTAGTATGAGATTGAAAGCATGATATTTGAATTATCTTAGGTTTTATAAAGCATGTCTGCTTGATAAACATTTG[A]GAAATTCTGCAATTTCATGAACTCTTGTTTAGTATCAATTTGTTTTCAAAAGCATGTTTAGTTCTTAATGTCACACCCCCTCTCGGATTATCCTCC…	A/T
CG_Chr04	8955708	T	T	12|12	C	11|11	C	13|13	C	3|3	C	10|10	Intergenic				ACAGCAACCTTGACTCCTCTGTAAGGCTCACTGTCCAACCATTTTCACCAAAGACGACCCAGACGAGGTTCTTGCGTAGGCAAAGCATCCTGAACTCGCTCACTACCTGGAAAATTAAAAAAAAAAAAAAAAAAGGAAAACGTGAGCTAAAACCCCGTGAGTGACAAGTTTTTGTAAACGAGCTTTATATGAAAACAGGCATGTTACATTTGCACATATAAAACAAGGATTTAACACGAAAATTCGACAGAAACATATTTTCCACAAAACTTAGACCAACGTATTCAACTTACTTCTAAA[T]ACCTACTCCGCCTTATCTGGCATTTGAATCAATTCTTCCTTATAATTTGAATCTTCTTTTAACTTCATTGGTTGCACCTTTAAATGTATGAGTAGG…	T/C
CG_Chr04	8955942	C	C	13|13	T	8|8	T	11|11	T	5|5	T	14|14	Intergenic				CACGAAAATTCGACAGAAACATATTTTCCACAAAACTTAGACCAACGTATTCAACTTACTTCTAAATACCTACTCCGCCTTATCTGGCATTTGAATCAATTCTTCCTTATAATTTGAATCTTCTTTTAACTTCATTGGTTGCACCTTTAAATGTATGAGTAGGATCACATACATATTCCTTAAAACATAAAACATATATTGGTTCTTAGACACGATACTAAACGGCAATTTCGCTCTTAAAGCTTGTTGTAACTTTTCCAAAACCTAAAACTTATTCACATGCATCCGTATTATTCTATC[C]AGTGTATATGTTTCTTTGACAGGCAAGAAACGCTCTCTTTTTGTCAACCTTTCACCAATTTCCCTAATTTTCGTCAACATTTGGCACCCTTAGTAA…	C/T
CG_Chr04	8956289	T	T	20|20	C	13|14	C	10|10	C	4|4	C	9|9	Intergenic				ACCTTTCACCAATTTCCCTAATTTTCGTCAACATTTGGCACCCTTAGTAATCCGAAGAAGAAAATCATTACAACATATTTCTACTTCCACTTAAGAATAAAAAGTGAATATCTTTGCCATTTAAGCTTTACCTACTGACCAAACAAACACTTGTCACGTACCCTACTATTTCCTCTCTCACTCCTGGCCACTAGTAACAATTCTTAACGTTCTATATGTCGCAGTACTGCCAGGGTGTATAGCTTAAACCAAGTTACGATCCTCTTATTAAACCTTTTAGATTTCGAGGTTACCCTTCTA[T]GCGTCCACTAGGTATACCCAAAGCTTTGCTTCCAAATTTCCCATACTTAACCGTTTTCTTTAACAATTATTCTAATATCTATCCTTCTCTTGTTTC…	T/C
CG_Chr04	8956553	C	C	19|19	T	10|10	T	9|9	T	3|3	T	10|10	Intergenic				TTATTAAACCTTTTAGATTTCGAGGTTACCCTTCTATGCGTCCACTAGGTATACCCAAAGCTTTGCTTCCAAATTTCCCATACTTAACCGTTTTCTTTAACAATTATTCTAATATCTATCCTTCTCTTGTTTCCTTCTATTAGGTTTGTTTTCAACTCTACAACATATCTAACGCCTGAACTTAGTTTCCTTTTTGTTAGCTCATAAGACCATTTCTAAGTTAAGGTTGTTTCTCAATTATTAACTATTAAGAATTTCAGTTTTCTCAACGCGTCGCTTTGCCAACGCATAGCAATTCTT[C]TTCGCATAGAAATTTTCCCAATATAATAACCTTCAACGCTTAACGGCCTCTCCCGCACATGCTATACCATATTCGGGGACTTCTTGATCAGCCCAA…	T/C
CG_Chr04	8956767	T	T	16|16	C	5|5	C	11|11	C	3|3	C	12|12	Intergenic				TCTAAGTTAAGGTTGTTTCTCAATTATTAACTATTAAGAATTTCAGTTTTCTCAACGCGTCGCTTTGCCAACGCATAGCAATTCTTCTTCGCATAGAAATTTTCCCAATATAATAACCTTCAACGCTTAACGGCCTCTCCCGCACATGCTATACCATATTCGGGGACTTCTTGATCAGCCCAATGAACCTTCATAGCACATAGCAAACTCCCAACGCCTAGCTGCTACCCATCGCATAGCTTATCAATACGCAGCTAGCCTTAAGCGCATAGCTGCAGTCTATCGCATACAACTACTCTC[T]TATTCAAAGTATTCTTCAAACGCATAATACATCCTTCAACGCCTGACAGCGCTATCAAAGTGTAACCACACTTATAGCCGTGGCCAACACTTATAG…	T/C
CG_Chr04	8956882	C	C	15|15	T	7|7	T	4|4	T	4|4	T	9|9	Intergenic				ACCTTCAACGCTTAACGGCCTCTCCCGCACATGCTATACCATATTCGGGGACTTCTTGATCAGCCCAATGAACCTTCATAGCACATAGCAAACTCCCAACGCCTAGCTGCTACCCATCGCATAGCTTATCAATACGCAGCTAGCCTTAAGCGCATAGCTGCAGTCTATCGCATACAACTACTCTCTTATTCAAAGTATTCTTCAAACGCATAATACATCCTTCAACGCCTGACAGCGCTATCAAAGTGTAACCACACTTATAGCCGTGGCCAACACTTATAGTTCTTGTTCCTTCACTTT[C]GTCCACTATTTCTCTTCACAACGCATAGCGCATTACTTTCCTTAACTTCACTTCCCGACGCGTTGTCAACCTTTCCAACGCAGGGTACTTTTCCCA…	C/T
CG_Chr04	8957436	C	C	19|19	T	11|12	T	11|11	T	3|3	T	18|18	Intergenic				AATATATCTAACTTCAACCAGAATATCATGCGTTCATACCACACCATCCGTGGTGATGTTCCTTTCAAGAATATCTAATTCTTAATGAAATATCCTTTCGAATACTATGCGTCCATCTAGCTTTCTTTATCGCATACCTTTGCTTCTAAGCATAATTGTAATACTTGAATTCTCTTATATTCTTAGATCATCAAATTGTCATCTAACATTCCAAACGTCTATCATAATTTCTTTCAAGTTAACTTATCGCCTATCCTTAATCCATAACGTTCACTAACATAAACATTCTTTTCTCCCTTC[C]TTCATCTCGACGCATAGAACTTCTCAGACTTTAATTTCTTTTAATCCCCATTCTCTTTCCGGGATTTTTCTTATACAATCTTAACATCATTAATTA…	C/T
CG_Chr04	8957956	T	T	14|14	C	5|5	C	8|8	C	5|5	C	14|14	Intergenic				CGTCTGTCCGTTAATCATAATTCACGATATTACAACCTTTCTTTTCAGATTCACAGCTTAAACTTCCCTATTCCCAAAATCTTTCGCTCTGATACCAACTTGTCACACCCCCTCCCGAATTATCCTCCATAACCTGAAAGGAGATGTAAAGACAGCAACCTTGACTCCTCTATAAGGCTCACTGTCCAACCATTTTCACTAAAGACGACCCAGACGAGGTTCTTGCGTAGACAAAGCATCCCGAACTCGCTCGCTACCTGAAAAATTAAAAAAAAAAATGAAAAACGTGAGCTAAAACCC[T]GTGAGTGACAAGTTTTTGTAAACGAGCTTTATATGAAAACATGCATGTTACATTTGCACATATAAAACAAGGATTTAACACGATAACCAAGCCAAG…	T/C
CG_Chr04	8958289	G	G	18|18	A	9|9	A	3|3	A	12|12	A	12|12	Intergenic				ATGAAAACATGCATGTTACATTTGCACATATAAAACAAGGATTTAACACGATAACCAAGCCAAGGAGCAAATGATTAAATAGTATCCACAGTTGTTCTCTAGAGATTAACAACTTACAAAATTTTTAGGACGAAATCCTTATAAGGAAGTGGTAAGTTGGAAAGTTCTACTCTTAGTCTAAAGAATGACAAGCAGGTAGACGGGTAATTAGAAATGTTGGTCGAAAGTTTTGAGTTATAGTGTCCATGCGTTGGTAGAGTGAAATAAAGAAGTCCGTAAGAGTGAGCATGGGTAATAACT[G]AAAATAGGAAAGAAATTGCATAGCTAAGTTTAAATGTAAGGATGAAGACTTGGCTAGTTGAAGCATGTGTTCCAGGAGTTGAGCAAGTGTAAATGT…	G/A
CG_Chr04	8958445	C	C	20|20	A	10|10	A	4|4	A	3|3	A	17|17	Intergenic				TTGGAAAGTTCTACTCTTAGTCTAAAGAATGACAAGCAGGTAGACGGGTAATTAGAAATGTTGGTCGAAAGTTTTGAGTTATAGTGTCCATGCGTTGGTAGAGTGAAATAAAGAAGTCCGTAAGAGTGAGCATGGGTAATAACTGAAAATAGGAAAGAAATTGCATAGCTAAGTTTAAATGTAAGGATGAAGACTTGGCTAGTTGAAGCATGTGTTCCAGGAGTTGAGCAAGTGTAAATGTTGACACTATGCGTTGATGAGATTGCTGGATCAGCAACATGCGTTGGTTCAAATCGGTAA[C]AAGGTATGCGTTGAAGATTAACAGACTTATACTTGAATTCAGTAATTCTGAAATAATTATAAGTAAAAGAACTAGACTATTAGATTTGGAAGTGTG…	C/A
CG_Chr04	8958928	G	G	18|18	A	13|13	A	6|6	A	7|7	A	8|8	Intergenic				AAAGAGATGTATAAGAATACGTGAAAGAAAAGAATGGTTAAGTAAATTGAGTATTGAAAGGAAAACTATATCCCCGTAAGTAATCAGAAAAGAAGGGAAAGCAAGAGCATTGACTATCAGAGTACCGCAGCGGAAGTGTGGTGAATTCATAAGTTACAGAAAACGCATAGTATTGTTGTTGGAAGTAAAGTGTAGATCAAAGTTCTATACTTTGTGAAGGCTAATATGCGTTAGTGAACAAAGAGTTAATCGGAGCTAAGAATAAAAGAAGTAATTTGAGCAAAGGTATAAAGAGGATGC[G]GAGGCTAGAAAGGTATGTGCTTCTGAAGGAAGGCGGAGGTAAAAGTTTAAAGCTTATGAGATTTTGAATAGCTATGCGTTGATGGAGATTGAGGAT…	G/A
CG_Chr04	8959108	G	G	22|22	A	4|4	A	10|10	A	5|5	A	9|9	Intergenic				GGAAGTAAAGTGTAGATCAAAGTTCTATACTTTGTGAAGGCTAATATGCGTTAGTGAACAAAGAGTTAATCGGAGCTAAGAATAAAAGAAGTAATTTGAGCAAAGGTATAAAGAGGATGCGGAGGCTAGAAAGGTATGTGCTTCTGAAGGAAGGCGGAGGTAAAAGTTTAAAGCTTATGAGATTTTGAATAGCTATGCGTTGATGGAGATTGAGGATGATGCATTAAACTAGAGCAGGCGACTAAAGTAAAGACGCATGGTGCGACGCGTCCAAGTTAGCAACCTAAGTATGCATTCAGG[G]TTGTAATCAAGAATGCGTTAGCGGATTATGCGTTCAAAGGATTTAAAAGATAAATGCATAGTATTAAAACTATAACTGGTTGGAAATTATAATAGT…	G/A
CG_Chr04	8959987	A	A	16|16	T	7|7	T	7|7	T	5|5	T	11|12	Intergenic				AAGGCCCAAGTAAATCAGATGAAGGAAAAGAAGAAAAATAAAAAGAAATGTATTTTATGTTTGTAACCTTGTATTTTGTATACTTTGAATAATAAAGATCGTACAAGAATTTTAATAAAGTATCTCGTTCTCATAACCCTGTGCTGTTTAAATTTCGAGGACAAAATTTTTTCTAAGGTGGATGGGATTGTGACATCCAACTTTTAACAACCGATGCGTTGAAAATTCTGAAGGAAAGGAATAAAAGACCATGTTGGACGCATGGTCAAGACTGAGGTAACGCATAGTAAAGGTGGACGC[A]TAGGAAGTACTCGAGAACTTGAAGGGAAAGAAGTAAGACGCATAGACTTCTATCCTAGGATATTTTCAAGTGTTGGAAAGTAGAAGGTTGTGAAGT…	A/T
CG_Chr04	8960239	C	C	12|12	T	7|7	T	8|8	T	11|11	T	10|11	Intergenic				GTTGGACGCATGGTCAAGACTGAGGTAACGCATAGTAAAGGTGGACGCATAGGAAGTACTCGAGAACTTGAAGGGAAAGAAGTAAGACGCATAGACTTCTATCCTAGGATATTTTCAAGTGTTGGAAAGTAGAAGGTTGTGAAGTAAACATAAAAACTGGAGCATGTGGTGAACGCATGCTAATCTATCTTAAGAGAAATAGTTTAAGTGCAAGGAAAAGGTTAAAAGAATAACCTTGGGAATAATCAAGGAATGACCAAGGATAGGAAGATGGTCATGGACGCAGGATGAAGGTAAACG[C]AATAGGACCGACACATAGAGGAAAAGCTCGAGAAAGAGTTGTTGTTATGGACATAAGGAAGGAGTTGGACGCATGGTATGATGCGATGAGGTACAA…	C/T
CG_Chr04	8960643	T	T	17|17	C	6|6	C	8|8	C	6|6	C	20|20	Intergenic				GTATTGCGCGTATGTCATTAACGCCTAGTGGCATTGTGTAAGCAATGGTTTATAATAGTGCGGCTATGCGTTGAAGGTGATCACGTATGGTTGTTGTGACCTGAAGTAGTCGCCGCGTTGGCGGGGGAAGAAACGTACTTGGCTTACCATGCGTTGGTAAGGTTGTTATGCGTTGAGGTCCCTATGCGTTGAAGACAGAGTTATCTCTATGTGTCAAAGTCAGTAGTGTAGTTGGCTGAGAGTGAGAAAAGTGAGTAGTGAAGCTCAAACCTTAAAGAAAGCTCAACGAACGCATGAGGG[T]GTTGCGTTGAATGAATGGTTGTCTATTGGAAAATGTTGAACGCATAAGATAAGTTTATAAAGGCCAGGTGGCTTCATATAGACTTGACACCTTAAA…	T/C
CG_Chr04	8961110	A	A	12|12	G	9|9	G	4|4	G	3|3	G	19|19	Intergenic				CATGCAGCGTGACATGTGGCAATCAAGTGGCAAAAAGAGAGGAGAAGTAGGATGGCAAGCCCTCTATAAATAGGACCCTAAGGGAAGAGTAACGACTGATGATTCTGAAGTAAAAATCCTTAAGAGAAAGAGGAGAACGAAGGCAGAAAAAAGGAACCCCTTATGTCTGTAAAAGGAGAGTTGTAGCCAAGAAAGAAGACATTCTTGACAACTTAGTCATCTGGTGTTAAAGAAGTTGTCTTGCGTCAAAGAGGGGTCGGCCTTGCGTTTAAGAAGAATTCAACGTTCAAGGTGAACGCC[A]CGTTCGAAGATAGACGATGCGTTCAAGCTAGACCTTGCGTCCAAGAGAGGTCGACGCATCCGAAAGAAGTAAGAGGAGTTAGGCTGCACCTTGCGT…	A/G
CG_Chr04	8961194	C	C	14|14	T	6|6	T	5|5	T	4|4	T	17|17	Intergenic				AAGAGTAACGACTGATGATTCTGAAGTAAAAATCCTTAAGAGAAAGAGGAGAACGAAGGCAGAAAAAAGGAACCCCTTATGTCTGTAAAAGGAGAGTTGTAGCCAAGAAAGAAGACATTCTTGACAACTTAGTCATCTGGTGTTAAAGAAGTTGTCTTGCGTCAAAGAGGGGTCGGCCTTGCGTTTAAGAAGAATTCAACGTTCAAGGTGAACGCCACGTTCGAAGATAGACGATGCGTTCAAGCTAGACCTTGCGTCCAAGAGAGGTCGACGCATCCGAAAGAAGTAAGAGGAGTTAGG[C]TGCACCTTGCGTTAGTTACCAACCTTGCGTTGAAGGGCAAGGTTGCGTTCAACCGAGCTGACAGAGGAAATGGAGCCTTGCGTTCCAGAGTTAGAA…	C/T
CG_Chr04	8961280	C	C	12|12	T	7|7	T	9|9	T	3|3	T	11|11	Intergenic				AAAAGGAGAGTTGTAGCCAAGAAAGAAGACATTCTTGACAACTTAGTCATCTGGTGTTAAAGAAGTTGTCTTGCGTCAAAGAGGGGTCGGCCTTGCGTTTAAGAAGAATTCAACGTTCAAGGTGAACGCCACGTTCGAAGATAGACGATGCGTTCAAGCTAGACCTTGCGTCCAAGAGAGGTCGACGCATCCGAAAGAAGTAAGAGGAGTTAGGCTGCACCTTGCGTTAGTTACCAACCTTGCGTTGAAGGGCAAGGTTGCGTTCAACCGAGCTGACAGAGGAAATGGAGCCTTGCGTTC[C]AGAGTTAGAACGCTGCATTCAACTGAGCTACTAGAGAGTGGAAACAGCTACCTTGCGGGTTAGAAGCTCAAGCCTTGCGTTCAAGGAGCTCGGGAA…	C/T
CG_Chr04	8961297	A	A	17|17	G	6|6	G	6|6	G	3|3	G	7|7	Intergenic				CAAGAAAGAAGACATTCTTGACAACTTAGTCATCTGGTGTTAAAGAAGTTGTCTTGCGTCAAAGAGGGGTCGGCCTTGCGTTTAAGAAGAATTCAACGTTCAAGGTGAACGCCACGTTCGAAGATAGACGATGCGTTCAAGCTAGACCTTGCGTCCAAGAGAGGTCGACGCATCCGAAAGAAGTAAGAGGAGTTAGGCTGCACCTTGCGTTAGTTACCAACCTTGCGTTGAAGGGCAAGGTTGCGTTCAACCGAGCTGACAGAGGAAATGGAGCCTTGCGTTCCAGAGTTAGAACGCTGC[A]TTCAACTGAGCTACTAGAGAGTGGAAACAGCTACCTTGCGGGTTAGAAGCTCAAGCCTTGCGTTCAAGGAGCTCGGGAAAGCAGGATTTGAAGGAA…	A/G
CG_Chr04	8961429	T	T	18|18	C	5|5	C	5|5	C	4|4	C	16|16	Intergenic				GCGTTCAAGCTAGACCTTGCGTCCAAGAGAGGTCGACGCATCCGAAAGAAGTAAGAGGAGTTAGGCTGCACCTTGCGTTAGTTACCAACCTTGCGTTGAAGGGCAAGGTTGCGTTCAACCGAGCTGACAGAGGAAATGGAGCCTTGCGTTCCAGAGTTAGAACGCTGCATTCAACTGAGCTACTAGAGAGTGGAAACAGCTACCTTGCGGGTTAGAAGCTCAAGCCTTGCGTTCAAGGAGCTCGGGAAAGCAGGATTTGAAGGAAAAAGAAGAAATTTCTTAAGTGATTTGTGAGCGACA[T]CTTTCTTCTTCAAATCAGTTTTATTGAAAATATTCTTATAAGATATGGCTTGTGATGAATTATTTTGAAACGCATGATGATGACCATATTGTTCAA…	T/C
CG_Chr04	8962508	T	T	21|21	C	9|9	C	5|5	C	5|5	C	7|7	Intergenic				TTGCTGTCTTCACATCTCCTTTCGGGTTATGGAGGATAATCCGAGAAGGGGTGTGACACTTAAAGTATGATAAGATGAGACCCAATGTTGAAGGACATTGAGTAGGCATATTGATAAGCACTTGAAAAGTGCTTTCTATCCTTTCAAATTAAGGGAGTTTATATTAGATTTCACTTGTTTGCTAGTGGTTTTCAGGTTAAAATGAGGACAATTAGAAGAAAAGGCCAAAAGATCAAAACCGAGCAAGAATACGACGAAAAAGACACGAAAATCACAAAGTTGCCATAATTGAGGCAGCGC[T]GCGGCGCTAAAATCAGAGAAGGTCTGCACAAGAATCTGCAACAGCGCTGCGGCGCCGTCTGAAAAATTTCAATAGCACCGCGGCGCTATAGACCAG…	T/C
CG_Chr04	8962512	G	G	20|20	A	9|9	A	5|5	A	5|5	A	6|6	Intergenic				TGTCTTCACATCTCCTTTCGGGTTATGGAGGATAATCCGAGAAGGGGTGTGACACTTAAAGTATGATAAGATGAGACCCAATGTTGAAGGACATTGAGTAGGCATATTGATAAGCACTTGAAAAGTGCTTTCTATCCTTTCAAATTAAGGGAGTTTATATTAGATTTCACTTGTTTGCTAGTGGTTTTCAGGTTAAAATGAGGACAATTAGAAGAAAAGGCCAAAAGATCAAAACCGAGCAAGAATACGACGAAAAAGACACGAAAATCACAAAGTTGCCATAATTGAGGCAGCGCTGCG[G]CGCTAAAATCAGAGAAGGTCTGCACAAGAATCTGCAACAGCGCTGCGGCGCCGTCTGAAAAATTTCAATAGCACCGCGGCGCTATAGACCAGCGCT…	G/A
CG_Chr04	8962562	G	G	19|19	A	6|6	A	7|7	A	3|3	A	7|7	Intergenic				GACACTTAAAGTATGATAAGATGAGACCCAATGTTGAAGGACATTGAGTAGGCATATTGATAAGCACTTGAAAAGTGCTTTCTATCCTTTCAAATTAAGGGAGTTTATATTAGATTTCACTTGTTTGCTAGTGGTTTTCAGGTTAAAATGAGGACAATTAGAAGAAAAGGCCAAAAGATCAAAACCGAGCAAGAATACGACGAAAAAGACACGAAAATCACAAAGTTGCCATAATTGAGGCAGCGCTGCGGCGCTAAAATCAGAGAAGGTCTGCACAAGAATCTGCAACAGCGCTGCGGC[G]CCGTCTGAAAAATTTCAATAGCACCGCGGCGCTATAGACCAGCGCTGTAGCGCCAGGTTACCATAAATGAAAAAATGTATTTTTGGAAAGATTTTT…	G/A
CG_Chr04	8964206	G	G	24|24	T	8|8	T	8|8	T	5|5	T	10|10	Intergenic				AAACCTAAGGGTTCAACACAATCACATCGAGGAGATGGCGGAGGAGATACCAAAGGCAATTCTAACGTAAAGATGAAAGGTGTTTCTAACGATGCAATTAAACTAAGACTTTTTCCTTTCTCTTTATAGGACCATGCAAAGGATTGGTTGGAAACCATACCTCCGGATAGCATCACAACGTGGGAGATCTTAGCTCAAGCTTTCATGAACAAATATTTTCCACCGACTAAATCTCAAAGACTAAGGATGGAGATTGGAACATTCCGCCACCTTGAGGATGAATAACTATATGAGGCTTAG[G]AGAGGTATAAGGATCTCTTGAGAAGATGCCCTCAACATGGTTACCCGGATTGTTTGCAAATTCAACTCTTCTACAATGGATTAGCAAGCTCAACCA…	G/T
CG_Chr04	8964327	A	A	12|12	G	11|11	G	16|16	G	8|8	G	14|14	Intergenic				CTTTATAGGACCATGCAAAGGATTGGTTGGAAACCATACCTCCGGATAGCATCACAACGTGGGAGATCTTAGCTCAAGCTTTCATGAACAAATATTTTCCACCGACTAAATCTCAAAGACTAAGGATGGAGATTGGAACATTCCGCCACCTTGAGGATGAATAACTATATGAGGCTTAGGAGAGGTATAAGGATCTCTTGAGAAGATGCCCTCAACATGGTTACCCGGATTGTTTGCAAATTCAACTCTTCTACAATGGATTAGCAAGCTCAACCAAATCCATACTAGAATGCTCAAGAG[A]CGTATACCATACTAGAAGACTTGGCCACTACATCGTACAATTGGCCTTGTGAACGGTCTTCTCCAATCATTCCAAAAGCCATCGGACGATATGAGA…	A/G
CG_Chr04	8964414	C	C	11|11	A	9|9	A	11|11	A	8|8	A	13|13	Intergenic				ACAAATATTTTCCACCGACTAAATCTCAAAGACTAAGGATGGAGATTGGAACATTCCGCCACCTTGAGGATGAATAACTATATGAGGCTTAGGAGAGGTATAAGGATCTCTTGAGAAGATGCCCTCAACATGGTTACCCGGATTGTTTGCAAATTCAACTCTTCTACAATGGATTAGCAAGCTCAACCAAATCCATACTAGAATGCTCAAGAGACGTATACCATACTAGAAGACTTGGCCACTACATCGTACAATTGGCCTTGTGAACGGTCTTCTCCAATCATTCCAAAAGCCATCGGA[C]GATATGAGATGGACGAGGTAAGTTCTCTAAAAGCTCAATTGGCTTCGCTCATTAATGCTTTATCTAAATTTTCTCAAGGAAGCCAAGTCCAAGCAA…	C/A
CG_Chr04	8964715	T	T	16|16	C	8|8	C	7|7	C	5|5	C	18|18	Intergenic				GATATGAGATGGACGAGGTAAGTTCTCTAAAAGCTCAATTGGCTTCGCTCATTAATGCTTTATCTAAATTTTCTCAAGGAAGCCAAGTCCAAGCAAGTCCACCATCAATAGCTTCTCTTGCGGCCATGGCAAATCAACAAGAGCCAAGTGAGTTGGAGGTAGCCAATTATGTGGATAGAGGACAATACCGAGGTCAACAACAACTTTCAACTCGCTATCATCCCAACTTGAGGAATCATGAGAATTTTTCATATGCTAACAACAAGAATGTTTTGCAAGCACCTCAAGGATTCAATGGAG[T]GGGAAATGCAAAGACATCATTACTAGAGGACATAATGCTTGACTTTGTCAAAGAGTCAAGATCAAGGACAACCACATTGGAGAATTCGGTCAAGCT…	T/C
CG_Chr04	8965968	C	C	11|11	T	4|4	T	14|14	T	5|5	T	14|14	Intergenic				TTTATTATCATAACTAGCCAGTGAAATGCTCAGCCTTACAACAGTTATAGAAAACTTCTTAATAAGATCGCATCATAAGTAAGTTTTAAAAGACCATGTTTAGAGTTTACAAGTATGCCCGGTGAAACTCACGTATGCCACTTAAAATAAGTTCAACTTCTACTAAGGGATGGGGTTTACAGATTTCCAAATTACAAAAATTCTATTCTGGCACAGACGAATCTTGATGGTAGGCTAGGCACCCCGAACACGCTTGCTACCTGGAAAGGAAACATCAGAGAAACAGAAATCCATGAGCTA[C]AATGCTCAGTGAATGACTACTAAAATACAAACTCAATAAAATTATAACTACAATCTTTGGTATGAATTGCTCAAACATGCCTTATATCATGCTTCA…	C/T
CG_Chr04	8966058	T	T	13|13	C	8|8	C	3|3	C	6|6	C	5|5	Intergenic				AGACCATGTTTAGAGTTTACAAGTATGCCCGGTGAAACTCACGTATGCCACTTAAAATAAGTTCAACTTCTACTAAGGGATGGGGTTTACAGATTTCCAAATTACAAAAATTCTATTCTGGCACAGACGAATCTTGATGGTAGGCTAGGCACCCCGAACACGCTTGCTACCTGGAAAGGAAACATCAGAGAAACAGAAATCCATGAGCTACAATGCTCAGTGAATGACTACTAAAATACAAACTCAATAAAATTATAACTACAATCTTTGGTATGAATTGCTCAAACATGCCTTATATCA[T]GCTTCATAAGCTAGTAAATGGCTATAACCTGTAAAATCACTGTCATTACGTAAATGATTGTCTTTTCTTTAAACCTTTGTAGAGGCGGAGCGAACT…	T/C
CG_Chr04	8966068	G	G	13|13	A	9|9	A	3|3	A	6|6	A	7|7	Intergenic				TAGAGTTTACAAGTATGCCCGGTGAAACTCACGTATGCCACTTAAAATAAGTTCAACTTCTACTAAGGGATGGGGTTTACAGATTTCCAAATTACAAAAATTCTATTCTGGCACAGACGAATCTTGATGGTAGGCTAGGCACCCCGAACACGCTTGCTACCTGGAAAGGAAACATCAGAGAAACAGAAATCCATGAGCTACAATGCTCAGTGAATGACTACTAAAATACAAACTCAATAAAATTATAACTACAATCTTTGGTATGAATTGCTCAAACATGCCTTATATCATGCTTCATAA[G]CTAGTAAATGGCTATAACCTGTAAAATCACTGTCATTACGTAAATGATTGTCTTTTCTTTAAACCTTTGTAGAGGCGGAGCGAACTCAACGCACCC…	G/A
CG_Chr04	8966272	G	G	14|14	A	5|5	A	10|10	A	4|4	A	14|14	Intergenic				GCTCAGTGAATGACTACTAAAATACAAACTCAATAAAATTATAACTACAATCTTTGGTATGAATTGCTCAAACATGCCTTATATCATGCTTCATAAGCTAGTAAATGGCTATAACCTGTAAAATCACTGTCATTACGTAAATGATTGTCTTTTCTTTAAACCTTTGTAGAGGCGGAGCGAACTCAACGCACCCAACGACAATAAGCCTTAGTTGTGTGAAGTAATCTCTACACATCAGCGTCAAGTATTTCTATTATGTTCATAAGTCTATCTGATCTCGGGCTGCCCGTGTACCTTCTC[G]TGTCCTTCGGTACCAGGGTCCTAGGGAATTACTTACTCACTGTATTTAAATCCTTAGGTGAGAGTTTCATATAAATTAATTACTAGGGCTGCTCAT…	G/A
CG_Chr04	8966316	A	A	9|9	C	4|4	C	8|8	C	5|5	C	17|17	Intergenic				CTACAATCTTTGGTATGAATTGCTCAAACATGCCTTATATCATGCTTCATAAGCTAGTAAATGGCTATAACCTGTAAAATCACTGTCATTACGTAAATGATTGTCTTTTCTTTAAACCTTTGTAGAGGCGGAGCGAACTCAACGCACCCAACGACAATAAGCCTTAGTTGTGTGAAGTAATCTCTACACATCAGCGTCAAGTATTTCTATTATGTTCATAAGTCTATCTGATCTCGGGCTGCCCGTGTACCTTCTCGTGTCCTTCGGTACCAGGGTCCTAGGGAATTACTTACTCACTGT[A]TTTAAATCCTTAGGTGAGAGTTTCATATAAATTAATTACTAGGGCTGCTCATATGCCTTCAACTAACCTTTAGCATTGGGTCCCATTCAATTCTCT…	A/C
CG_Chr04	8966387	T	T	10|10	C	8|8	C	8|8	C	6|6	C	14|14	Intergenic				CTGTAAAATCACTGTCATTACGTAAATGATTGTCTTTTCTTTAAACCTTTGTAGAGGCGGAGCGAACTCAACGCACCCAACGACAATAAGCCTTAGTTGTGTGAAGTAATCTCTACACATCAGCGTCAAGTATTTCTATTATGTTCATAAGTCTATCTGATCTCGGGCTGCCCGTGTACCTTCTCGTGTCCTTCGGTACCAGGGTCCTAGGGAATTACTTACTCACTGTATTTAAATCCTTAGGTGAGAGTTTCATATAAATTAATTACTAGGGCTGCTCATATGCCTTCAACTAACCTT[T]AGCATTGGGTCCCATTCAATTCTCTCTAGTGCATAGGCACGTATAATACCTTTAACATAAATTAACTGTAAACATGATATCTCAGAATTCTAGAAC…	T/C
CG_Chr04	8966490	T	T	22|22	C	10|10	C	11|11	C	5|5	C	22|22	Intergenic				AAGTAATCTCTACACATCAGCGTCAAGTATTTCTATTATGTTCATAAGTCTATCTGATCTCGGGCTGCCCGTGTACCTTCTCGTGTCCTTCGGTACCAGGGTCCTAGGGAATTACTTACTCACTGTATTTAAATCCTTAGGTGAGAGTTTCATATAAATTAATTACTAGGGCTGCTCATATGCCTTCAACTAACCTTTAGCATTGGGTCCCATTCAATTCTCTCTAGTGCATAGGCACGTATAATACCTTTAACATAAATTAACTGTAAACATGATATCTCAGAATTCTAGAACACTCAT[T]TGGTAACTATCTTGATAAAACTTAGAACGTTATCTGTTACGTTTCAAGCTTAATCTCTTATTTTATAAGATATGTGCTAGTTCATATACAAAAGTA…	T/C
CG_Chr04	8966888	A	A	9|9	G	3|3	G	7|7	G	5|5	G	6|6	Intergenic				CTTTCAGCTCATACTTTAAAGATAGTATTGAACATATAGAAAACAATACTGAATTTAAGCTTATCTCAAATCATAAAGTCACTCACGACTTATTCCGGGCTCCGAGCGGGTTATACGCTTTCCCTAGCTCCTCTTGACTTGTAAACAAACCTTTTTCATGTTAGACATTTCTAACATTCCTCCTTATATTCTTTATGTTTACTTAGATATCCTAGATATGGGTTTTTATCACTAATTTTTCTTTCGTTTACAACTTCCTATAATGAGCGAGATTTTAGACTAACTGCTTCTAACCATGTG[A]CATCAGCAATACTCAGCTTCACTAGACTAGCGATATTACCTTAACAAGCGATACTAAGCGAGAGTCAGCGAGAGTTGTGAGACGCAAGGCCCCTTG…	A/G
CG_Chr04	8967812	A	A	11|11	G	6|6	G	7|7	G	4|4	G	8|8	Intergenic				TAAAAGTATTGATTGAGTCGGCGTACTTACTTATATATATACATACCACCGACTCACCAATACGACCATCACCTCCTTACTTAGGTTGGCCGACTCAACCTTCCGTGCAAAGCTTCAGCAACGCATAGCTTACACTTGTTTTACAATTGTTCAGTGCCCAGTTGTCGCATAGCTACTTAACGCATAATTCTCTCGGCTCTTCTTCTAAGGTACCAATACATACCAACCTTCAATGCATAGTGACTTCCAACACCTTGTGGCCCTTAACGCCGCATGGCCGTCAACGCCTAGTGACCTTCA[A]CAAATTTCCAACGCATAGCTCTACTAACACATGGCCAACACTTAGCCACTTCTGCTCGATACTATTTAGGCCACTTTTCTAACTACTGCCATTTCA…	A/G
CG_Chr04	8968353	T	T	11|11	G	9|9	G	6|6	G	5|5	G	8|8	Intergenic				GTCCAACTTCACTTACTTCTCAACTACTCTTTTAACCCTGCCCATCATTTGATGAGGTTTCCTTTCTTCCAAAGACCTTACTTCTAAGCTTAAAATCATGGTTGTGTTCTCCTGATCTATTTATCCTACTTAAAATAATTCTTAACTTCAAGAATTACTTTGATTTCAAAATTCAAGATTCGTTCAACTCAGCCTTTCTATCAAATCCTTCTAATTCAAATTCCCTCAGCGACGACAACCATTCTTGTCCTACTTCTTTCCTTAATAAGCTCTTCCACGAAATAATCTTAGAAAGAGGGT[T]TAACATAAGTGGACTGAGTATTCAATTATGATCACATTTCAGAGCTCGAGTTGATCCCATTTCGAAGCTAAACAACGAAGGGAGGTAGAAGAAGGT…	T/G
CG_Chr04	8968367	C	C	11|11	T	8|8	T	6|6	T	3|3	T	9|9	Intergenic				ACTTCTCAACTACTCTTTTAACCCTGCCCATCATTTGATGAGGTTTCCTTTCTTCCAAAGACCTTACTTCTAAGCTTAAAATCATGGTTGTGTTCTCCTGATCTATTTATCCTACTTAAAATAATTCTTAACTTCAAGAATTACTTTGATTTCAAAATTCAAGATTCGTTCAACTCAGCCTTTCTATCAAATCCTTCTAATTCAAATTCCCTCAGCGACGACAACCATTCTTGTCCTACTTCTTTCCTTAATAAGCTCTTCCACGAAATAATCTTAGAAAGAGGGTTTAACATAAGTGGA[C]TGAGTATTCAATTATGATCACATTTCAGAGCTCGAGTTGATCCCATTTCGAAGCTAAACAACGAAGGGAGGTAGAAGAAGGTGTTTATGTTGGTTT…	C/T
CG_Chr04	8968509	T	T	15|15	C	9|9	C	9|9	C	3|3	C	12|12	Intergenic				ACTTTGATTTCAAAATTCAAGATTCGTTCAACTCAGCCTTTCTATCAAATCCTTCTAATTCAAATTCCCTCAGCGACGACAACCATTCTTGTCCTACTTCTTTCCTTAATAAGCTCTTCCACGAAATAATCTTAGAAAGAGGGTTTAACATAAGTGGACTGAGTATTCAATTATGATCACATTTCAGAGCTCGAGTTGATCCCATTTCGAAGCTAAACAACGAAGGGAGGTAGAAGAAGGTGTTTATGTTGGTTTGGGGTGGAATTCTCGTCGTTTTCGTGGAGGAAAATTGAGCTGGAA[T]GGAGAATTAAGCTGATGTTACTTAATCTGAGTATTGTTTAGTGTGGGGGGAAGAACGAACTGTGGAAGTCGTGGCTAGGGTCGAAATTTTGAGGTT…	T/C
CG_Chr04	8968524	A	A	16|16	G	8|8	G	9|9	G	3|3	G	12|12	Intergenic				TTCAAGATTCGTTCAACTCAGCCTTTCTATCAAATCCTTCTAATTCAAATTCCCTCAGCGACGACAACCATTCTTGTCCTACTTCTTTCCTTAATAAGCTCTTCCACGAAATAATCTTAGAAAGAGGGTTTAACATAAGTGGACTGAGTATTCAATTATGATCACATTTCAGAGCTCGAGTTGATCCCATTTCGAAGCTAAACAACGAAGGGAGGTAGAAGAAGGTGTTTATGTTGGTTTGGGGTGGAATTCTCGTCGTTTTCGTGGAGGAAAATTGAGCTGGAATGGAGAATTAAGCTG[A]TGTTACTTAATCTGAGTATTGTTTAGTGTGGGGGGAAGAACGAACTGTGGAAGTCGTGGCTAGGGTCGAAATTTTGAGGTTAATAAGTTAACTCGA…	A/G
CG_Chr04	8968649	A	A	17|17	G	8|8	G	6|6	G	4|4	G	10|10	Intergenic				GGGTTTAACATAAGTGGACTGAGTATTCAATTATGATCACATTTCAGAGCTCGAGTTGATCCCATTTCGAAGCTAAACAACGAAGGGAGGTAGAAGAAGGTGTTTATGTTGGTTTGGGGTGGAATTCTCGTCGTTTTCGTGGAGGAAAATTGAGCTGGAATGGAGAATTAAGCTGATGTTACTTAATCTGAGTATTGTTTAGTGTGGGGGGAAGAACGAACTGTGGAAGTCGTGGCTAGGGTCGAAATTTTGAGGTTAATAAGTTAACTCGATTTCTAGCAATTTTCATGAAGGATACTC[A]AGCCAAATTTGAGTAAATGTGTGTTAAATTCCAGGTAGAAGAGATCAGAGCTGAATTGTAGGACGATTAGGAGCAATTCGAGGTTGTTGGAGGATA…	A/G
CG_Chr04	8968654	A	A	16|17	G	8|8	G	5|5	G	4|4	G	12|12	Intergenic				TAACATAAGTGGACTGAGTATTCAATTATGATCACATTTCAGAGCTCGAGTTGATCCCATTTCGAAGCTAAACAACGAAGGGAGGTAGAAGAAGGTGTTTATGTTGGTTTGGGGTGGAATTCTCGTCGTTTTCGTGGAGGAAAATTGAGCTGGAATGGAGAATTAAGCTGATGTTACTTAATCTGAGTATTGTTTAGTGTGGGGGGAAGAACGAACTGTGGAAGTCGTGGCTAGGGTCGAAATTTTGAGGTTAATAAGTTAACTCGATTTCTAGCAATTTTCATGAAGGATACTCAAGCC[A]AATTTGAGTAAATGTGTGTTAAATTCCAGGTAGAAGAGATCAGAGCTGAATTGTAGGACGATTAGGAGCAATTCGAGGTTGTTGGAGGATATATCT…	A/G
CG_Chr04	8969068	G	G	14|14	A	3|3	A	4|4	A	3|3	A	14|14	Intergenic				CATCATGAAACTTTAAGTTAAGATAAAGGACTTATTTCTTTACAAGTTCGTAGAGGAAAGGAAGTTCTATTTGTGGCTGGAATGCGATGTTTAGCAGGTTAAAGAAAGAGTTAGAAGGGAAAGAAGAAAACAGTGGCTGTTAGGTGTCGCTCAGACCGTAGTATCGCTGAAGAGCTGAAGACTGTGTAGCGAATCGAGTGTCGCTGGTAACGCAAAGGGTTTTGCGTCTCACAGATCTCGCTGAGTCTCGCTGGGTATCGCTCTTCAGGTAATCTCGTTAGTCTCGTGCATTTCGGTATC[G]CTAGCACAGTGTCTGTTGAGTGTCTTTCGCTGGTAGTCTCGCTAGGGACATAGAGTCACGCTAATTATGAAATTTTGGAAAAAAAGGAGTCTGGTT…	G/A
CG_Chr04	8969079	G	G	14|14	T	3|3	T	4|4	T	3|3	T	13|13	Intergenic				TTTAAGTTAAGATAAAGGACTTATTTCTTTACAAGTTCGTAGAGGAAAGGAAGTTCTATTTGTGGCTGGAATGCGATGTTTAGCAGGTTAAAGAAAGAGTTAGAAGGGAAAGAAGAAAACAGTGGCTGTTAGGTGTCGCTCAGACCGTAGTATCGCTGAAGAGCTGAAGACTGTGTAGCGAATCGAGTGTCGCTGGTAACGCAAAGGGTTTTGCGTCTCACAGATCTCGCTGAGTCTCGCTGGGTATCGCTCTTCAGGTAATCTCGTTAGTCTCGTGCATTTCGGTATCGCTAGCACAGT[G]TCTGTTGAGTGTCTTTCGCTGGTAGTCTCGCTAGGGACATAGAGTCACGCTAATTATGAAATTTTGGAAAAAAAGGAGTCTGGTTAAGGGAGCAAG…	G/T
CG_Chr04	8970258	C	C	13|13	G	10|10	G	7|7	G	4|4	G	7|7	Intergenic				TTTTTTTGTTTTTTTTGTTTGTTTTAGGTAGCGAGAGTGTCCGGGACGCCTAGCCTACAGGAGATCCTCGTCTGGGTTTATTTTGGACCAGTCTTCTGGGATAGTTGTAAATACACAGTATATGTACATGCTTCATTTTGTTAAACATGTTCTTTGGGATTGTAGTGGGTTTTGTTCCTGAATGTATATAGAGAACACTTATCTTGATGAGTCTTATTATTCTATGAGATCATATGGTATATAGATAAGATTGAATGAACAGTAGTTGATTGTTAGATAGTTACTTTAGAATACAGGTGT[C]TGCTGGTTCGCACTCACTCCCCGAGTAGTAAGGGTAATCTGGGAGGGGGTGTGACAGAGTACTTCTAACTCTACTTCTTTTATTCCTAACACTTTA…	C/G
CG_Chr04	8970480	C	C	10|10	T	11|11	T	6|6	T	5|5	T	4|4	Intergenic				TATGAGATCATATGGTATATAGATAAGATTGAATGAACAGTAGTTGATTGTTAGATAGTTACTTTAGAATACAGGTGTCTGCTGGTTCGCACTCACTCCCCGAGTAGTAAGGGTAATCTGGGAGGGGGTGTGACAGAGTACTTCTAACTCTACTTCTTTTATTCCTAACACTTTACCTTTTCCTCAAAGATTTCAAAAGAAAAAGATTGATGCTCAATTTTCAAAGTTCTTAGACATATTAAAAAAGTTAGAAATTAACCTTCTTTTTGCAGAGGCATTAGAACAAATGTCACACCCCCT[C]CCGGATTATCCTCCATAACTCAAGAGGAGATGTGAAGGCAGCAACCTTGATTCCTCTATAAGGTTCACTGTCCAACCATTTTCTCCAAAGACGGCC…	C/T
CG_Chr04	8970502	A	A	9|9	G	8|8	G	6|6	G	5|5	G	5|5	Intergenic				ATAAGATTGAATGAACAGTAGTTGATTGTTAGATAGTTACTTTAGAATACAGGTGTCTGCTGGTTCGCACTCACTCCCCGAGTAGTAAGGGTAATCTGGGAGGGGGTGTGACAGAGTACTTCTAACTCTACTTCTTTTATTCCTAACACTTTACCTTTTCCTCAAAGATTTCAAAAGAAAAAGATTGATGCTCAATTTTCAAAGTTCTTAGACATATTAAAAAAGTTAGAAATTAACCTTCTTTTTGCAGAGGCATTAGAACAAATGTCACACCCCCTCCCGGATTATCCTCCATAACTC[A]AGAGGAGATGTGAAGGCAGCAACCTTGATTCCTCTATAAGGTTCACTGTCCAACCATTTTCTCCAAAGACGGCCCAGACGAGGTTCTTGCGTAGGC…	A/G
CG_Chr04	8970707	T	T	12|12	C	7|7	C	5|5	C	3|3	C	16|16	Intergenic				TCTTAGACATATTAAAAAAGTTAGAAATTAACCTTCTTTTTGCAGAGGCATTAGAACAAATGTCACACCCCCTCCCGGATTATCCTCCATAACTCAAGAGGAGATGTGAAGGCAGCAACCTTGATTCCTCTATAAGGTTCACTGTCCAACCATTTTCTCCAAAGACGGCCCAGACGAGGTTCTTGCGTAGGCAAAGCATCCCGAACTCGCTTGCTACCTGGAAAATTAGAAAAAACATGGGAAAGCGTGAACTAAAGCCCTGTGAGTGACTGGCTTTGTAAACAAACTTTTATTTGAAAA[T]AGGCATGTTACATTTGTACATATAAAACAAGAGTTTAACATAATAGTTCAACCAAAACATATTTTGTACAAATTTTATCAATCTCATAACACCGTT…	T/C
CG_Chr04	8970773	G	G	13|13	C	4|4	C	13|13	C	4|4	C	11|11	Intergenic				ACCCCCTCCCGGATTATCCTCCATAACTCAAGAGGAGATGTGAAGGCAGCAACCTTGATTCCTCTATAAGGTTCACTGTCCAACCATTTTCTCCAAAGACGGCCCAGACGAGGTTCTTGCGTAGGCAAAGCATCCCGAACTCGCTTGCTACCTGGAAAATTAGAAAAAACATGGGAAAGCGTGAACTAAAGCCCTGTGAGTGACTGGCTTTGTAAACAAACTTTTATTTGAAAATAGGCATGTTACATTTGTACATATAAAACAAGAGTTTAACATAATAGTTCAACCAAAACATATTTT[G]TACAAATTTTATCAATCTCATAACACCGTTTTCTAATCATATAGAATCGTTTTCCAAAATGATTTAAACAGAAAACCGTTTGGTTTCTCAATCTTT…	G/C
CG_Chr04	8971252	G	G	18|18	T	9|9	T	6|6	T	7|7	T	11|11	Intergenic				CCAACGTCGAAATTATCCCTGGCTCAATGCGGAGCAAAACTCAACGCACCAGCCAAATCAACCTCTATATGCACATAGAAATATGGCGGGTTGCCCAAGTACCTTCTCCACGTCCATCAGTACTGGGTCCTGGGGAAACTCACATGCCTTCTCATGTCCTTTAGCACTGAGCCTTCTCTAAAACATTTAGATAATTCATTTTACATAAATAGTTCATATGAAACCTTTCATAGAAACAGAATAAACATCTCGCAACATGCCTTTTAACATCGTATAGAAATCAGATAAAACATGTCTTGT[G]AACAATATAGTCAAATATCATGCTTTTCAAGAAAACAGTCATCTCAAAGCCATATCTCGTAAGAACATTTTCAATAAATTTCGTTTTCAAAGGAAG…	G/T
CG_Chr04	8971277	T	T	17|17	A	12|12	A	3|3	A	10|10	A	10|10	Intergenic				AATGCGGAGCAAAACTCAACGCACCAGCCAAATCAACCTCTATATGCACATAGAAATATGGCGGGTTGCCCAAGTACCTTCTCCACGTCCATCAGTACTGGGTCCTGGGGAAACTCACATGCCTTCTCATGTCCTTTAGCACTGAGCCTTCTCTAAAACATTTAGATAATTCATTTTACATAAATAGTTCATATGAAACCTTTCATAGAAACAGAATAAACATCTCGCAACATGCCTTTTAACATCGTATAGAAATCAGATAAAACATGTCTTGTGAACAATATAGTCAAATATCATGCT[T]TTCAAGAAAACAGTCATCTCAAAGCCATATCTCGTAAGAACATTTTCAATAAATTTCGTTTTCAAAGGAAGAAAAGAGTCATTCACCAATCACTTA…	T/A
CG_Chr04	8971651	A	A	11|11	C	13|13	C	8|8	C	5|5	C	13|13	Intergenic				AAGAGTCATTCACCAATCACTTAAGAAATTTCCTCTTTTTCCTTCAAATCCTGCTTTCCCGAGCTCCTTAAACACAGGGCTTGAGCTTTTAACCTGCAAGGTAGCTGTTTCCACTCTCTGGTAGCTTAGTTGAACGCAGCGTTCTAACTCTGGAACGCAAGACTAACGTTCCACTGTCAGTTCAGCTGGACGCAACCCTGCCCTTAAACGCAAGGTTGATGACTAACGCAAGGTGCAGCCTAACTCTTCTTACTTCTTTCGGATGCATCGACCTCTCTTGAACGCAAGGTCTAACTTGAA[A]GCATCGCCTATCTTCGATCGCGGCGTTCACCTTGAACGCAAGGCTGACCCCTCTTCGACACAAGACAACTTCTTTAACATCGGATGGCTAAGTTGT…	A/C
CG_Chr04	8971748	T	T	19|19	C	15|16	C	8|8	C	5|5	C	14|14	Intergenic				AAGGTAGCTGTTTCCACTCTCTGGTAGCTTAGTTGAACGCAGCGTTCTAACTCTGGAACGCAAGACTAACGTTCCACTGTCAGTTCAGCTGGACGCAACCCTGCCCTTAAACGCAAGGTTGATGACTAACGCAAGGTGCAGCCTAACTCTTCTTACTTCTTTCGGATGCATCGACCTCTCTTGAACGCAAGGTCTAACTTGAAAGCATCGCCTATCTTCGATCGCGGCGTTCACCTTGAACGCAAGGCTGACCCCTCTTCGACACAAGACAACTTCTTTAACATCGGATGGCTAAGTTGT[T]AAGAATACCTTCTTTCTTCCTTTTCTCTCAAGAATTCTCACTTCAGAATCATCAGTCGTTCCTTTTCCCTCAAAGTTCTATTTATAGAGGGCTTGC…	T/C
CG_Chr04	8971792	C	C	15|15	T	14|15	T	8|8	T	4|4	T	19|20	Intergenic				TTCTAACTCTGGAACGCAAGACTAACGTTCCACTGTCAGTTCAGCTGGACGCAACCCTGCCCTTAAACGCAAGGTTGATGACTAACGCAAGGTGCAGCCTAACTCTTCTTACTTCTTTCGGATGCATCGACCTCTCTTGAACGCAAGGTCTAACTTGAAAGCATCGCCTATCTTCGATCGCGGCGTTCACCTTGAACGCAAGGCTGACCCCTCTTCGACACAAGACAACTTCTTTAACATCGGATGGCTAAGTTGTTAAGAATACCTTCTTTCTTCCTTTTCTCTCAAGAATTCTCACTT[C]AGAATCATCAGTCGTTCCTTTTCCCTCAAAGTTCTATTTATAGAGGGCTTGCCATCCTACTTCCTCTCTCTTTTTGCCACTTGATTGCCACATGTC…	C/T
CG_Chr04	8971908	T	T	11|11	C	4|4	C	9|9	C	8|8	C	14|14	Intergenic				TTCGGATGCATCGACCTCTCTTGAACGCAAGGTCTAACTTGAAAGCATCGCCTATCTTCGATCGCGGCGTTCACCTTGAACGCAAGGCTGACCCCTCTTCGACACAAGACAACTTCTTTAACATCGGATGGCTAAGTTGTTAAGAATACCTTCTTTCTTCCTTTTCTCTCAAGAATTCTCACTTCAGAATCATCAGTCGTTCCTTTTCCCTCAAAGTTCTATTTATAGAGGGCTTGCCATCCTACTTCCTCTCTCTTTTTGCCACTTGATTGCCACATGTCACGCTGCATGTCTGACTAA[T]CATGCATTAGTCCAAGCGTCACCTTGCATGAAACACTTAACATGCCTTCTAACACCTTCTACTGATAAGGTGTCAAATCTATATGAAGCCACCTGG…	T/C
CG_Chr04	8972558	A	A	17|17	T	6|6	T	13|13	T	4|4	T	17|17	Intergenic				GTCCAACTCTCTTTCCTTATGTCCATTCTCAGTTACAAATTCTTCTCTTCTACAATCACCCTTCTGATAATGTGGTTTACCCTTGACAACCACATCCAACTTAAGTTCTTCCTCTATGCGTTTGTCCTCTTGCATTTACCTTTACTTCATCCTGCGTCCATGACCATCTTCCTTGAAGGTTCCTTGATTATCCCTCTATGCGTCCTTGAGTTATATCCCAAGGTTATTACTTTAACCTTTTCCTTCCTTAACTTCTTCCTATGTGTTTACCTGAGATCGAGGTTACATTACCATTTATCA[A]GAAGTTAAGCTCCTCAGCATATAACCTTAACAACCAATGGTAGCCACCTTCAACGCATAAGCTCCTCGACGCATAGCTAATAGCCACCCTCAACGC…	A/T
CG_Chr04	8973082	G	G	13|13	T	5|5	T	16|16	T	7|7	T	14|14	Intergenic				TAGCAACTTTTAACGCTTAACGACCTCTTTTGCACATGCTATACTATACTTAAGGACTTCCTGATCAGCACAATGATCCTTTATAGCAAATTGTCAGCGCATAGCTGCTGCCCATCGCATAGGTACTGCCCATCGCATAGCTACTACCCATCGCATGGCTTATCAAGACATCGCTAACCTTCAACGTATCGCATACAACTACTCTCCTATTCAAGGTATTCTTATCAACGTATGGTAGGTTAAGTACAACTTCTCTTGATCAAGTTCCATCTTCTCTTCCAACGCATTATGACACCTTTC[G]AAGCATAGTAGCCCTTTCATCATATAACAATTCTTCCAACTTACTAACAGACTACTTTTTTCTCTTTACAATAGCTTCCCATGCTAGGCCTACCAA…	G/T
CG_Chr04	8973868	T	T	12|12	C	5|5	C	7|7	C	4|4	C	10|10	Intergenic				TGGAGCTTCCATCAATTTAATGACTATGTTTAGGAAGGTCAATGGTGGAGAGGCGCAACCAACTACCATATCTTTGCTTTTGGCTAATTGATCATTTGTTCATCCCTACGGCATTGTGGAGGAAGTCTTGGTCAAAGTAGACAAGTTTATCTTCCCGGCGGACTTTGTGATATTAGACATGGAGGAAGATGCCGAAGTCTCCATAATCCTTGGGAGACCATTCTTGGCCAACGGAAGGGCCCTCATCGATGTGCAAGATGGAAAGTTCACATTTCGCCTTAACAATGAGGAGGTAACATT[T]GACATTTATAAAACCCTTAAGTATCCGGGTGTAGAAAGGTATGAGCATCATGAGCCAAGCACAAAGTTAACATCGTCTCTCTCTTCGAATAAAAAC…	T/C
CG_Chr04	8973944	T	T	13|13	C	5|5	C	7|7	C	4|4	C	6|6	Intergenic				CTTTTGGCTAATTGATCATTTGTTCATCCCTACGGCATTGTGGAGGAAGTCTTGGTCAAAGTAGACAAGTTTATCTTCCCGGCGGACTTTGTGATATTAGACATGGAGGAAGATGCCGAAGTCTCCATAATCCTTGGGAGACCATTCTTGGCCAACGGAAGGGCCCTCATCGATGTGCAAGATGGAAAGTTCACATTTCGCCTTAACAATGAGGAGGTAACATTTGACATTTATAAAACCCTTAAGTATCCGGGTGTAGAAAGGTATGAGCATCATGAGCCAAGCACAAAGTTAACATCG[T]CTCTCTCTTCGAATAAAAACTCTATGCATGATAAGCCTTCTTTGAATGGTAAGACTAATGACATGCTTGATGTTAAATTAGAAAATCCTATGAAGC…	T/C
CG_Chr04	8974074	T	T	17|17	C	11|11	C	6|6	C	6|6	C	6|6	Intergenic				TCCTTGGGAGACCATTCTTGGCCAACGGAAGGGCCCTCATCGATGTGCAAGATGGAAAGTTCACATTTCGCCTTAACAATGAGGAGGTAACATTTGACATTTATAAAACCCTTAAGTATCCGGGTGTAGAAAGGTATGAGCATCATGAGCCAAGCACAAAGTTAACATCGTCTCTCTCTTCGAATAAAAACTCTATGCATGATAAGCCTTCTTTGAATGGTAAGACTAATGACATGCTTGATGTTAAATTAGAAAATCCTATGAAGCATGTTTCTAGTTGTGATAATTCTCCTAGTTCTT[T]TTGCATGCCTCCCAAACCTATAATGAATTATGAACAACTTATGAAGAAGCATGTTAAAAATGAAGTGGTGAGTCTGGTAAAATCTAAGAATAATGA…	T/C
CG_Chr04	8974112	C	C	13|13	A	14|14	A	6|6	A	5|5	A	10|10	Intergenic				ATCGATGTGCAAGATGGAAAGTTCACATTTCGCCTTAACAATGAGGAGGTAACATTTGACATTTATAAAACCCTTAAGTATCCGGGTGTAGAAAGGTATGAGCATCATGAGCCAAGCACAAAGTTAACATCGTCTCTCTCTTCGAATAAAAACTCTATGCATGATAAGCCTTCTTTGAATGGTAAGACTAATGACATGCTTGATGTTAAATTAGAAAATCCTATGAAGCATGTTTCTAGTTGTGATAATTCTCCTAGTTCTTTTTGCATGCCTCCCAAACCTATAATGAATTATGAACAA[C]TTATGAAGAAGCATGTTAAAAATGAAGTGGTGAGTCTGGTAAAATCTAAGAATAATGACTCCTTAATGAGTCTTGACTCCATTAGAAAAGATGATG…	C/A
CG_Chr04	8974742	T	T	22|22	G	6|6	G	3|3	G	4|4	G	12|12	Intergenic				AATAAATGTTTAAGTCACTCATATGCTTCATTTCTTAGGAACTTGGTTTATCACACAAAGTACTCCTTACACCAAGCCTGTTTGGTGGCTTCCCGCTTGCTCCCAGGCTTGTTCTTTCTTTGTTAGATGCTCTTATGCATTGGGGACAATGCATGATTCCAAGTTTGGGGTGGGAGGTGTCTCTCATACTTTTGTGTATTTTCTTATCCTATTATGCATGATATGAAATGTTTCCAACGTTGAGTAGCGTATAGCTCGGCTTCGCCTCAACTAAGGAAAAAAATATGAAATGTTTTCGAC[T]TTGAGTAGCATAGAGTACCGCTTCGCCTCAACTAAGGGGAATGATTTGAAATAAATGGAATTTTTTAGTATTTCTCTTTAAAATAAGCATGCATGA…	T/G
CG_Chr04	8974758	T	T	16|16	C	8|8	C	3|3	C	5|5	C	15|15	Intergenic				ACTCATATGCTTCATTTCTTAGGAACTTGGTTTATCACACAAAGTACTCCTTACACCAAGCCTGTTTGGTGGCTTCCCGCTTGCTCCCAGGCTTGTTCTTTCTTTGTTAGATGCTCTTATGCATTGGGGACAATGCATGATTCCAAGTTTGGGGTGGGAGGTGTCTCTCATACTTTTGTGTATTTTCTTATCCTATTATGCATGATATGAAATGTTTCCAACGTTGAGTAGCGTATAGCTCGGCTTCGCCTCAACTAAGGAAAAAAATATGAAATGTTTTCGACTTTGAGTAGCATAGAG[T]ACCGCTTCGCCTCAACTAAGGGGAATGATTTGAAATAAATGGAATTTTTTAGTATTTCTCTTTAAAATAAGCATGCATGATTTAACAATGGCATTT…	T/C
CG_Chr04	8974921	T	T	16|16	C	9|9	C	8|8	C	8|8	C	11|11	Intergenic				TCTCTCATACTTTTGTGTATTTTCTTATCCTATTATGCATGATATGAAATGTTTCCAACGTTGAGTAGCGTATAGCTCGGCTTCGCCTCAACTAAGGAAAAAAATATGAAATGTTTTCGACTTTGAGTAGCATAGAGTACCGCTTCGCCTCAACTAAGGGGAATGATTTGAAATAAATGGAATTTTTTAGTATTTCTCTTTAAAATAAGCATGCATGATTTAACAATGGCATTTGAGCATGTTTTAATATGATTTGAATTGATATTTTATATGCGTTGTTGACAATGTTTATATTATGAC[T]AGTTTTATAGTTAAAGTAAAATATTTCCAAAACAAAAAAAGAATTATTACTCACTGGGCTGTTTGCTCATCCTTTCATATGTTTTCCATTTTTTAG…	T/C
CG_Chr04	8975760	A	A	13|13	G	8|8	G	6|6	G	4|4	G	20|20	Intergenic				AAGTTATTTTAAAAGTCAAAGCATGTGTTTACGAGTTTTCATGATAAGCTTTTCTGATGATTTACTATATATTTGTTAAGCATGATTTATGTTTTATTACCAAGTTATGTTTTTTAAGAATGTCACTCATTGGGAAACCTAGCTCATGATTTTTTTTTTTTTGATTTCTGTTTTCTATGTAGCGAGTGAAATCGCAATGCTTAATCTACACCAACCTTGTATGATCCACCTACATAATTTGTAGACATTTTATATATTTTAACTAAGACTTAACATTGTACATAAGGGGATTTGAGAGTA[A]GAACTTATAGTCATGTGAATATTTAAGCTTAAGGTTGTTGAATGAATGGAAGTATGTAAATTATGCTTGGCACGTCTATGAGTTTTGAGAATGTTG…	A/G
CG_Chr04	8976460	A	A	11|11	G	8|8	G	8|8	G	6|6	G	15|15	Intergenic				AGCTTCATAGGGGGATTCTAGCAACCCTCAGGTAGATGAGAATATGGAGGATCAAAGTTTTAATATGATAGCTTAAAGGTTAGCTAATAGTGTTGAGGTAGCACATGCATATCCTGATAAGAAGTATGGGATTGAGAGGTTTAAAGCTTTGGGTGCCCAAGGGTTTGAGGGTACCACTAATCTTGCTGATGCTAAGGTTTGGTTGAACCAAGTAGAAAACCGCATCAGGGTTATGCGATGTTTTAAAGACAGGAAGTTAGAGTTCGCTACTTTCGTGCTCCAGAAAGAAGCTGAGGATTG[A]TGGAGACTAATAGAGAACAAGAGAGAAGACGTTGAGCCCTTGACATGGACAGATGTCAAGAAGGCATTCCAGGATAAGTATTATCTTAGGTCTTTT…	A/G
CG_Chr04	8976633	C	C	18|18	T	12|12	T	7|7	T	4|4	T	14|14	Intergenic				CCACTAATCTTGCTGATGCTAAGGTTTGGTTGAACCAAGTAGAAAACCGCATCAGGGTTATGCGATGTTTTAAAGACAGGAAGTTAGAGTTCGCTACTTTCGTGCTCCAGAAAGAAGCTGAGGATTGATGGAGACTAATAGAGAACAAGAGAGAAGACGTTGAGCCCTTGACATGGACAGATGTCAAGAAGGCATTCCAGGATAAGTATTATCTTAGGTCTTTTCGTGATGAGAAGAGAAACAAGTTTCTGAGGTTGGTACAGGGGAATATGCCAGTTGCTGACCACGAGAAGAAGTTTA[C]AGAGTCAGCAAAGTATACTATGACAGTCATAGCAGATGAGACTGATAGGTGCAAGCGGTTCGAGGAAGGCTTGCAGAGAGAGATTTGTACTCTAGT…	C/T
CG_Chr04	8976707	C	C	15|15	T	15|15	T	7|7	T	5|5	T	7|7	Intergenic				GACAGGAAGTTAGAGTTCGCTACTTTCGTGCTCCAGAAAGAAGCTGAGGATTGATGGAGACTAATAGAGAACAAGAGAGAAGACGTTGAGCCCTTGACATGGACAGATGTCAAGAAGGCATTCCAGGATAAGTATTATCTTAGGTCTTTTCGTGATGAGAAGAGAAACAAGTTTCTGAGGTTGGTACAGGGGAATATGCCAGTTGCTGACCACGAGAAGAAGTTTACAGAGTCAGCAAAGTATACTATGACAGTCATAGCAGATGAGACTGATAGGTGCAAGCGGTTCGAGGAAGGCTTG[C]AGAGAGAGATTTGTACTCTAGTGATGGTGAGTACATAGTGGATTGACTTTGCGAAGTTAGTCGAGGCTACTATGAGAGTTGAGAAAAGTTTAGTAG…	C/T
CG_Chr04	8976849	A	A	15|15	G	11|11	G	6|6	G	3|3	G	11|11	Intergenic				GGTCTTTTCGTGATGAGAAGAGAAACAAGTTTCTGAGGTTGGTACAGGGGAATATGCCAGTTGCTGACCACGAGAAGAAGTTTACAGAGTCAGCAAAGTATACTATGACAGTCATAGCAGATGAGACTGATAGGTGCAAGCGGTTCGAGGAAGGCTTGCAGAGAGAGATTTGTACTCTAGTGATGGTGAGTACATAGTGGATTGACTTTGCGAAGTTAGTCGAGGCTACTATGAGAGTTGAGAAAAGTTTAGTAGAAGGAAAGACCGAGAGAGAAGGCCATAGAGGAGGAAGCAGAATAG[A]GCAACCTGTCACACCCCCTCCCAGGTACCCTCCTAACCTAGAAAGAAGTGTGATGAGAGTGGACATCGACCCTCTTACGACATCCACTGTCAACCA…	A/G
CG_Chr04	8976969	C	C	18|18	T	9|9	T	8|8	T	4|4	T	12|12	Intergenic				ATGAGACTGATAGGTGCAAGCGGTTCGAGGAAGGCTTGCAGAGAGAGATTTGTACTCTAGTGATGGTGAGTACATAGTGGATTGACTTTGCGAAGTTAGTCGAGGCTACTATGAGAGTTGAGAAAAGTTTAGTAGAAGGAAAGACCGAGAGAGAAGGCCATAGAGGAGGAAGCAGAATAGAGCAACCTGTCACACCCCCTCCCAGGTACCCTCCTAACCTAGAAAGAAGTGTGATGAGAGTGGACATCGACCCTCTTACGACATCCACTGTCAACCATAACTCTGTCTTTACCTAATAAA[C]AGTTATAAACCACAAACTAATTCATCAGTTATACCAGAGTTAACTTGTCATATGCACATCCTTTTCATTCTGTCATATAATAGCATAAATACACAA…	C/T
CG_Chr04	8977113	T	T	13|13	C	6|6	C	8|8	C	6|6	C	10|10	Intergenic				CCGAGAGAGAAGGCCATAGAGGAGGAAGCAGAATAGAGCAACCTGTCACACCCCCTCCCAGGTACCCTCCTAACCTAGAAAGAAGTGTGATGAGAGTGGACATCGACCCTCTTACGACATCCACTGTCAACCATAACTCTGTCTTTACCTAATAAACAGTTATAAACCACAAACTAATTCATCAGTTATACCAGAGTTAACTTGTCATATGCACATCCTTTTCATTCTGTCATATAATAGCATAAATACACAACAACTTCCTTAATCCTCTCTATATGTACAACACATGCTCCAGTTCAA[T]TATTTACAATTTTCAGAATACTAAACACTGTTGGTTGACCCAGACAAGATCTTTCGTATGCTAAGCATCCCGAACTTGCTCGCTACCTGGAAAACA…	T/C
CG_Chr04	8977172	T	T	21|21	G	6|6	G	7|7	G	5|5	G	8|8	Intergenic				AGGTACCCTCCTAACCTAGAAAGAAGTGTGATGAGAGTGGACATCGACCCTCTTACGACATCCACTGTCAACCATAACTCTGTCTTTACCTAATAAACAGTTATAAACCACAAACTAATTCATCAGTTATACCAGAGTTAACTTGTCATATGCACATCCTTTTCATTCTGTCATATAATAGCATAAATACACAACAACTTCCTTAATCCTCTCTATATGTACAACACATGCTCCAGTTCAATTATTTACAATTTTCAGAATACTAAACACTGTTGGTTGACCCAGACAAGATCTTTCGTA[T]GCTAAGCATCCCGAACTTGCTCGCTACCTGGAAAACAAAAAAACAAAGAAAACGTGAGCTTAAATGCCCAGTGAGTGACTAATTAAAGTTTTTCTC…	T/G
CG_Chr04	8977228	G	G	19|19	T	15|15	T	11|11	T	4|4	T	7|7	Intergenic				GACATCCACTGTCAACCATAACTCTGTCTTTACCTAATAAACAGTTATAAACCACAAACTAATTCATCAGTTATACCAGAGTTAACTTGTCATATGCACATCCTTTTCATTCTGTCATATAATAGCATAAATACACAACAACTTCCTTAATCCTCTCTATATGTACAACACATGCTCCAGTTCAATTATTTACAATTTTCAGAATACTAAACACTGTTGGTTGACCCAGACAAGATCTTTCGTATGCTAAGCATCCCGAACTTGCTCGCTACCTGGAAAACAAAAAAACAAAGAAAACGT[G]AGCTTAAATGCCCAGTGAGTGACTAATTAAAGTTTTTCTCAACAGTGTATAAAAATATAAAACCCAACCATGTCGATCACTAGTATAAGTCAGATT…	G/T
CG_Chr04	8977340	T	T	14|14	C	14|14	C	5|5	C	3|3	C	7|7	Intergenic				TGTCATATAATAGCATAAATACACAACAACTTCCTTAATCCTCTCTATATGTACAACACATGCTCCAGTTCAATTATTTACAATTTTCAGAATACTAAACACTGTTGGTTGACCCAGACAAGATCTTTCGTATGCTAAGCATCCCGAACTTGCTCGCTACCTGGAAAACAAAAAAACAAAGAAAACGTGAGCTTAAATGCCCAGTGAGTGACTAATTAAAGTTTTTCTCAACAGTGTATAAAAATATAAAACCCAACCATGTCGATCACTAGTATAAGTCAGATTATAGTTTAACCACAT[T]TGATTATCTATGGAAACATTATTCACAAACCATTTCCTTAAATCTCCTTCCCTAGTTGAGGCTAAGCAAAGCTCACCGCACCCAACGTTGATATTT…	T/C
CG_Chr04	8977458	T	T	15|15	C	11|12	C	9|9	C	3|3	C	12|12	Intergenic				CAAGATCTTTCGTATGCTAAGCATCCCGAACTTGCTCGCTACCTGGAAAACAAAAAAACAAAGAAAACGTGAGCTTAAATGCCCAGTGAGTGACTAATTAAAGTTTTTCTCAACAGTGTATAAAAATATAAAACCCAACCATGTCGATCACTAGTATAAGTCAGATTATAGTTTAACCACATTTGATTATCTATGGAAACATTATTCACAAACCATTTCCTTAAATCTCCTTCCCTAGTTGAGGCTAAGCAAAGCTCACCGCACCCAACGTTGATATTTCTTAGCTAAGTGGAGTACTCT[T]AACACTTCAGCATCAGTCAATCATAATTTTCAAATACCTTCTCCCAGTCCCTCAGTACTGGATCCTCAGGATACTCAAGTGCCTTCTCTACATCTC…	T/C
CG_Chr04	8977524	T	T	19|19	C	7|7	C	5|5	C	5|5	C	8|8	Intergenic				ACGTGAGCTTAAATGCCCAGTGAGTGACTAATTAAAGTTTTTCTCAACAGTGTATAAAAATATAAAACCCAACCATGTCGATCACTAGTATAAGTCAGATTATAGTTTAACCACATTTGATTATCTATGGAAACATTATTCACAAACCATTTCCTTAAATCTCCTTCCCTAGTTGAGGCTAAGCAAAGCTCACCGCACCCAACGTTGATATTTCTTAGCTAAGTGGAGTACTCTTAACACTTCAGCATCAGTCAATCATAATTTTCAAATACCTTCTCCCAGTCCCTCAGTACTGGATCC[T]CAGGATACTCAAGTGCCTTCTCTACATCTCTCAGTACTGAATTTTCAAATACAAGATTGCCCACATGCCTTCACATTGTCCCTCAGCATTGGGTTT…	T/C
CG_Chr04	8977527	G	G	19|19	A	8|8	A	5|5	A	5|5	A	8|8	Intergenic				TGAGCTTAAATGCCCAGTGAGTGACTAATTAAAGTTTTTCTCAACAGTGTATAAAAATATAAAACCCAACCATGTCGATCACTAGTATAAGTCAGATTATAGTTTAACCACATTTGATTATCTATGGAAACATTATTCACAAACCATTTCCTTAAATCTCCTTCCCTAGTTGAGGCTAAGCAAAGCTCACCGCACCCAACGTTGATATTTCTTAGCTAAGTGGAGTACTCTTAACACTTCAGCATCAGTCAATCATAATTTTCAAATACCTTCTCCCAGTCCCTCAGTACTGGATCCTCA[G]GATACTCAAGTGCCTTCTCTACATCTCTCAGTACTGAATTTTCAAATACAAGATTGCCCACATGCCTTCACATTGTCCCTCAGCATTGGGTTTCTT…	G/A
CG_Chr04	8977595	T	T	21|21	C	13|13	C	9|9	C	3|3	C	7|7	Intergenic				ACCATGTCGATCACTAGTATAAGTCAGATTATAGTTTAACCACATTTGATTATCTATGGAAACATTATTCACAAACCATTTCCTTAAATCTCCTTCCCTAGTTGAGGCTAAGCAAAGCTCACCGCACCCAACGTTGATATTTCTTAGCTAAGTGGAGTACTCTTAACACTTCAGCATCAGTCAATCATAATTTTCAAATACCTTCTCCCAGTCCCTCAGTACTGGATCCTCAGGATACTCAAGTGCCTTCTCTACATCTCTCAGTACTGAATTTTCAAATACAAGATTGCCCACATGCCT[T]CACATTGTCCCTCAGCATTGGGTTTCTTACAACACTGGGTTTCTCACATGCCTTCACATCTTAATTACTAATAAACTTTCTTGAGTTAACATGGAT…	T/C
CG_Chr04	8977792	G	G	12|12	A	3|3	A	11|11	A	4|4	A	13|13	Intergenic				ATACCTTCTCCCAGTCCCTCAGTACTGGATCCTCAGGATACTCAAGTGCCTTCTCTACATCTCTCAGTACTGAATTTTCAAATACAAGATTGCCCACATGCCTTCACATTGTCCCTCAGCATTGGGTTTCTTACAACACTGGGTTTCTCACATGCCTTCACATCTTAATTACTAATAAACTTTCTTGAGTTAACATGGATCATCATAAAACTACCACATGTATGTATATATAATAATTCCTAAGTCAACAATACCATAAGAACATAAGTGATACAATTATCCTTTTCTAGCTGTGGCAGA[G]CGAAGCTCAATGCACTCAACATCGTGTATCAATACTCATCATTCACATATTCAAATGCCTTCACACTAGTCCTTTGGTACAAATGCCTTCACATTT…	G/A
CG_Chr04	8977812	C	C	15|15	T	5|5	T	9|9	T	4|4	T	17|17	Intergenic				AGTACTGGATCCTCAGGATACTCAAGTGCCTTCTCTACATCTCTCAGTACTGAATTTTCAAATACAAGATTGCCCACATGCCTTCACATTGTCCCTCAGCATTGGGTTTCTTACAACACTGGGTTTCTCACATGCCTTCACATCTTAATTACTAATAAACTTTCTTGAGTTAACATGGATCATCATAAAACTACCACATGTATGTATATATAATAATTCCTAAGTCAACAATACCATAAGAACATAAGTGATACAATTATCCTTTTCTAGCTGTGGCAGAGCGAAGCTCAATGCACTCAA[C]ATCGTGTATCAATACTCATCATTCACATATTCAAATGCCTTCACACTAGTCCTTTGGTACAAATGCCTTCACATTTCGTCCCTCTGCATTTCAAAC…	C/T
CG_Chr04	8977865	T	T	17|17	C	12|12	C	12|12	C	3|3	C	15|15	Intergenic				ATTTTCAAATACAAGATTGCCCACATGCCTTCACATTGTCCCTCAGCATTGGGTTTCTTACAACACTGGGTTTCTCACATGCCTTCACATCTTAATTACTAATAAACTTTCTTGAGTTAACATGGATCATCATAAAACTACCACATGTATGTATATATAATAATTCCTAAGTCAACAATACCATAAGAACATAAGTGATACAATTATCCTTTTCTAGCTGTGGCAGAGCGAAGCTCAATGCACTCAACATCGTGTATCAATACTCATCATTCACATATTCAAATGCCTTCACACTAGTCC[T]TTGGTACAAATGCCTTCACATTTCGTCCCTCTGCATTTCAAACCCTCAAGTGCCTTCTCATATTGTCCCTCGACACTGAGTTTCATTATATCGGAG…	T/C
CG_Chr04	8978340	T	T	13|13	C	14|14	C	10|10	C	10|10	C	9|9	Intergenic				CTATCAGCACTGAGCTAACATGTATTGGATTTCCATATGCCTTCTCACAAGGTCCCTCGGCATTGGAATCCAATCAACTACTCAAGTGCCTTCACACGTGGTCCCACTAAGTATCATATATCGTATTCCCCATATGCCTTCACACGAGGTCCCTCGACCATGGGTTGCATTTAGATAATACATATAACATTCTTTAAACTTCACAACACAACACAAGATATTCAATGAATACACCATATGTATGTTGCACAGCTTAATATTCAAAAGGAGATATACGTATGTAGGATTTGTCATGCACTT[T]GCCATTTTATAGCTCATAACCCCTATCATGCGAAAATATTAGGATTCCATAGAATATGATAGTTTCCACTCACACATTGCTAATAAAACATGCTAA…	T/C
CG_Chr04	8978373	A	A	10|10	T	10|10	T	9|9	T	5|5	T	18|18	Intergenic				CATATGCCTTCTCACAAGGTCCCTCGGCATTGGAATCCAATCAACTACTCAAGTGCCTTCACACGTGGTCCCACTAAGTATCATATATCGTATTCCCCATATGCCTTCACACGAGGTCCCTCGACCATGGGTTGCATTTAGATAATACATATAACATTCTTTAAACTTCACAACACAACACAAGATATTCAATGAATACACCATATGTATGTTGCACAGCTTAATATTCAAAAGGAGATATACGTATGTAGGATTTGTCATGCACTTTGCCATTTTATAGCTCATAACCCCTATCATGCG[A]AAATATTAGGATTCCATAGAATATGATAGTTTCCACTCACACATTGCTAATAAAACATGCTAAGAGTAATCATTATATAAAATAGAAAGTCACTAA…	A/T
CG_Chr04	8978828	C	C	13|13	T	4|4	T	6|6	T	6|6	T	16|16	Intergenic				AATACACATTTCTCACGTTAAGCTTTCCTTAAACTTCATTTCCATGATCATTAAGTGTGCATAATTAAACTCTAATCATGTTTCATAACCGAGACTTTCCTTTTTCCCAAAGTAATCATAATAAGCGAGATTCTGTGACATTAGCGAGATTACCAGCGAGATTCCACATTTATAGCGAGATTACTAGTGAAAACACACAACAGAACATTGCATTAACGACACCAGGATGAGCGAGACTTGTCACACCCCACCCCAGACTATCCTCCCGTAGCCCGAGACGGAGTGTGAGGACAACAGTTA[C]CGACTACCCTGTCAAATAACCTACTATCAGCTTGGCCTCACTTATGTATTAACCCTTCCGAGGACAGTAATACCATTATCATACTCTTGACAAACC…	C/T
CG_Chr04	8978854	A	A	15|15	G	4|4	G	5|5	G	7|7	G	7|7	Intergenic				CCTTAAACTTCATTTCCATGATCATTAAGTGTGCATAATTAAACTCTAATCATGTTTCATAACCGAGACTTTCCTTTTTCCCAAAGTAATCATAATAAGCGAGATTCTGTGACATTAGCGAGATTACCAGCGAGATTCCACATTTATAGCGAGATTACTAGTGAAAACACACAACAGAACATTGCATTAACGACACCAGGATGAGCGAGACTTGTCACACCCCACCCCAGACTATCCTCCCGTAGCCCGAGACGGAGTGTGAGGACAACAGTTACCGACTACCCTGTCAAATAACCTACT[A]TCAGCTTGGCCTCACTTATGTATTAACCCTTCCGAGGACAGTAATACCATTATCATACTCTTGACAAACCTCAACTTCGATCGGCAACGGGAACTG…	A/G
CG_Chr04	8978873	T	T	13|13	C	5|5	C	5|5	C	6|6	C	6|6	Intergenic				GATCATTAAGTGTGCATAATTAAACTCTAATCATGTTTCATAACCGAGACTTTCCTTTTTCCCAAAGTAATCATAATAAGCGAGATTCTGTGACATTAGCGAGATTACCAGCGAGATTCCACATTTATAGCGAGATTACTAGTGAAAACACACAACAGAACATTGCATTAACGACACCAGGATGAGCGAGACTTGTCACACCCCACCCCAGACTATCCTCCCGTAGCCCGAGACGGAGTGTGAGGACAACAGTTACCGACTACCCTGTCAAATAACCTACTATCAGCTTGGCCTCACTTA[T]GTATTAACCCTTCCGAGGACAGTAATACCATTATCATACTCTTGACAAACCTCAACTTCGATCGGCAACGGGAACTGTCATGCTACCTAAAAATGA…	T/C
CG_Chr04	8979212	T	T	16|16	C	10|10	C	9|9	C	9|9	C	13|13	Intergenic				CTCTTGACAAACCTCAACTTCGATCGGCAACGGGAACTGTCATGCTACCTAAAAATGAAAAACATTTAAAAAGAGTGAGCTAACAGCTCAGTGAGTAACGGTTTTCTAAAAACATTATACTTTAATCTGTAAACTGAGCGAACTCGCAGAAAATATAACACTTCAAATCATATTAAATTATGCTCAAATGCCATTATAAAATATGGCTATCTGTTTCAGGGTAAATACTCAAAACTTCATTCATTCCATAATCATTTTTTTCCCAGTTGAGGCAGAGCAATGCTCTACGCTCGTCAACGT[T]AATTTTCCTTAATCACATATTCAAATGCCTTCACACTTCGTCCCTCGGCATTTTTCAAACCCTCAAGTGCCTTCACATATAGTCCCTCAACACTGA…	T/C
CG_Chr04	8979353	T	T	13|13	C	8|8	C	7|7	C	7|7	C	14|14	Intergenic				ACTCGCAGAAAATATAACACTTCAAATCATATTAAATTATGCTCAAATGCCATTATAAAATATGGCTATCTGTTTCAGGGTAAATACTCAAAACTTCATTCATTCCATAATCATTTTTTTCCCAGTTGAGGCAGAGCAATGCTCTACGCTCGTCAACGTTAATTTTCCTTAATCACATATTCAAATGCCTTCACACTTCGTCCCTCGGCATTTTTCAAACCCTCAAGTGCCTTCACATATAGTCCCTCAACACTGAGTTTCACTGCCAATCCATTGCTCAAGTGCCTTCACTCGTGGTCC[T]TCAGCACTTGGCTATCATGTTTTGGATTTCCATATGCCTTCACTCAAGGTCCCTCAGCACTGGAATCCGTCTCATCCAACTACTCAAGTGCCTTCT…	T/C
CG_Chr04	8979517	A	A	14|14	G	10|10	G	8|8	G	4|4	G	17|17	Intergenic				TTCCTTAATCACATATTCAAATGCCTTCACACTTCGTCCCTCGGCATTTTTCAAACCCTCAAGTGCCTTCACATATAGTCCCTCAACACTGAGTTTCACTGCCAATCCATTGCTCAAGTGCCTTCACTCGTGGTCCTTCAGCACTTGGCTATCATGTTTTGGATTTCCATATGCCTTCACTCAAGGTCCCTCAGCACTGGAATCCGTCTCATCCAACTACTCAAGTGCCTTCTCACGTGGTCCCTCAGCACTGAGTACCATATAACATATCTCCCATAGGCCTTCACACGAGGACCCTCA[A]CCATGGGTTATCTTTAAATAATACGAATAATATTCTTTTAACTCATCAACACAACACAAACGTTCAATAGCTATACCATGCTAAGAGTAGCCCTTT…	A/G
CG_Chr04	8979607	G	G	17|17	A	8|8	A	6|6	A	7|7	A	18|18	Intergenic				GAGTTTCACTGCCAATCCATTGCTCAAGTGCCTTCACTCGTGGTCCTTCAGCACTTGGCTATCATGTTTTGGATTTCCATATGCCTTCACTCAAGGTCCCTCAGCACTGGAATCCGTCTCATCCAACTACTCAAGTGCCTTCTCACGTGGTCCCTCAGCACTGAGTACCATATAACATATCTCCCATAGGCCTTCACACGAGGACCCTCAACCATGGGTTATCTTTAAATAATACGAATAATATTCTTTTAACTCATCAACACAACACAAACGTTCAATAGCTATACCATGCTAAGAGTA[G]CCCTTTCTAAATTCAATTCAAAACTTTAATTATCAAACAGCATGCTTGTCATGCAAGTGTATTTCCAAATCTTTCATGAAAACATATAACACCATG…	G/A
CG_Chr04	8979768	A	A	17|17	G	11|11	G	8|8	G	5|5	G	17|17	Intergenic				TGAGTACCATATAACATATCTCCCATAGGCCTTCACACGAGGACCCTCAACCATGGGTTATCTTTAAATAATACGAATAATATTCTTTTAACTCATCAACACAACACAAACGTTCAATAGCTATACCATGCTAAGAGTAGCCCTTTCTAAATTCAATTCAAAACTTTAATTATCAAACAGCATGCTTGTCATGCAAGTGTATTTCCAAATCTTTCATGAAAACATATAACACCATGCTTTCCAGTAATTCCATGAAAACATGTATCAACCAATCACCATGCGTTTAGAAACTCATAGCAA[A]TAACCAGCATACTCAAAGTTTACAAGTAAAACGCATGCATTTATTCATTGAAAACCCATGAAATCAGATTCATAAAGAACTCATTTATATTTTATA…	A/G
CG_Chr04	8979888	T	T	10|10	G	9|9	G	6|6	G	3|3	G	18|18	Intergenic				CTATACCATGCTAAGAGTAGCCCTTTCTAAATTCAATTCAAAACTTTAATTATCAAACAGCATGCTTGTCATGCAAGTGTATTTCCAAATCTTTCATGAAAACATATAACACCATGCTTTCCAGTAATTCCATGAAAACATGTATCAACCAATCACCATGCGTTTAGAAACTCATAGCAAATAACCAGCATACTCAAAGTTTACAAGTAAAACGCATGCATTTATTCATTGAAAACCCATGAAATCAGATTCATAAAGAACTCATTTATATTTTATAAAACGCAGGTGTTACTCACCTGT[T]CCTGCCAAAGAATAATTCCTCTTCCTTTCCTCTATTTCCTCTTCCCGAGCTTCTTGAACGCATCGTTCTAACTCTAGAACGCAAGGCTCCATTTTC…	T/G
CG_Chr04	8980119	A	A	15|15	G	7|7	G	9|9	G	4|4	G	11|11	Intergenic				AAAACCCATGAAATCAGATTCATAAAGAACTCATTTATATTTTATAAAACGCAGGTGTTACTCACCTGTTCCTGCCAAAGAATAATTCCTCTTCCTTTCCTCTATTTCCTCTTCCCGAGCTTCTTGAACGCATCGTTCTAACTCTAGAACGCAAGGCTCCATTTTCCTCTGTTAGCTCGGTTGAACGCAACCTTGCCCTTCAACGCAACGTTGGTAAATATCACAAACCCTGCCCTTCAACGCAAGGTTGATTATTTCCGCAAAGTGCATCCCAACTCTTCTTACTTCTCTTTCAGATGC[A]TCACCCTCTCTTGGACGCAAGGTCCAACTTGAACGCATCACCTAACTTTGGACACCGCGTTCACCTTGGACATTATATTTGTCCTCAATGCAAGGC…	A/G
CG_Chr04	8980249	C	C	14|14	T	4|4	T	6|6	T	5|5	T	11|11	Intergenic				CATCGTTCTAACTCTAGAACGCAAGGCTCCATTTTCCTCTGTTAGCTCGGTTGAACGCAACCTTGCCCTTCAACGCAACGTTGGTAAATATCACAAACCCTGCCCTTCAACGCAAGGTTGATTATTTCCGCAAAGTGCATCCCAACTCTTCTTACTTCTCTTTCAGATGCATCACCCTCTCTTGGACGCAAGGTCCAACTTGAACGCATCACCTAACTTTGGACACCGCGTTCACCTTGGACATTATATTTGTCCTCAATGCAAGGCCGACCCCCTTTTCGACACAAGACAACTTCTTTA[C]ATAAAATAGTTAAGTTGTCAAAATACCTTCTTTCTTGGCCACAGACTCCTACTACGGACGCAAGGATTCTTCCTTTCTGCCTTCTTTCTTCCCTTT…	C/T
CG_Chr04	8980824	G	G	19|19	A	5|5	A	6|6	A	4|4	A	5|5	Intergenic				CTGCCTTCAACACCTCCTACTGATAAGGTGTCAAATCTATACGAAGCCACCTGGCCTTTATAAACTTATCTTATGCGTCCAACATTTTCCAATAGACAACCATTCATTCAACACAACGCCCTCATGTGTTCGTTGAGTTTCCTTTAAGGTTTGAGCTTCACTACTCACTTTTCTAACTCTCAGCCAACTACACTACTTTTTGACGCTTAGAGATAACTCTGTCTTCAACGCATAGGGACCTCAACGCATGACAACCTTACCAACGCATAGTAGGCCAAGTACATTTCTTCCCCTGCCAAC[G]CAGTGACTACTTCAGCTCATAACAACCATTCGTGATTACCTTCAACGCATAGCCGTACTATTATAAACCAGTACTTACACAATGCCACTAGGCGTC…	G/A
CG_Chr04	8980917	C	C	21|21	A	9|9	A	6|6	A	7|7	A	6|6	Intergenic				AGACAACCATTCATTCAACACAACGCCCTCATGTGTTCGTTGAGTTTCCTTTAAGGTTTGAGCTTCACTACTCACTTTTCTAACTCTCAGCCAACTACACTACTTTTTGACGCTTAGAGATAACTCTGTCTTCAACGCATAGGGACCTCAACGCATGACAACCTTACCAACGCATAGTAGGCCAAGTACATTTCTTCCCCTGCCAACGCAGTGACTACTTCAGCTCATAACAACCATTCGTGATTACCTTCAACGCATAGCCGTACTATTATAAACCAGTACTTACACAATGCCACTAGG[C]GTCAATGACAACAAATCCTTCTCAAGCTCTTCCTCTATGCGTTGGTCCTGTTGCGTTCACCTTCATCCTACGTCCATGACCATCTTTCTATCCTTG…	C/A
CG_Chr04	8981210	C	C	23|23	T	8|8	T	8|8	T	4|4	T	10|10	Intergenic				CACTAGGCGTCAATGACAACAAATCCTTCTCAAGCTCTTCCTCTATGCGTTGGTCCTGTTGCGTTCACCTTCATCCTACGTCCATGACCATCTTTCTATCCTTGCACATTCCTTGATTATTCCCAAGGTTATTCTTTTAACCTTTTCCTTCCACTTAAACTATTTCTCTTAAAGATAGATTAGCATGCGTCCACCACATGCTCCAGTTTTTATGTTTACTTCACAATCTTCTCCAACACTTGTGAACATTCCTTACTATAAGTCTATGTGTTATTCAATTTGCTATAGTATTCTACCTTT[C]CGAGACTTAGATCTCTTTCAACACTTCACAACATAACTTTATTCCTTTCCTGCTTAAGCGTCTTACCATCGCCAATGCATACATCTTCTCTTATAC…	C/T
CG_Chr04	8981530	T	T	8|8	C	7|7	C	5|5	C	3|3	C	11|11	Intergenic				AACACTTCACAACATAACTTTATTCCTTTCCTGCTTAAGCGTCTTACCATCGCCAATGCATACATCTTCTCTTATACGTTTCACTTCTTTCCCTTCTTGGTTTACTTTCATGCGTCCACCCATACCATGCGTTACCTTGGTCCTGACCATGCGTCCAACATGGTCTTTTACTTCTTTTCATCATAGACTTTTCAACCCATCAGTTTCCTAAAAGTAGGGTGTGACAAGACTAACGAGATTTACCTGAGGATCGAGACCTAGCGAGACCCAGCGAGATTTGTGAGACGGAAAACCCCCTCG[T]GCCCCCTCGCGCCCCAGCGACACTCGTCTTGCTACTTACACTTCAATTACTCAGCGACACCCGGCAGCAGAGTTCCCTCCTTTCCTTTTTGTTTTC…	T/C
CG_Chr04	8981597	G	G	11|11	A	8|8	A	5|5	A	4|4	A	9|9	Intergenic				TCTCTTATACGTTTCACTTCTTTCCCTTCTTGGTTTACTTTCATGCGTCCACCCATACCATGCGTTACCTTGGTCCTGACCATGCGTCCAACATGGTCTTTTACTTCTTTTCATCATAGACTTTTCAACCCATCAGTTTCCTAAAAGTAGGGTGTGACAAGACTAACGAGATTTACCTGAGGATCGAGACCTAGCGAGACCCAGCGAGATTTGTGAGACGGAAAACCCCCTCGTGCCCCCTCGCGCCCCAGCGACACTCGTCTTGCTACTTACACTTCAATTACTCAGCGACACCCGGCA[G]CAGAGTTCCCTCCTTTCCTTTTTGTTTTCAATTCTATCTTTTAAAAGGTGCATTTCCAGCCAAATTTAGAACTTCTTTCCTTCTACAAACTTGTAG…	G/A
CG_Chr04	8981645	G	G	15|15	T	6|6	T	3|3	T	8|8	T	8|8	Intergenic				CCACCCATACCATGCGTTACCTTGGTCCTGACCATGCGTCCAACATGGTCTTTTACTTCTTTTCATCATAGACTTTTCAACCCATCAGTTTCCTAAAAGTAGGGTGTGACAAGACTAACGAGATTTACCTGAGGATCGAGACCTAGCGAGACCCAGCGAGATTTGTGAGACGGAAAACCCCCTCGTGCCCCCTCGCGCCCCAGCGACACTCGTCTTGCTACTTACACTTCAATTACTCAGCGACACCCGGCAGCAGAGTTCCCTCCTTTCCTTTTTGTTTTCAATTCTATCTTTTAAAAG[G]TGCATTTCCAGCCAAATTTAGAACTTCTTTCCTTCTACAAACTTGTAGAGAAATATGTTTTCCAGCTTACCTTAAATTTTCGAGGCTTAACTCTCC…	G/T
CG_Chr04	8981798	T	T	16|16	C	8|8	C	7|7	C	3|3	C	8|8	Intergenic				CAGCGAGATTTGTGAGACGGAAAACCCCCTCGTGCCCCCTCGCGCCCCAGCGACACTCGTCTTGCTACTTACACTTCAATTACTCAGCGACACCCGGCAGCAGAGTTCCCTCCTTTCCTTTTTGTTTTCAATTCTATCTTTTAAAAGGTGCATTTCCAGCCAAATTTAGAACTTCTTTCCTTCTACAAACTTGTAGAGAAATATGTTTTCCAGCTTACCTTAAATTTTCGAGGCTTAACTCTCCCTCGTTAGTCAGATATTTCAAGATTACCTCGTGCTGCTGCAGATGGCACAACAATT[T]TGTATCAGCCACTTCCACCTAAATGTTTACATATTTCTCTCCCAATTCAGCTCAACCATCCTTCAAAAGTTTGAAATTGAGTTAACTTACTAACCT…	T/C
CG_Chr04	8981807	C	C	16|16	T	9|9	T	5|5	T	3|3	T	8|8	Intergenic				TTGTGAGACGGAAAACCCCCTCGTGCCCCCTCGCGCCCCAGCGACACTCGTCTTGCTACTTACACTTCAATTACTCAGCGACACCCGGCAGCAGAGTTCCCTCCTTTCCTTTTTGTTTTCAATTCTATCTTTTAAAAGGTGCATTTCCAGCCAAATTTAGAACTTCTTTCCTTCTACAAACTTGTAGAGAAATATGTTTTCCAGCTTACCTTAAATTTTCGAGGCTTAACTCTCCCTCGTTAGTCAGATATTTCAAGATTACCTCGTGCTGCTGCAGATGGCACAACAATTTTGTATCAG[C]CACTTCCACCTAAATGTTTACATATTTCTCTCCCAATTCAGCTCAACCATCCTTCAAAAGTTTGAAATTGAGTTAACTTACTAACCTCAAAATTTC…	C/T
CG_Chr04	8981915	T	T	15|15	C	14|14	C	7|7	C	9|9	C	10|10	Intergenic				CTTTTTGTTTTCAATTCTATCTTTTAAAAGGTGCATTTCCAGCCAAATTTAGAACTTCTTTCCTTCTACAAACTTGTAGAGAAATATGTTTTCCAGCTTACCTTAAATTTTCGAGGCTTAACTCTCCCTCGTTAGTCAGATATTTCAAGATTACCTCGTGCTGCTGCAGATGGCACAACAATTTTGTATCAGCCACTTCCACCTAAATGTTTACATATTTCTCTCCCAATTCAGCTCAACCATCCTTCAAAAGTTTGAAATTGAGTTAACTTACTAACCTCAAAATTTCAGCTCGAAACT[T]GATCTCCTCAGCTCACTCTTCTCTAATCTCCAGACCATGCTCGAATTGCGTGACAGCAGCCAAGCTCTCTATTTTAGCTTTGGTTTCACCATGAAA…	T/C
CG_Chr04	8981966	T	T	15|15	C	17|17	C	5|5	C	9|9	C	7|7	Intergenic				GAACTTCTTTCCTTCTACAAACTTGTAGAGAAATATGTTTTCCAGCTTACCTTAAATTTTCGAGGCTTAACTCTCCCTCGTTAGTCAGATATTTCAAGATTACCTCGTGCTGCTGCAGATGGCACAACAATTTTGTATCAGCCACTTCCACCTAAATGTTTACATATTTCTCTCCCAATTCAGCTCAACCATCCTTCAAAAGTTTGAAATTGAGTTAACTTACTAACCTCAAAATTTCAGCTCGAAACTTGATCTCCTCAGCTCACTCTTCTCTAATCTCCAGACCATGCTCGAATTGCG[T]GACAGCAGCCAAGCTCTCTATTTTAGCTTTGGTTTCACCATGAAAACGACCTGAACTCTCCACAACTTTACCCTAGACACATTTTCCTACCTCTCT…	T/C
CG_Chr04	8982145	T	T	14|14	C	14|14	C	6|6	C	5|5	C	9|9	Intergenic				TCAGCTCAACCATCCTTCAAAAGTTTGAAATTGAGTTAACTTACTAACCTCAAAATTTCAGCTCGAAACTTGATCTCCTCAGCTCACTCTTCTCTAATCTCCAGACCATGCTCGAATTGCGTGACAGCAGCCAAGCTCTCTATTTTAGCTTTGGTTTCACCATGAAAACGACCTGAACTCTCCACAACTTTACCCTAGACACATTTTCCTACCTCTCTTTGTCTCTCAGCCATAAAATAGAACCGATTTGAGCTTTTGGTCGTGTTTAGAAAGATTAAACTTTCAGCTTACTCACTTATA[T]AGGCCGCCGACTTAACCGCTACTCATTTTTCCCTTTATAAACGAGTTGACAAACGCATAACACCTCTTCTCAACCTCACCAACGCATAGCCTTAGC…	T/C
CG_Chr04	8982164	C	C	14|14	T	14|14	T	6|6	T	3|3	T	9|9	Intergenic				AAAGTTTGAAATTGAGTTAACTTACTAACCTCAAAATTTCAGCTCGAAACTTGATCTCCTCAGCTCACTCTTCTCTAATCTCCAGACCATGCTCGAATTGCGTGACAGCAGCCAAGCTCTCTATTTTAGCTTTGGTTTCACCATGAAAACGACCTGAACTCTCCACAACTTTACCCTAGACACATTTTCCTACCTCTCTTTGTCTCTCAGCCATAAAATAGAACCGATTTGAGCTTTTGGTCGTGTTTAGAAAGATTAAACTTTCAGCTTACTCACTTATATAGGCCGCCGACTTAACCG[C]TACTCATTTTTCCCTTTATAAACGAGTTGACAAACGCATAACACCTCTTCTCAACCTCACCAACGCATAGCCTTAGCCCACCAACACATAGTATTG…	C/T
CG_Chr04	8982531	G	G	14|14	A	5|5	A	7|7	A	6|6	A	4|4	Intergenic				ATAGCCTTAGCCCACCAACACATAGTATTGCCCATAAATGCATAACACTGCTCTTGAACGCATGGTATTGCCCATAAACGCATAGCATTGCTTTTGAACGCATGGTATTGCCCACAAACGCATAGCATTGCTCTTGAACGCGTAATATAGCTTCCAACACATGCTAGCTCCACACTCTTGTTCTCGACCCATCTTTCTCTTCACCAACACATAATACATCACCACCTTAAGCTTACCAACTTCCAAAGCTAAGTGTGGGGCTTACACAACCATTAGGTGCATCTCAAGGGTAGTCTCACT[G]AGGTGAGAGTAGACGGTTTGTTCCTAGAGTGTTTCGTAAGGGGAGTTTTAAACCCTGATCTAGTGGATCATATTTCTCTAGTTCTAAAGGAGGTGG…	G/A
CG_Chr04	8983067	G	G	9|9	A	11|11	A	10|10	A	5|5	A	15|15	Intergenic				TGCATGAGTGGAGCCAATATTTGTTACAATTGTGAACATCCATGTCATTTTAAGAGGGATTGCCCACAACTTAGGCCAAGAAATGAGGTTGAGCAAGGAACAGTATCCCAGATAGTAAACCAGCCAAAGCAAGGGACAGGAACTGGTGATGCCAGTAGTGCTGGGAGACAAAGGGGTCAAGTAGGGAGACCTAGACAGTAGGGAAAGGTGTATGTCATGACTCAGCAGGAGGCTGAGAAGACTCCAAACGTGGTGACGGGTACGATGACTATTTGTTCTAAGACTACTTATGTGTTAATT[G]ATCTTGGAGCTACACGTTCGTTTGTTTCTCGAGCTTTTGCTATGCATGTGAATAAGAGATTAGAACCATGGTTCGATGCTTTACTAGTATATACTT…	G/A
CG_Chr04	8983157	T	T	16|16	C	5|5	C	11|11	C	3|3	C	12|12	Intergenic				GAGCAAGGAACAGTATCCCAGATAGTAAACCAGCCAAAGCAAGGGACAGGAACTGGTGATGCCAGTAGTGCTGGGAGACAAAGGGGTCAAGTAGGGAGACCTAGACAGTAGGGAAAGGTGTATGTCATGACTCAGCAGGAGGCTGAGAAGACTCCAAACGTGGTGACGGGTACGATGACTATTTGTTCTAAGACTACTTATGTGTTAATTGATCTTGGAGCTACACGTTCGTTTGTTTCTCGAGCTTTTGCTATGCATGTGAATAAGAGATTAGAACCATGGTTCGATGCTTTACTAGTA[T]ATACTTCTGTTGGTGATCATGTGATTATTGAGCATGTTTAGCGTGATTGTGAATAGTAGTTGATAATGTAGTTATGTTGGTTGATCTATTGCCTTT…	T/C
CG_Chr04	8983206	G	G	11|11	A	9|9	A	4|4	A	4|4	A	10|10	Intergenic				GAACTGGTGATGCCAGTAGTGCTGGGAGACAAAGGGGTCAAGTAGGGAGACCTAGACAGTAGGGAAAGGTGTATGTCATGACTCAGCAGGAGGCTGAGAAGACTCCAAACGTGGTGACGGGTACGATGACTATTTGTTCTAAGACTACTTATGTGTTAATTGATCTTGGAGCTACACGTTCGTTTGTTTCTCGAGCTTTTGCTATGCATGTGAATAAGAGATTAGAACCATGGTTCGATGCTTTACTAGTATATACTTCTGTTGGTGATCATGTGATTATTGAGCATGTTTAGCGTGATT[G]TGAATAGTAGTTGATAATGTAGTTATGTTGGTTGATCTATTGCCTTTAGAGTTAGTAGAGTTTGATGTTATTCTAGGCGTGGACTTTCTGGCAAAG…	G/A
CG_Chr04	8983210	A	A	14|14	G	9|9	G	5|5	G	4|4	G	11|11	Intergenic				TGGTGATGCCAGTAGTGCTGGGAGACAAAGGGGTCAAGTAGGGAGACCTAGACAGTAGGGAAAGGTGTATGTCATGACTCAGCAGGAGGCTGAGAAGACTCCAAACGTGGTGACGGGTACGATGACTATTTGTTCTAAGACTACTTATGTGTTAATTGATCTTGGAGCTACACGTTCGTTTGTTTCTCGAGCTTTTGCTATGCATGTGAATAAGAGATTAGAACCATGGTTCGATGCTTTACTAGTATATACTTCTGTTGGTGATCATGTGATTATTGAGCATGTTTAGCGTGATTGTGA[A]TAGTAGTTGATAATGTAGTTATGTTGGTTGATCTATTGCCTTTAGAGTTAGTAGAGTTTGATGTTATTCTAGGCGTGGACTTTCTGGCAAAGTATC…	A/G
CG_Chr04	8983361	C	C	18|18	T	8|8	T	6|6	T	6|6	T	16|16	Intergenic				TTAATTGATCTTGGAGCTACACGTTCGTTTGTTTCTCGAGCTTTTGCTATGCATGTGAATAAGAGATTAGAACCATGGTTCGATGCTTTACTAGTATATACTTCTGTTGGTGATCATGTGATTATTGAGCATGTTTAGCGTGATTGTGAATAGTAGTTGATAATGTAGTTATGTTGGTTGATCTATTGCCTTTAGAGTTAGTAGAGTTTGATGTTATTCTAGGCGTGGACTTTCTGGCAAAGTATCATGCTACTATTGATTACTTTAAGAAGGAAGTGAGATTTGAGAAGCCAGGTGAGG[C]TGAGGTGGTGTTTCAGGGGAGAAGAAAGATTCTTCCTACCTGTGTAATATCTGCAGTAAAAGCTAGAAAGATGTTGAGTAAGGGTTGTGAAACGTA…	C/T
CG_Chr04	8983450	G	G	16|16	A	8|8	A	7|7	A	8|8	A	14|14	Intergenic				ACTAGTATATACTTCTGTTGGTGATCATGTGATTATTGAGCATGTTTAGCGTGATTGTGAATAGTAGTTGATAATGTAGTTATGTTGGTTGATCTATTGCCTTTAGAGTTAGTAGAGTTTGATGTTATTCTAGGCGTGGACTTTCTGGCAAAGTATCATGCTACTATTGATTACTTTAAGAAGGAAGTGAGATTTGAGAAGCCAGGTGAGGCTGAGGTGGTGTTTCAGGGGAGAAGAAAGATTCTTCCTACCTGTGTAATATCTGCAGTAAAAGCTAGAAAGATGTTGAGTAAGGGTTGT[G]AAACGTACCTAGCACATGTAATTAAGGTGAAGCTAGAAAAGTTGAGACCTGAAGATGTGCCTGATGTGAAATTCTGCAAGTACACAGGTCAAGTTA…	G/A
CG_Chr04	8983523	T	T	21|21	C	8|8	C	5|5	C	4|4	C	14|14	Intergenic				ATGTAGTTATGTTGGTTGATCTATTGCCTTTAGAGTTAGTAGAGTTTGATGTTATTCTAGGCGTGGACTTTCTGGCAAAGTATCATGCTACTATTGATTACTTTAAGAAGGAAGTGAGATTTGAGAAGCCAGGTGAGGCTGAGGTGGTGTTTCAGGGGAGAAGAAAGATTCTTCCTACCTGTGTAATATCTGCAGTAAAAGCTAGAAAGATGTTGAGTAAGGGTTGTGAAACGTACCTAGCACATGTAATTAAGGTGAAGCTAGAAAAGTTGAGACCTGAAGATGTGCCTGATGTGAAAT[T]CTGCAAGTACACAGGTCAAGTTATAATATAAAACGGTTTAAGTCCAAGTATCGTATCCACTGTGGATTGAATTGGATATACTCACTTAGATATTCA…	T/C
CG_Chr04	8983604	C	C	22|22	T	13|13	T	7|7	T	6|6	T	10|10	Intergenic				ATCATGCTACTATTGATTACTTTAAGAAGGAAGTGAGATTTGAGAAGCCAGGTGAGGCTGAGGTGGTGTTTCAGGGGAGAAGAAAGATTCTTCCTACCTGTGTAATATCTGCAGTAAAAGCTAGAAAGATGTTGAGTAAGGGTTGTGAAACGTACCTAGCACATGTAATTAAGGTGAAGCTAGAAAAGTTGAGACCTGAAGATGTGCCTGATGTGAAATTCTGCAAGTACACAGGTCAAGTTATAATATAAAACGGTTTAAGTCCAAGTATCGTATCCACTGTGGATTGAATTGGATATA[C]TCACTTAGATATTCAAGAATTGAATTGGTTTTATCTAAGGGGTGGACCTCAAATTTGGGTTTTTGTATGTTGAAAACAAGAAAACAAGAGCAAGCA…	C/T
CG_Chr04	8983873	A	A	22|22	T	17|17	T	8|8	T	11|11	T	17|17	Intergenic				ATCGTATCCACTGTGGATTGAATTGGATATACTCACTTAGATATTCAAGAATTGAATTGGTTTTATCTAAGGGGTGGACCTCAAATTTGGGTTTTTGTATGTTGAAAACAAGAAAACAAGAGCAAGCAAAACTTCAAGGTATAAGAGTGTTATGGGGTGTATATGTCATTAATTACTTCATTAAGCCATGCTTTAGGTTTTCATAGAATTATGTGCAAACAATATGTTTAAGTCTAGAGAGTAATATTCAGAACAACCCATTTTTATGCAACCTAATTGAATACTAATTCCTTAAAACCA[A]GTTAAGAAGCATAGCATTAAAATTAGTCATGATCAACTTTCTGCAATAACCTATCTGTTTTATGAAAGATTAGTAGAGATTCAATGCTATAAATCC…	A/T
CG_Chr04	8984232	T	T	19|19	C	6|6	C	10|10	C	4|4	C	9|9	Intergenic				TTTATGAAAGATTAGTAGAGATTCAATGCTATAAATCCAATGAGACTTACAACCACTTAATCATACATCTAACGTAACACTTATTGATGATCAATCAATGAAGAAGAAGCACAATAGCATTGAAAAACATATCATTCAACAACATCCATGAAAAGTACTAAACCATTAACATAAACCCATAATTAAATCATCCAACACCCTAAACTTATGAGTTTAGCCACACTTAGCCATCAAGTACATATTTTCATATGAGTTCTCAAGCATGAAAGTAAAAGGGAGAGAAACTTAGGAAGAAGGACT[T]TCGAATTGCTTCCCGACGTTGAACTCCTTCAATCTCCACTTGGTTGTAGCAAACTCACACCTTTTTGGGGCACTCTTTTTTTTCTATTTTCGTGTG…	T/C
CG_Chr04	8984250	G	G	19|19	A	7|7	A	7|7	A	3|3	A	7|7	Intergenic				AGATTCAATGCTATAAATCCAATGAGACTTACAACCACTTAATCATACATCTAACGTAACACTTATTGATGATCAATCAATGAAGAAGAAGCACAATAGCATTGAAAAACATATCATTCAACAACATCCATGAAAAGTACTAAACCATTAACATAAACCCATAATTAAATCATCCAACACCCTAAACTTATGAGTTTAGCCACACTTAGCCATCAAGTACATATTTTCATATGAGTTCTCAAGCATGAAAGTAAAAGGGAGAGAAACTTAGGAAGAAGGACTTTCGAATTGCTTCCCGAC[G]TTGAACTCCTTCAATCTCCACTTGGTTGTAGCAAACTCACACCTTTTTGGGGCACTCTTTTTTTTCTATTTTCGTGTGCCTCTTGTGTGCCTCTCT…	G/A
CG_Chr04	8984262	C	C	20|20	T	9|9	T	6|6	T	5|5	T	8|8	Intergenic				ATAAATCCAATGAGACTTACAACCACTTAATCATACATCTAACGTAACACTTATTGATGATCAATCAATGAAGAAGAAGCACAATAGCATTGAAAAACATATCATTCAACAACATCCATGAAAAGTACTAAACCATTAACATAAACCCATAATTAAATCATCCAACACCCTAAACTTATGAGTTTAGCCACACTTAGCCATCAAGTACATATTTTCATATGAGTTCTCAAGCATGAAAGTAAAAGGGAGAGAAACTTAGGAAGAAGGACTTTCGAATTGCTTCCCGACGTTGAACTCCTT[C]AATCTCCACTTGGTTGTAGCAAACTCACACCTTTTTGGGGCACTCTTTTTTTTCTATTTTCGTGTGCCTCTTGTGTGCCTCTCTTGTGTATTTTCT…	C/T
CG_Chr04	8984407	G	G	16|16	A	5|5	A	5|5	A	5|5	A	7|7	Intergenic				CCCATAATTAAATCATCCAACACCCTAAACTTATGAGTTTAGCCACACTTAGCCATCAAGTACATATTTTCATATGAGTTCTCAAGCATGAAAGTAAAAGGGAGAGAAACTTAGGAAGAAGGACTTTCGAATTGCTTCCCGACGTTGAACTCCTTCAATCTCCACTTGGTTGTAGCAAACTCACACCTTTTTGGGGCACTCTTTTTTTTCTATTTTCGTGTGCCTCTTGTGTGCCTCTCTTGTGTATTTTCTTCTATGTCTAGGGTTGCTGAGAACCCCTCAATATATACTAGTGGCACT[G]TCTGTCATAAAAGGGACAATGAAGTGAAGCTCTCAAGCAGCGTCACGACACTATCCATCATCTTTTCCCGATTTCAAGCGTAGTGTTGCAGCACTG…	G/A
CG_Chr04	8984707	G	G	16|16	A	11|11	A	9|9	A	4|4	A	5|5	Intergenic				GTCTGTCATAAAAGGGACAATGAAGTGAAGCTCTCAAGCAGCGTCACGACACTATCCATCATCTTTTCCCGATTTCAAGCGTAGTGTTGCAGCACTGCAATGCTCATCGCATAGCACGACAACACTCCATACAAGCAAATTTAATGCTTTCATGTTTGAAGCATAGAGGGCAGCACAGCGACGGTCTCGGCTGCACTGCCCTATTTCTAGGGTTTTTCCGTCTTTTCTTCCATTTTTCGCTCGATATTTGCTCGGTTTGGTTCATTTGGCCTTGGACACTTAATTTCTCCTTAATTACCT[G]AAAAACACTAGCAAACACATTAAATCCAATAAAAACTTCCCTAATTAAAAGGCAAAAAAAGCACTTTTTAGGTGCTTTTCAATGTCGGTGGTGCGT…	G/A
CG_Chr04	8985145	C	C	13|13	T	7|7	T	11|11	T	5|5	T	16|16	Intergenic				ACACTAATCTTCTCTTTAGCTCCTGGAAACTCTGCTCACACTTCTCATCCCACTCGAACTTAATATTCTTCTTCATCAAATTAGTGAATGGTAAAGCTATCTTCAAGAATCCCTCAACGAACCTCCTGTAGTAACCTACTAAACCTAGGAAACTATGAATTTCCGTCACTATCTTAGGTTGTTTCGACTCTCAATCTTCTGTGGATCTACACTTACTCCAGCAGTTGACACCACATGACCTAGGAACACTACCTGTTCCAACCAGAATGCACACTTGTTGAACTTAGCATACAACTTCTT[C]TCCCTCAAAGTCGGTAGTACTATCCTGAAATGTTTAGCATGTTTTTCCCTGTCACTAGAATACACAAGGATATCATCTATGAACATAATAACGAAC…	C/T
CG_Chr04	8985159	G	G	15|15	A	10|10	A	14|14	A	6|6	A	16|16	Intergenic				TTTAGCTCCTGGAAACTCTGCTCACACTTCTCATCCCACTCGAACTTAATATTCTTCTTCATCAAATTAGTGAATGGTAAAGCTATCTTCAAGAATCCCTCAACGAACCTCCTGTAGTAACCTACTAAACCTAGGAAACTATGAATTTCCGTCACTATCTTAGGTTGTTTCGACTCTCAATCTTCTGTGGATCTACACTTACTCCAGCAGTTGACACCACATGACCTAGGAACACTACCTGTTCCAACCAGAATGCACACTTGTTGAACTTAGCATACAACTTCTTCTCCCTCAAAGTCG[G]TAGTACTATCCTGAAATGTTTAGCATGTTTTTCCCTGTCACTAGAATACACAAGGATATCATCTATGAACATAATAACGAACTGATCTAAATAAGG…	G/A
CG_Chr04	8985664	G	G	23|23	A	4|4	A	7|7	A	8|8	A	10|10	Intergenic				AGGTACATTTGACTCCCTAACCTTTAGCTGATGATACCCTGATCTGAAATCTATTTTTTGAGAACACTGAAGCTCCTCAAAGTTGATCAAACAAGTCAACTATACGTGGTAGAGGATGCTTGTTACGTACTATTACCTAATTCAACTGACGGTAATCAATACATAACCTCATAGTACCATCCTTCTTCTTAATAAATAGCACTGGTGCACCACATGGGGAAACACTCAGCCTTATATAACCCTTATCTACCAACTCCTGTAACTAAACCTTCAACTCCTTCAACTCCATAGGTGCCACAC[G]ATCAGGTGCTTGAGAAATGGGTGTTGTACCTAGAATCAGATCAATAGTGAACTCCACCTCTCAATCTGGTGGCAATCTTAGCACTTCTAGAGTTGA…	G/A
CG_Chr04	8985879	A	A	19|19	G	5|5	G	9|9	G	7|7	G	13|13	Intergenic				GGGGAAACACTCAGCCTTATATAACCCTTATCTACCAACTCCTGTAACTAAACCTTCAACTCCTTCAACTCCATAGGTGCCACACGATCAGGTGCTTGAGAAATGGGTGTTGTACCTAGAATCAGATCAATAGTGAACTCCACCTCTCAATCTGGTGGCAATCTTAGCACTTCTAGAGTTGAGTAAGGAGTTTGAAGTTTATTGTGATGCTTCTCATCAGGGGTTAGGTCGTGTTCTTATGCAGAATGGAAAAGTAATCGCCTATTGTTGTTGAACAGATCTCAAGTCCTCGGAAACAGC[A]CCAAAAACTTGTTGTGGATACAGATTGTGAAATGAAATTATATTAACTTAATGTGCAAGTTAAGCTACTATTATGCGTTTCACATCCTATGCATTG…	A/G
CG_Chr04	8985927	T	T	21|21	A	11|11	A	10|10	A	3|3	A	10|10	Intergenic				TAAACCTTCAACTCCTTCAACTCCATAGGTGCCACACGATCAGGTGCTTGAGAAATGGGTGTTGTACCTAGAATCAGATCAATAGTGAACTCCACCTCTCAATCTGGTGGCAATCTTAGCACTTCTAGAGTTGAGTAAGGAGTTTGAAGTTTATTGTGATGCTTCTCATCAGGGGTTAGGTCGTGTTCTTATGCAGAATGGAAAAGTAATCGCCTATTGTTGTTGAACAGATCTCAAGTCCTCGGAAACAGCACCAAAAACTTGTTGTGGATACAGATTGTGAAATGAAATTATATTAAC[T]TAATGTGCAAGTTAAGCTACTATTATGCGTTTCACATCCTATGCATTGAACATACTATGCGTCTTACTATGTTTAATGCTATGCGTTTGTGATCTG…	T/A
CG_Chr04	8986278	C	C	18|18	T	9|9	T	5|5	T	9|9	T	9|9	Intergenic				CATACTATGCGTCTTACTATGTTTAATGCTATGCGTTTGTGATCTGTCAAGTTTTCCTATCCTTTACGAAGCAAAGGAGTAGGTTTTCTCGGTGAGTCCGAGGTCAAACACAGGGACTATGCTGATTCTTTAATTAACTGGATTATATGCGTTGTAGTGGTAACCAAAAATATTTGAGAAAGATGTTTGTTCGCATCTAAATAAGAAAGCGATAACATGTATATTAGATTAAAATGTGGAAGATGGAAAGGCATGCGACACAGGAAAGTCAGCTAGGTGAATTAAATGAATGGATAAAAA[C]AGGGTTTGGGTTGGTTAACATCTAACATCAGAAACGCATGGTGATAGTCTATTCATACTTGCGACTCTTCTCCCGGTTGTCAGCCGCTATGCGTTA…	C/T
CG_Chr04	8986520	A	A	22|22	G	10|10	G	4|4	G	8|8	G	23|23	Intergenic				ATGGAAAGGCATGCGACACAGGAAAGTCAGCTAGGTGAATTAAATGAATGGATAAAAACAGGGTTTGGGTTGGTTAACATCTAACATCAGAAACGCATGGTGATAGTCTATTCATACTTGCGACTCTTCTCCCGGTTGTCAGCCGCTATGCGTTATATGTCTATAACGCATAGGAGAGTGTTAAGTACCAAGGTTATTCCTATAGACAGGTACACTTCTTGGCCTTGTCAATTGAGTTCCTACTTATAACGATTAGCTAGATGGACAAAAGCATCGGATTAAGTTTACAATTGACAAGAT[A]CAATAGTTACACTATGGTTCTTATTTAGATGCTAACGCAACCTGTGACTCTTGATAGATTAGTTACTCATGGATTCAAAGTAAAAAGCGGGAAGTG…	A/G
CG_Chr04	8986609	G	G	13|13	A	14|14	A	7|7	A	7|7	A	16|16	Intergenic				GAAACGCATGGTGATAGTCTATTCATACTTGCGACTCTTCTCCCGGTTGTCAGCCGCTATGCGTTATATGTCTATAACGCATAGGAGAGTGTTAAGTACCAAGGTTATTCCTATAGACAGGTACACTTCTTGGCCTTGTCAATTGAGTTCCTACTTATAACGATTAGCTAGATGGACAAAAGCATCGGATTAAGTTTACAATTGACAAGATACAATAGTTACACTATGGTTCTTATTTAGATGCTAACGCAACCTGTGACTCTTGATAGATTAGTTACTCATGGATTCAAAGTAAAAAGC[G]GGAAGTGTAGAGAAATGAGTAGACATGGAAGAATTGTAGATTGATGAACGGAATACAACTTTAGATAGCTCAATGTCTTGACACAAATCTAAAATC…	G/A
CG_Chr04	8986794	C	C	18|18	T	10|10	T	8|8	T	4|4	T	15|15	Intergenic				CGGATTAAGTTTACAATTGACAAGATACAATAGTTACACTATGGTTCTTATTTAGATGCTAACGCAACCTGTGACTCTTGATAGATTAGTTACTCATGGATTCAAAGTAAAAAGCGGGAAGTGTAGAGAAATGAGTAGACATGGAAGAATTGTAGATTGATGAACGGAATACAACTTTAGATAGCTCAATGTCTTGACACAAATCTAAAATCAAGCTAGAAAAACAAGATAGAAAGGAGGAAAAGGCGTCAATGTCTTGAGTCGCCGGAATGGAAACGTGAAGTTCTGCTGTGAAGTGGT[C]AGGCGGAGGGAAAACTCTTCTCTCTCGAGCTGTTCGTCTCTGGTTGTCGGCTGGAGAGAACTCTGCTGTCATTTAGGAATTCTTTCGAGAATCAAC…	C/T
CG_Chr04	8987524	T	T	11|11	C	10|10	C	8|8	C	7|7	C	5|5	Intergenic				TTAAACTACGAACCCTTGGCTACTATCATGAGTACTTGGACTTTATGTGGAGACATAAACAGGATCAAGTTCGAGTTTGTAGCCTCAATAGTCTATAGTACATGGATTAGGTTGGGTACCTCTTTCTGGAGACACTATTGAATACGACCCGCTTCATGATTGTTACAAATGTTGTAAAGTGTCATAAATGAAGTGATTCTGATTTGATCATGTAGAGACATGTGAGCGGGGGTATTCTACATAATGAGATTGTGTAAGACTGACCTTAAAATAATTACTGTTACGTATTAACACCGTTTA[T]GATCAGAGCTAATTAATTTCACTCAATTTGCTTTGGTGGGGTTTAATTCAGGAGAAAGAATGAAGGTTGGGAAGAAGATGAACAATGGATAGAATT…	T/C
CG_Chr04	8991405	T	T	16|16	C	5|5	C	9|9	C	4|4	C	9|9	Intergenic				ATCTCTTCCAATACTAGTTTACAACGTGGTTTATGATCACGTATGTGGTCTTCCTCTAGGAATGTGGCATTTGTCGATACAATTATCTTTTCATCTTGAGGATCATAAAATAGACCACCTCTCGTTTCTTTAGGGTATCCTATAAATAGGCATAATTTTGAATGACGTTCCAATTTTTTTAGGATTTTGCACCAACACATGTGTTGGGCAACCCCAGATCCGGAAGTGACGTAAACTAGCTTTATGCCCTGTCCATAACTCATAGGGTGTTTCTGAGACACTCTTAGAAGGAACATTATT[T]AAAATATAAACCGCGGTCTCCACTGCGAATCCCCAAAACGAGTTAGGCAACGATGTGTGACTCATCATCGAATGAACCATGTCTAACAAGGTTCTG…	T/C
CG_Chr04	8992732	G	G	11|11	A	6|6	A	8|8	A	3|3	A	10|10	Intergenic				AGAATCATTATTCTCCACTATACATGTTTCTAGAACCATTAAATCGTATTTACCTTGATTCTCTTTTCCAGCCTTCTTATCGGCAAGGTACTTTGGGCAGTTCCTTTTCCAGTGCCCATCATCGTTGCAGTAGAAACATTTTCCTTTCTCTACAACGGACTTTTTGCCTTTTGCAGTAGTAGTAGGAGGTGTTTTCCCTTTCTCTTTTCCTTTCTTCTTCTAAATACCGTTATTCTTTAGGACAGATTTATTTCCAGAGGTAGAGCCCTTTTGGAATGTCCATTTATGAGCTAGTAGAGG[G]ACCTAATGGACCTACAGATCATGAGCTCCAACGATCCGAGATTAACCGGCCAAACTCTTTAACCTAGTTAACCAACATTCGTTAACTAACGGGACA…	G/A
CG_Chr04	8993686	A	A	20|20	G	9|9	G	4|4	G	5|5	G	16|16	Intergenic				TCCGTTCAGATCATGAGTCCATAAAGAATAGATTGCTAACGCATAGTTCTGTGTTAAGAAGTAGTCAACGCATCGTTTGCATTCCTGTGTTAAAACATGTGTTTTAGGCTCAAAAAGTGATAAAATTATTATCTTCATAAAAAATACAAGAGTAGAACGCATAGGAAGATTTATTAATATAATTCAACATAAACTGCCACATGATTCTCTATTTAATCTCTATTTTTCTAAGAGAGAGGCTATAATAACTTGTATTTCTACAAGTTATCACCTATGCCTCTAGACAGTGAGACCTCACGA[A]AGTAACTACCCTACTCATGATTTGGAGTTAGTTGCAGTTTTGTTAGCTCTAAAGATATGGCGACATTACTTGTTTGAAGAGAAGTGTAATATCTAT…	A/G
CG_Chr04	8993901	C	C	17|17	T	11|11	T	7|7	T	4|4	T	13|13	Intergenic				ATCTCTATTTTTCTAAGAGAGAGGCTATAATAACTTGTATTTCTACAAGTTATCACCTATGCCTCTAGACAGTGAGACCTCACGAAAGTAACTACCCTACTCATGATTTGGAGTTAGTTGCAGTTTTGTTAGCTCTAAAGATATGGCGACATTACTTGTTTGAAGAGAAGTGTAATATCTATACAGATCATAAGAGTTTGAAGTATATCTTCGATCAGAAGGAGCTTAACATAAGGCAAAAGAGGTGGTTAGAATTGATCAAATATTATGATTGTACTATCGAGTACCACCCAAGTAAGG[C]GAATGTTGTAGTTGATGCTTTGAGTAGGGAATCCAACGGTAGTTCGAGTTCTCTAAATGCTGCGAGTGTTATTTCACTTAAGGAATTCAAGAGTTG…	C/T
CG_Chr04	8994545	G	G	7|7	A	10|10	A	5|5	A	7|7	A	6|6	Intergenic				AGTTTAGCTTATGTTATGCATCCTGGCAGTACAAAGATGTATCAGAAGTTATGAGATTTCTATTGGTGGCTAGGTATGAAAAATGAGATAGCTGAGTTTGTGGCAAAATGTTTAATTTGTCAGCAAGTTAAGCCTGAGTGTCGGAGGCCAGCAGGATTGCTGAATCCACTCTCTATTCCTAAGTGGAAGCAGGAGCACATCACGACGGATTTCTTGTTTAGGTTGCCTAGGACTTCAACTAGTGTTGGTGGAATTTGGGTGATTGTAGACAGACTTACCAAGACAGCACGTCTCCTACCA[G]TTAAGGCGATCTATAGGTTGGATAAGTTGCCACAAATATATGTAGATAAGATTGTGAGTCAGTAATGAGCACTTGAAAAGTGCTTTCTATACTCTC…	G/A
CG_Chr04	8995187	T	T	23|23	C	9|9	C	9|9	C	5|5	C	14|14	Intergenic				CTTTTTTGTCAAATTTGTATTTTTGGAAAGTTTTCTTGGGCGGCCAACTCTATAAATTTGGGGATTTTCAGCAGCCCTAATCATCAATCTAAGCACAAAATAACACACCAAAAGAGCCTCAAAGAGTAAGTTAGCTGCAAGGAAGAGGAAAAAAGCTCGAGAGAGTCGTGGTGCCGTTCGAGTTCCGACGTAAGAGCCAAGGAGATTATGACGGTGCTACCTCAATCAAGAACCTCTTTTTAGTAGAGTTTCCCTTTCTTTACACTCTTTCTTTGTTTATATTGTTTGAACATGTTGCTT[T]AGAATATGAGTGGCTAAACTCTTTAGTTTTAGAGTTTTGATGAATTGTTTATGAATTCATGTTAATATTGTAGACTTTCATAGTTTTGTTGGAATG…	T/C
CG_Chr04	8995220	A	A	21|21	G	16|16	G	7|7	G	3|3	G	15|15	Intergenic				TCTTGGGCGGCCAACTCTATAAATTTGGGGATTTTCAGCAGCCCTAATCATCAATCTAAGCACAAAATAACACACCAAAAGAGCCTCAAAGAGTAAGTTAGCTGCAAGGAAGAGGAAAAAAGCTCGAGAGAGTCGTGGTGCCGTTCGAGTTCCGACGTAAGAGCCAAGGAGATTATGACGGTGCTACCTCAATCAAGAACCTCTTTTTAGTAGAGTTTCCCTTTCTTTACACTCTTTCTTTGTTTATATTGTTTGAACATGTTGCTTTAGAATATGAGTGGCTAAACTCTTTAGTTTTAG[A]GTTTTGATGAATTGTTTATGAATTCATGTTAATATTGTAGACTTTCATAGTTTTGTTGGAATGATTATGCTTTTCATTGTTATTGTGTTTAATTCT…	A/G
CG_Chr04	8995930	G	G	12|12	A	16|16	A	7|7	A	7|7	A	9|9	Intergenic				GAAAGGAAACGGAAAAAGAAAAAGGGAAGAAAAGGAAATTATATTAAAAAAAAAAAGAAAAAAAGGAAAGTGGAGTGGAAGGAGTCGGTCAAAGACGAAATAATATGGGTGAGTTGCCGACAAGTTCTCTTCCATTTCTCCAACTCAAACTGATTCTATCGTTCAGCTGCACGTCGAGGGGAGGTAGAAGAAGAGATCTAGGGCAATTTCGTGTTGGTTTTTGGCCGGTTTCATGGTAGAATTGAAGCTGAACTAGAAGCTTCATTTGCTGTCGCGTAATCCGAGTGTGGTTTGGTGTTT[G]GAGAAGAACGAGCTGAGGAGATCGAATTTAAGGCTGAAATTTTAAGGTCGGTAAATTAACTCAAATCTTAACAACTTTTATGAAGGATGTTTGAGT…	G/A
CG_Chr04	8996059	T	T	18|18	C	9|9	C	8|8	C	3|3	C	9|9	Intergenic				TTCCATTTCTCCAACTCAAACTGATTCTATCGTTCAGCTGCACGTCGAGGGGAGGTAGAAGAAGAGATCTAGGGCAATTTCGTGTTGGTTTTTGGCCGGTTTCATGGTAGAATTGAAGCTGAACTAGAAGCTTCATTTGCTGTCGCGTAATCCGAGTGTGGTTTGGTGTTTGGAGAAGAACGAGCTGAGGAGATCGAATTTAAGGCTGAAATTTTAAGGTCGGTAAATTAACTCAAATCTTAACAACTTTTATGAAGGATGTTTGAGTTGCATTTGAAGAGAAATATGTAAATGTTTAGA[T]GGAAGTGACTTGTAATTTTGAAGTATCTGACGAACGAAGAGGATTTACGCTCTGAAATTTTGAGGTAAATTAGAAAGCATATTTCTCCACAAGTTT…	T/C
CG_Chr04	8996091	G	G	19|19	A	13|13	A	4|4	A	6|6	A	9|9	Intergenic				TTCAGCTGCACGTCGAGGGGAGGTAGAAGAAGAGATCTAGGGCAATTTCGTGTTGGTTTTTGGCCGGTTTCATGGTAGAATTGAAGCTGAACTAGAAGCTTCATTTGCTGTCGCGTAATCCGAGTGTGGTTTGGTGTTTGGAGAAGAACGAGCTGAGGAGATCGAATTTAAGGCTGAAATTTTAAGGTCGGTAAATTAACTCAAATCTTAACAACTTTTATGAAGGATGTTTGAGTTGCATTTGAAGAGAAATATGTAAATGTTTAGATGGAAGTGACTTGTAATTTTGAAGTATCTGAC[G]AACGAAGAGGATTTACGCTCTGAAATTTTGAGGTAAATTAGAAAGCATATTTCTCCACAAGTTTGTAGAAGGAAAGAAGTTCTAAATTTGGCTGAA…	G/A
CG_Chr04	8996193	A	A	16|16	G	9|9	G	7|7	G	3|3	G	8|8	Intergenic				ATTTGCTGTCGCGTAATCCGAGTGTGGTTTGGTGTTTGGAGAAGAACGAGCTGAGGAGATCGAATTTAAGGCTGAAATTTTAAGGTCGGTAAATTAACTCAAATCTTAACAACTTTTATGAAGGATGTTTGAGTTGCATTTGAAGAGAAATATGTAAATGTTTAGATGGAAGTGACTTGTAATTTTGAAGTATCTGACGAACGAAGAGGATTTACGCTCTGAAATTTTGAGGTAAATTAGAAAGCATATTTCTCCACAAGTTTGTAGAAGGAAAGAAGTTCTAAATTTGGCTGAAAATGC[A]ACTTTTGACAAATAGAAGTGCGAATAAGAGGAAAGGAAGAACTGAGACAGTCGGGTATCGCTGGAACTACAGTACCCCTAAGAATTTAAGCGTGAG…	A/G
CG_Chr04	8996657	C	C	11|11	A	11|11	A	9|9	A	6|6	A	14|14	Intergenic				GGTATCGCTGCTCAAGTGAGTCTCGCTAGTCTCGCTCACCATGGTATCAGTAGTGCCGGTTGCTTGTAGTTTAATCTCGCTAGTAGTCTCGCTAGTAATGTGGAATCTCGCTAGTAGTCTCGCTAGTGGTGTGGAATCACGCTTATTATGATTTTTTTTGGGATGAAGTTGGTCTTGGTGGAGAAACATGAATACAATACAAATGTGTAAACTTAATGGTTTGTAAAAAGGAATTTCAAGGAAATCTAACAAAGGGAATGTATTATTTTAGGTCGAAAGAAGCTAGGAAGGGCGTATAAC[C]CACGAAGAGCTCAGGACAAGTAGTGAGTGACAATTTTATTTTAAGATGCTTACTTTAAACCAAATTTTCATGAAATACGATTATGTTTGGATACAT…	C/A
CG_Chr04	8996735	C	C	12|12	T	16|16	T	10|10	T	5|5	T	7|7	Intergenic				GCTAGTAGTCTCGCTAGTAATGTGGAATCTCGCTAGTAGTCTCGCTAGTGGTGTGGAATCACGCTTATTATGATTTTTTTTGGGATGAAGTTGGTCTTGGTGGAGAAACATGAATACAATACAAATGTGTAAACTTAATGGTTTGTAAAAAGGAATTTCAAGGAAATCTAACAAAGGGAATGTATTATTTTAGGTCGAAAGAAGCTAGGAAGGGCGTATAACCCACGAAGAGCTCAGGACAAGTAGTGAGTGACAATTTTATTTTAAGATGCTTACTTTAAACCAAATTTTCATGAAATA[C]GATTATGTTTGGATACATATATGTTTATGCTTTTCATGGGTTTTACTGTGCCGTGAGGATGATTTACTTAAAAAGAAAAGTATGTATTTTCATGTA…	C/T
CG_Chr04	8996749	T	T	12|12	A	15|15	A	9|9	A	6|6	A	8|8	Intergenic				TAGTAATGTGGAATCTCGCTAGTAGTCTCGCTAGTGGTGTGGAATCACGCTTATTATGATTTTTTTTGGGATGAAGTTGGTCTTGGTGGAGAAACATGAATACAATACAAATGTGTAAACTTAATGGTTTGTAAAAAGGAATTTCAAGGAAATCTAACAAAGGGAATGTATTATTTTAGGTCGAAAGAAGCTAGGAAGGGCGTATAACCCACGAAGAGCTCAGGACAAGTAGTGAGTGACAATTTTATTTTAAGATGCTTACTTTAAACCAAATTTTCATGAAATACGATTATGTTTGGA[T]ACATATATGTTTATGCTTTTCATGGGTTTTACTGTGCCGTGAGGATGATTTACTTAAAAAGAAAAGTATGTATTTTCATGTACGTGCGTATTATAT…	T/A
CG_Chr04	8996920	T	T	15|15	C	8|8	C	5|5	C	4|4	C	9|9	Intergenic				TATTTTAGGTCGAAAGAAGCTAGGAAGGGCGTATAACCCACGAAGAGCTCAGGACAAGTAGTGAGTGACAATTTTATTTTAAGATGCTTACTTTAAACCAAATTTTCATGAAATACGATTATGTTTGGATACATATATGTTTATGCTTTTCATGGGTTTTACTGTGCCGTGAGGATGATTTACTTAAAAAGAAAAGTATGTATTTTCATGTACGTGCGTATTATATGTTTTACATTGGAAATCATTTGAAGCATGCTAGATGTTAAACAAGTATTATAAAAGGCATGTTATTTATTAGCT[T]ATGATTTCATGAAAAACATTGATGATTATTAATAAGTTTGAGAAGATTTGGAAATGTTATGAACTCGTGAACTTTTATTATGCTATTTTCAAAGCA…	T/C
CG_Chr04	8996935	A	A	13|13	T	8|8	T	8|8	T	4|4	T	7|7	Intergenic				GAAGCTAGGAAGGGCGTATAACCCACGAAGAGCTCAGGACAAGTAGTGAGTGACAATTTTATTTTAAGATGCTTACTTTAAACCAAATTTTCATGAAATACGATTATGTTTGGATACATATATGTTTATGCTTTTCATGGGTTTTACTGTGCCGTGAGGATGATTTACTTAAAAAGAAAAGTATGTATTTTCATGTACGTGCGTATTATATGTTTTACATTGGAAATCATTTGAAGCATGCTAGATGTTAAACAAGTATTATAAAAGGCATGTTATTTATTAGCTTATGATTTCATGAAA[A]ACATTGATGATTATTAATAAGTTTGAGAAGATTTGGAAATGTTATGAACTCGTGAACTTTTATTATGCTATTTTCAAAGCATATTTTTTTTAATAA…	A/T
CG_Chr04	8997068	A	A	14|14	G	3|3	G	8|8	G	5|5	G	7|7	Intergenic				TTCATGGGTTTTACTGTGCCGTGAGGATGATTTACTTAAAAAGAAAAGTATGTATTTTCATGTACGTGCGTATTATATGTTTTACATTGGAAATCATTTGAAGCATGCTAGATGTTAAACAAGTATTATAAAAGGCATGTTATTTATTAGCTTATGATTTCATGAAAAACATTGATGATTATTAATAAGTTTGAGAAGATTTGGAAATGTTATGAACTCGTGAACTTTTATTATGCTATTTTCAAAGCATATTTTTTTTAATAATGTTTTGAGACGACTCTCAATGCTGAAGGACATGTT[A]AAGGCATGTGGGTAGTAAGGATATAGAAATGGTTCCCAATGCTGAAGGACTCGGAGAAGGCATGTGGGTAACCTGAGTATTGAGATAGCCCCAATG…	A/G
CG_Chr04	8997668	A	A	15|15	G	6|6	G	9|9	G	7|7	G	17|17	Intergenic				CTAAGGATGTTTTCGACATTGAGTAGCGTTGAGCACCGCTTCGCCTCAACTAAGGAAAATATTTTTGAAATAAACTGAATTTCCGTGAATCTTTTTCTGTGATGAACGTATCTGATTTGACTCTGAATTATTGTTGTTCACGTATTGTCATAGAGTAACTCCGATTTGATTAACTTCCTAGTTTTGAGGAAGGTTTTTACTAGATATGTCACTCACTGGGCATTCTAGCTCATACCTTCTTTGTTTTTCTATTTTCCAGGTAGCGAGCGAGTCTGGGGTGCTTACCCTACATTGTAACTC[A]TCTGGGCCTACCACCGTCAGCGTTTGAGAATTTTGAGCATTGTAAATAGTTGAACTTACTTTTATGTTGTACATATAGAGGGTTAAGGGCGATTTT…	A/G
CG_Chr04	8997812	A	A	11|11	T	13|13	T	7|7	T	4|4	T	17|17	Intergenic				TTGTCATAGAGTAACTCCGATTTGATTAACTTCCTAGTTTTGAGGAAGGTTTTTACTAGATATGTCACTCACTGGGCATTCTAGCTCATACCTTCTTTGTTTTTCTATTTTCCAGGTAGCGAGCGAGTCTGGGGTGCTTACCCTACATTGTAACTCATCTGGGCCTACCACCGTCAGCGTTTGAGAATTTTGAGCATTGTAAATAGTTGAACTTACTTTTATGTTGTACATATAGAGGGTTAAGGGCGATTTTGATGAACCTATGTAAATCTTTGCTTTTGAGTGTAAATTGATGAATGT[A]TGAAAGCTTGACTCTAGTAGGAGTATGTTGTTTAATCTTTGCATGAAACTGCTTATTAGGTATTGGCCAAGGTATAAGGTTGACAGTGGATGTCGT…	A/T
CG_Chr04	8997863	G	G	19|19	A	13|13	A	6|6	A	7|7	A	16|16	Intergenic				TTTACTAGATATGTCACTCACTGGGCATTCTAGCTCATACCTTCTTTGTTTTTCTATTTTCCAGGTAGCGAGCGAGTCTGGGGTGCTTACCCTACATTGTAACTCATCTGGGCCTACCACCGTCAGCGTTTGAGAATTTTGAGCATTGTAAATAGTTGAACTTACTTTTATGTTGTACATATAGAGGGTTAAGGGCGATTTTGATGAACCTATGTAAATCTTTGCTTTTGAGTGTAAATTGATGAATGTATGAAAGCTTGACTCTAGTAGGAGTATGTTGTTTAATCTTTGCATGAAACT[G]CTTATTAGGTATTGGCCAAGGTATAAGGTTGACAGTGGATGTCGTAAGAGGGTCGGTGTCCGCTGTCCTCACACTTCCTCTTAGGTTAGGGTATCT…	G/A
CG_Chr04	8998159	G	G	13|13	C	3|3	C	8|8	C	4|4	C	17|17	Intergenic				AACTGCTTATTAGGTATTGGCCAAGGTATAAGGTTGACAGTGGATGTCGTAAGAGGGTCGGTGTCCGCTGTCCTCACACTTCCTCTTAGGTTAGGGTATCTGGGAGGGGGTGTGACAAGTTGGTATCAGAGCATAAGGTTTTGGGGATGTGAGAACATGCATAGTAGTTAGGAGCATGATGAGTTTGTAATGTATTGATGCTATGATATGTTATAGGAACATGCCCAAGAGGACCAGACGAGGTAGGCAAGTAGATGTCGGGACGTCGCACGCTATCGGTGACGTGAGCAAGACCTCCAA[G]GGAGTGTCTAGTAACCCTCAGGCAAATGTGAACATGGAAGAGCAAATTTTCAATAGAATAGCCCAGAGACTGGTAGCTAGCGTGGAGTCAGCTCAG…	G/C
CG_Chr04	8999236	T	T	17|17	C	4|4	C	7|7	C	4|4	C	13|13	Intergenic				CAAGTCCTCCAGGTGGCGATTTGAGGAAAAGTCAAGGAAGGTTTCCTCAGACTTCAACTCCTACAGGTGTTGTATAGTTTAGCCAACCTAGTGAATTCATAGCAAGTGCAGCAAGGAAACCACTGTGTGGTTCATGTGGTAAGCATCACTGGGGACATTGTGTAGGAGGGGCTGGTGTTTGTTACGGTTGTGGCCAGCCTGGTCATTTCAAGAGGGATTGCCCTCAGCTAAGGTTAGGAAAGGAGGCAGAACAGAGAACTATGTCACAAACAGTAAATCAGTCGAGATAGGAAATAGGAG[T]TGGTGAAGGTAGTAGTGGTGCTAGACAGAAAGGCCAGGTAGGCAGACCTAGGCAACAGGGAAAGGTGTATGCCATGACGCAGCAGGAGGCTGAGAA…	T/C
CG_Chr04	8999425	C	C	23|23	T	8|8	T	7|7	T	4|4	T	15|15	Intergenic				GTGGCCAGCCTGGTCATTTCAAGAGGGATTGCCCTCAGCTAAGGTTAGGAAAGGAGGCAGAACAGAGAACTATGTCACAAACAGTAAATCAGTCGAGATAGGAAATAGGAGTTGGTGAAGGTAGTAGTGGTGCTAGACAGAAAGGCCAGGTAGGCAGACCTAGGCAACAGGGAAAGGTGTATGCCATGACGCAGCAGGAGGCTGAGAAGGCTCCAAATGTGGTGATGGGTACGCTCATTGTCTGTTTTAAGAATGCTCACACATGTTAATTGATTCTAGAGCTACGCATTCATTTGTTTC[C]CTTGAATTTGCTTTGCATGTGAATAAGAGTTTAAAGCTTTTTTCTGATGTTTTATTAGTACATACTTCTGTTGGTGAATATGTAACAATAGAGCAT…	C/T
CG_Chr04	8999573	C	C	21|21	A	6|6	A	6|6	A	6|6	A	17|17	Intergenic				GGTAGGCAGACCTAGGCAACAGGGAAAGGTGTATGCCATGACGCAGCAGGAGGCTGAGAAGGCTCCAAATGTGGTGATGGGTACGCTCATTGTCTGTTTTAAGAATGCTCACACATGTTAATTGATTCTAGAGCTACGCATTCATTTGTTTCCCTTGAATTTGCTTTGCATGTGAATAAGAGTTTAAAGCTTTTTTCTGATGTTTTATTAGTACATACTTCTGTTGGTGAATATGTAACAATAGAGCATGTCTATTCTGATTGCGAGTTGTTGATTGATAATGTGGTGCTACTAGTTGAT[C]TGTTACCTCTGAATCTATTATTCTTGGCATGGATTTTTTGTCGAAGTATCACACTATTGTTGATTGTTTTAAGAAAGAAGTAAGGTTTGTGAAGGT…	C/A
CG_Chr04	8999870	T	T	16|16	C	7|7	C	5|5	C	4|4	C	16|16	Intergenic				GATCTGTTACCTCTGAATCTATTATTCTTGGCATGGATTTTTTGTCGAAGTATCACACTATTGTTGATTGTTTTAAGAAAGAAGTAAGGTTTGTGAAGGTCGATGGGGTTGAGGTGATCTTTAAAGGAAGAAGGAGAGTTCTTCCTACTTGTGTGATCTCGGCAGTAAAGGCCAGGAAGTTGTTGAATAAGGGCTATGAAGCGTACTTGGCACATGTGACGGAAGTGAAGGCAAAAAAATGGAAGCCAGAAGATGTACCAGTGGTGCGGAAGTTCTTAAATGTGTTTCCTGAGGAATTGT[T]TGGTTTGCCACCTAATAGAGAGGTGGAGTTTACTATTGATTTGGTACCTGACAACGCCTATTTCTCAGACACCATATCGTATGGCACCATCAGAAT…	T/C
CG_Chr04	8999947	T	T	12|12	C	5|5	C	7|7	C	5|5	C	12|12	Intergenic				AAAGAAGTAAGGTTTGTGAAGGTCGATGGGGTTGAGGTGATCTTTAAAGGAAGAAGGAGAGTTCTTCCTACTTGTGTGATCTCGGCAGTAAAGGCCAGGAAGTTGTTGAATAAGGGCTATGAAGCGTACTTGGCACATGTGACGGAAGTGAAGGCAAAAAAATGGAAGCCAGAAGATGTACCAGTGGTGCGGAAGTTCTTAAATGTGTTTCCTGAGGAATTGTTTGGTTTGCCACCTAATAGAGAGGTGGAGTTTACTATTGATTTGGTACCTGACAACGCCTATTTCTCAGACACCATA[T]CGTATGGCACCATCAGAATTTAGGGAGCTGAAGGTGCAACTGCAGAAGCTAGTAGACAAGGGATATATTAGACCGAGTGTATCTCCATGGGGTGTG…	T/C
CG_Chr04	9000314	T	T	17|17	G	12|12	G	5|5	G	3|3	G	6|6	Intergenic				ATTAGACCGAGTGTATCTCCATGGGGTGTGCCAGTTTTGTTTGTCAAGAAGAAGGACGGCACAATGAGGTTATGTATTGATTACCGTCAACTAAATAAGGTAACAATACGTAACAAATATCCTTTGCCTTGTATAGATGATCTGTTTGATCAACTCAGAGGAGCTTCGGTGTTTCCGAAGATAGACCTGAGGTCAGGGTATCATCAGCTAAAAGTTAGAGAATCAGACATATTTAAGACAGCTTTTAGAACGAGGTATGGACATTACAAATTTCTGGTGCTGCCGTTTGGTTTGAGGAAT[T]CATCAGCAGTATTTATGGATCTCATTAATAGGATCTTCTATCCCTATCTGGACCAGTTTGTAATTGTGTTCATTGATGATATACTGGTGTATTCTG…	T/G
CG_Chr04	9006526	T	T	11|11	G	5|5	G	3|3	G	3|3	G	4|4	Intergenic				GTGCTTAGCCTACTTCAGCTCACCCTGCCTAAGTCTCGAGTTCTCGAAATCCAGTCACGTTTGAGAGTTGTACGTTGTATATAACTTTATGTAGGTAGCATGTAGATCAAGTTGTGTAAAGAGTGGGGATCGTAATGTAGTTTTGTATAAATGTATTGTGGATCTATGGAAGTTTAGTTATGTGATATGATAAAAGTGTATTTTGTACAGGAAGGATTGTTATATTATGATCATGTGTAATAGGGCTGAGTTCTATGAATGTTTATGTATGAAATGTGTGCACAGGAAGTTATGTAAGAT[T]GGACAATATATGTCACAAGAGGGGTGATGTTTATTGTCTTCACATTCCCTTTCAGGATAGGTAGGTAATCCGGGAGGGGGTGTGACAGCAATTGTA…	T/G
CG_Chr04	9006920	T	T	10|10	C	8|8	C	5|5	C	3|3	C	14|14	Intergenic				GTATGCCAAGTTCAGTAAATGTGAGTTTTGGTTGGATCAAGTCGTATTTTTAGGCCATGTAGTATCAGCTGCGGGAGTCAGTGTAGATCCCCAAAAGATTGAAGCTATAGTCAGGCGGGAACGGCCTAAGACTGTGACAGAGGTACGTAGTTTCCTGGGTTTAGCAGGATACTACAGGAGATTTGTTCAAGGGTTCTCTAAGATAGCCTTACTACTCACTAGTTTGACTAAGAAGAATTAAATTTGAGTGGAATGAGAAGTGCGAGCAGAGTTTCCAGGAACTGAAGAGGAGATTGATAA[T]TGCACCTATTTTAGCACTCTTGTCACACCCCATCCCAGATACACCTTATACCTAGGAGTGAGTGTGAAACTGCACTCTCTATATACCATATTAAAA…	T/C
CG_Chr04	9007400	C	C	14|14	T	10|10	T	6|6	T	9|9	T	10|10	Intergenic				ACATATATATGTGATACAAAACAATTCTCCCAGCACTCATAAGGAACATGTACACTACAAAATATGGACACAAACTGAATATTTACAACTATCCCAGAGATCTGCTTCAAGATAGGCCCAGACGAGATACTTCTGTAGGCTAGGCGTCCCGGACACGCTCGCTACCTGTAACGACAATCAAACAAACAAATTTAGTGAGCCTAAAGCCCAGTGAGTGACTAAATTCATTCAACTATCACTAACAAACATAAGCTAGCATAGCCATTAGTAACCACTACAAATCGCATTTCAGAAGGTTTC[C]AAACTTCTTATGCTATAGATCACACCCATTTCAACATTCTTACTGTCCCATGGCAAATAACTAACTCTTGTTGTGACAAAGCACAACTAGCTCATA…	C/T
CG_Chr04	9007425	C	C	15|15	T	10|10	T	10|10	T	6|6	T	8|8	Intergenic				TCTCCCAGCACTCATAAGGAACATGTACACTACAAAATATGGACACAAACTGAATATTTACAACTATCCCAGAGATCTGCTTCAAGATAGGCCCAGACGAGATACTTCTGTAGGCTAGGCGTCCCGGACACGCTCGCTACCTGTAACGACAATCAAACAAACAAATTTAGTGAGCCTAAAGCCCAGTGAGTGACTAAATTCATTCAACTATCACTAACAAACATAAGCTAGCATAGCCATTAGTAACCACTACAAATCGCATTTCAGAAGGTTTCCAAACTTCTTATGCTATAGATCACA[C]CCATTTCAACATTCTTACTGTCCCATGGCAAATAACTAACTCTTGTTGTGACAAAGCACAACTAGCTCATACATAATCTAGTACAAATTCTCATTT…	C/T
CG_Chr04	9007781	G	G	10|10	T	7|7	T	5|5	T	5|5	T	15|15	Intergenic				GCACAACTAGCTCATACATAATCTAGTACAAATTCTCATTTCTAATCACATATAAATGTCTAATCATTATGTTTCACGGATTTGCAAACTATCGAGTGCCTTCACATTCTGTCCCTCAGCACCGAATTCAATTACGTCAACATTACCATATGCCTTCACACGAAGTCCCTCAGCACTGGTAACCAGTCAAATCTTCGCTCGAGTGCCTTCACTCAAGGTCCCTCAGCATTGAAATCCATTCCATTTAACTATTCAAGTGCTTTCACGCGTGGTCCCTCAGCACTGAATTTCATGTTCGTA[G]TCACTTAGGCTTTCACCATAAGGTCCCTCAGCCATATTTATATATAGACAATAAATTCAGTTTCCTTTAAACTTACTGGCAAAACATCATCACTTC…	G/T
CG_Chr04	9007943	G	G	11|11	C	9|9	C	7|7	C	4|4	C	12|12	Intergenic				AAGTCCCTCAGCACTGGTAACCAGTCAAATCTTCGCTCGAGTGCCTTCACTCAAGGTCCCTCAGCATTGAAATCCATTCCATTTAACTATTCAAGTGCTTTCACGCGTGGTCCCTCAGCACTGAATTTCATGTTCGTAGTCACTTAGGCTTTCACCATAAGGTCCCTCAGCCATATTTATATATAGACAATAAATTCAGTTTCCTTTAAACTTACTGGCAAAACATCATCACTTCGAATACTACAGAGTACCATAATTTCTTACTCATCCACAGCCAAATAATTATACTAAAAGTAACCA[G]AAGATAGTGTAGGAAGTCACTCACAATTTGTCTCGGCTCTAAGTGGATTATATGCCTCCCCGAGCTCTTCCTGGCCTGAAAATACACATTTCCCAC…	G/C
CG_Chr04	9008198	T	T	18|18	C	12|12	C	6|6	C	6|6	C	5|5	Intergenic				ATTTCTTACTCATCCACAGCCAAATAATTATACTAAAAGTAACCAGAAGATAGTGTAGGAAGTCACTCACAATTTGTCTCGGCTCTAAGTGGATTATATGCCTCCCCGAGCTCTTCCTGGCCTGAAAATACACATTTCCCACGTTCAGTTTTCCTTAGTCTTCCTTTTTCCTTTACACTCATTAATAACATTACTCCATAGACAAACTAAAGACTACTAGCGAAACTTCATTACATATCACTGCACCAGCGATACTAGGTTGAATGTAACTAGCGAGACTACCTGAGGAGTGACACCCAG[T]GATACTTCAGCGAGAATTGTGAGACGCGAAGCCCCTCTTGCATTACAGCGACACTTGTTTCGCTGCCCCGTCTCTCGCTCTCTCAGCGATACTACC…	T/C
CG_Chr04	9008226	G	G	16|16	A	7|7	A	7|7	A	6|6	A	7|7	Intergenic				TATACTAAAAGTAACCAGAAGATAGTGTAGGAAGTCACTCACAATTTGTCTCGGCTCTAAGTGGATTATATGCCTCCCCGAGCTCTTCCTGGCCTGAAAATACACATTTCCCACGTTCAGTTTTCCTTAGTCTTCCTTTTTCCTTTACACTCATTAATAACATTACTCCATAGACAAACTAAAGACTACTAGCGAAACTTCATTACATATCACTGCACCAGCGATACTAGGTTGAATGTAACTAGCGAGACTACCTGAGGAGTGACACCCAGTGATACTTCAGCGAGAATTGTGAGACGC[G]AAGCCCCTCTTGCATTACAGCGACACTTGTTTCGCTGCCCCGTCTCTCGCTCTCTCAGCGATACTACCGCTGCAGCAGAACAGTTTTCTTCTTCCT…	G/A
CG_Chr04	9008595	A	A	12|12	C	16|16	C	4|4	C	4|4	C	13|13	Intergenic				GCTGCAGCAGAACAGTTTTCTTCTTCCTTTCTTCTTCCTTCTTCAACCTACTAAACATCACATTCTGGCCAATTTCAGAACTTACTTCCTTCTACAAACTTATTAAGGTATAAGTCCTTCATCTTACCTCAAAATTTCATAAAGAATATCCTCTCCATTTAGGACATATCCTTCAACAACTCCAAATTGCTTCTAATCATCCGGCAATTCAGCTTCAATCTCTTCTATCTAGAGTTTGACACACATTTATACAAGTTCAGCTCAAGCACCCTTAATGAAACTTGCTAAAAATCGAGTTAA[A]CTTACTAACCTCAGAATTTCGGCCCTAACCACCGTTTTCTCAGTTTGTTTTTCCTCCAAAATCGAACGTTACTCTAATTGAGTAACACCAGTTGAG…	A/C
CG_Chr04	9009659	G	G	16|16	T	10|10	T	9|9	T	3|3	T	9|9	Intergenic				TCTCTTCTTATCTTGCTTTCTCACAAGATCAAGTACGAGGCTTACAACTCTCGAATTCAGGAAAGGAATTTTAGGTTTCTTGTGATGGTTCTCGTCCAAGGGTTAGGCTGTGTGCTGATGCAGAATGGTAAAGTAATAGCTTATGCTTCTAGACAGCTCTCATGAGAGTAACTACCCTACTCATGATCTGGAGTTAGCTGCAGTTGTTTTAGCATTGAAGATATGCCAACATTACTTGTATGGAGAAAAGTGTCATATCTACACAGATCACAAGAGTTTGAAATATATCTTTGATCAGAA[G]GAGCTTAACATGAGACAAAAGAGGTGGTTATAACTGATCAAGGATTATGACTGCACTATTGAATATCATCCAGGAAAAGCGAACGTTTTGGCTGAT…	G/T
CG_Chr04	9010000	A	A	12|12	C	11|11	C	9|9	C	5|5	C	14|14	Intergenic				AGGATTATGACTGCACTATTGAATATCATCCAGGAAAAGCGAACGTTTTGGCTGATGCCTTAAGTAGGAAGTCCAGAGGTGGAACAAGTTCTTTAAATGCTATAAGAGTTACTTTGCTCAAAGAATTCAAAAGTAGTGCTGTTAGTTTAAAAGTGACTAATAAGGGGACGTTGTTAGCACATTTTCAACTGAGGCCTAAGCTAGTTGATGAAGTCATAAGAATGCAGTCAGAAGATCCTGTGATTAAGAAACTAATAGAAGAAGTAAAAGCTTAGCAAAGAGTGGACTATGAGCTTAGAC[A]TGATGATGCATTGTTGAAACATGGTAGAATTTATGTGCCAAGGAATGTGGAGGTGAAGCAGGCGATTCTTGAGGAGGCACATAGCTCAACTTATGC…	A/C
CG_Chr04	9010134	T	T	15|15	C	3|3	C	4|4	C	4|4	C	11|11	Intergenic				AGTGCTGTTAGTTTAAAAGTGACTAATAAGGGGACGTTGTTAGCACATTTTCAACTGAGGCCTAAGCTAGTTGATGAAGTCATAAGAATGCAGTCAGAAGATCCTGTGATTAAGAAACTAATAGAAGAAGTAAAAGCTTAGCAAAGAGTGGACTATGAGCTTAGACATGATGATGCATTGTTGAAACATGGTAGAATTTATGTGCCAAGGAATGTGGAGGTGAAGCAGGCGATTCTTGAGGAGGCACATAGCTCAACTTATGCTATGCATCCTAGCAGTATCAAAATGTATAGAACGTTA[T]GGAATTTCTATTGGTGGCTAGGTAAAAAAGAAGATAGCTGAATATGTGGCAAGATATTTGGTTTGCCAGCAGGTGAAGCCTGAACGACAAAAGTCG…	T/C
CG_Chr04	9010231	A	A	8|8	G	5|5	G	4|4	G	8|8	G	11|11	Intergenic				AAGATCCTGTGATTAAGAAACTAATAGAAGAAGTAAAAGCTTAGCAAAGAGTGGACTATGAGCTTAGACATGATGATGCATTGTTGAAACATGGTAGAATTTATGTGCCAAGGAATGTGGAGGTGAAGCAGGCGATTCTTGAGGAGGCACATAGCTCAACTTATGCTATGCATCCTAGCAGTATCAAAATGTATAGAACGTTATGGAATTTCTATTGGTGGCTAGGTAAAAAAGAAGATAGCTGAATATGTGGCAAGATATTTGGTTTGCCAGCAGGTGAAGCCTGAACGACAAAAGTCG[A]CAAGGTTATTGAACCCACTCCCTACTTCTGAGTGGAAATGGGAACATGTTACAATGGATATCTTGTTTGGGTTGCCAAGAACGACAACAGGTGTTG…	A/G
CG_Chr04	9010313	C	C	7|7	T	5|5	T	3|3	T	6|6	T	6|6	Intergenic				GTTGAAACATGGTAGAATTTATGTGCCAAGGAATGTGGAGGTGAAGCAGGCGATTCTTGAGGAGGCACATAGCTCAACTTATGCTATGCATCCTAGCAGTATCAAAATGTATAGAACGTTATGGAATTTCTATTGGTGGCTAGGTAAAAAAGAAGATAGCTGAATATGTGGCAAGATATTTGGTTTGCCAGCAGGTGAAGCCTGAACGACAAAAGTCGACAAGGTTATTGAACCCACTCCCTACTTCTGAGTGGAAATGGGAACATGTTACAATGGATATCTTGTTTGGGTTGCCAAGAA[C]GACAACAGGTGTTGACGAAATTTGGGTGATTGTTGATAGGTTGACCAAGACAGCGCGTTTCTTGCCGGTTAAAGCAACTTATACACTGGATAGATT…	C/T
CG_Chr04	9010315	A	A	7|7	T	4|4	T	3|3	T	6|6	T	6|6	Intergenic				TGAAACATGGTAGAATTTATGTGCCAAGGAATGTGGAGGTGAAGCAGGCGATTCTTGAGGAGGCACATAGCTCAACTTATGCTATGCATCCTAGCAGTATCAAAATGTATAGAACGTTATGGAATTTCTATTGGTGGCTAGGTAAAAAAGAAGATAGCTGAATATGTGGCAAGATATTTGGTTTGCCAGCAGGTGAAGCCTGAACGACAAAAGTCGACAAGGTTATTGAACCCACTCCCTACTTCTGAGTGGAAATGGGAACATGTTACAATGGATATCTTGTTTGGGTTGCCAAGAACG[A]CAACAGGTGTTGACGAAATTTGGGTGATTGTTGATAGGTTGACCAAGACAGCGCGTTTCTTGCCGGTTAAAGCAACTTATACACTGGATAGATTGG…	A/T
CG_Chr04	9010642	G	G	17|18	A	3|3	A	10|10	A	6|6	A	9|9	Intergenic				ATTGTTGATAGGTTGACCAAGACAGCGCGTTTCTTGCCGGTTAAAGCAACTTATACACTGGATAGATTGGCATAGATGCATGTGGATAAGATTGTAAGTCAGTAGGAGTACCAGTGACGTTGACATCAGACAGAGATTCTAGATTTACCTCTAAGTTCTAGAAGAGTTTGCAAAAGGCGTTAGGAACCAAGTTACAGTTCAGTACTGCCTTTCATCCTCAAACTGATGGACAGTCGGAGAGGAAGATCCAGACTTTAGAGGATATGCTTCGAGCTTGTGTTTTGCAGTTCAGAGGTAGCT[G]GGATTTACATTTATCTTTAATGGAATTTGCTTACAATAACAGCTATCAAGCAAGTATAGGTATGGCTCCGTATGAAGCGTTATATGGTAAACCGTG…	G/A
CG_Chr04	9010850	C	C	17|17	T	6|6	T	7|7	T	6|6	T	8|8	Intergenic				CTTTCATCCTCAAACTGATGGACAGTCGGAGAGGAAGATCCAGACTTTAGAGGATATGCTTCGAGCTTGTGTTTTGCAGTTCAGAGGTAGCTGGGATTTACATTTATCTTTAATGGAATTTGCTTACAATAACAGCTATCAAGCAAGTATAGGTATGGCTCCGTATGAAGCGTTATATGGTAAACCGTGCAGAACCCCAGTGTGTTGGGGAAAAGTTGGTGAAAGGAAGCTACTCGAACGAGAGATTCTTCAGGTTACTACAAAAAAGGTGGAGATGATCAAAGCAAACCTTAAGTGAGC[C]CGAAAGCGGCAAAAAAGTTATGCTGATAACAGGAGGAGAGATCTCGAGTTTGAAGTAGGCGATTGAGTGTTCCTAAAGTTGTCGCCATGGAGAGGA…	C/T
CG_Chr04	9010868	T	T	23|23	A	3|3	A	7|7	A	9|9	A	9|9	Intergenic				TGGACAGTCGGAGAGGAAGATCCAGACTTTAGAGGATATGCTTCGAGCTTGTGTTTTGCAGTTCAGAGGTAGCTGGGATTTACATTTATCTTTAATGGAATTTGCTTACAATAACAGCTATCAAGCAAGTATAGGTATGGCTCCGTATGAAGCGTTATATGGTAAACCGTGCAGAACCCCAGTGTGTTGGGGAAAAGTTGGTGAAAGGAAGCTACTCGAACGAGAGATTCTTCAGGTTACTACAAAAAAGGTGGAGATGATCAAAGCAAACCTTAAGTGAGCCCGAAAGCGGCAAAAAAG[T]TATGCTGATAACAGGAGGAGAGATCTCGAGTTTGAAGTAGGCGATTGAGTGTTCCTAAAGTTGTCGCCATGGAGAGGAGTTTTGATATTTGGTAGA…	T/A
CG_Chr04	9010933	C	C	22|22	T	6|6	T	4|4	T	7|7	T	8|8	Intergenic				GAGGTAGCTGGGATTTACATTTATCTTTAATGGAATTTGCTTACAATAACAGCTATCAAGCAAGTATAGGTATGGCTCCGTATGAAGCGTTATATGGTAAACCGTGCAGAACCCCAGTGTGTTGGGGAAAAGTTGGTGAAAGGAAGCTACTCGAACGAGAGATTCTTCAGGTTACTACAAAAAAGGTGGAGATGATCAAAGCAAACCTTAAGTGAGCCCGAAAGCGGCAAAAAAGTTATGCTGATAACAGGAGGAGAGATCTCGAGTTTGAAGTAGGCGATTGAGTGTTCCTAAAGTTGT[C]GCCATGGAGAGGAGTTTTGATATTTGGTAGAAAAGGAAAGTTGAGTCCAAGGTTTATTGGACCTTTCGAAATCTTGGAAAGAGTTAGACCAGCAGC…	C/T
CG_Chr04	9010972	A	A	21|21	T	4|4	T	8|8	T	6|6	T	5|5	Intergenic				CTTACAATAACAGCTATCAAGCAAGTATAGGTATGGCTCCGTATGAAGCGTTATATGGTAAACCGTGCAGAACCCCAGTGTGTTGGGGAAAAGTTGGTGAAAGGAAGCTACTCGAACGAGAGATTCTTCAGGTTACTACAAAAAAGGTGGAGATGATCAAAGCAAACCTTAAGTGAGCCCGAAAGCGGCAAAAAAGTTATGCTGATAACAGGAGGAGAGATCTCGAGTTTGAAGTAGGCGATTGAGTGTTCCTAAAGTTGTCGCCATGGAGAGGAGTTTTGATATTTGGTAGAAAAGGAA[A]GTTGAGTCCAAGGTTTATTGGACCTTTCGAAATCTTGGAAAGAGTTAGACCAGCAGCATACAGGTTGGCCCTACCAATGGAAATGTCTAAGATTCA…	A/T
CG_Chr04	9011019	A	A	15|15	G	6|6	G	15|15	G	8|8	G	15|15	Intergenic				GCGTTATATGGTAAACCGTGCAGAACCCCAGTGTGTTGGGGAAAAGTTGGTGAAAGGAAGCTACTCGAACGAGAGATTCTTCAGGTTACTACAAAAAAGGTGGAGATGATCAAAGCAAACCTTAAGTGAGCCCGAAAGCGGCAAAAAAGTTATGCTGATAACAGGAGGAGAGATCTCGAGTTTGAAGTAGGCGATTGAGTGTTCCTAAAGTTGTCGCCATGGAGAGGAGTTTTGATATTTGGTAGAAAAGGAAAGTTGAGTCCAAGGTTTATTGGACCTTTCGAAATCTTGGAAAGAGTT[A]GACCAGCAGCATACAGGTTGGCCCTACCAATGGAAATGTCTAAGATTCATAATGTGTTCGATGTCTCAGTTTTAAGGAAATATGTTCCTGATCCTA…	A/G
CG_Chr04	9011313	A	A	17|17	C	15|15	C	12|12	C	7|7	C	17|17	Intergenic				AGAGTTAGACCAGCAGCATACAGGTTGGCCCTACCAATGGAAATGTCTAAGATTCATAATGTGTTCGATGTCTCAGTTTTAAGGAAATATGTTCCTGATCCTACTCATGTACTTGAGGTGCAACCGATTGAGCTAAAAGAAGATTTGACTTATGAAGAAGAACCGGTTCGAGTGTTGGATGAGAAGGAACAAGTTCTGAGAACAAAGATGATTCCGTTAGTCAAGGTGTTATTGAGAAACCACGGCGTAGAAGAAGCTACCTGGGAAACCAAGGACCAAATGATAAAGAAGTATCCACAT[A]TGTTTCCGAGGAGTTAGCAGTTGCTGAATTTAGAGGACGAAATTCTTATAAGGAGGTGGTAAATTGTAAACCCTACTTTCATTTGTAAGTGTTAAA…	A/C
CG_Chr04	9011398	G	G	14|14	A	8|8	A	9|9	A	9|9	A	10|10	Intergenic				AATATGTTCCTGATCCTACTCATGTACTTGAGGTGCAACCGATTGAGCTAAAAGAAGATTTGACTTATGAAGAAGAACCGGTTCGAGTGTTGGATGAGAAGGAACAAGTTCTGAGAACAAAGATGATTCCGTTAGTCAAGGTGTTATTGAGAAACCACGGCGTAGAAGAAGCTACCTGGGAAACCAAGGACCAAATGATAAAGAAGTATCCACATATGTTTCCGAGGAGTTAGCAGTTGCTGAATTTAGAGGACGAAATTCTTATAAGGAGGTGGTAAATTGTAAACCCTACTTTCATTT[G]TAAGTGTTAAACGTGAGTACGTAGTACCAAAGGGGACTAAATTGTTTTTCTCTTGTAGATTGAAGGAAGAAGTGGAGGAAGCCGGAAGGAATTCTT…	G/A
CG_Chr04	9011630	A	A	10|10	G	6|6	G	7|7	G	4|4	G	7|7	Intergenic				GCAGTTGCTGAATTTAGAGGACGAAATTCTTATAAGGAGGTGGTAAATTGTAAACCCTACTTTCATTTGTAAGTGTTAAACGTGAGTACGTAGTACCAAAGGGGACTAAATTGTTTTTCTCTTGTAGATTGAAGGAAGAAGTGGAGGAAGCCGGAAGGAATTCTTGGTAAGTTGAATGTTTAAGTCATTAAGGGGGAACCCGAGCTAAAATTTATCTTGATTATTAAATGTGGTGTAAAAATGGATTAAATATTTATTTAGTTATTTATTTATTTAAATTAAAAGGAAGAAAAATGAATA[A]AAAGAAAGGAAAGGAAAGAGAAAAAGAAAAAGGGAAGAAAAGGAAATTATATTAAAAAAAAAAAAAAAAAAAAAAAGAGAGATAAGGAAAGTGGAG…	A/G
CG_Chr04	9012119	A	A	19|19	G	10|10	G	4|4	G	10|10	G	15|15	Intergenic				TGCCGGGGAGGTAGAAAAAGAGATCTAGGGCAATTTCGTGTGGGTTTTTGGCCGGTTTCATAGTAGAATTGAAGCTGAACCAGAAGCTTCATTTGCTATCGCGTAATCCGAGTGTGGTCTGGTGTTTGGAGAAGAACGAGCTGAGGAGATCGAATTTAGGGCTAAAATTTTAAGGTCAGTAAGTTAACTCAATTCTTAACAACGTTTATGAAGGATGTTTGAGCTGTATTTGAAGAGAAATATGTAAACTTTTAGATGGAAGTGACTGGTACAGAATTGCTGTGCAATTTAGAGTAGCGC[A]AGGTAATTTTGAAGTATCTGACGAATGAAGACGACTTATGCTCTAAACTTTTGAGGTAAACTAGAAAACATATTTCTCTATAAGTTTGTAGAAGGA…	A/G
CG_Chr04	9012375	T	T	22|22	C	6|6	C	6|6	C	4|4	C	15|15	Intergenic				TGGAAGTGACTGGTACAGAATTGCTGTGCAATTTAGAGTAGCGCAAGGTAATTTTGAAGTATCTGACGAATGAAGACGACTTATGCTCTAAACTTTTGAGGTAAACTAGAAAACATATTTCTCTATAAGTTTGTAGAAGGAAACAAGTTCTAAATTTGGCTGGAAATGCAACTTTTGACAAATAGAAGTGAGAATAAGAGGAAAGGTAGAAACTGAGATAGTCGGGTATCGCTGGAACAGCAGTAACGCTAAGAATTTAAGCGTGAGTAGCCAGACGAGTGTCTCTGGTAATGCTAAGGG[T]TTTGTGTCTCACAACTCTCGATGAGCATCGCTAGGTATCGCTGCTCAGGTGAATCTCGCTAGTCTCGCTGGTGCCGATTGCCTGTAGTTTAATCTC…	T/C
CG_Chr04	9012406	C	C	20|20	G	5|5	G	4|4	G	6|6	G	14|14	Intergenic				TTTAGAGTAGCGCAAGGTAATTTTGAAGTATCTGACGAATGAAGACGACTTATGCTCTAAACTTTTGAGGTAAACTAGAAAACATATTTCTCTATAAGTTTGTAGAAGGAAACAAGTTCTAAATTTGGCTGGAAATGCAACTTTTGACAAATAGAAGTGAGAATAAGAGGAAAGGTAGAAACTGAGATAGTCGGGTATCGCTGGAACAGCAGTAACGCTAAGAATTTAAGCGTGAGTAGCCAGACGAGTGTCTCTGGTAATGCTAAGGGTTTTGTGTCTCACAACTCTCGATGAGCATCG[C]TAGGTATCGCTGCTCAGGTGAATCTCGCTAGTCTCGCTGGTGCCGATTGCCTGTAGTTTAATCTCGCTAGTAGTGTAGAATCTCACTAGTAGTCTC…	C/G
CG_Chr04	9012644	T	T	27|27	A	4|4	A	7|7	A	5|5	A	14|14	Intergenic				GCCAGACGAGTGTCTCTGGTAATGCTAAGGGTTTTGTGTCTCACAACTCTCGATGAGCATCGCTAGGTATCGCTGCTCAGGTGAATCTCGCTAGTCTCGCTGGTGCCGATTGCCTGTAGTTTAATCTCGCTAGTAGTGTAGAATCTCACTAGTAGTCTCGTTAGTAGTGTGGAATCTTGCTAGTAGTCTCGCTAGTGATGTGGAATCTCGCTTATTATGATTTTTTTTTTTTTTGGATGAAGTTGGTCTCAGTGGAGAAACATGAATACAATACAAATGTGTAAACTTAATGGTTTGTAA[T]AAGGAATTCAAGGAAATCTAACAAAGGGAACGTATTATTTCAGGCCGAGAGGAGCTAGGAAGGGCATATAACCCACTAAGAGCTCAGGAAAAGTAG…	T/A
CG_Chr04	9012731	G	G	21|21	A	15|15	A	6|6	A	9|9	A	21|21	Intergenic				TCGCTAGTCTCGCTGGTGCCGATTGCCTGTAGTTTAATCTCGCTAGTAGTGTAGAATCTCACTAGTAGTCTCGTTAGTAGTGTGGAATCTTGCTAGTAGTCTCGCTAGTGATGTGGAATCTCGCTTATTATGATTTTTTTTTTTTTTGGATGAAGTTGGTCTCAGTGGAGAAACATGAATACAATACAAATGTGTAAACTTAATGGTTTGTAATAAGGAATTCAAGGAAATCTAACAAAGGGAACGTATTATTTCAGGCCGAGAGGAGCTAGGAAGGGCATATAACCCACTAAGAGCTCA[G]GAAAAGTAGTGAGTGACAATTTTATTTTAAAATGAGCTTACTTTAAACTAAGTGTTCATGAAATACGATTATGTTTGGAAACATATATATGTGTTT…	G/A
CG_Chr04	9013655	A	A	12|12	G	11|11	G	10|10	G	9|9	G	8|8	Intergenic				TTGATAATTATTTCTTGTTTCTTGTTTTTGGTATTTTCTTTTTACCTTCCCCTTATTTTATAGTTTAAATATAATTTAATTATATAAGATAAAAAATATATAACATGCATTAAAAGATAAAAAAAAAGGTTTAATTGTAAAAAATGTACATTATCAAATACAAATAAGTCTCAATGCAAAATTAACAGTATCCTTCAAATGGTGCTCAAATTTGATCTATAGTATTATTTCTCAATTGAATTATTCATATAAAATAATGTCAACTCAAATCCAACTCAAGTATATTGTTGTGTAAACGTC[A]TGGTTGTAGAACACTAAAGTGAAGGTAAATGAACGTTTTAGTTAACAAAATTTACATATTGTAAAGTTCTGTCTGATTTCGAATGTACTAAAAAAC…	A/G
CG_Chr04	9013860	A	A	12|12	G	7|7	G	5|5	G	5|5	G	7|7	Intergenic				TCAAATTTGATCTATAGTATTATTTCTCAATTGAATTATTCATATAAAATAATGTCAACTCAAATCCAACTCAAGTATATTGTTGTGTAAACGTCATGGTTGTAGAACACTAAAGTGAAGGTAAATGAACGTTTTAGTTAACAAAATTTACATATTGTAAAGTTCTGTCTGATTTCGAATGTACTAAAAAACAAAATTAAAAATCAAAATAATATACAAACACGACTATTGCAAATTTTAAAATTTAAAATTTAAAATTTAAAACTTATTTAAATACACATAGTTTAAATTTTAAATTGA[A]AAAATTAAAATAATATCTATATAAAAATATTGAAAATTTTCAAATTTCAAATTAAACAATAATAATAATAATAATAACAACAACAATTCTCTTATT…	A/G
CG_Chr04	9014188	G	G	11|12	A	4|4	A	4|4	A	3|3	A	6|6	Intergenic				TATTGAAAATTTTCAAATTTCAAATTAAACAATAATAATAATAATAATAACAACAACAATTCTCTTATTGCCTTACGTGGACTTTAATCCATCACCGGGTGAAGTAAAACCATAGAAATGCACGGGAATTGTAACGGCCCAAAAATTTGGTAAATCACTTTTCTCCCTTTAAGTTTTTTTAAAAAAATAAATAAGTAAATAAATAAATAAGTAAATAATAATAATAATAATAATAATAATAATATTAAAAGAATCTTGCAGCGGAGGGAGCGTGAAGGGGGGTTTGGAAGTCCATGGTCA[G]TAAGAGGTTTCTGCTCTTTCGCTTGGGGGAAAGATCCCCGGGTGAATTTTGACCGTAGGGCGTTTTTAGGAGAAGGGAAGAAAGGAGAGGGAAGCA…	G/A
CG_Chr04	9014552	C	C	5|5	T	4|4	T	3|3	T	3|3	T	8|8	Intergenic				TTTTAGGAGAAGGGAAGAAAGGAGAGGGAAGCAGAAGAAAAAAAAAAAAGAAGTCTTTTCCTCTCTCGAGTCACCTCTTCGTCAGCCATTTCCTCACAACTCCCCCGTCACTCAGTTGCAGCACTCCAGCCCTCACAGTCGCCATCATCGTAGCTTTCAGCGTTGCGGCATCATCATAGTAGTCGCGCTGCAACGTTTTAGTCGTCGTGTCACATTGTCAGGCTGCTTTTTTGCCGCATCGTCAGTCCTCGTTGCCACATCACCATAGTCCGCGCCGCAACGTCTCAGCCCTCTACGTGA[C]GCGTCGTCAGTTTTCCTCGCTGTGTTACCTGTCCTCTCCACGACGCGTCGTCTGTCTTCATCGCCGCGTCGCCTACCCTCTCAGCGACACATCGTC…	C/T
CG_Chr04	9014803	A	A	18|18	G	7|7	G	6|6	G	5|5	G	10|10	Intergenic				TTGCCACATCACCATAGTCCGCGCCGCAACGTCTCAGCCCTCTACGTGACGCGTCGTCAGTTTTCCTCGCTGTGTTACCTGTCCTCTCCACGACGCGTCGTCTGTCTTCATCGCCGCGTCGCCTACCCTCTCAGCGACACATCGTCACAGCCTTCGTAGCATGTTGCCGCAGTATAGGGAGGTCGCGACGTCGCACAGCAGTCTCGCTGTCTCGCTGGGTCTTGCTCACGCAGGTAAGGGACTTACTATCGGGTTTTAGTGATGCCTACTGTCTAATGGTGTTGTTGACTATTGAATGTC[A]TTGTGGACTTTTGTCTCGGATGTTGTTGCTATGATTGTTTAAGCATGCTAAGTTGTAGTGTAAGTAATGTTCTTATGCTTATGTGCTTATGACTCC…	A/G
CG_Chr04	9014923	C	C	12|12	T	10|10	T	4|4	T	5|5	T	16|16	Intergenic				GCCTACCCTCTCAGCGACACATCGTCACAGCCTTCGTAGCATGTTGCCGCAGTATAGGGAGGTCGCGACGTCGCACAGCAGTCTCGCTGTCTCGCTGGGTCTTGCTCACGCAGGTAAGGGACTTACTATCGGGTTTTAGTGATGCCTACTGTCTAATGGTGTTGTTGACTATTGAATGTCATTGTGGACTTTTGTCTCGGATGTTGTTGCTATGATTGTTTAAGCATGCTAAGTTGTAGTGTAAGTAATGTTCTTATGCTTATGTGCTTATGACTCCGCGAATCTCTGCTATAAATTAGT[C]ATGCCATGACACGTTATAGGTTGCCCTATTGTCGTGCCCCGTACTCTTAATGTACTATGCTAAGAAGGGTGTCCCTAGGGATCACTGCCTATGTTC…	C/T
CG_Chr04	9015449	T	T	17|17	A	3|3	A	3|3	A	5|5	A	10|10	Intergenic				TCACTCACCCTTTTTCTATGTTTTTTTTTTCTCCCAGGTAAGGAGTATGGTGGCCCGACGCATGGCCGAGGAAATCCGTGATCGTACCATGGGACCGTCACACTGCTTCCACACCTTAGTCTAGGATTTAGCGAATATGACTTGTAGGGTAGTAGTATTTGCATTCATTAAACCGTTGGTTAATTGTTTTTGGTTATTTCGGTTCTTTTTTTGAGGTTTTGCCTAATGATTTAAGGGGTACCCCGCTAAAGTGTTTTTACTATTTTATGTTGGTTTAATAAACTTTCAAGAATTCGGCCA[T]TTTATAAATTAAACAGCATTTATCTAAAGTGTGTGATACCATGTCTCTTAGTCCCAATGTATTTATCTAAATGTCATGCATGACTTAGCGACGAGT…	T/A
CG_Chr04	9015464	A	A	17|17	C	3|3	C	4|4	C	5|5	C	13|13	Intergenic				CTATGTTTTTTTTTTCTCCCAGGTAAGGAGTATGGTGGCCCGACGCATGGCCGAGGAAATCCGTGATCGTACCATGGGACCGTCACACTGCTTCCACACCTTAGTCTAGGATTTAGCGAATATGACTTGTAGGGTAGTAGTATTTGCATTCATTAAACCGTTGGTTAATTGTTTTTGGTTATTTCGGTTCTTTTTTTGAGGTTTTGCCTAATGATTTAAGGGGTACCCCGCTAAAGTGTTTTTACTATTTTATGTTGGTTTAATAAACTTTCAAGAATTCGGCCATTTTATAAATTAAAC[A]GCATTTATCTAAAGTGTGTGATACCATGTCTCTTAGTCCCAATGTATTTATCTAAATGTCATGCATGACTTAGCGACGAGTTAGTTATTAAAGGGT…	A/C
CG_Chr04	9015991	G	G	11|11	C	10|10	C	3|3	C	3|3	C	9|9	Intergenic				CTTAGGGCCATCGAGCATCGAGCATCGAGTAATCTATACCCAAGCAGGTGCGCGGATGGTTCTTAGGGGCATACTCAAACATTCACATATGGCTGACGTAAGTAGAAGGCCAATCTTCATTCATTTTTAAAAAATGGGCCAAAAATCGAGTGGGCCTCATATAGGAAGCCATCCATACAAAATTCCTCATATGCACGCCTAGCTATCAATAAAGCAAAGCTTAGTATTTGAATAGTTTAAGAAAGGGTGAATACAAATAAAAATAAAAATAAAAAGAGAAACCACTCCACTCATTTGGCC[G]TTTTGTAGAAACATTTTTTTTTAATTTAGAAATAAGAAACGTAATAATTATCAAATTAGTCAATTTCTTGAAAAAAAAATAGAAATAGGAAATAGA…	G/C
CG_Chr04	9016079	G	G	7|7	A	7|7	A	7|7	A	6|6	A	5|5	Intergenic				ATGGCTGACGTAAGTAGAAGGCCAATCTTCATTCATTTTTAAAAAATGGGCCAAAAATCGAGTGGGCCTCATATAGGAAGCCATCCATACAAAATTCCTCATATGCACGCCTAGCTATCAATAAAGCAAAGCTTAGTATTTGAATAGTTTAAGAAAGGGTGAATACAAATAAAAATAAAAATAAAAAGAGAAACCACTCCACTCATTTGGCCGTTTTGTAGAAACATTTTTTTTTAATTTAGAAATAAGAAACGTAATAATTATCAAATTAGTCAATTTCTTGAAAAAAAAATAGAAATA[G]GAAATAGAAAATGGAATATTATCAAACAGACCCTTGATAGTTTAAAACCCAAGGCTATCACAAAGCCAGAGTTACACCCTAATAACTACACTTCGC…	G/A
CG_Chr04	9016115	G	G	6|6	A	6|6	A	5|5	A	9|9	A	6|6	Intergenic				TTTTAAAAAATGGGCCAAAAATCGAGTGGGCCTCATATAGGAAGCCATCCATACAAAATTCCTCATATGCACGCCTAGCTATCAATAAAGCAAAGCTTAGTATTTGAATAGTTTAAGAAAGGGTGAATACAAATAAAAATAAAAATAAAAAGAGAAACCACTCCACTCATTTGGCCGTTTTGTAGAAACATTTTTTTTTAATTTAGAAATAAGAAACGTAATAATTATCAAATTAGTCAATTTCTTGAAAAAAAAATAGAAATAGGAAATAGAAAATGGAATATTATCAAACAGACCCTT[G]ATAGTTTAAAACCCAAGGCTATCACAAAGCCAGAGTTACACCCTAATAACTACACTTCGCATACTTCTTGTTGTACGATCATATAACTACCAATAT…	G/A
CG_Chr04	9016133	G	G	7|7	A	5|5	A	4|4	A	7|7	A	4|4	Intergenic				AAATCGAGTGGGCCTCATATAGGAAGCCATCCATACAAAATTCCTCATATGCACGCCTAGCTATCAATAAAGCAAAGCTTAGTATTTGAATAGTTTAAGAAAGGGTGAATACAAATAAAAATAAAAATAAAAAGAGAAACCACTCCACTCATTTGGCCGTTTTGTAGAAACATTTTTTTTTAATTTAGAAATAAGAAACGTAATAATTATCAAATTAGTCAATTTCTTGAAAAAAAAATAGAAATAGGAAATAGAAAATGGAATATTATCAAACAGACCCTTGATAGTTTAAAACCCAAG[G]CTATCACAAAGCCAGAGTTACACCCTAATAACTACACTTCGCATACTTCTTGTTGTACGATCATATAACTACCAATATGTGATTTTGGTGTAGTCA…	G/A
CG_Chr04	9016370	T	T	6|6	G	4|4	G	6|6	G	3|3	G	5|5	Intergenic				ATAGAAATAGGAAATAGAAAATGGAATATTATCAAACAGACCCTTGATAGTTTAAAACCCAAGGCTATCACAAAGCCAGAGTTACACCCTAATAACTACACTTCGCATACTTCTTGTTGTACGATCATATAACTACCAATATGTGATTTTGGTGTAGTCATATCTCTCTTAATACAATTTCATTTTACTTAAATGACAACTTATTTTCTTTTATATATATATATATATATATATATATATATATATATATATTTTCCTGTTGTTTCAAATATTTGGTTATAAAATGATCAAAATTATAAA[T]CACTTTAAATTTTTAATGGTCTCACAAAATTTAAACTTATATATTTTGACCTTTGGTTAAAACATATGAAACAAGTGGTGAATTAGCAAAGGAGTT…	T/G
CG_Chr04	9016907	G	G	15|15	A	11|11	A	11|11	A	8|8	A	8|8	Intergenic				TTTTTATTTTTGTCTTTATTTTTTTAAAAAAAAAAACTAGTTGAAAAACGTGTGATGCACGTGGCTTAAAATGATTATGACATAATTTTTGTGACAACTATTCCGTTTCCGTTTTGTCCTTCGATTTTTTGGTGTAGGAGCATGCCATGTGAGGGCAATTTGGGGGCAATAATGATTTGGTAGATTGGAATTTGTTTGGAGTCCAAGCCCATGTTTGGCTTGTTGAGTTTATAGTTGGTTTCTGTTCATGCCAAATTTTTGCAAAGGAAAAATACACCTAATCTTCATGTGACAAAAATG[G]TAAATTTGAAATTTGGAGGAGAGAGGACCTTGATCACACATGAAAAATATGCTATCTTCTGTAGCTTAATTCGAGGTCGTTATGCTATCTAATGAG…	G/A
CG_Chr04	9017352	C	C	12|12	T	11|11	T	10|10	T	7|7	T	19|19	Intergenic				GCCTTAGAAGCAAAATGGTGTGAAAGCGAAGTAAATTGGACCAAACAATGCATCTAAGGAGAAAGATGGACAAAATCACATAACTCCCTGATGGTCCAGCGCAATGGTGCTGCCTAGATGCGCGCTACAATTTTTCCATAAGGCCTTCTTTGCTAGACATGAGGAAGCGACTTAGCGCTACATATTTTGACAAAAAATCGAGAGCCACACGTGTGAGTGTTGTAGCGTCAGCACGACACTTTTTCCAAAGGGTCAATTTTGAAGCAGCGTCACAGTGCTGTTACCGCTGTCCCCTAGCGC[C]AGGACAACAAAGTAATACTTTCTTTTCCAAATTAGGGCATCTCTGGAAAGCAGTCGTTTTCACTATTCGGAGCACTCATTTTGGGCACTTTTCCTG…	C/T
CG_Chr04	9017751	T	T	14|14	C	13|14	C	16|16	C	5|5	C	13|13	Intergenic				ACGTCTTCTCTTCATCGTTGGAGACTTGGTTCTTGTAATTCTTATCGTTTTGAAGCATTATTAGAGGCTAGAGGTGTACGCTTCTAGCTTGGGTTGCTAGATTTTTATCTACTCCATTGTTGACTCATGAGATTTTGGGCTGAACATTTACGCAATTTTCTTATTTCTTAATGAAATTTCATCTTATGATTATTCTTTTTCAATCTCTTTTGTATGAGTTTATCTGATAAATTAGTCATGCTCAATTGATTGATAGCTTAAGATTAATACCTAATACGTAATCTTTAGGGAAATAATCGC[T]GAAAAGTAAAAGGTTAAGCTAGGTTGTGAAGTTGATTAGGGATTCTAATAGATAAGCATTTTTCAAGCTAAGTTAGGTGAAATCCAAATTCAAGCA…	T/C
CG_Chr04	9017862	G	G	19|19	A	10|10	A	7|7	A	6|6	A	14|14	Intergenic				CTCCATTGTTGACTCATGAGATTTTGGGCTGAACATTTACGCAATTTTCTTATTTCTTAATGAAATTTCATCTTATGATTATTCTTTTTCAATCTCTTTTGTATGAGTTTATCTGATAAATTAGTCATGCTCAATTGATTGATAGCTTAAGATTAATACCTAATACGTAATCTTTAGGGAAATAATCGCTGAAAAGTAAAAGGTTAAGCTAGGTTGTGAAGTTGATTAGGGATTCTAATAGATAAGCATTTTTCAAGCTAAGTTAGGTGAAATCCAAATTCAAGCAATTAATTAAACGAT[G]GAAATTAGTTGTTTAACTTAGCGGCCCTTCGATCTTAATGTTTTATTTGCATTTACAAACTTAAACATCCCCTTCGGTTACTTAAGAACGATTAGT…	G/A
CG_Chr04	9017985	T	T	25|25	C	8|8	C	9|9	C	5|5	C	9|9	Intergenic				GTCATGCTCAATTGATTGATAGCTTAAGATTAATACCTAATACGTAATCTTTAGGGAAATAATCGCTGAAAAGTAAAAGGTTAAGCTAGGTTGTGAAGTTGATTAGGGATTCTAATAGATAAGCATTTTTCAAGCTAAGTTAGGTGAAATCCAAATTCAAGCAATTAATTAAACGATGGAAATTAGTTGTTTAACTTAGCGGCCCTTCGATCTTAATGTTTTATTTGCATTTACAAACTTAAACATCCCCTTCGGTTACTTAAGAACGATTAGTGATTCAATTAAAAAATACTCACCCCC[T]TGAGGACTCAACCCATACTACTACTATATTAAGCTAAGTAGGCACAGAAATTATTTGATCGTTAAGACCTTCGATAAGGTGTTGATGAGCACTTTC…	T/C
CG_Chr04	9017995	A	A	24|24	G	3|3	G	8|8	G	6|6	G	9|9	Intergenic				ATTGATTGATAGCTTAAGATTAATACCTAATACGTAATCTTTAGGGAAATAATCGCTGAAAAGTAAAAGGTTAAGCTAGGTTGTGAAGTTGATTAGGGATTCTAATAGATAAGCATTTTTCAAGCTAAGTTAGGTGAAATCCAAATTCAAGCAATTAATTAAACGATGGAAATTAGTTGTTTAACTTAGCGGCCCTTCGATCTTAATGTTTTATTTGCATTTACAAACTTAAACATCCCCTTCGGTTACTTAAGAACGATTAGTGATTCAATTAAAAAATACTCACCCCCTTGAGGACTC[A]ACCCATACTACTACTATATTAAGCTAAGTAGGCACAGAAATTATTTGATCGTTAAGACCTTCGATAAGGTGTTGATGAGCACTTTCCATGTTACCG…	A/G
CG_Chr04	9018348	A	A	20|20	T	10|10	T	8|8	T	5|5	T	12|12	Intergenic				TAAGACCTTCGATAAGGTGTTGATGAGCACTTTCCATGTTACCGTAAGGTTATGGGTCAAGTTATAATATAAGACGGTTAAGTTTCGAATATCGTTCCACTGAGGATCCAATTGTGAAGGTCTAGATTACTTTGCTATTCTAGAATTGAATTAATTTTATTTGAGGATTCGACTTGAAGTTGTGTTTTAAGAAAAACTAATAAGGAAAGCAAGTAAATTTTGAAAGACAAGAGTCAAAGAGAGTTCTAGGGTATTGAATCATTGTTTAATTCATCATGCAACATTCTAAAATTCATGGAT[A]TTATTGCAATTCATATGCTTAAGTCTAGAAACATAAATTCGAATAATTTTCTATAAGAAAACAACATTTTCTCATGCAACCTAATTGATTGCTAAC…	A/T
CG_Chr04	9018474	C	C	14|14	T	10|10	T	13|13	T	5|5	T	17|17	Intergenic				TTACTTTGCTATTCTAGAATTGAATTAATTTTATTTGAGGATTCGACTTGAAGTTGTGTTTTAAGAAAAACTAATAAGGAAAGCAAGTAAATTTTGAAAGACAAGAGTCAAAGAGAGTTCTAGGGTATTGAATCATTGTTTAATTCATCATGCAACATTCTAAAATTCATGGATATTATTGCAATTCATATGCTTAAGTCTAGAAACATAAATTCGAATAATTTTCTATAAGAAAACAACATTTTCTCATGCAACCTAATTGATTGCTAACATCTGGAAACCAATATAAGTTACATATGG[C]ATTAGGAGTATTCTTTAGCAACTTTCATTGTTAACCTAATTGTTCGCATGATAGATTAACAACAATTCATTGTTATAAATCCAATTAGACATACAA…	C/T
CG_Chr04	9018866	T	T	13|13	G	6|6	G	11|11	G	4|4	G	9|9	Intergenic				TACAATTATTACAATCATATATCTAATCTAACATTAAATCATGCCTAATCAACAAGAGTTAAACACAAAAACAATGAAAAGCATATTAATCACAACAAAACCATGAAGAATCTACATTAGCAACATAACTTCATAAATGAATCATCAATACCCTAAAACTAAAGAGTCTAACCACTCATAGCTTTAGGCAACATGTTCAAAACCAATTTCAACATAGAAAGAGTGTAAAAACAAAAAAAAACTCTACTGTAAAGAAGCTTTTGATTGAGGAGGAACCGTCAAGATGTCCCTAGTCTTCAC[T]TCGGGAACTCAAACGACACCAACTCCCTCTCAAACTCTTTTCTCTCTTTCTTACAGCCCACTCACTCTTTAAAGTTCTATATTGTGTTGTTCTCTA…	T/G
CG_Chr04	9018937	A	A	19|19	G	11|11	G	7|7	G	3|3	G	13|13	Intergenic				CAATGAAAAGCATATTAATCACAACAAAACCATGAAGAATCTACATTAGCAACATAACTTCATAAATGAATCATCAATACCCTAAAACTAAAGAGTCTAACCACTCATAGCTTTAGGCAACATGTTCAAAACCAATTTCAACATAGAAAGAGTGTAAAAACAAAAAAAAACTCTACTGTAAAGAAGCTTTTGATTGAGGAGGAACCGTCAAGATGTCCCTAGTCTTCACTTCGGGAACTCAAACGACACCAACTCCCTCTCAAACTCTTTTCTCTCTTTCTTACAGCCCACTCACTCTTT[A]AAGTTCTATATTGTGTTGTTCTCTATGCCTAGGGTTGCTAGAAATCCTTCAATTTATAGAATTGGCTACCCAAATTTCTTTCCAAAATTGTAGATT…	A/G
CG_Chr04	9019618	T	T	21|21	A	7|7	A	7|7	A	7|7	A	8|8	Intergenic				CACCACCCCAAACTTAGAGATTTGCTAGTCCCAAGCAAAGAGTAGAATTAAATAAAGGGAGTTTGAACAAAAAGTGTGTTAAAGACTCATGTCTCAGAGAATAACGTTTAAAAGCTCAAGTAGAAACATGCAAGCATATCTATTTGGTATAATCATTCAAGGCCAAATCTTGTTATCTCCTATGTGTGTGTATGCAAGCCTCATTTAATTCAAAATGCTAAAACTCAAATTAGGACTTAAGAGAGCTCCCTTAGTTTTCCCCCTACTCTAGCTCATGCACCAATTTTCAAGCATCCACAC[T]TTTCAAGGGAGTAATATGTCCACTAAGGTGCCATTCAATCACATTTTTTATGGGCCTTAAACTTGCATTCTTTTACCTTGGGGTACTAGTTTTCAC…	T/A
CG_Chr04	9019667	T	T	17|17	C	6|6	C	8|8	C	9|9	C	11|11	Intergenic				AAATAAAGGGAGTTTGAACAAAAAGTGTGTTAAAGACTCATGTCTCAGAGAATAACGTTTAAAAGCTCAAGTAGAAACATGCAAGCATATCTATTTGGTATAATCATTCAAGGCCAAATCTTGTTATCTCCTATGTGTGTGTATGCAAGCCTCATTTAATTCAAAATGCTAAAACTCAAATTAGGACTTAAGAGAGCTCCCTTAGTTTTCCCCCTACTCTAGCTCATGCACCAATTTTCAAGCATCCACACTTTTCAAGGGAGTAATATGTCCACTAAGGTGCCATTCAATCACATTTTT[T]ATGGGCCTTAAACTTGCATTCTTTTACCTTGGGGTACTAGTTTTCACACATTCACTATAGGGACTCGTACCTAGTCAATTCTGAGGCGTACTTATT…	T/C
CG_Chr04	9019841	G	G	17|17	A	11|11	A	12|12	A	11|11	A	7|7	Intergenic				CTCAAATTAGGACTTAAGAGAGCTCCCTTAGTTTTCCCCCTACTCTAGCTCATGCACCAATTTTCAAGCATCCACACTTTTCAAGGGAGTAATATGTCCACTAAGGTGCCATTCAATCACATTTTTTATGGGCCTTAAACTTGCATTCTTTTACCTTGGGGTACTAGTTTTCACACATTCACTATAGGGACTCGTACCTAGTCAATTCTGAGGCGTACTTATTGATCGCAGCAAAGGCCGCTCTTTTTACCCCCATCCATGCATACTCGTTACAAGTTTAATATTTAAAAGGATAGGCAT[G]TAAAGGTCATATACTTTGTGTACACTTTTTCTCAAAGGCATGTATACTCTTTTTTTTTTCCTTAGTCTAAGATTACAAACCATCATGCATTTGATT…	G/A
CG_Chr04	9020035	A	A	18|18	G	9|9	G	7|7	G	7|7	G	9|9	Intergenic				TACCTAGTCAATTCTGAGGCGTACTTATTGATCGCAGCAAAGGCCGCTCTTTTTACCCCCATCCATGCATACTCGTTACAAGTTTAATATTTAAAAGGATAGGCATGTAAAGGTCATATACTTTGTGTACACTTTTTCTCAAAGGCATGTATACTCTTTTTTTTTTCCTTAGTCTAAGATTACAAACCATCATGCATTTGATTCTCTAACAGGTGGGGCCTTTCGGGGTGGCAACCAATTAGACCCAACTTAATCCTTTTTCCAGTTAAAGATTCTAAATTAAAGTGGCTACATGCTCAA[A]AATATGAGAAATTTTAAGAGGGACTTAAATGAACTTAACTCAAGATAATGCTATCCTATTTCCACAATTAGACATCTATCATGCAAATTCGAATCT…	A/G
CG_Chr04	9020613	A	A	15|15	G	10|10	G	4|4	G	4|4	G	7|7	Intergenic				TCCCAAGCTTAGAATCATGTTATCCTCAATGAATAAGAGCATTGAATAAAGAAAGAACAAGCTTGGGAGCAAACAGGAAGCCATCAAACAAGCTTGGTGGAAAGAGTACTTTTTGTGATGAACCATGATCCTGACAAAGAAGAAAGCATATGAGTAACTTTATGATTTCTGAAAATAAAATAAAGAATAAAAATAAAAAAAAGCAATAAAATTGGGTTGCCTCCCAATAAGTGCTTGCTTTAAGGTCTCTTAGCTAGACTGAACCAATTGATCATTTAATGAAAGTAAGGTTCTCAATTC[A]GCGTTCTTCATCCCCGATGTAGTGCTTCAATCGTTGTTCCATCATTGCCTAGTAACTCCATGACTCCATGCGGGGGCACCTTCACAATGACAAAGG…	A/G
CG_Chr04	9022463	C	C	14|14	T	11|11	T	8|8	T	4|4	T	21|21	Intergenic				TGGAAATTCATTGAAAATTGATTTTAAAATTGATTTTTGAAGATTGGATTTTCCCACTAACTAAGCTAGGAGCTTGGTTGTCTTCTTCACAATTAACCAACAAATTAACCATTTTGTGTTGTCAAATTTTGATGCAATTGGATTGCATGTTATTCTTTAATAAATAGAGATGATTTTGACATAAAAATGGTTAAGAATTTTGTGAAATTAAGGGTTAATTTTGCAAAATTCTATCTATTGTTCATCTTCTTCCCAACCTTCATTCTTTCTCAAATTCACCATAAATTTGGATCCCACCAT[C]CAATCTAAGCATAGAGAATAGTAGAGAAGACTCCTGTGGTGGTCTACAACCAAGTGGTGCTGAAATTCATCAAGAATTGAAGGAGAATTTGGAGCT…	C/T
CG_Chr04	9022885	C	C	12|12	T	11|11	T	8|8	T	4|4	T	22|22	Intergenic				TGGTTTTTCTTCTTAATTGCATGTTTAATCCTCTAAATTGAGCATCTTAGAGTGAAAATTGATCAAATTAACTTCTGCTGCATGCTCATTAATCCTTCAGAAAGGTCCGTGGAGTGATCTTTTTGTCATGTCATCTAGCAGTGCACTTCTTGTAGAGTTTGGCATTCTCATAAGCTTGAGCACGGAACTCCTCCATCTCATTAAGTTCCAAAAGGCGCTTGATTTCTCAAAATCCATATTCAGCTTCTTGATGGACCAATAAACTCTATGCTCGAGCTCTACCGGTAAGTGACAAGCTTT[C]TCAAACACCAACCTATATGGTGAGGTGCATCATCGAGCTTTAGAGCCCAATCCTTTCTATTAATCTTGACAGTCTTTTCCAAAACCTGCTTGATTT…	C/T
CG_Chr04	9023261	A	A	11|11	G	5|5	G	10|10	G	4|4	G	13|13	Intergenic				TTTCCAAAACCTGCTTGATTTCCCTATTAGATAACTCAACAAGACCATTAGTTTGAGGATGAAAAGTTGTGGCAGTTTTATGATTAACACTATACTTTTGCATCATGGATTAAAAGAATTTATTGCAAAAATGAGAGCCCTCATCACTAATAATAGTTTTAGGTGTACCAGAACGTGTAAATATGTTCTTATGCAAGAATTTTAAAGAAGTGCGAGCATCATTGGTTTGGCTTCTACTCACTTAGATACATAATCAACTGCAACTGAAATATATAGGTAGCTCCATAAAATTAATACCTC[A]GACATCAAAGAGCTCCACCTCCAAGATAGGTTTCATGGCACCTATCACATGATTTGACAAAAGTATAACAGTCCTTAAAAAGAGAAGGCCAATAAG…	A/G
CG_Chr04	9023369	G	G	8|8	A	6|6	A	10|10	A	9|9	A	15|15	Intergenic				ATTAAAAGAATTTATTGCAAAAATGAGAGCCCTCATCACTAATAATAGTTTTAGGTGTACCAGAACGTGTAAATATGTTCTTATGCAAGAATTTTAAAGAAGTGCGAGCATCATTGGTTTGGCTTCTACTCACTTAGATACATAATCAACTGCAACTGAAATATATAGGTAGCTCCATAAAATTAATACCTCAGACATCAAAGAGCTCCACCTCCAAGATAGGTTTCATGGCACCTATCACATGATTTGACAAAAGTATAACAGTCCTTAAAAAGAGAAGGCCAATAAGAACCTGACTGA[G]GTACCATAGATGTAGTTCTAGTGGGTCCAAAGTGACCTCCATAAGGGGAGAAATGGCATGGGTTTAGAATACTTATCACCTCTTCTTGAGGCACAC…	G/A
CG_Chr04	9023694	T	T	15|15	C	11|11	C	11|11	C	7|7	C	13|13	Intergenic				GTCCAAAGTGACCTCCATAAGGGGAGAAATGGCATGGGTTTAGAATACTTATCACCTCTTCTTGAGGCACACACTTCCTTATCATACTATCAACACAAACCTTGTATAGAAGTGGGTCCTCCCAATGGTAAGACTTGACATTATGTTGAAATCTCTTCCTTTGTTGAGTGTTCATGTCGGTGGCAAATGTCCTCCTGCAAGATAGTTAACTATGTCAACAAACCAAGGTAAACTACCTTTCACCTGATACAGTTGTTCATTAGGGAACATCTCAACAATGGGGGGCATGAGTTAGCATCC[T]CTTTCTCAATCCTAGATAGATGGTTTGCAACCACATTTTCACATCCTTTTCTATTTTTTGATTTCAAGATCAAATTCCTGCAACAACAGAATCCAT…	T/C
CG_Chr04	9023826	C	C	14|14	T	7|7	T	9|9	T	4|4	T	18|18	Intergenic				ACTTGACATTATGTTGAAATCTCTTCCTTTGTTGAGTGTTCATGTCGGTGGCAAATGTCCTCCTGCAAGATAGTTAACTATGTCAACAAACCAAGGTAAACTACCTTTCACCTGATACAGTTGTTCATTAGGGAACATCTCAACAATGGGGGGCATGAGTTAGCATCCTCTTTCTCAATCCTAGATAGATGGTTTGCAACCACATTTTCACATCCTTTTCTATTTTTTGATTTCAAGATCAAATTCCTGCAACAACAGAATCCATCTCATCAATCTAGGTTTGGAATCTTTCTTATCAAA[C]AAATACTTCAAAGTAAAATGGTCAATATGCACTATAATTTTAGAGGTAAGCAAGTATGATCTAAATTTATCAAGGGCAAACACAACAGCTAGCAGT…	C/T
CG_Chr04	9024151	T	T	15|15	C	14|14	C	13|13	C	6|6	C	22|22	Intergenic				ATATGCACTATAATTTTAGAGGTAAGCAAGTATGATCTAAATTTATCAAGGGCAAACACAACAGCTAGCAGTTCTTTTTCAGTAGTAGTATATTTCTATTGAGTACTATCAAGAGTCCTACTAGCATAGTAAATTACTCTAAACATATTATCTCTGTGTTGGCCTAAAACAGCTCCTAAAGCATAGTCACTAGCATCACACATGATCTCAAAAGACTGACTCCATTTAGGTACAACAATAATAGGTGCAGAAATCAGTAAACAAGCTCAAATACCAATGAATTATATCAAGATTAACTAC[T]CAAGCCTCAAACCCAGTTAACCCTATATCGTATTCGCTCCATGTTGTTTCTACAACACACAACAATCTGTCATTCCCTCTATATGTACATAAACCT…	T/C
CG_Chr04	9024249	C	C	10|10	T	9|9	T	11|11	T	7|7	T	8|8	Intergenic				TTGAGTACTATCAAGAGTCCTACTAGCATAGTAAATTACTCTAAACATATTATCTCTGTGTTGGCCTAAAACAGCTCCTAAAGCATAGTCACTAGCATCACACATGATCTCAAAAGACTGACTCCATTTAGGTACAACAATAATAGGTGCAGAAATCAGTAAACAAGCTCAAATACCAATGAATTATATCAAGATTAACTACTCAAGCCTCAAACCCAGTTAACCCTATATCGTATTCGCTCCATGTTGTTTCTACAACACACAACAATCTGTCATTCCCTCTATATGTACATAAACCTA[C]CTCTTATGGGCTCAGAAGCTAGATCCATCGATCCTCTGACCATCCCATGTGAGATTTTTTCCATAGGCTCAGAAGCTAGGCTTATGACCCTTTAAC…	C/T
CG_Chr04	9024556	T	T	25|25	C	8|8	C	10|10	C	4|4	C	10|10	Intergenic				TGGGCTCAGAAGCTAGATCCATCGATCCTCTGACCATCCCATGTGAGATTTTTTCCATAGGCTCAGAAGCTAGGCTTATGACCCTTTAACCATCCTATGAAGTTCTGCCACAGGCTCAAATACTAGATCCGAAGATCCTTTGACTATCCTGTGCGGAGTTCTACCACAGGCTTAGAAACTAGATTTGAAGATCCTCTGACTATCCGATGGGGTATTTCCTTTCACTACTATACACCCTACATCACTATGTTTGGAATTAACATCAAACTTTACGAAGAAAAACCACTCACATTTTACAAG[T]AAGGACTTTCGGCCTCCAAGTCCTCTTAACCTCGCTCCAGATCCTTTTCTCCTCTTAAAACCTAGCTTACCTTACACCTCTGAGCACACAACTAGG…	T/C
CG_Chr04	9024590	G	G	24|24	A	9|9	A	8|8	A	3|3	A	9|9	Intergenic				CATCCCATGTGAGATTTTTTCCATAGGCTCAGAAGCTAGGCTTATGACCCTTTAACCATCCTATGAAGTTCTGCCACAGGCTCAAATACTAGATCCGAAGATCCTTTGACTATCCTGTGCGGAGTTCTACCACAGGCTTAGAAACTAGATTTGAAGATCCTCTGACTATCCGATGGGGTATTTCCTTTCACTACTATACACCCTACATCACTATGTTTGGAATTAACATCAAACTTTACGAAGAAAAACCACTCACATTTTACAAGTAAGGACTTTCGGCCTCCAAGTCCTCTTAACCTC[G]CTCCAGATCCTTTTCTCCTCTTAAAACCTAGCTTACCTTACACCTCTGAGCACACAACTAGGCTTTTGGCTTTAAGAAAATAGAAACAAACACTCA…	G/A
CG_Chr04	9024733	G	G	17|17	A	8|8	A	9|9	A	8|8	A	10|10	Intergenic				ACTAGATTTGAAGATCCTCTGACTATCCGATGGGGTATTTCCTTTCACTACTATACACCCTACATCACTATGTTTGGAATTAACATCAAACTTTACGAAGAAAAACCACTCACATTTTACAAGTAAGGACTTTCGGCCTCCAAGTCCTCTTAACCTCGCTCCAGATCCTTTTCTCCTCTTAAAACCTAGCTTACCTTACACCTCTGAGCACACAACTAGGCTTTTGGCTTTAAGAAAATAGAAACAAACACTCAGATAGCCAGTTAGACACCCGGATCACATTATTGGACGCTTGGAACA[G]CTGCTGGACACATAGACTACACTTGCTGAACACCTGGGCCAGCTGTTGGATGCCTAGGATGCTCAGTTGGACACCTGGTCTGCCTTGTGTGGGATG…	G/A
CG_Chr04	9025410	T	T	14|14	C	8|8	C	7|7	C	4|4	C	10|10	Intergenic				TTCACGTCAGAGTTCACCACCTCCTACTTTTACATTTAGCCAAATTCACTCTATGCTGCCACGTTTCCTCCCAAGGTGTTCACCCAGGAGCTAGCCACCTCCACCTTTAAAATTTGGTCAATCCAACCTAGTAAATGCATAGTCTAGCCTAATCTTCTACCATGTGTCCAAGTATGCCCATTTTCTCTTGCCATGCGTCCAACAAAACCTCATTAAGGTATGTGTCCAATGTGTCACCCATTATTCATCATGAACCATCCGACACTTAACCAAAATCCCACCCCACGCATACCATGCGTC[T]GACCTTCTCTCAAGCTATGCATCCAACACCACTTTTTTGGGGCATGCATCCAACCTAGGATACTAGGATGATGAGTTGAATTCTTCATATTTTGCT…	T/C
CG_Chr04	9025562	G	G	6|6	A	7|7	A	3|3	A	3|3	A	20|20	Intergenic				TCTTCTACCATGTGTCCAAGTATGCCCATTTTCTCTTGCCATGCGTCCAACAAAACCTCATTAAGGTATGTGTCCAATGTGTCACCCATTATTCATCATGAACCATCCGACACTTAACCAAAATCCCACCCCACGCATACCATGCGTCTGACCTTCTCTCAAGCTATGCATCCAACACCACTTTTTTGGGGCATGCATCCAACCTAGGATACTAGGATGATGAGTTGAATTCTTCATATTTTGCTTCATGCTCCCAACCCTTCTCTTCCTACACTTAGTCAAAATCTCAACCTTCAACTT[G]TTCCTATGAATCCAACGTACTAGGCTTCTAGTTCACCTCATAGTTTCCTTGTTCAAAGCATAGTTAACTTCCATTCTCAAAGCATAGTCCACAATC…	G/A
CG_Chr04	9025768	T	T	22|22	G	9|9	G	8|8	G	6|6	G	17|17	Intergenic				GGATACTAGGATGATGAGTTGAATTCTTCATATTTTGCTTCATGCTCCCAACCCTTCTCTTCCTACACTTAGTCAAAATCTCAACCTTCAACTTGTTCCTATGAATCCAACGTACTAGGCTTCTAGTTCACCTCATAGTTTCCTTGTTCAAAGCATAGTTAACTTCCATTCTCAAAGCATAGTCCACAATCTTTAAAGTTCAAAGCATAGTTTTCTCTCAACAACTACTATGTCTAAAATTCACCTTATAGCTTAAAACTTAGCCAAACCAATTTCCTCCTTTTTCATGCTCAACGCATA[T]GCCTTCTCCAGGACCTAAAAACTTTTCTAACTCCAGAAAGCACACTTCAGCTCAACTCAAAGAAACCTTAAGGGTTGTAGGTGTCACATCTATCTC…	T/G
CG_Chr04	9026403	A	A	7|7	G	5|5	G	4|4	G	3|3	G	5|5	Intergenic				AAAAAGTTTTCCTCCCTTTGAAGACCGTCTTCTATGTGGGAAACACTTCTACAAATCACGAACTGGAAAACTTTCTCCAACAAATGCAGAACTTCTTCTTCTTTGGAACACTACCACAATAGCTACCTTGCTATTCTGTAGGAAGAATCAATGAGGAGCAATTTCTTTGGTAAGGGAGAATGTTCTTGTGAAGAAGAGAGAGTTGGAGAGAAACTTGAGATAGTTTTGCAGCACACTTCTGTAAAATCTCTATTAACTTACTCTCCCTACTCCTTTTCTTTTTACATATAATGTGAGGGA[A]AGAGAACCAAATAACTTCCTAGTACGTGGAAGTTATTTTAATATAATAATAATAATAATAATAATAATATAATAATCAAAATTAATGTTAATTTAA…	A/G
CG_Chr04	9027291	C	C	15|15	T	4|4	T	7|7	T	4|4	T	14|14	Intergenic				GTGGCGTAAAAACGGATTAAATATTTATTTATTTATTTATTTATTTATTTAAATTAAAAGGAAGAAAAATGAAGAAAAAGAAAGGAAGGAAACGGAAAAAGAAAAGGAAAGAAAAGGAAATTTAAAAAAAAAAAAAAAAAGGAAAAAGAAATGACAGTGGACAAGGGAGTCAGTGGGTTATTGTAAAGTGGTGAGTTTGCCGACTGGTTTCTATCATTTCTCCAACTCAAACTGATTCTATCTTTCAACTGCACTTCGAGGGGAGGTAAAAGAAGAGTGTCACACCCCCTCCCAAGTACC[C]TCTTAACCCAGGAAGAAATGTGATGATAGCGGATACCGACCCTCTTATGACATCCACTTTCAACCATAAACTTTGTCTTTACCTAATAAACAGTTA…	C/T
CG_Chr04	9027532	C	C	10|10	T	9|9	T	12|12	T	6|6	T	9|9	Intergenic				CTTTCAACTGCACTTCGAGGGGAGGTAAAAGAAGAGTGTCACACCCCCTCCCAAGTACCCTCTTAACCCAGGAAGAAATGTGATGATAGCGGATACCGACCCTCTTATGACATCCACTTTCAACCATAAACTTTGTCTTTACCTAATAAACAGTTATAAACCATAATCGACTTCATACATACACCAGAATTAACATGCCATACACACATCCTTTTCACTCAACCATATAATAGCATAAGTACACAACAACTCCCTCTCTATATGCACAATACATGATCTAGTTCAAATATTTACAATTTT[C]AGTATACTAAACACCAATGGTAGACCCAGACGAGATCTTGTGTAGGCTAAGCACCCCGGACTCACTCGCTACCTGGAAAACAGAAAACAAGGAGAG…	C/T
CG_Chr04	9027927	T	T	18|18	C	10|10	C	12|12	C	5|5	C	8|8	Intergenic				AGCATGAGCTAGATTGCCCAGTGAGTGACTAATTTTGTAAAACCTTCTTTGGCTCGAAAACTATCATAGTAGAAACATTTTAACACAATGCGTATAAAACATCAAATCAAGTCATATTCATACAAAACATGCTCAAATGCCATTGTCGAATCATACATGTTCATTTCAGGAAAAGATACTCAAAAATTTCGTTTGTTTCAAATCATTTCCCTTAGTTGAGGCGAAACGGAGCTCAACGCTACTCAACATCGAAAACATTTTTTAGATCATTTCCCTTAGTTGAGGCAGAGCGGAGCTCAA[T]GCTACTCAACGTCGAAAACATTTTATATCATTTCCCTTAGTTGAGGCGAAACAGAGCTCAACGCTACTAACCGTCGAATATCCTTAGCAGTGTGGA…	T/C
CG_Chr04	9028345	G	G	23|23	A	10|10	A	8|8	A	4|4	A	13|13	Intergenic				CGTTCGTTCATCTATGTGCACATAGGTATCATAATCTGGGCTGCCCATATGCCTTCTTCAAGTCCTTGAGCATTGGGGTCCCATTTCCATATCCAGGTTACCCATTTGCCTTCTTCGAGTCCTTCAGCGTTGGGAACCTTTTCTATATTCTGGCTACCCATTTGCCTTCTTCGAGTCCTTGAGCTTCGAGAACCTTTTCAAAGATTTTATAAAAATACACAACATGTTTTGAAAACATCATATCATAAATTCATAAGTTATACATTTCCAAACCTTCCATAAAATCATATATTATCGTCG[G]CATGCTTTTCATAAAACTCATTCAACAACCAGCATGTTCAAATGCTTTTCAATACAAAACGCATGATATGCACAGTAAACTCATAAGTTTTTCAAT…	G/A
CG_Chr04	9028653	C	C	7|7	A	7|7	A	6|6	A	3|3	A	15|15	Intergenic				TTCATAAAACTCATTCAACAACCAGCATGTTCAAATGCTTTTCAATACAAAACGCATGATATGCACAGTAAACTCATAAGTTTTTCAATTATAAAACCATGCTTTCAAATATAAACTAGTCAACAATATCACCTTGTTCAAAGTAAAACTATTTTAAATAATCGTCGCTCACAACTTATCCTGGGCCTTTATCGGTTTATACGCCTTTCCTAGCTCTTCTTGGCCTGTAATCATACATTTCTTGTTGTTAGATTTCCTTAAGATTTACTTAACATAGCCAACAAGCTTTAACCATTCACA[C]TTGGTCAATAATTCACTACCGAAACCTCCATTCAATATAATAAACCTTAATGAGCAAGAATCTACACAACTAGCGAGACTACTAGCGAGTTTGAAC…	C/A
CG_Chr04	9028669	C	C	12|12	A	7|7	A	5|5	A	3|3	A	13|13	Intergenic				AACAACCAGCATGTTCAAATGCTTTTCAATACAAAACGCATGATATGCACAGTAAACTCATAAGTTTTTCAATTATAAAACCATGCTTTCAAATATAAACTAGTCAACAATATCACCTTGTTCAAAGTAAAACTATTTTAAATAATCGTCGCTCACAACTTATCCTGGGCCTTTATCGGTTTATACGCCTTTCCTAGCTCTTCTTGGCCTGTAATCATACATTTCTTGTTGTTAGATTTCCTTAAGATTTACTTAACATAGCCAACAAGCTTTAACCATTCACACTTGGTCAATAATTCA[C]TACCGAAACCTCCATTCAATATAATAAACCTTAATGAGCAAGAATCTACACAACTAGCGAGACTACTAGCGAGTTTGAACTACAAGCACACGGCAC…	C/A
CG_Chr04	9028691	T	T	14|14	G	5|5	G	5|5	G	5|5	G	14|14	Intergenic				TTTTCAATACAAAACGCATGATATGCACAGTAAACTCATAAGTTTTTCAATTATAAAACCATGCTTTCAAATATAAACTAGTCAACAATATCACCTTGTTCAAAGTAAAACTATTTTAAATAATCGTCGCTCACAACTTATCCTGGGCCTTTATCGGTTTATACGCCTTTCCTAGCTCTTCTTGGCCTGTAATCATACATTTCTTGTTGTTAGATTTCCTTAAGATTTACTTAACATAGCCAACAAGCTTTAACCATTCACACTTGGTCAATAATTCACTACCGAAACCTCCATTCAATA[T]AATAAACCTTAATGAGCAAGAATCTACACAACTAGCGAGACTACTAGCGAGTTTGAACTACAAGCACACGGCACTAGCGATACCATGGTAAGCGAG…	T/G
CG_Chr04	9028709	A	A	17|17	G	9|9	G	6|6	G	6|6	G	16|16	Intergenic				TGATATGCACAGTAAACTCATAAGTTTTTCAATTATAAAACCATGCTTTCAAATATAAACTAGTCAACAATATCACCTTGTTCAAAGTAAAACTATTTTAAATAATCGTCGCTCACAACTTATCCTGGGCCTTTATCGGTTTATACGCCTTTCCTAGCTCTTCTTGGCCTGTAATCATACATTTCTTGTTGTTAGATTTCCTTAAGATTTACTTAACATAGCCAACAAGCTTTAACCATTCACACTTGGTCAATAATTCACTACCGAAACCTCCATTCAATATAATAAACCTTAATGAGC[A]AGAATCTACACAACTAGCGAGACTACTAGCGAGTTTGAACTACAAGCACACGGCACTAGCGATACCATGGTAAGCGAGACCAGCGAGACTCACCTG…	A/G
CG_Chr04	9028752	C	C	19|19	T	8|8	T	5|5	T	4|4	T	16|16	Intergenic				TGCTTTCAAATATAAACTAGTCAACAATATCACCTTGTTCAAAGTAAAACTATTTTAAATAATCGTCGCTCACAACTTATCCTGGGCCTTTATCGGTTTATACGCCTTTCCTAGCTCTTCTTGGCCTGTAATCATACATTTCTTGTTGTTAGATTTCCTTAAGATTTACTTAACATAGCCAACAAGCTTTAACCATTCACACTTGGTCAATAATTCACTACCGAAACCTCCATTCAATATAATAAACCTTAATGAGCAAGAATCTACACAACTAGCGAGACTACTAGCGAGTTTGAACTA[C]AAGCACACGGCACTAGCGATACCATGGTAAGCGAGACCAGCGAGACTCACCTGAGCAGCGATACCTAGTGATACCCAGCAAGAGTTGTGAGACGCA…	C/T
CG_Chr04	9028936	T	T	19|19	C	5|5	C	6|6	C	5|5	C	14|14	Intergenic				AGCTTTAACCATTCACACTTGGTCAATAATTCACTACCGAAACCTCCATTCAATATAATAAACCTTAATGAGCAAGAATCTACACAACTAGCGAGACTACTAGCGAGTTTGAACTACAAGCACACGGCACTAGCGATACCATGGTAAGCGAGACCAGCGAGACTCACCTGAGCAGCGATACCTAGTGATACCCAGCAAGAGTTGTGAGACGCAAAGCCTTCAGCGTTACTAGCGACACTCGTCTCGCTACTCACGCTTAAATTCTTAGCACTAATTACAGTTCCAGCGATACTTGTCTTC[T]GCAGCTTCTGCCTTCACCTTGGCCCTCATTTCTATCTGTTACAAATCGCATTTCCAGCCAAATTTAGAACTTCTTCCCTTCTACAAACTTGTAAAG…	T/C
CG_Chr04	9028944	C	C	20|20	T	4|4	T	6|6	T	4|4	T	13|13	Intergenic				CCATTCACACTTGGTCAATAATTCACTACCGAAACCTCCATTCAATATAATAAACCTTAATGAGCAAGAATCTACACAACTAGCGAGACTACTAGCGAGTTTGAACTACAAGCACACGGCACTAGCGATACCATGGTAAGCGAGACCAGCGAGACTCACCTGAGCAGCGATACCTAGTGATACCCAGCAAGAGTTGTGAGACGCAAAGCCTTCAGCGTTACTAGCGACACTCGTCTCGCTACTCACGCTTAAATTCTTAGCACTAATTACAGTTCCAGCGATACTTGTCTTCTGCAGCTT[C]TGCCTTCACCTTGGCCCTCATTTCTATCTGTTACAAATCGCATTTCCAGCCAAATTTAGAACTTCTTCCCTTCTACAAACTTGTAAAGAAATGTAT…	C/T
CG_Chr04	9029279	C	C	17|17	T	5|5	T	5|5	T	4|4	T	7|7	Intergenic				AAATCGCATTTCCAGCCAAATTTAGAACTTCTTCCCTTCTACAAACTTGTAAAGAAATGTATTTCCTAGCTTACCTCAAGATTTCAGAATATAACTCCTCTTCGTTTGACAGATATTCTCAAATAACTTCAAGCTGCTCCAAATCGCTTAGCAAATCTGTATCAGTCACTTCCACCATAAATTTTACATATTTCTCTTCAAATTCAGCTCAAACATCCTTCATAAACGTTGTTAAAAATTGGGTGAACTTAGACCTTAAATTCTCAGCTCTAAACTCGATCTTCACACAACGCTATCCTC[C]AAATACCAAACGGTGTTCAAATTGGATGACAGTAAATCAATCCTCCTATTCTAGCTTCAATTACACCACGAAATCAATTAGAATTCTACATGAATT…	C/T
CG_Chr04	9029299	A	A	19|19	G	7|7	G	3|3	G	5|5	G	6|6	Intergenic				TTTAGAACTTCTTCCCTTCTACAAACTTGTAAAGAAATGTATTTCCTAGCTTACCTCAAGATTTCAGAATATAACTCCTCTTCGTTTGACAGATATTCTCAAATAACTTCAAGCTGCTCCAAATCGCTTAGCAAATCTGTATCAGTCACTTCCACCATAAATTTTACATATTTCTCTTCAAATTCAGCTCAAACATCCTTCATAAACGTTGTTAAAAATTGGGTGAACTTAGACCTTAAATTCTCAGCTCTAAACTCGATCTTCACACAACGCTATCCTCCAAATACCAAACGGTGTTCA[A]ATTGGATGACAGTAAATCAATCCTCCTATTCTAGCTTCAATTACACCACGAAATCAATTAGAATTCTACATGAATTTGCCCTAGACTTCTTCCTCT…	A/G
CG_Chr04	9029387	T	T	18|18	C	11|11	C	3|3	C	6|6	C	17|17	Intergenic				ACAGATATTCTCAAATAACTTCAAGCTGCTCCAAATCGCTTAGCAAATCTGTATCAGTCACTTCCACCATAAATTTTACATATTTCTCTTCAAATTCAGCTCAAACATCCTTCATAAACGTTGTTAAAAATTGGGTGAACTTAGACCTTAAATTCTCAGCTCTAAACTCGATCTTCACACAACGCTATCCTCCAAATACCAAACGGTGTTCAAATTGGATGACAGTAAATCAATCCTCCTATTCTAGCTTCAATTACACCACGAAATCAATTAGAATTCTACATGAATTTGCCCTAGACT[T]CTTCCTCTACCTCTCTTCATCGCTAAGCTGAAATATGGAATTGATTGGAACTTTAGAGACACCGAAAATTATCAAAAACTTAGCTTTACACACTTA…	T/C
CG_Chr04	9029685	A	A	16|16	G	3|3	G	5|5	G	4|4	G	4|4	Intergenic				CTTCTTCCTCTACCTCTCTTCATCGCTAAGCTGAAATATGGAATTGATTGGAACTTTAGAGACACCGAAAATTATCAAAAACTTAGCTTTACACACTTAAACGAGCTGCCGACTTACCTCCACTTTCTCTTTTATTTTATTTTACTTTATTTTATTTTATTTTATCTTCAAGAAACTATCTCCAAGTATCTTCTTCAGTCTGCAAACGCAATCTTCCATTGACAAACTTGGACGCTAACCTGGACGCATAGCCAGTTTGGTTGCTAGCTTCGACGCATGACCAACTTGGACGCATACTTC[A]CCAACGACCAATGCAACCTCCCTATCGATCTCAACTAACGAATAGCTGCTGGTTGATAAGCACTTGAAAAGTGCTTTATATCCTCTCAAATTAAGG…	A/G
CG_Chr04	9029985	C	C	16|16	T	9|9	T	7|7	T	3|3	T	5|5	Intergenic				ACCAACGACCAATGCAACCTCCCTATCGATCTCAACTAACGAATAGCTGCTGGTTGATAAGCACTTGAAAAGTGCTTTATATCCTCTCAAATTAAGGGAGTTTATATTAGATTTCATTTATTTGCTAGTGGTTTTCAGGTTAAAATGAGGAAAATTAGAAGAAAAGACCAAAAGATCAAAACCGAGCAAGAATACGGCGAAAAAGAGATGAAAAACACAAAATGGCAAAAATTGGGCAGCGCCGCGGCGCCAAAACCCGAGAGCAAAGAATTTTTCTCGTAGCCCTCGCGCGGCGGCGCT[C]TCCCACAGCGTCATGGCGCCGTTCCAAAATCTTCAATAGCGCCGCGGCGCTATAGACCAGCGCTGCGTGCCTGTTTTCCTTAAATGAAAATTGTTA…	C/T
CG_Chr04	9031252	T	T	15|15	C	9|9	C	6|6	C	3|3	C	8|8	Intergenic				TTCAATCTTCAAATAAAATTGATTCAACTCTAGAATAGCTAAGTAACTTAAACCTTCACAATTGGATCTCCAGTGGAACGATATTCGGACTTAACCGTCTTATATTATAACTTGACCCGTACACTTGCGGTTAACACTAAAAGTGCGCATCACTGGTCCAACAACCTCATCAACTCATAGCCCCGAACATTTATTCACGCTCAACTTTTGGACGCATGCCTCTCCAACAACCGCATCCCCTTTATACTTGGCCTCGGCTAACACTTCACTTTACCAACGCATAGCACACTCTCACCAACG[T]ATGACACACCTTCAACGCGTGATAACTCATGCCTTAAGGCTCTCGGCTACACTTTACTTACTTTCTTTAGCTTGTCATCTTCCAAAACTAATCTTT…	T/C
CG_Chr04	9031627	T	T	15|15	G	4|4	G	5|5	G	6|6	G	7|7	Intergenic				TCATCTTCCAAAACTAATCTTTATAGCTTGTTAACTTCCAAAGCTAAGTGTAAGGCTTACAAAGAGACCTAGGGCAAATTCATGTAGGGTTTTGGCAGGTTTTGTGGTGTAATTGAAACTGAAATAGAAGCTTCATTTGCTGTCGCGCAGTTTGACCAAGGTTCGGTTTTTGGTGAATATCGAGTGAAAGAGTCAAATTTTGAAACTGAAATTTTGAAGTTAGTAAGTTAACTCAATTTCTAACAACTCTTGTGAAGGATGGTTGAGCTGAATATGAAGGAAAACATGTTAAATTTTAGG[T]GGAACCGACTGATACAAATTTCTCGAGTGATCTAGACCAGGGTGAAGTAATTTGAGAATATCTATCAAATGAAGAGGAGTTAAGCTCTGAAATTTT…	T/G
CG_Chr04	9031632	C	C	16|16	T	4|4	T	4|4	T	6|6	T	8|8	Intergenic				TTCCAAAACTAATCTTTATAGCTTGTTAACTTCCAAAGCTAAGTGTAAGGCTTACAAAGAGACCTAGGGCAAATTCATGTAGGGTTTTGGCAGGTTTTGTGGTGTAATTGAAACTGAAATAGAAGCTTCATTTGCTGTCGCGCAGTTTGACCAAGGTTCGGTTTTTGGTGAATATCGAGTGAAAGAGTCAAATTTTGAAACTGAAATTTTGAAGTTAGTAAGTTAACTCAATTTCTAACAACTCTTGTGAAGGATGGTTGAGCTGAATATGAAGGAAAACATGTTAAATTTTAGGTGGAA[C]CGACTGATACAAATTTCTCGAGTGATCTAGACCAGGGTGAAGTAATTTGAGAATATCTATCAAATGAAGAGGAGTTAAGCTCTGAAATTTTGAGGT…	C/T
CG_Chr04	9032006	T	T	15|15	C	11|11	C	9|9	C	7|7	C	17|17	Intergenic				GTTAAGCTCTGAAATTTTGAGGTAAGCTAGAAAAAATATTCCTCTACAAGTTTATAGAAGGAAAGAAGTTCCAATTCGGGCTGGAAATGTGACTTTTAACAACTAGCAATTCGGGAAGTAGCGAGAATAGCAGCAGACAGAAGCAAGTCTCGCTGGGAAGGATAGACAGTGCTGGAAGCGTGAACGAGCGAAAGCGGACTAGTCTCACTAGTCTCGCTGGTCAAAATTGTCTCACAAATCTCGCTGGTTTGTGGCTCTCGCTGGTACTCCTGGTTTTGGCTTGTTTTGCTAATTTAGTCT[T]GCTAATGGTTTAAATCTTGATTATTAATGAACTCTTAAATGAAGTATAGCCTCAGTTGAGCATTTCATCATGGAATATAGTCTCGGTGATGGTTTT…	T/C
CG_Chr04	9032282	A	A	25|25	T	7|7	T	12|12	T	6|6	T	23|23	Intergenic				TGGCTTGTTTTGCTAATTTAGTCTTGCTAATGGTTTAAATCTTGATTATTAATGAACTCTTAAATGAAGTATAGCCTCAGTTGAGCATTTCATCATGGAATATAGTCTCGGTGATGGTTTTCTTTATGTAGTTTGGTCTCAAGGATAAATATTATGCATATCTAAGGCTTGTTTCTTTTGTAAAAAGGAATTTCAAAGAAATCTAACAAAGGGAACGTATTATTTCAGGTCGAGAGGAGCTAGGAAGGCCGTATAACCCACTAAGAGCCCAAGACAAGTAGTGAGTGACAATTTTATTTT[A]AAATGAGCTTACTTTAAACCAAGCTTTCATAAAATACGATTATGTTTGGAAACATGTATATATGTTTATGCTTTTCATGGGTTTTAATGTGCTGTG…	A/T
CG_Chr04	9032328	T	T	15|15	G	10|10	G	9|9	G	8|8	G	26|26	Intergenic				TATTAATGAACTCTTAAATGAAGTATAGCCTCAGTTGAGCATTTCATCATGGAATATAGTCTCGGTGATGGTTTTCTTTATGTAGTTTGGTCTCAAGGATAAATATTATGCATATCTAAGGCTTGTTTCTTTTGTAAAAAGGAATTTCAAAGAAATCTAACAAAGGGAACGTATTATTTCAGGTCGAGAGGAGCTAGGAAGGCCGTATAACCCACTAAGAGCCCAAGACAAGTAGTGAGTGACAATTTTATTTTAAAATGAGCTTACTTTAAACCAAGCTTTCATAAAATACGATTATGT[T]TGGAAACATGTATATATGTTTATGCTTTTCATGGGTTTTAATGTGCTGTGAGGATAATTTGCTTGAAAAGAAAAGTATGTATTTTCATGTACGTGC…	T/G
CG_Chr04	9032646	T	T	19|19	C	5|5	C	7|7	C	3|3	C	5|5	Intergenic				GTTTATGCTTTTCATGGGTTTTAATGTGCTGTGAGGATAATTTGCTTGAAAAGAAAAGTATGTATTTTCATGTACGTGCGTATTATATGTTTTACATTAGAAATCATTTGAAGCATGCTAGTTGTTAAACGAGTATTATAAAAGGCATGCTATTTAATAGCTTATGATTTCATGAAAAAGCATTGATGATTATTAATGAGTTTGAGAAGATTTGGAAATTTTATAAACTCGTGAACTTTTATTATGCTATAGCCCCGTACCTGACATTGTGAGAAGGCAAGCTAAGAAGAGACTATGAGA[T]AGGCATTAAGTAGAGGATGTTGGCCGAGTTGTGTGGGAGCAAAAATGGCTAAGTTTTGGCCATGCGTTGGTGGGGCTATGCGTTGAGAGTATGTCT…	T/C
CG_Chr04	9032745	A	A	11|11	G	10|10	G	4|4	G	9|9	G	5|5	Intergenic				GAAATCATTTGAAGCATGCTAGTTGTTAAACGAGTATTATAAAAGGCATGCTATTTAATAGCTTATGATTTCATGAAAAAGCATTGATGATTATTAATGAGTTTGAGAAGATTTGGAAATTTTATAAACTCGTGAACTTTTATTATGCTATAGCCCCGTACCTGACATTGTGAGAAGGCAAGCTAAGAAGAGACTATGAGATAGGCATTAAGTAGAGGATGTTGGCCGAGTTGTGTGGGAGCAAAAATGGCTAAGTTTTGGCCATGCGTTGGTGGGGCTATGCGTTGAGAGTATGTCTGA[A]GCTTGACAAGAGTAGCCACTGGTAGCTATGCGTTGAAGAAGGTAGCTCGGCATGGACGCGATTTGAAGGAAGGGGGGTGCGATGGCTAGGACAACT…	A/G
CG_Chr04	9033600	A	A	13|13	G	6|6	G	4|4	G	11|11	G	9|9	Intergenic				ACTTGAGCCGAATTTGAGTAAATGTGTGTTAAACTCCAAGTAGAAGAGATCGAAGCTGAATTGCTAGACGATTAGGAGCAATTCGAGGTTGTTTGAGAATATCTCTCAAACGAAGAGAACTTTCATTATGAGACTTTGAGGTAAGATAAAGGACCTATTTCTTTACAAGTTTGTAGAAGAAAGGAAGTTCTGAGTTTGGCTGGAATGCGATGTTTAGCAGGTTAAAGAAAGAGTTAGAAGGGAAAGAAGAAAACTGTGGCCATTAGGTGTCGCTAAGATAGTGGTATCGCTGAAAGAGCT[A]GAGACTAAGCAGCGAAGTGAGTGTCGCTGGTAACGCAAAGGGCTTTGCGTCTCACAACTCTCGCTGAAGTCTCGCTGGGTGTCGCTCCTCAGGTAA…	A/G
CG_Chr04	9034229	A	A	16|16	G	10|10	G	12|12	G	6|6	G	17|17	Intergenic				GGGAAGGCATATAATCTGCTCAGAGCCAGGACAAGTAGTGAGTGACTTCCTATTTTATATAATGGTTACTCTTAGCAAGGTTACTTGGTAATAGGGGAGTAGAAACTATCATATGGTGTAGCTATTGAACATTTGTGTTGTGCTGTTAAGTTTAAAGGATGTTATACGTAATATCTAGATGCAACCCATGGCTGAGGGACCTTATGTGAAGGCCTATGGGGAATATGTTATATGATACTCAGTGCTAAGGGACCACGTGTGAAGGTACTTAAGTAGTTGGATGAAACGGATTCTAGTGCT[A]AGGGACCTTGTGTGAAGGCATATGGAAATCCAATACATGATAGCCAAGTGCTGAGTGACCACGAGTGAAGGCACTTGAGCAGTGGATTGGTAGGAA…	A/G
CG_Chr04	9034437	G	G	19|19	A	10|10	A	9|9	A	5|5	A	21|22	Intergenic				AAGGCCTATGGGGAATATGTTATATGATACTCAGTGCTAAGGGACCACGTGTGAAGGTACTTAAGTAGTTGGATGAAACGGATTCTAGTGCTAAGGGACCTTGTGTGAAGGCATATGGAAATCCAATACATGATAGCCAAGTGCTGAGTGACCACGAGTGAAGGCACTTGAGCAGTGGATTGGTAGGAAACCAGTGCTGAGGGACCACGTGTGAAGACACATGGAAATTTCGACATAGTGAAACTCAGTGCTGAGGGACAATATGTGAAGGCACTTGAGGGTTTGAAAATGTCGAGGGAC[G]AAGTGTGAAGGCATTTGAATATGTGAATAATGAGAGTTTTGTACAGGAGGTTGAGTGCATTGAGCTTCACTCCGCCACAGCTAGGGAAGGATAATT…	G/A
CG_Chr04	9034979	C	C	11|11	T	10|10	T	10|10	T	4|4	T	14|14	Intergenic				CTGAGCGTTAGGCTTACACTTTCTTGTTTGTATGTTTGTTGTTTCCGGTAGCAAGCATGTCCGGGACGCCTAGCCTACAGAAGATTCTCGTCTGGGCCTACCTTGGAGCAGTCCTCTGGGATAGTTGTAAATTCACAGTTTATGTTCATATTTTATTGTCATACATGTTCCTTGGGGGTGTAGAGAGATTTGATTTTGTAGTATATATAAAGTGTCACACCCTACTTTTTAAGAAAACGAAGCGTTGAAGAGTCTATGAAGAAATGAGGTAAAGACCATGTTGGACGCATGGAAGTAAAT[C]GAGAAGGGAAAGATGTGAAACGCATAGAGGAAGAAATGGAGAAGGATTTATTCATTATGAATTTGAGAGTTGGACGCATGGTATGATGCGATGAGG…	C/T
CG_Chr04	9035567	C	C	21|21	T	7|7	T	4|4	T	4|4	T	4|4	Intergenic				TCCCTATGCATTGAAGACAAAATTATCTCTATGCGTCAAAGACAGAAGTATAGTTGGCTGAGAGTTAGAAAAGTGAGCAGTGAAGCTCAAAGCTTAAGGGAAATTCAACTAACGCATGAGGGCATTGTATTGAATAAAAGTTGTTCATTGGGAATGTTGGACGCATAAGATCAGCTTATAAAGGCCAGGTGGCTTTGTATAGATTTGACACCTTATTAGAAGGAGGTGTGAAGGCATGTCAAGTGTTTCATGCAAGGTGACACTTGGTTTAATGCATGGTTAATTAAGCATGCAACGTGG[C]ATGTGGCAAACAAGTGGCAAAAGGAGAGAAGAAGTTGGATGACAAGCTCCCTATAAATAGAACTTTGAGGAAAAAGGAGCGACTGATGACTCTGAA…	C/T
CG_Chr04	9036154	G	G	23|23	A	6|6	A	8|8	A	5|5	A	10|10	Intergenic				AGAGGCAGTGGAGCTTTGCGTTTCTGAGATTTGAAAGCTGCGTCCAAGAAGCTTGGGAAGAGGAAATAGAGGAAAGGAAGAAGAAGTATTCTTTGGCAAGTTGAGGTGAGTAACACCTGCGTTTTATAAAAATATAAATGAGTTCTTAATGAATATGGTTACATGGTTTCAAATGAAATAGAGCATACGTTGTTATATAAAGAACACATGAATATGCTGTTTATAGAAGATAAGAGCACACGTTCAGTAACATATGTATGCGTTTTACTTGTAACTTGAGAAACGGTTAAGTTATGTGCT[G]TTAATACAATGTTTCCAAAATATGTTTAGTGTTTTATAAAGCTTGGAAAAGGGACCCCAATGCTCAAGGACTCGTAGAAGGCATTGAGGGCAGCCC…	G/A
CG_Chr04	9036718	A	A	11|11	G	8|8	G	3|3	G	6|6	G	7|7	Intergenic				GTTGAAATGCTCCACACAGATAAGGGAAATCGATGTTGAGGAGCGTGGAGCACTGCTCCGCCTCAACTAAGGAAAAAGGAATTGAAATGAATGAGATTTATAGTATTTATTCCAAGTAGATATGTTTACATGATATAACCAAGAAGTGACCATGTTATAAACTGATTTTCAGTGAAATTTTTTATACGAGATAAATCAGTTTTACAGCTAAAGTATAATGTTTTATAGAAACTGTTACTCACTGAGCTGTTAGCTCATGCTTTTTTATGTTTTCCATTTTCAGGTAGCATGACAGTTCCC[A]TTGCCGATCGAAGTCGAGGTTTGTCAAGAGTAAGCGGATGGTGAGGTTGGGCAGTGAACCTTACGGAGGAGTCAAGGTTGCTGTCTTCACATCTTC…	A/G
CG_Chr04	9036852	C	C	13|13	T	9|9	T	8|8	T	3|3	T	8|8	Intergenic				ATAACCAAGAAGTGACCATGTTATAAACTGATTTTCAGTGAAATTTTTTATACGAGATAAATCAGTTTTACAGCTAAAGTATAATGTTTTATAGAAACTGTTACTCACTGAGCTGTTAGCTCATGCTTTTTTATGTTTTCCATTTTCAGGTAGCATGACAGTTCCCATTGCCGATCGAAGTCGAGGTTTGTCAAGAGTAAGCGGATGGTGAGGTTGGGCAGTGAACCTTACGGAGGAGTCAAGGTTGCTGTCTTCACATCTTCTTTTGGGTTTAGGAGGATAATCCGGGAGGGGGTGTGA[C]ATAAAGAACACTTGTTTGATGAGTTGTTATGTTTATGCATGATGTTTGAGCAGTTATGTTTATTTTATGAGGTTAAGCTGGCACATAGCTAAGTCT…	C/T
CG_Chr04	9038532	C	C	15|15	T	6|6	T	3|3	T	4|4	T	15|15	Intergenic				ACCCTATTTTTGGAGCTAAGTGCTTAAGGGCTTATAAGAAAAAGAAGTAAGATAAGAAAGGTGAAATTTTGATTACAAAGCCTGTGGAGTTAGCTAGATTTTGGCCAAATAGGAATAGGTATATATTGAATTTAAAAGATTTATACTTGAGTTTTGGATTAAGTAATTCTGAAATTATTCTAAGTAAAACAACTAGACTGTTAAGCTTGGAAGCATGATTTGAGGAAAGAAAATCTCACCAAAAGGCTGGAGAGAGTGGAGTTGGACACGCACTTGATAGGGAAGAGACCATGTTGGACG[C]ATAGTCAAGCTAAGGAAACGCATAATAACCCTTGTGGGGAAGAAAATGGTTAAGTGATGAAGTATTGAAAGGAAAACCGAGAATTTGAGGGAAGAG…	C/T
CG_Chr04	9038882	C	C	14|14	T	9|9	T	6|6	T	3|3	T	18|18	Intergenic				TTAAGTGATGAAGTATTGAAAGGAAAACCGAGAATTTGAGGGAAGAGATGAATGCATAGGCCCACACTTAGCTTTGGAAGTTAACAAGTTATAAAGATTAGTTTTGGAAGATGACAAGCTAAAGAAGGTAAGTAAAGAGTGGCCAAGAGCCTTAAAGGCATGAGTTATCATGCGTTGGTGAAGGCTGTCATGCGTTGGTGAGGTTCATTGTGCTGACCAAGAAGCCTTTGGGTATGATGTAGCATGTGTAGGTGAGGCCATCAAGCGTTGAAGAGTTGCTGCTATGTTTTGGAAGGGCTA[C]TATGCGTTGAGGTTGTTACCATGCGTTGGTAAGGCTACCTTGCATTGGAGAGCTGCTGTATATGATGGACTACTGTTATGCGTTGATGAGCTGACG…	C/T
CG_Chr04	9039182	G	G	11|11	A	9|9	A	6|6	A	4|4	A	18|18	Intergenic				CTATGCGTTGAGGTTGTTACCATGCGTTGGTAAGGCTACCTTGCATTGGAGAGCTGCTGTATATGATGGACTACTGTTATGCGTTGATGAGCTGACGCCATGCGTTGGTGAGGTTGTGTGGAGAAGCATGCGTTGGACGATGCTAGCCTAGCCGGCGTTGGAAGTAGCATTGTGTGGGTATGCGTTCAAGGTTGTGATGCGTCCCAGCTTGTTAAGCACTTGAGCCAGCAACCGAGTATGCTAAAGGAGGTTGCATTATTTTGATAAATGGAAATTAAATTGATTAAAGAAAGGGAGAAA[G]TGGAGGTTAAGTCGGCAACCTATATAAAGGAGTGAGCTAAGTGTTTAATTATTTCAAACACATTCTAGAGCTCAAGTCGGTTCCATTTCGCAGTTG…	G/A
CG_Chr04	9039277	T	T	13|13	C	8|8	C	3|3	C	3|3	C	16|16	Intergenic				CGCCATGCGTTGGTGAGGTTGTGTGGAGAAGCATGCGTTGGACGATGCTAGCCTAGCCGGCGTTGGAAGTAGCATTGTGTGGGTATGCGTTCAAGGTTGTGATGCGTCCCAGCTTGTTAAGCACTTGAGCCAGCAACCGAGTATGCTAAAGGAGGTTGCATTATTTTGATAAATGGAAATTAAATTGATTAAAGAAAGGGAGAAAGTGGAGGTTAAGTCGGCAACCTATATAAAGGAGTGAGCTAAGTGTTTAATTATTTCAAACACATTCTAGAGCTCAAGTCGGTTCCATTTCGCAGT[T]GAGCAACGAGGGAAGGTAAAAGAAGGTGTTCATATCAAATTCGAGTAGAATTTTGATTGTTTTCATGGTGTAACTGAAGCTGGAACAGGAAGTTTG…	T/C
CG_Chr04	9039901	C	C	18|18	T	7|7	T	7|7	T	8|8	T	15|15	Intergenic				CTCCCAAACAGAGAGGAATTATTACTCTAAAATTTTGAGGTAAGTCAGAGAACCTATCTCTTTACAAGTTTGTAAAAGGGAAGAAGTTCTGAATTTGGTTGGAAATATGATTTTTATCAGATAGAAATGAAAACTAAAGGAAAGGAAGAAACTGTGGCTGTCAAGTGTCGTTGGAATTGTAGTGTCGCTGAGAAGTTGAAGAGGGAGTAGCGAGACGAGTATCGCTGGTAGCGCTGAGGGCTATGCGTCTCACAAATCTCGTTGAGTGTCGCTAGGAATCACTACTCAAGGTGAATCTCG[C]TAGTACTGCATATTTGTAGCCCAATCTCACTAGTAGTCTCGCTGGTTATTTATAATCTCGCTCATTATGAGTTGTCTTGGGAGAAGTGAGTCTCGG…	C/T
CG_Chr04	9039930	A	A	18|18	G	8|8	G	8|8	G	5|5	G	10|10	Intergenic				AAATTTTGAGGTAAGTCAGAGAACCTATCTCTTTACAAGTTTGTAAAAGGGAAGAAGTTCTGAATTTGGTTGGAAATATGATTTTTATCAGATAGAAATGAAAACTAAAGGAAAGGAAGAAACTGTGGCTGTCAAGTGTCGTTGGAATTGTAGTGTCGCTGAGAAGTTGAAGAGGGAGTAGCGAGACGAGTATCGCTGGTAGCGCTGAGGGCTATGCGTCTCACAAATCTCGTTGAGTGTCGCTAGGAATCACTACTCAAGGTGAATCTCGCTAGTACTGCATATTTGTAGCCCAATCTC[A]CTAGTAGTCTCGCTGGTTATTTATAATCTCGCTCATTATGAGTTGTCTTGGGAGAAGTGAGTCTCGGTGATGAAGCATGAAAGGAATTCTAGAGAA…	A/G
CG_Chr04	9040542	G	A	13|13	G	11|11	G	6|6	G	5|5	G	14|14	Intergenic				GATATATATTTATATATACAGACTGAGCAAAAGTATGTGAATAATAAGGATAAGACGGATGGAGCATGTGAACTTATGATTAATATTGCGATGTGGGAGTGGACTCAAGTATATGAATATGTACGTGTTATATGGTAAGGCTTAAGAAAAGTATGAAATTTATAATTATGTGATTAAATGGAAGCATATAAGCTTATATTTAGTGTTGTGATGTATGAAAGGTCACAAGAGTATGATTAAGTATGTGATATATGATGGTAAGACTAAAGGAAGCATATAAGCATATGAAATGTGATTTAT[G]ACGATGAGACTAAAGGTAGCATATGAGTTTATGAAAAGTGTTGTGATGTATGAGATATTACAAACTCATGATTTTATGTTATATTGTATTCTTATT…	G/A
CG_Chr04	9040788	G	G	18|18	A	8|8	A	6|6	A	5|5	A	15|15	Intergenic				GATATATGATGGTAAGACTAAAGGAAGCATATAAGCATATGAAATGTGATTTATGACGATGAGACTAAAGGTAGCATATGAGTTTATGAAAAGTGTTGTGATGTATGAGATATTACAAACTCATGATTTTATGTTATATTGTATTCTTATTTGAATGGCTCCCAATGCCGAGGTACGAAGAGAAGGCATGTGGGATATTTGTCTATGTAATTAGCTTCATGCTAATATTGTTCTGTTATCATGAAATGATTTATAAAGAACTATTTATGCAAAGCATATTTGCTATAATTTTTTTCTAAG[G]GACCCAATGTTGAGGGACAATGTGAAGGCATGTGGGAAATCAAGTGTTGTAAGAAACTCAATGCTAAGGGACGATGTGAAGGCATGTGGGCAATCT…	G/A
CG_Chr04	9040798	T	T	18|18	C	9|9	C	4|4	C	3|3	C	14|14	Intergenic				GGTAAGACTAAAGGAAGCATATAAGCATATGAAATGTGATTTATGACGATGAGACTAAAGGTAGCATATGAGTTTATGAAAAGTGTTGTGATGTATGAGATATTACAAACTCATGATTTTATGTTATATTGTATTCTTATTTGAATGGCTCCCAATGCCGAGGTACGAAGAGAAGGCATGTGGGATATTTGTCTATGTAATTAGCTTCATGCTAATATTGTTCTGTTATCATGAAATGATTTATAAAGAACTATTTATGCAAAGCATATTTGCTATAATTTTTTTCTAAGGGACCCAATG[T]TGAGGGACAATGTGAAGGCATGTGGGAAATCAAGTGTTGTAAGAAACTCAATGCTAAGGGACGATGTGAAGGCATGTGGGCAATCTTGTATTTGAA…	T/C
CG_Chr04	9040925	C	C	15|15	T	11|11	T	6|6	T	9|9	T	14|14	Intergenic				ATTGTATTCTTATTTGAATGGCTCCCAATGCCGAGGTACGAAGAGAAGGCATGTGGGATATTTGTCTATGTAATTAGCTTCATGCTAATATTGTTCTGTTATCATGAAATGATTTATAAAGAACTATTTATGCAAAGCATATTTGCTATAATTTTTTTCTAAGGGACCCAATGTTGAGGGACAATGTGAAGGCATGTGGGAAATCAAGTGTTGTAAGAAACTCAATGCTAAGGGACGATGTGAAGGCATGTGGGCAATCTTGTATTTGAAAACTCAGTGCTGAGAGATGTAGAGAAGGCA[C]TTATGTCACACCCCCTCCCGGATTATCCTCCATATCTCGAGAGGTGATGTGAAGACAGCAACCTTGACTCCTTTGTAAGGTTCACTGTCCAACCAC…	C/T
CG_Chr04	9041184	G	G	14|14	A	8|8	A	10|10	A	9|9	A	11|11	Intergenic				TTGTATTTGAAAACTCAGTGCTGAGAGATGTAGAGAAGGCACTTATGTCACACCCCCTCCCGGATTATCCTCCATATCTCGAGAGGTGATGTGAAGACAGCAACCTTGACTCCTTTGTAAGGTTCACTGTCCAACCACTAACACTAAAGACGATCCAGACGAGGTTCTTGCGTACGCAAAGCATCCCGAACTCACTCGCTACCTGGAAAATAGAAAAGCATGGGAAAGCGTGAGCTAAAGCCCCGTGAGTGACTAGTTTTATAAAGCTAACTTTTATTCGAAAATAGGCATGTTAAATCT[G]TTACGCATAAAACAAAGATTCAATACATCATTTCAGCAGAAGCATATTTCCTGATAACTCTGTCAAATCACATAAATCTGTTCCAAATCGTATAAG…	G/A
CG_Chr04	9041310	C	C	17|17	A	6|6	A	6|6	A	7|7	A	24|24	Intergenic				CTGTCCAACCACTAACACTAAAGACGATCCAGACGAGGTTCTTGCGTACGCAAAGCATCCCGAACTCACTCGCTACCTGGAAAATAGAAAAGCATGGGAAAGCGTGAGCTAAAGCCCCGTGAGTGACTAGTTTTATAAAGCTAACTTTTATTCGAAAATAGGCATGTTAAATCTGTTACGCATAAAACAAAGATTCAATACATCATTTCAGCAGAAGCATATTTCCTGATAACTCTGTCAAATCACATAAATCTGTTCCAAATCGTATAAGATCGTTTTAGGAAAATTATACAGAAAACC[C]GTTTAGTTTCTCAATCATTACCCTTAGTTGAGGTGGAGCAAAACTCAACGCTCTCAATGTCGAAAACAACATTAGTTGGGGTGGAGTAAGACTCAA…	C/A
CG_Chr04	9041465	G	G	14|14	A	6|6	A	7|7	A	4|4	A	15|15	Intergenic				AAATAGGCATGTTAAATCTGTTACGCATAAAACAAAGATTCAATACATCATTTCAGCAGAAGCATATTTCCTGATAACTCTGTCAAATCACATAAATCTGTTCCAAATCGTATAAGATCGTTTTAGGAAAATTATACAGAAAACCCGTTTAGTTTCTCAATCATTACCCTTAGTTGAGGTGGAGCAAAACTCAACGCTCTCAATGTCGAAAACAACATTAGTTGGGGTGGAGTAAGACTCAACACACCCACGTCAAATCGAACCTTGGCTCGATGCGGAGCAGAACTCGATGCACCAGCA[G]TATCAACCTCTATGTGCACATAGGAATATGGCGGGTTGCCCAAGTACCTTCTCCATGCCCCTCAGTACTGGGTCCCGGGAAAACTCACATGCCCTT…	G/A
CG_Chr04	9041757	G	G	10|10	T	5|5	T	6|6	T	6|6	T	15|15	Intergenic				CACCAGCAGTATCAACCTCTATGTGCACATAGGAATATGGCGGGTTGCCCAAGTACCTTCTCCATGCCCCTCAGTACTGGGTCCCGGGAAAACTCACATGCCCTTAAGCATTGAGCCTCCTCTAAAACACTTTAGAAACCAATTTTTCCATAATCAATTCATAGAGAAATCTTTCATAAATAATATCTCACAAATATGTATTTCAACCTTTTATAGAAAACTGATAACATGCCTCGTAAATAATATAATCAATCATCATGCTTTTCGAGTAACAATTTATCATCAAAGCACAGCTTATAA[G]AAAACCAGAACAACATTTCAAATAAAGGAGAGTGTCATTCACAAAAAGGCTTAAAGAATTTCCTTTTTTTCCTTCAAATTCTGCTTTCCCGAGCTC…	G/T
CG_Chr04	9042043	G	G	19|19	A	15|15	A	10|10	A	3|3	A	20|20	Intergenic				AGCACAGCTTATAAGAAAACCAGAACAACATTTCAAATAAAGGAGAGTGTCATTCACAAAAAGGCTTAAAGAATTTCCTTTTTTTCCTTCAAATTCTGCTTTCCCGAGCTCCTTGAACGCAAGGCTTGAGACTCTAAACTGCAAGGTAGCTGTTTCCCCTTTTCTGGCAGCTCAGTTGGACGCAACCTTGCTCCTTGAACGCAAGGTTGACAGCTAATGCAAGACGCAACCTAACAATAACTCTTCTTGCTTCCCTTTTGGATGCGTCGACCTCTCTTGGACGCAAGGTCCAACTTGAAC[G]CAAGGAGATAGCTTTCTCCTGCTTCCTCTCCGAAGCTCCAAATTTTTGGATCCTTCCTTTTGCTCCTCTTCCCTCAAGGTTCTATTTATAACTTTG…	G/A
CG_Chr04	9042196	G	G	24|24	A	11|11	A	11|11	A	3|3	A	11|12	Intergenic				TTCCCCTTTTCTGGCAGCTCAGTTGGACGCAACCTTGCTCCTTGAACGCAAGGTTGACAGCTAATGCAAGACGCAACCTAACAATAACTCTTCTTGCTTCCCTTTTGGATGCGTCGACCTCTCTTGGACGCAAGGTCCAACTTGAACGCAAGGAGATAGCTTTCTCCTGCTTCCTCTCCGAAGCTCCAAATTTTTGGATCCTTCCTTTTGCTCCTCTTCCCTCAAGGTTCTATTTATAACTTTGGAATAAAGTGCTTTCCATCTCACTTCTCTTCTCTTTTTGCCACTTATTTGCCACCT[G]TCACGCTGCATGACTTATCCAACATGCAATCTTGACACCTTCTCCTTATGAGGTGTTAAGTCCAAATGAACCCATGCAACCTTTACCAACTCATCT…	G/A
CG_Chr04	9042418	G	G	14|14	A	6|6	A	8|8	A	3|3	A	8|8	Intergenic				CAAGGTTCTATTTATAACTTTGGAATAAAGTGCTTTCCATCTCACTTCTCTTCTCTTTTTGCCACTTATTTGCCACCTGTCACGCTGCATGACTTATCCAACATGCAATCTTGACACCTTCTCCTTATGAGGTGTTAAGTCCAAATGAACCCATGCAACCTTTACCAACTCATCTTATGTGTCCAACTTTTCATCCAACATAGTGTTCCCTATACGTTCATAAAATCCTCTTCCAGGTTTAGCTTCTTTACTCCCTTTCCTTACTCTCGGCCTTACTACCTTTGACCCCGTTTCTCCACC[G]CATACTGCTAGGCGTCAATGTCTCAGACACACACTACTATGCGTTTGTACCTTACTGCATAACACCATGCGTCCAACTCTCTTCCCTTATGTCAAA…	G/A
CG_Chr04	9042557	A	A	17|17	G	6|6	G	4|4	G	5|5	G	16|16	Intergenic				TCCAAATGAACCCATGCAACCTTTACCAACTCATCTTATGTGTCCAACTTTTCATCCAACATAGTGTTCCCTATACGTTCATAAAATCCTCTTCCAGGTTTAGCTTCTTTACTCCCTTTCCTTACTCTCGGCCTTACTACCTTTGACCCCGTTTCTCCACCGCATACTGCTAGGCGTCAATGTCTCAGACACACACTACTATGCGTTTGTACCTTACTGCATAACACCATGCGTCCAACTCTCTTCCCTTATGTCAAATCTTAACTTCAAGTCCTTCTCTTGTGTGATAACACATCCAAC[A]ATGTGGTTTACCCTTGATAACCAAATCCAACTCAAGACCTTCCTTTATGCGTTTGTACTCTTGAGTTTACCTTTACTTCGTTCTACGTCCATGACC…	A/G
CG_Chr04	9043256	T	T	16|17	C	13|14	C	10|10	C	6|6	C	21|21	Intergenic				TGACTTAACTTTATTCCTTTTTGCTTATATGTCCTACCTTCGCCAAAGCTACATTTCCTTCCTTAACTATTCCTATGCGTTTACCCGAAATCAAGGTTACATTTCCATTTTATCATGGAGTTAAGCTCCTCAACGCATAGCCTTAACAACCCATAGTAGCCACCTTCAACGCATAGCAACCCTTCAATCATAGCTACCTTGAACACTTGATGACCTTATCTGCATTTGCTATGACATACCCGAAGACTTCTTTACCAACACCGTAATCCTTACTAACGCATAATAAACCTTCAACGCATG[T]TGCTCACGCCTTAAGGTTCTTCGGCTTCTCTTATCTTTCTAGCTTAACATCCTTCAAAACTATTCTCATAACTTGTTAATTTCCAAGACTAAGTGT…	T/C
CG_Chr04	9043541	C	C	10|10	T	8|8	T	7|7	T	6|6	T	19|19	Intergenic				AACCTTCAACGCATGTTGCTCACGCCTTAAGGTTCTTCGGCTTCTCTTATCTTTCTAGCTTAACATCCTTCAAAACTATTCTCATAACTTGTTAATTTCCAAGACTAAGTGTGAGCCATGCGATTTCCTCTTCTTCCTAATTCTCGTTTTCCTTTTTCCAAACTTCAATATCAAATTCCTTCCAAACTAAAGTACCATGCGTTCACGCTTTACCATCTATGCGTCAACCTGATTATGTTCCAAAGATACATCTAACTTATAACTAATTCCCAACTATGCCTTCAATCCTTTATTCTCACT[C]TTAGTGAAATATCCATTCTTTTCCTAATACTATGCGTCCAACTAGTCTTCTTATCGCATAGTGATACTTCCCAAACATAATTGACACATTTGAAAG…	C/T
CG_Chr04	9043677	C	C	19|19	T	14|14	T	12|12	T	11|11	T	15|15	Intergenic				CTAATTCTCGTTTTCCTTTTTCCAAACTTCAATATCAAATTCCTTCCAAACTAAAGTACCATGCGTTCACGCTTTACCATCTATGCGTCAACCTGATTATGTTCCAAAGATACATCTAACTTATAACTAATTCCCAACTATGCCTTCAATCCTTTATTCTCACTCTTAGTGAAATATCCATTCTTTTCCTAATACTATGCGTCCAACTAGTCTTCTTATCGCATAGTGATACTTCCCAAACATAATTGACACATTTGAAAGATTTCCTAAGTCCTTAGATCCCCTTGCCATTCAAAATCA[C]CTAACATAATTCTTTCCAAACTACTTAATGCCTTCTTCTTAAACTAAAACTCCAACTTACAATTCACTTTTCCTCCTTCCATTCATCTCAACGCAT…	C/T
CG_Chr04	9044102	G	G	20|20	C	9|9	C	8|8	C	6|6	C	13|13	Intergenic				TCCGCAAACATAACTTTTCTGTCTTAAGAATTTCCTAACTCCACATACTTATAATCTTAGCTCCACTATTCTTGTCTTACTTCTTTTCTTACTAGCCATCTTAAGTACCTAGGTTCTGAGATAGGTTATTACAACTTGAGTATCCTGGGGATCCAGTATCGAGGGTTTTGGAGAAGGTACTTGGGTAGCCCGTGAGCAAATTGTGATTTAGTGAAGTTGAGGTGTTGAGAGTACTCCACTCAGCTAAGGAATATCAATGTTGGGTGCTTTGAGCTTTGCTCCGCCTCAACTAGGGAAGAA[G]ATTTAAAGGAAACGGTTTGTGAATAATGTTTCCATAGATAATCAGATGTGGTTAAACTATGATCTGATGTATGCTAGTGATGGATATGGCTGAATT…	G/C
CG_Chr04	9044783	C	C	11|11	T	6|6	T	6|6	T	6|6	T	15|15	Intergenic				TGGTGTGGTTTTGTTAATAGATTATTGAATATTTGTTTATCAGGTTAAATTCTAAGATATCAAGGTTTGTTTGATGAATGCTTTAGAGGTATTGGTGTTAATTAATGCACACTCACTTCCGGGTTAGGAGGTTATTCGGGAGGGGGTGTGACACCTTCTCCTTGTCCTTCAATATTGGGTCCCTTCCTTTATCATTCCTAGGGTACATTAAATCCTTTAAAGTAAATCTTTTGTAGCATTCCATTCAATTAAAAGCATGGATAAATTTTTGTTCATTCTCTTAAATCTTTTTGAAGTATT[C]AAATAAAACATGCTCAAATCGTCATTCAAATAAGTTTAGGAATCATACTTCAAACCATTAAACATTAAGCTTCTTTTTTGAAAATAAAGGGTTGTA…	C/T
CG_Chr04	9044971	A	A	16|16	T	6|6	T	7|7	T	5|5	T	16|16	Intergenic				TTATCATTCCTAGGGTACATTAAATCCTTTAAAGTAAATCTTTTGTAGCATTCCATTCAATTAAAAGCATGGATAAATTTTTGTTCATTCTCTTAAATCTTTTTGAAGTATTCAAATAAAACATGCTCAAATCGTCATTCAAATAAGTTTAGGAATCATACTTCAAACCATTAAACATTAAGCTTCTTTTTTGAAAATAAAGGGTTGTAATATTTAAACAAAACAATCTTTCAAATCATTTGTCACTCACAACTAGTAGCTAGGTCCCAATGGGTTATATGCCTTCCAAATCTCTATTTG[A]CCTAAAAATAAATTAGTTCCCCTTTGTTTAGATTCCCCTTAATCTTCTTTACTCTTAACAAAGATAATTTATGCCCTTAAGTCAAATTTACTCTTG…	A/T
CG_Chr04	9045005	T	T	17|17	G	5|5	G	6|6	G	6|6	G	12|12	Intergenic				TAAATCTTTTGTAGCATTCCATTCAATTAAAAGCATGGATAAATTTTTGTTCATTCTCTTAAATCTTTTTGAAGTATTCAAATAAAACATGCTCAAATCGTCATTCAAATAAGTTTAGGAATCATACTTCAAACCATTAAACATTAAGCTTCTTTTTTGAAAATAAAGGGTTGTAATATTTAAACAAAACAATCTTTCAAATCATTTGTCACTCACAACTAGTAGCTAGGTCCCAATGGGTTATATGCCTTCCAAATCTCTATTTGACCTAAAAATAAATTAGTTCCCCTTTGTTTAGAT[T]CCCCTTAATCTTCTTTACTCTTAACAAAGATAATTTATGCCCTTAAGTCAAATTTACTCTTGAACTAACTCATCGACACCAATTAAAATAACAAAA…	T/G
CG_Chr04	9045071	T	T	16|16	C	8|8	C	8|8	C	5|5	C	9|9	Intergenic				TTTTGAAGTATTCAAATAAAACATGCTCAAATCGTCATTCAAATAAGTTTAGGAATCATACTTCAAACCATTAAACATTAAGCTTCTTTTTTGAAAATAAAGGGTTGTAATATTTAAACAAAACAATCTTTCAAATCATTTGTCACTCACAACTAGTAGCTAGGTCCCAATGGGTTATATGCCTTCCAAATCTCTATTTGACCTAAAAATAAATTAGTTCCCCTTTGTTTAGATTCCCCTTAATCTTCTTTACTCTTAACAAAGATAATTTATGCCCTTAAGTCAAATTTACTCTTGAAC[T]AACTCATCGACACCAATTAAAATAACAAAAGTCTTAGGTTGCTTGAGATATGGCTAGGCGTGCAACAAGGTTGGACGTAGCACCAACTCACGCCTA…	T/C
CG_Chr04	9045197	G	G	16|16	T	6|6	T	6|6	T	3|3	T	13|13	Intergenic				TCTTTCAAATCATTTGTCACTCACAACTAGTAGCTAGGTCCCAATGGGTTATATGCCTTCCAAATCTCTATTTGACCTAAAAATAAATTAGTTCCCCTTTGTTTAGATTCCCCTTAATCTTCTTTACTCTTAACAAAGATAATTTATGCCCTTAAGTCAAATTTACTCTTGAACTAACTCATCGACACCAATTAAAATAACAAAAGTCTTAGGTTGCTTGAGATATGGCTAGGCGTGCAACAAGGTTGGACGTAGCACCAACTCACGCCTACAGCACAATCACACACACACTCAAACACT[G]GCACAAACACAGGCCCTGTCTGGCAACTCTCGCACGTACAACAAGTACACGGACGACCACACATGACACTCGATGTCGAGCATCACACTATTACTT…	G/T
CG_Chr04	9045843	T	T	10|10	C	5|5	C	4|4	C	3|3	C	14|14	Intergenic				CAACAGCTTACACTTTCAGCAACCAAAATTAACATCTTAACAAGGTTTAATTAAATTATGTCAAGAAAATAATTTAATTTAAGATAGACGTGATGAAAGATGTGGATTTAATTCAATTAGTGAAAAATTAATTTTATTTGTGGGAGATTTTAAAGCTGGATTTAATTTGAAATTTAGAATTGTGTGAGGTTAATGAATTTGGTTAATTTAAGGAAAAATGTGGATAAGTTAATTTTGTGAAATTTAGTTTAAGTTGGTGGAACATATTGTTTAGTAATATTTTGTTTAAATATATTATTT[T]GAGTGATTGGAAAAGATTTGATTTGATGGATGGAAAATATATTAAATAAGTTGTATATTTATTTTGGAAAGAGAAAAGAAAAAAAAGAAAAAAAAT…	T/C
CG_Chr04	9046151	T	T	14|14	C	5|5	C	4|4	C	6|6	C	8|8	Intergenic				TGGAAAAGATTTGATTTGATGGATGGAAAATATATTAAATAAGTTGTATATTTATTTTGGAAAGAGAAAAGAAAAAAAAGAAAAAAAATAGGGAAAGGAAGAAAATTATATATATGTTATTAACTTCTTCAGAAGTGTTCAACCTTTAAAAAAAAATTTCTCAGTTTCTTTCTCTAGCCCCACCCCCGTGCCTCTCTGTCCCACAGTGCATATTCAATCCGCTGGCCGCCCAATCCTGCGCCGTCAAACACCACTACCAACCGCCACCATTCAGCCGTCATTCGGCCGCCGTAAGTCATT[T]TACTTTTTAGCCACCAGATTTCATCAAAATTCAATTATTTTGGTAAGTTTGGTGGGTTTTTGTTAAAGATCTTTGTTGCCCATTGAATATCGGAAT…	T/C
CG_Chr04	9046159	T	T	17|17	C	6|6	C	4|4	C	4|4	C	8|8	Intergenic				ATTTGATTTGATGGATGGAAAATATATTAAATAAGTTGTATATTTATTTTGGAAAGAGAAAAGAAAAAAAAGAAAAAAAATAGGGAAAGGAAGAAAATTATATATATGTTATTAACTTCTTCAGAAGTGTTCAACCTTTAAAAAAAAATTTCTCAGTTTCTTTCTCTAGCCCCACCCCCGTGCCTCTCTGTCCCACAGTGCATATTCAATCCGCTGGCCGCCCAATCCTGCGCCGTCAAACACCACTACCAACCGCCACCATTCAGCCGTCATTCGGCCGCCGTAAGTCATTTTACTTTT[T]AGCCACCAGATTTCATCAAAATTCAATTATTTTGGTAAGTTTGGTGGGTTTTTGTTAAAGATCTTTGTTGCCCATTGAATATCGGAATCGTTTGAT…	T/C
CG_Chr04	9046713	A	A	13|13	G	14|14	G	5|5	G	3|3	G	14|14	Intergenic				AACTTGACTAAGTTGGACTCATTGTTTGTAATTTGAAAGAAGATTGGAACTTAGTTGCTTTGGTAAGATTATTTGGTTTAATTGTTTAGTAAATTGTATTTTGAATTAGACCTAAAGACTTAATTTAAGTTTAGATTTATGTTCTAGGATGTTAATTTGAGATTTTGTGAAATTTGGTTGCTTGGGAAGCTATTTGGACTTAATGCTGAGGGAAGTGGCTTACTACTAGTTTGCCTACAAATCAGGCCCCTAATTGCGCTATTTATGCTAAGATTTATGCAAACCTTGTAAGCATGTGAC[A]ATTGACTGAATTATCATGTTAAGCATCATGAATTTATAAAACTAGTGTGATGGGTGACAATAAACTTTTTCAGCATAAACATAATTTATGGCTCTA…	A/G
CG_Chr04	9047068	A	A	15|15	G	8|8	G	8|8	G	4|4	G	14|14	Intergenic				TGACAATAAACTTTTTCAGCATAAACATAATTTATGGCTCTATGAATGAACTTTGTATAATTGCTATGGTGGGATGAAGTTATAATTACGATATGAAATTTATTAGTTGTTGGATGCAAGATAGAAGGTGTCTGTTATCTTCCTTGTCGAATCGTGTACACCCTGTGACTGTGAACCTTTGAGTTCACTACTTGTGACTATGACTATGACTCGATGTCCCTTGGGATCACCACCTATGTTTATGACTGTGACATTCGGGTTCACTACCTATGATTACATGCCTTCAAGTTCATTACTTAT[A]CTTATGTCTATGCTTATGTTTTGTACAGTTGTGCTTATGATAAGAAAGATAGTAGGTTCAATAGGTGAACCTGGTAGTGGGTCACTGACTGAGTAT…	A/G
CG_Chr04	9047129	A	A	16|16	C	4|4	C	10|10	C	6|6	C	12|12	Intergenic				TGCTATGGTGGGATGAAGTTATAATTACGATATGAAATTTATTAGTTGTTGGATGCAAGATAGAAGGTGTCTGTTATCTTCCTTGTCGAATCGTGTACACCCTGTGACTGTGAACCTTTGAGTTCACTACTTGTGACTATGACTATGACTCGATGTCCCTTGGGATCACCACCTATGTTTATGACTGTGACATTCGGGTTCACTACCTATGATTACATGCCTTCAAGTTCATTACTTATACTTATGTCTATGCTTATGTTTTGTACAGTTGTGCTTATGATAAGAAAGATAGTAGGTTCA[A]TAGGTGAACCTGGTAGTGGGTCACTGACTGAGTATCTTTATACTCACTCTTTCCTATGTTCCATTTTTCAAGTAAAGGCAAGGTCAAACAGGCGAA…	A/C
CG_Chr04	9047666	A	A	14|14	G	11|11	G	11|11	G	7|7	G	8|8	Intergenic				TTTTGAACTTATTTTTAAGGGGACCCCGAGAAAATTATTAAATGTAACTGATTTAATTGATTGATTCAAATTATTCAATTTCAAATAGAATAAGTTATTTTGCTTTGATTCAAAAATCATGTTACAAGATCATGCATGCATACAGTTGTTGGGTTTTATGTCCTAAAACTCGTAGTTTGTAAACATTGTACATATTCTCAATAAAGTTCTTATTGAGATTTATTCAATAAAGATATTGTTGAATATGTAAATTGCTTCTCTAAATCTAATAAACTAAGAACCCTTGGCTATATAATAAAT[A]CTTAAACTTTATGTGTAGACATCAAAGTGGATCAAAATTAAGTAATAGCCAAAGCAGTCTATAGTATAGGGATAAGGTTGTGTTCCTTATCTTGGG…	A/G
[truncated: 8,687 more rows]
