# Supplementary material for: Development of a Gene-Based Marker Set for Orange-Colored Watermelon Flesh with a High β-Carotene Content
Source: Int J Mol Sci. 2023 Dec 22;25(1):210. doi: 10.3390/ijms25010210 (PMC10778947; doi:10.3390/ijms25010210)
Supplement: Supplementary file 1 [file ijms-25-00210-s001.zip › Table S5.xlsx]

## Sheet: Sheet1
			SNP matrix						Gene annotation				Flanking sequence
id	pos	ref	DAH	DAH_depth	OTO	OTO_depth	OTO-DAH-NIL	OTO-DAH-NIL_depth	Genic/Intergenic	Transcript_ID.feature	Feature	Description	Flanking_seq.(600bp)	Allele
CG_Chr02	10117447	G	A	12|12	G	4|4	G	9|9	Intergenic				ATGCAGCACGACAAGGTGGTTGCTTATGCATCTCATCAGTTAAAGAGCCATGAGCAGAATTACCCGACCCATGATTTAGAGTTAGCAGCAATTGTCTTTGCTTTGAAGATATGGAGGCATTATCTGTACGGGGAAAGGATCCAGATCTTCACAGACCACAAGAGCTTGAAGTACTTCTTCACCCAGAAGGAGTTGAACATGAGATAGCGCAGGTGGTTGGAGTTAGTAAAGGATTATGACGTAGAAATCCTGTACCATCCCAGAAAAGCAAATGTAGTAGCAGATGCCTTGAACAGAAAG[G]CGGTTCATTCAGCAGCCCTGATTACCGACCAGACTCCACTGTGCAAGGACCTTGAGTGAGTAGGCATTACAGTGGCACTAGGAGAAGTCACTTTCC…	A/G
CG_Chr02	13218563	A	C	20|20	A	4|4	A	16|16	Intergenic				CAGAATATACTGGTATGTCTTAAATATGTAAATATTAATAATCTGTACGTGTATAAATGCAGAGTCATCCTAGCGCAAAGGGGATGTGGAACAAGCCGTTTCCCCATTACGATGACCTCTCCACCGTCTTTGGGAGAGATAGAGCTGTAGGACAATCAAGTGAGGACCCACACGTGATGACGAGTAATGCATTCAGAGAGTTTGAAGATGAGATTCGACTTGGATTGCAGAACTGTCCCACACCTGATGTTTGCCAAACAGATTCACCATCAAATCCGGATGGAACGATGAAGATACAAC[A]GACCAATCTACAGGTAGAGCAACACCTGCGGAGTCATCTCGAGGAAGCAAGAGGAAGAGGTCATCGTTCCAAGCTGAAATGATCGACATCATGAGG…	C/A
CG_Chr03	2559521	A	A	19|19	G	10|10	G	8|8	Intergenic				TCTAAAATTTTAAATTTTTATATATATATGTTATTTTTTTGATAGATATTAATTATGTAATTGAACTTTAAATTTTAATTATAATAAATCTTAGGAAAAATTATTTTTAGTGCTTAAGTTTGAATTTATCGCCTGAAAAAAAAAGACACTTTTAGTGTCTAAACTTTGAAAAATAATTCTAAATAGTCCTTGTGTTAAAATTGATCATTAGTTAACTAACGAAAAATAATTGCAAGAATTATTATGGTCAAAATAAACTCAAATTATCCTTAAATAAACAACATTTAAAATGTGTCATAT[A]TAAATATTAAATAAATCAACACCAAAGAGTCCATCTTAATATTAAAAAATCAATTAAATTTACATGAAATATTATATTTTTAATTGTTTTTATCTT…	G/A
CG_Chr03	2561260	A	A	8|8	G	6|6	G	7|7	Intergenic				CTCTCTTTCTTTTTTATTTTATACTTTAATTTTGCATTACCTCCCATTTTTGTATCTTGTATATACATATGTGTTAATGTTTTTCTCGTGTTATTTATTCTAGGATTAAGTCTTGATTTGATTTTGTCGTTGATTATTGTTTTAGTTGAATATATAATATTTGCGTGGTAAAATGAGATAGTTCAACTGACATAATACTATCAATTTTAATGTCAAAAGTTTGAATTTCTCATTTTCTATGTTTCAGCTCAAATAATAACATTTTGCATTAATGTAAATATTGATTCGAGAATTTATTTG[A]AGTTTCTAAATGGATTGAAGTAAGGTTTTGGTAACCATATATATAAAAAGTGGTAAAATGATATCAAAGGATTGAAACAATCTTTTTCTAAAAAAT…	G/A
CG_Chr03	2561943	A	A	11|11	T	5|5	T	10|10	Intergenic				AAGAAATATCTTAACTTCTAAGCTATGTTTAAGTAGGCTCTAAATTGTATATATTGATTATTTTTATTAAATTTCGATTAAGATTTGATATGAATGTTATAGTGCCTATCATCAAAATGTCAATATAATTGTACAAAAACGTTTAAAAGACTAGTTATTAATGTTAAAAACAAAAATTACAATATTTTAAAATATACAATATAAGAAAAAACAATGAGTTATGTCAAAATGAACCTAACTCAACTAATATAAAACTTTGTACTATCAACTTCAAGATTAGATGTTCAATTTTTCCACCTC[A]TATCATCAGAAAGAAAAAACAATATAAATCATGTTTATCTTTAAGTTGGAAATAGAAATCAAGGAATGAGTTTCATCTCATTGACGATATTTATTA…	T/A
CG_Chr03	2563859	T	T	14|14	C	9|9	C	16|16	Intergenic				ACATTTTCATTACATAGTTAATATTTATGAGACACAAAAAGTGAGCAATAAAATGTAAATAATATAAATATAATAAAAAAACATTTGAAGTCCTTTTGGTTGTTTTGGGCCGTCGGTTGTGTTTGTCGATGGTTCGTGTAGCGAGGAGATGTTAGTGAGAGCCGCCTTCTATGGTTTTAGGGAGATCTGTGTCTCTCCTTTGTCCGCTGAGGCAATGGCAATTTTGGAAGGGCTTTGGTATGCCTATAGTTTGGATGTTTCGAATATGGTTATGTTTTAGGATTTTGTTGTGTTAATTGA[T]ATGTTGAACAGGACTATTGAATCTTTTTCAAGAGTTGGTGTCTTTTTTGATGTATATTTGACAATTGGTAGAATTGTTCGGGTCTGTTTTTTTTTG…	C/T
CG_Chr03	2563966	C	C	5|5	T	6|6	T	6|6	Intergenic				GGCCGTCGGTTGTGTTTGTCGATGGTTCGTGTAGCGAGGAGATGTTAGTGAGAGCCGCCTTCTATGGTTTTAGGGAGATCTGTGTCTCTCCTTTGTCCGCTGAGGCAATGGCAATTTTGGAAGGGCTTTGGTATGCCTATAGTTTGGATGTTTCGAATATGGTTATGTTTTAGGATTTTGTTGTGTTAATTGATATGTTGAACAGGACTATTGAATCTTTTTCAAGAGTTGGTGTCTTTTTTGATGTATATTTGACAATTGGTAGAATTGTTCGGGTCTGTTTTTTTTTGTTTCGTCGAG[C]GTGATCGGAATCAAACTGCTCACGAGTTATTTTTTTAGAGGTTTCTCTAAAGTGTCTTCTGTGTGGCTTTCAGACTTCCCTTCGTGATTGTTGTTT…	T/C
CG_Chr03	2563997	T	T	8|8	C	8|8	C	14|14	Intergenic				TAGCGAGGAGATGTTAGTGAGAGCCGCCTTCTATGGTTTTAGGGAGATCTGTGTCTCTCCTTTGTCCGCTGAGGCAATGGCAATTTTGGAAGGGCTTTGGTATGCCTATAGTTTGGATGTTTCGAATATGGTTATGTTTTAGGATTTTGTTGTGTTAATTGATATGTTGAACAGGACTATTGAATCTTTTTCAAGAGTTGGTGTCTTTTTTGATGTATATTTGACAATTGGTAGAATTGTTCGGGTCTGTTTTTTTTTGTTTCGTCGAGCGTGATCGGAATCAAACTGCTCACGAGTTAT[T]TTTTTAGAGGTTTCTCTAAAGTGTCTTCTGTGTGGCTTTCAGACTTCCCTTCGTGATTGTTGTTTGGTTGCAAGCACGATACTAGTAATTTCGTTA…	C/T
CG_Chr03	2564890	T	T	16|16	C	9|9	C	14|14	Intergenic				TTAATTTTTTAAAAATATATTGAGTTTATAACATGACATACTAAATTTTTAAATATTATATTTCTAATTAATGTTTTTATCTTTATTCATTCTAAAATTTAAAATTCAAATCGGAATACAACAAAAACGTAAAAATGTTGTTTCTAGAATTTGAACTGTTTGGAACTTTTGATTACAGAATCCAAAATAGTTTTTAGAAACAGAATTCGAATTGTTTTGTCAAACCTATATTTGCTGAAGTCAATGAATCTAAAAACATAAAACAAAATCTAAATTTTCAACTCAAATAAATCATGGATT[T]CATATAGCTCTACGCCTCCTCTTGCTCTTCTTCCATTACTTCACCTTTCCGTCATATAGTTAGTTTGATACTTATTTAGTTATTTTTTCAAAGTTG…	C/T
CG_Chr03	2565077	G	G	21|21	A	10|10	A	8|8	Intergenic				TAGTTTTTAGAAACAGAATTCGAATTGTTTTGTCAAACCTATATTTGCTGAAGTCAATGAATCTAAAAACATAAAACAAAATCTAAATTTTCAACTCAAATAAATCATGGATTTCATATAGCTCTACGCCTCCTCTTGCTCTTCTTCCATTACTTCACCTTTCCGTCATATAGTTAGTTTGATACTTATTTAGTTATTTTTTCAAAGTTGAGTACAATATCATGAAGTTCAAATTTGAATGGATATACGAAGTGCTTTGTTAATTATATATATAAAACATTAAATTATAATAAATAATAG[G]TTTCAAATATAACAAAATGAGTCAAAAAATTTATAAATATATAAAAATTTTATTATCTATCAACGATATAAATCGTAATATATAAATTTTTATCAC…	A/G
CG_Chr03	2566159	A	A	14|14	T	7|7	T	13|13	Intergenic				ATTCTACCTTTGTAGCATCATCAACCTATGGACTAGCTTTTAACTTTTATAAGTTGATCAAGATTCTTGACTATACCAAGAAACCCTAAACCATACTTTTATATTTTGAACAAAAAATTGAGATTCATGTCACACCCTTCCCTCCCTTTACAATCTTCAAAAGGTCATTATTTTATATATATATTATATGAAGTTCGAATTTGGAATAGGCCAATTCACGTGAAATGTCTAATCATTATTTTCGTACAATTAGAAAAAAAAATGATAGGAAAGAGTTGGGTGTGATGTGTGCTTTATGAG[A]AAGAGAGAGAGTTTAGGTGTCGTTTTATCAACTCGTGATCATCTTTTTTTCCTATTAATGTATAAAAATCTTATGCATGTAGGCTAATTTAATAAA…	T/A
CG_Chr03	2566281	T	T	17|17	G	17|17	G	17|17	Intergenic				ATTCATGTCACACCCTTCCCTCCCTTTACAATCTTCAAAAGGTCATTATTTTATATATATATTATATGAAGTTCGAATTTGGAATAGGCCAATTCACGTGAAATGTCTAATCATTATTTTCGTACAATTAGAAAAAAAAATGATAGGAAAGAGTTGGGTGTGATGTGTGCTTTATGAGAAAGAGAGAGAGTTTAGGTGTCGTTTTATCAACTCGTGATCATCTTTTTTTCCTATTAATGTATAAAAATCTTATGCATGTAGGCTAATTTAATAAAATAATAATAAAAATAAACAAAACTT[T]GTCCTTTGTTTTAAAATTATTCTTACTCATTCAAAAGTTGCAATATATTCTCATGAACTTTCATAAACGTTTTAAAGATATGCTTTTGAATAGAAA…	G/T
CG_Chr03	2566466	G	G	16|16	A	12|12	A	15|15	Intergenic				GAGAGTTTAGGTGTCGTTTTATCAACTCGTGATCATCTTTTTTTCCTATTAATGTATAAAAATCTTATGCATGTAGGCTAATTTAATAAAATAATAATAAAAATAAACAAAACTTTGTCCTTTGTTTTAAAATTATTCTTACTCATTCAAAAGTTGCAATATATTCTCATGAACTTTCATAAACGTTTTAAAGATATGCTTTTGAATAGAAATTTATGTTAGACCGTTGGATGGTATGTGCTAATGTTTGAGTACCAATTTCATTTCTCGGTCACTGTCAGGTCCTATATTTTGTATAAC[G]TTCTAAATGCCAAATGGTTTCTACTCTAACATTCTAGATTGACCAATAAAATTGAGATTGAGAATAGTATTTGGCAATGTTTACGTCCGAATTTCT…	A/G
CG_Chr03	2566511	A	A	24|24	G	6|6	G	11|11	Intergenic				CTATTAATGTATAAAAATCTTATGCATGTAGGCTAATTTAATAAAATAATAATAAAAATAAACAAAACTTTGTCCTTTGTTTTAAAATTATTCTTACTCATTCAAAAGTTGCAATATATTCTCATGAACTTTCATAAACGTTTTAAAGATATGCTTTTGAATAGAAATTTATGTTAGACCGTTGGATGGTATGTGCTAATGTTTGAGTACCAATTTCATTTCTCGGTCACTGTCAGGTCCTATATTTTGTATAACGTTCTAAATGCCAAATGGTTTCTACTCTAACATTCTAGATTGACC[A]ATAAAATTGAGATTGAGAATAGTATTTGGCAATGTTTACGTCCGAATTTCTAGTTTAAGTCATTGCCACATATATTATTACAGGTTCCAAATTATT…	G/A
CG_Chr03	2566524	T	T	22|22	C	7|7	C	12|12	Intergenic				AAAATCTTATGCATGTAGGCTAATTTAATAAAATAATAATAAAAATAAACAAAACTTTGTCCTTTGTTTTAAAATTATTCTTACTCATTCAAAAGTTGCAATATATTCTCATGAACTTTCATAAACGTTTTAAAGATATGCTTTTGAATAGAAATTTATGTTAGACCGTTGGATGGTATGTGCTAATGTTTGAGTACCAATTTCATTTCTCGGTCACTGTCAGGTCCTATATTTTGTATAACGTTCTAAATGCCAAATGGTTTCTACTCTAACATTCTAGATTGACCAATAAAATTGAGA[T]TGAGAATAGTATTTGGCAATGTTTACGTCCGAATTTCTAGTTTAAGTCATTGCCACATATATTATTACAGGTTCCAAATTATTTAATTTTGTCCAA…	C/T
CG_Chr03	2566535	A	A	23|23	T	10|10	T	13|13	Intergenic				CATGTAGGCTAATTTAATAAAATAATAATAAAAATAAACAAAACTTTGTCCTTTGTTTTAAAATTATTCTTACTCATTCAAAAGTTGCAATATATTCTCATGAACTTTCATAAACGTTTTAAAGATATGCTTTTGAATAGAAATTTATGTTAGACCGTTGGATGGTATGTGCTAATGTTTGAGTACCAATTTCATTTCTCGGTCACTGTCAGGTCCTATATTTTGTATAACGTTCTAAATGCCAAATGGTTTCTACTCTAACATTCTAGATTGACCAATAAAATTGAGATTGAGAATAGT[A]TTTGGCAATGTTTACGTCCGAATTTCTAGTTTAAGTCATTGCCACATATATTATTACAGGTTCCAAATTATTTAATTTTGTCCAACATTGTAATAC…	T/A
CG_Chr03	2566740	C	C	15|15	T	10|10	T	9|9	Intergenic				CTGTCAGGTCCTATATTTTGTATAACGTTCTAAATGCCAAATGGTTTCTACTCTAACATTCTAGATTGACCAATAAAATTGAGATTGAGAATAGTATTTGGCAATGTTTACGTCCGAATTTCTAGTTTAAGTCATTGCCACATATATTATTACAGGTTCCAAATTATTTAATTTTGTCCAACATTGTAATACATTTCTATTGCAAAATGTATTTTTTTAAAGTAATATTGGAAAACTTTTGAAATAATTAATAGTTGTATTCTTCTTTTTATATATTAAGGACTTAATTGTCGAATCGAT[C]ATAGCTTAGTAGATAAGATACCAATTATCATTCAAATAGCTGACAATTTGATCTTCATCTTTGCCATTGTTGTACTAAAAAACTTGATTATATTTA…	T/C
CG_Chr03	2569980	G	G	15|15	T	8|8	T	10|10	Intergenic				ACACTGTCCACAGACGTAGGTGTGATTGCACCGAATTGGGTTACCAATCATTGTGTGTTTATCTTTCTATTTTTCTCACAATTTGATTTATTGTCTCTTATATTACTTGTGACCTTGTGTTTGACTTGTGGAATTATTTATTAGATTCACCTAAATTTCATAACCGTCCTAGACTAATATAGTACTTTAATAATTCAATGAATGTGTAAATTTTTCATGTAATTGCACAAAAACGATTCTTACTACTCCTATTATTGTTTGTGTCATTAGTCACCTAATTAGAATCAAATTTTAATATTA[G]TTTAATTTCTTATATGACCATTTTTAATTTTGTAGGTTGTTAATTACTCAAATAATCAATATGAGACTTTAGTTCTAAGGTAAGCATAAATTTATT…	T/G
CG_Chr03	2571303	G	G	14|14	T	7|7	T	11|11	Intergenic				AATTATAAAAAATACACCTGACTTGAACATCCAAAATTTTCAATAACACCATTAAACTTTTGAAAACAAAAGTTGAAACATACTTTTACCATTAGTTTTTGGATGGAAATCACTAATACTTAGTTTCAAAAATACTCCTTTGAACTTTGAAAAGTATCAACAATAACCTTAAAAGTTTAAAAGATTTCTTACTTGTAGTAAATGGATCACATGAACCGTTAATACCACATTTCAAAATATCTCTGAATTTTCAAAATTGCATTAGTACCATTATTCTTCTTTAAAAAAAATTAAAATGTT[G]TGCTCTTACTATTAGTTTATGGGAAAAAATTGTCCATCTACATTAAATCTCCTCCTTCATTTCTTTTCTCTTTGCTTTGCTTCAATTTTTGGCCTA…	T/G
CG_Chr03	2571529	T	T	19|19	A	11|11	A	6|6	Intergenic				ACATTTCAAAATATCTCTGAATTTTCAAAATTGCATTAGTACCATTATTCTTCTTTAAAAAAAATTAAAATGTTGTGCTCTTACTATTAGTTTATGGGAAAAAATTGTCCATCTACATTAAATCTCCTCCTTCATTTCTTTTCTCTTTGCTTTGCTTCAATTTTTGGCCTAATACTTCCCTATTTTATCTTTAGTTTTTTTTCCATCTCTTCTTCAATATATATATTCTCTTACTCCGCCTCATTCTTCCATTATCCAATCTCTAAAACTACCTCCTTCAATTAAAGTAGTTAGGTTAGC[T]ATAAGAAAGAGAATAATGGAATTGCCCTAGGGAATTTTAGGACTCTAATATTTTAATAAGGTTCTAGTTAGTAGTTGAGTTTGTGTTACCACATCT…	A/T
CG_Chr03	2576660	G	G	21|21	A	8|8	A	9|9	ClCG03G002270	ClCG03G002270.1:Intron	Intron	MLO-like protein	ATCAAAATTTTGTCAAATATTTTGATCCTCTTTCAAAACCCATATATATATTAATTGTCGACTCTTACCGTGAGTGTTTGAGAGGAGAAACAGCACAGCGAAGAACCAAATTGGTGGGCTGCAAAATTAACCCAACAAAAGAGTTATTGAACTCCAATATATGTTCAACAAAAACACCCAACTCCAATATACTTGTTTGAGCTCCAACTATTTTTGTGCAGCACTGCAATTTAGGCAGTTGTCCAATAAATTTTATCATGTCACAATTTTTTATTTTGATTTTCTAGTGTGTAAAGGAAA[G]TAGAGCATGAAATTAAGTGCAGCCTAAACTGTATCTAATCATTGCTCTTTTTTTTTGTTTAGTTTTATTAATAAAGTTATTCGGTTGTATTTCAAA…	A/G
CG_Chr03	2576663	G	G	23|23	A	8|8	A	9|9	ClCG03G002270	ClCG03G002270.1:Intron	Intron	MLO-like protein	AAAATTTTGTCAAATATTTTGATCCTCTTTCAAAACCCATATATATATTAATTGTCGACTCTTACCGTGAGTGTTTGAGAGGAGAAACAGCACAGCGAAGAACCAAATTGGTGGGCTGCAAAATTAACCCAACAAAAGAGTTATTGAACTCCAATATATGTTCAACAAAAACACCCAACTCCAATATACTTGTTTGAGCTCCAACTATTTTTGTGCAGCACTGCAATTTAGGCAGTTGTCCAATAAATTTTATCATGTCACAATTTTTTATTTTGATTTTCTAGTGTGTAAAGGAAAGTA[G]AGCATGAAATTAAGTGCAGCCTAAACTGTATCTAATCATTGCTCTTTTTTTTTGTTTAGTTTTATTAATAAAGTTATTCGGTTGTATTTCAAAAAC…	A/G
CG_Chr03	2576786	T	T	15|15	C	9|9	C	8|8	ClCG03G002270	ClCG03G002270.1:Intron	Intron	MLO-like protein	TTAACCCAACAAAAGAGTTATTGAACTCCAATATATGTTCAACAAAAACACCCAACTCCAATATACTTGTTTGAGCTCCAACTATTTTTGTGCAGCACTGCAATTTAGGCAGTTGTCCAATAAATTTTATCATGTCACAATTTTTTATTTTGATTTTCTAGTGTGTAAAGGAAAGTAGAGCATGAAATTAAGTGCAGCCTAAACTGTATCTAATCATTGCTCTTTTTTTTTGTTTAGTTTTATTAATAAAGTTATTCGGTTGTATTTCAAAAACAAAATGCAACAAACATTGAGTTATGT[T]AGTTCATCACACCATTAGAAAAATATGTACATGCATTCTAATTTTAGTGTTAAAAAATAAATCTAAATGAAAAATATATATTTATACCTAAATTAA…	C/T
CG_Chr03	2577367	T	T	21|21	A	10|10	A	8|8	ClCG03G002270	ClCG03G002270.1:Intron	Intron	MLO-like protein	CTCGATAATACTAAGAAAATAGTCTTACATAAATTTTAAAGATCTTTTTTTATAATTGGTCAACTATCTTTAACAAGTCATTATGACCGAATAGACATCTATATATAAAGAAATAAAATTAAATGTATTAACAAATTAGGGATGAAATTGAAGGGGGTCCAAACAAATGAAAAATTAATGCTAAGCTATAGTAGGGTGAACCGAGATGGGACTAATCCAAATTACGAGCGGACTATGATGAATCCAACCAACAAATATCAAGCATATACTTAATAATAATGTAACAAAATTCTAATGAAT[T]AATTATGCAACATTGCAACTAACCTGATTCCCACGACAACTTTGAAGTCCTCTTCAAGAGATCGATTAATGTATTTTTGAAAATCAAATTGTGTAT…	A/T
CG_Chr03	2577368	A	A	21|21	T	10|10	T	8|8	ClCG03G002270	ClCG03G002270.1:Intron	Intron	MLO-like protein	TCGATAATACTAAGAAAATAGTCTTACATAAATTTTAAAGATCTTTTTTTATAATTGGTCAACTATCTTTAACAAGTCATTATGACCGAATAGACATCTATATATAAAGAAATAAAATTAAATGTATTAACAAATTAGGGATGAAATTGAAGGGGGTCCAAACAAATGAAAAATTAATGCTAAGCTATAGTAGGGTGAACCGAGATGGGACTAATCCAAATTACGAGCGGACTATGATGAATCCAACCAACAAATATCAAGCATATACTTAATAATAATGTAACAAAATTCTAATGAATT[A]ATTATGCAACATTGCAACTAACCTGATTCCCACGACAACTTTGAAGTCCTCTTCAAGAGATCGATTAATGTATTTTTGAAAATCAAATTGTGTATG…	T/A
CG_Chr03	2582978	T	C	5|5	T	3|3	T	9|9	ClCG03G002270		promoter		TTCTTTTTTGAAAAAATGTTTTTAATTTACATTTTTGTAACTTAGTCTTAGTCTACATGCCTTATCAAATAAGGAGCTATAAAATTATATATATATATAATGTATTATTTTGTTGGTTAAAAAACATTTTTAGTCAAAAATTTCCATAAAAGTAATAATATCAACTTTCAAATTTGTAATTTTTTAATCTCTAAATTTTAATATGTAATAATTTAGTATTTATCATGAACATATTGTTACAATCGATTTAACAAGATCTCTTGTACATGTATATCGATAAAATTAATTATGGATTCATCA[T]TTTATAAATTTCAAAGTTTAAGTCATTACATTAAAAAAAAAAAAAAATACACTTAACTAGTTTTGAAATCGTATTTTTTGAGGGTAAGAATTAAAC…	C/T
CG_Chr03	2583121	G	C	10|10	G	8|8	G	12|12	ClCG03G002270		promoter		CCATAAAAGTAATAATATCAACTTTCAAATTTGTAATTTTTTAATCTCTAAATTTTAATATGTAATAATTTAGTATTTATCATGAACATATTGTTACAATCGATTTAACAAGATCTCTTGTACATGTATATCGATAAAATTAATTATGGATTCATCATTTTATAAATTTCAAAGTTTAAGTCATTACATTAAAAAAAAAAAAAAATACACTTAACTAGTTTTGAAATCGTATTTTTTGAGGGTAAGAATTAAACTATTAAAGATTTTAAATTAATGTAGTTACGAACTAAATATCAAGAA[G]TAAATGGTGAATTTCATAACAGAACAAAAGTGTTTTATTAAAAATATATTAAAATTTAAGTTTAATAATTTTAAGTTTAGTATCTTTCAATTTTGT…	C/G
CG_Chr03	2583547	T	G	11|11	T	9|9	T	10|10	ClCG03G002270		promoter		CTTATTAAACTATTTATTTAAAGCTTTTTGAAAATATAGAATTTTATATTACATGTTAGTGATATAAAATTAAATTTAGCTTCGTCCATTTCATTAGTTTAAGTCGATCAGTGATTTAAAATAGTATCAAAGCAGGTAGGTGAGATATACCAATACACAAAATTAAAGTTAAATAAGATATTAAATATTTTTAAAATTAAAAAAAAATGTATTAAATACAATCATCGAGTGTAATTACAAAAAGAGGTCGAGGATGGCTTCCATCGGTAAATAATAAAATAATAATCAATTCATTATATG[T]TTATATTAAATTATATGATGTTTTGCGGTTAATGAAAATGTAATTATATATTCTCTAAAAGAAATGAATTTATATATCATGAACGCCCTTTACAAA…	G/T
CG_Chr03	2583724	C	A	11|11	C	11|11	C	13|13	ClCG03G002270		promoter		ATATTAAATATTTTTAAAATTAAAAAAAAATGTATTAAATACAATCATCGAGTGTAATTACAAAAAGAGGTCGAGGATGGCTTCCATCGGTAAATAATAAAATAATAATCAATTCATTATATGTTTATATTAAATTATATGATGTTTTGCGGTTAATGAAAATGTAATTATATATTCTCTAAAAGAAATGAATTTATATATCATGAACGCCCTTTACAAAGTTTCTATTACTACAAATATTGGTTTTGTCCACACTATAATTTTTCATTCATAATGTTTTCTTAATTAGTAGACCTTTTA[C]CTCATTTTAAAAAATGGCAACCAATTAATAAGAGTGAAAGTGAAGGAAAATTTTTCTAATTCCTTGATTGTTGGCTAGAAGGAGTTTTCATATCTG…	A/C
CG_Chr03	2583819	T	C	7|7	T	14|14	T	5|5	ClCG03G002270		promoter		AATAAAATAATAATCAATTCATTATATGTTTATATTAAATTATATGATGTTTTGCGGTTAATGAAAATGTAATTATATATTCTCTAAAAGAAATGAATTTATATATCATGAACGCCCTTTACAAAGTTTCTATTACTACAAATATTGGTTTTGTCCACACTATAATTTTTCATTCATAATGTTTTCTTAATTAGTAGACCTTTTACCTCATTTTAAAAAATGGCAACCAATTAATAAGAGTGAAAGTGAAGGAAAATTTTTCTAATTCCTTGATTGTTGGCTAGAAGGAGTTTTCATATC[T]GTCTAGGGTTTAAATCTATATTGTATTTTTAATAAAATAAAAAAAGAAATGAAAAAACATAGAATTTTTTTTTTTTTTTATGCAATAGAGATTGGA…	C/T
CG_Chr03	2584090	C	T	8|8	C	4|4	C	7|7	ClCG03G002270		promoter		GATTGTTGGCTAGAAGGAGTTTTCATATCTGTCTAGGGTTTAAATCTATATTGTATTTTTAATAAAATAAAAAAAGAAATGAAAAAACATAGAATTTTTTTTTTTTTTTATGCAATAGAGATTGGAGGATTCGAACATTTGATTTCATGGTCGCTAATACATACAGATATTAGTTAAATTATAATCTTTTTAGTATAAAAACATAAATTTGCAACTATAATTATGACTTGAGATTTTCAACGAGCAAAGTGAAATTTGAATTTCTAACCTCATATAAGATATAAAACCAATTGACCACTT[C]AAACCCATTCACTAAGTAACCATTTAATTAAGTATCATAAAAAATTATAATATTCAAATAATTAATTTTCAAGAAAAATAATTTAAAGGAAGGTTT…	T/C
CG_Chr03	2584481	A	T	4|4	A	6|6	A	10|10	Intergenic				AGGTTTCATTGAACATTGAGGAAAATTAAATTCTCCCCTATAAAAAACAAGATAAATAAAAGAATAAAATTATCTATTTCAATTTTCTTCCATTGGAAGAGAAACGTTGACTTGATCAAAAATGTTCAAGTAATGTTCTTTCTGTTTTCTTTGACTAATTCTTCTCAAATAATTTGAGTTTGGGATTAAATCAAGACCCTCCATCACAGCCTAAGTCAAACCTCCTATTAAATTAACAAATAAAATTACGTTAGATCGTAATCTTACAATCTAAAAACCAAAATAATCATTAGACGCACT[A]GATTTTGTTTTCAGAAAATATTATATGTATACATGTTTTTGAAATTTATAGTAAAAAATATTTAGAAATAAAAAGAAAAATTGAGAAAGTTAACCA…	T/A
CG_Chr03	2585736	G	C	19|19	G	11|11	G	9|9	Intergenic				TCTAATTAAGTTTGACAAATTTATGCATAGGTTGAGTTTTGTGGCTGATGGAATAATTTCCTTATTTGGCTTCATCTTTTGGTTGATGCAGATATGACCTAAATGTTTTTTAATTGTTTTTGTTTCAAAAATAAAAGTAATAAAATAATAGTAATAATTGACTAATTCATCCATGGGAAATTACGTAGCTAAGTTAACCTAGCTTTAAATCATATTGACAAACAACATTTATATATCCCTGCAATAATCTTTTTTTTATTCTTTGGATTTTTTTTGGGTGGGGATAATAGATATCCAAAT[G]GCTCCAGATTTTTGTCGACTCCATTCATGATTTACATTATAGTGGTTCAATATTCGGCTTCCATTTGGTCAATTGATTTATAAGTTAGCTTCTCAT…	C/G
CG_Chr03	2585812	A	G	16|16	A	8|8	A	13|13	Intergenic				TTTTGGTTGATGCAGATATGACCTAAATGTTTTTTAATTGTTTTTGTTTCAAAAATAAAAGTAATAAAATAATAGTAATAATTGACTAATTCATCCATGGGAAATTACGTAGCTAAGTTAACCTAGCTTTAAATCATATTGACAAACAACATTTATATATCCCTGCAATAATCTTTTTTTTATTCTTTGGATTTTTTTTGGGTGGGGATAATAGATATCCAAATGGCTCCAGATTTTTGTCGACTCCATTCATGATTTACATTATAGTGGTTCAATATTCGGCTTCCATTTGGTCAATTG[A]TTTATAAGTTAGCTTCTCATGCTTGTAGATTTGCATTATCCGAGATATGGATTGAAGACCACCCCTTAAGTGAATTCTGTTTTTCTTTCTGATTTG…	G/A
CG_Chr03	2586683	A	G	6|6	A	8|8	A	8|8	Intergenic				TTAACTATAATGATAACTAAGCTCATGATATGATAAATATATATATTTTTTTTTTTTGTGGAAATGCTACGATAAATTATTCAATTAGGTTTGAATAATACGTTTAGTAAGACCCAAATGACAGGTCAATAAAATATACAATATAATATTGTATCGTTAATTGTGTCTTGTTGTAAAATACTTGAAAATAAACATTATTTAACAAATTGAGCAGAAAAGTTGAAAAAAAAAAAACAAAGAAAAAGAAAAGTAAACAAGGCAGTAAAGCTGTTTTTTAAGGGAAATTATGATAAATAGAAG[A]AGTATCAAATTATTTTAAAATATAGAAAAATGCTTATCTATATTTTTAAAAAAAAAAAATCAAAGAATAATTCCACAACTTTTAAAACCAAAATTG…	G/A
CG_Chr03	2587739	T	C	13|13	T	8|8	T	5|5	Intergenic				AGAAAAACCTCAAACCGCACAACATGACTAACCAATTAGGGACGACACAAGGTAACTCCCTACATGGACACAAAGATTTTGTTCATGTCAAATGTGATAGATACCTGCTCACCAAACGACACTCTCTAGACCTTACTTACGCCTCAAAAGGTTGCTCGTGCTTAAGTGATAAATCCAATTAAGCTCTATATCTCAATGAGCAATCATGTGAGAACACGCTTCTATAGCATTGTCCAGATAGCTTGCCACAATAATAATTTTATTATTATTATGAAAGGATAATTTGTGTAACTAATACCT[T]TAATTCCACGAATAATTCTTTAAAAATTGTTTTTAGAAACTATATATCCAAATGGGTTCTCTAACTATCTTATTCTATCTTATTCTCTAATTCTTT…	C/T
CG_Chr03	2588447	A	G	14|14	A	7|7	A	13|13	Intergenic				TCTTTTTAGTAACTTCATACTAATACTCCATCAACTGATTACATAACTTCTAGAACTAATTAACTCTTAAAACTAAACAACTTCTTTCCATCTCCTAATCTTCTTTAGAAATTATAAACTCTCTCATTTTACATATTTGCATGCCTTAGATATATTAAGGGTAAGGTTTAGTTTGGTAGGAAATTTGAAAATAGGTATTTAAAAAACAAAGAGATTAAATGAAAACAGAATTGGATTCATGTTTTGTGTTATAACATATTTAGAAATTAGATTCTAATTTAAACAATTGTTTTTAAATGT[A]TTTGATAGTGTAAGTTTAAACAATTATGTTGAACTATGAACTATTATTAAATTAATTTATGACCATTTTTATGTTAAAAACATTTTGCGTGCTTGT…	G/A
CG_Chr03	2591364	C	T	11|11	C	16|16	C	9|9	Intergenic				TTGCTCCATTTCAGATTGCGAAAGCTTTTGAAATAATAGAAAAAAAATTAGTGTTCGATAAATTTTAGATTTAAATGTAAAAAAGAAGGTAATTAATTGTATGTTTGAAGTATATTTTTAAGTGTTTAATTTAAAAAATAAGTCATTTTAAAAAAAACCATTCAAAATAGCTTTTGAAGTATATTTTAAAGAGTTTCTATTATAAGAGTTTAAATAAAAATGAATTTTTTGAAAATTATTTTTCTTAAGTTAATCCAAATGGGCTTAAAGTTTGATACTTTTTTAACCATCATGAGATGT[C]TATTAGTGTAAACTGACCTAAATGATAGATGGCTATTAATGTCTATCACTATCTATCACAGATGTAACATTTTTTTATATTTAAAAATATTTTCAA…	T/C
CG_Chr03	2592905	A	G	13|13	A	6|6	A	9|9	Intergenic				TTTTTTTTTTTAAGTAAGACATGATAAAAACTAAAGAATTACATTACAAGACATAATAAAAGAAACTCTCTAAGGTAAATGGATTTCATTGTTAAAAGAAAATTGCTTGTTCAAAGCCTTCGACGAAAGTGCGTGCGCTATGGCGTTGTGAGACTGACGAACGTGGAAAAAGAAATATTCTCCGAAACTTGCGCAATGTTAGCCTCTTCATTAAAGAGGAAATCTTTAGTTATGTCAACCCCATTATCGTTTAATAGTTGAACCACCTCCGGGCAATCAGATTTAACCTAAATAGGGTTT[A]CATTAACTACCAAGGCCTCAATACGTCCATCACAATGTTGAGTCGGTATGACAATCTTAGAGGAGATAAATAGGGTTTAGTTATTTTTTTCTTAAG…	G/A
CG_Chr03	2593333	G	A	17|17	G	9|9	G	13|13	Intergenic				TAAAATAAATTAACAAAAACACTCGTTAATGCTAAAAACAAGATTAATAATAATAAAAAAAAAGTATGAACAATGAATTAAATCAATCTCGATCAATCAAGAATCAATCAAGAAAAATAAGAACAATATTTTTCGGGTGATTTTTTTGTTTCTTAATTTGTTATTCTTTAGTCATTGCAATTACGTTTGGATTTCTCTTCATTTTTTTTTCTCTCCATGTGCGAACTAAGAAATACATAATGGACATTCCTTAATTTTGTTCTTCAAAGAGTATTTTCTTTGATTTGGATTGGTTTTTGG[G]AAAATTGCACGAAATGACCCAAAAACCAAAAACTTATCTATAGATGACCCACTCCCAAAAACTTTATCATAAGTGACCTTTTGGACACGTGAAATA…	A/G
CG_Chr03	2593470	C	C	9|9	A	12|12	A	16|16	Intergenic				TGATTTTTTTGTTTCTTAATTTGTTATTCTTTAGTCATTGCAATTACGTTTGGATTTCTCTTCATTTTTTTTTCTCTCCATGTGCGAACTAAGAAATACATAATGGACATTCCTTAATTTTGTTCTTCAAAGAGTATTTTCTTTGATTTGGATTGGTTTTTGGGAAAATTGCACGAAATGACCCAAAAACCAAAAACTTATCTATAGATGACCCACTCCCAAAAACTTTATCATAAGTGACCTTTTGGACACGTGAAATACCAATTTTACCCTTGAAATTAAATGAACCCAGAACTTTCT[C]TCTCCCCTGAAATTGATTGCATTGAATGCCGAACCCTTTATCACCAGCATTTTTCAGAATCATTCAATGTCAACTACCATTATACCAACAAAATTG…	A/C
CG_Chr03	2599211	A	C	13|13	A	9|9	A	16|16	Intergenic				AGAGTTGGTTTTATGTCAGACGTACACATGCCATGGCATGCACAAACCTTGTAACCGACTATGCAATGACTATCCTTAAAGAGGTTGAATCGGTGTCCAGAACGTATCGTGTATCTCCAGTGGACATGTAGGTGCTAAGTGTTGACAATGAGCATCTTGGTGGACTGGTTGATCTCCGTTCACGAACATGTACGTGCATGGAGTTCAATTGCATGGAGATTCCATGCTCACACGCAGTAGCTACGGCAGCCATGCGGAACATTAACGTTCAAACGTTGTGCTCGAAGTGGTTCACAGTAG[A]GTGTGTACTTGCCGCTTATGCCAAACCGATATACCCAGTTGGCCATCGACAAGAGTGGAGGCAAAGACCTGATTTCGATGACTTCGAGATCTTACC…	C/A
CG_Chr03	2599225	G	G	13|13	A	6|6	A	12|12	Intergenic				GTCAGACGTACACATGCCATGGCATGCACAAACCTTGTAACCGACTATGCAATGACTATCCTTAAAGAGGTTGAATCGGTGTCCAGAACGTATCGTGTATCTCCAGTGGACATGTAGGTGCTAAGTGTTGACAATGAGCATCTTGGTGGACTGGTTGATCTCCGTTCACGAACATGTACGTGCATGGAGTTCAATTGCATGGAGATTCCATGCTCACACGCAGTAGCTACGGCAGCCATGCGGAACATTAACGTTCAAACGTTGTGCTCGAAGTGGTTCACAGTAGAGTGTGTACTTGCC[G]CTTATGCCAAACCGATATACCCAGTTGGCCATCGACAAGAGTGGAGGCAAAGACCTGATTTCGATGACTTCGAGATCTTACCACCGCGGAAGGTAC…	A/G
CG_Chr03	2599245	C	A	11|11	C	5|5	C	11|11	Intergenic				GGCATGCACAAACCTTGTAACCGACTATGCAATGACTATCCTTAAAGAGGTTGAATCGGTGTCCAGAACGTATCGTGTATCTCCAGTGGACATGTAGGTGCTAAGTGTTGACAATGAGCATCTTGGTGGACTGGTTGATCTCCGTTCACGAACATGTACGTGCATGGAGTTCAATTGCATGGAGATTCCATGCTCACACGCAGTAGCTACGGCAGCCATGCGGAACATTAACGTTCAAACGTTGTGCTCGAAGTGGTTCACAGTAGAGTGTGTACTTGCCGCTTATGCCAAACCGATATA[C]CCAGTTGGCCATCGACAAGAGTGGAGGCAAAGACCTGATTTCGATGACTTCGAGATCTTACCACCGCGGAAGGTACCAAGTGTAGGTCGACGGCAG…	A/C
CG_Chr03	2599793	C	T	18|18	C	7|7	C	14|14	ClCG03G002280		promoter		GTACCTGGAACGCAAGCACATATCCCTTGATGCAGTAGTAGGTGATGTGCTTGGGGTTGTCTGCCTTCTTGATATCATGCGCCTCTTTCTTTCAGCGCATGATAGTCTTCATACTGCTCAACAGGCGGTTGAAGAAGACAGACGACCAGTCGTAGTTCGCAAAGACTTCGAAGTCGTCCACAATCCCGAGTATCTTCATGTCGAATTGTGTCTTCTTGTCTTTGCCCATCATAATGGTCTCGATGTACAAGGCGAGGGCCACCTTCACGGCGTCTTGATCATTGGTAAAGATGGTCTTCT[C]GAAGGCCACCTCAACGTCCTTGACCAGTTTTTCTTTCTTGTCATTCGGGTCCCTAGGTCCAAGGATGAGACGCCGTAATCTCTCGCTGCATGTATC…	T/C
CG_Chr03	2600369	G	G	13|13	A	9|9	A	17|17	ClCG03G002280		promoter		GTGGACCAAATGAGGTCTTCCTGAACATCTCCATCTGATCGGTGGTCAGTTTGCTCTTGATCAGGGAGCTGGTTTTGTGGACCATGCAGGAGACGGTGGCTGGGAAGTATTTGTCCTCAAATACCGCCATTGATAACCTACAGATTTGAAATGCAGTATAAAGTCAGTTAAACATATTAAAAAAGCATAAACGATCGTTTATTAAACACTAAGCGATCGTGTAGATATAGCTAAGCGATCATGTATATTCCTAAGCGATAGTGTATAATACTAAGCGATCGTTTAAGGTACTACGCGATC[G]TGTAGATTACTAAGCGATCGTAGAGTATGGACTAAGCGATCTCGTAGTAATATACACGATCACTTAATACCTTAAACGATCGCTTAGTATTATACA…	A/G
CG_Chr03	2600688	C	T	16|16	C	7|7	C	5|5	ClCG03G002280		promoter		CGTAGAGTATGGACTAAGCGATCTCGTAGTAATATACACGATCACTTAATACCTTAAACGATCGCTTAGTATTATACACTATCGCTTAGGAATCTACATGATCGCTTAGTCATATGACTTAGATTGGGCGATCGTTTAATATATGCCAAGAGATCGTTTGATCGAAGTTCAACGATCTCTTGATCAATACTAAGCGATCGTTTAGCCTGTTGTGGGCGATCCTCAACATAGTACGGGGCCTACCTTTAAAATGAAGCAGGTGACGGCGACGATGAAGAAGAGAAGAAGGCGAAGACGAAA[C]GCCCAGGAAAAGGGAAAGGACAAGAGAGAAAGCAAGAGAGAAAGCGAAAGGTTCAGAGAGAAAGCGAACCTTCAGAGTGAAATCGAAAGGGTCGGA…	T/C
CG_Chr03	2600772	C	T	15|16	C	6|6	C	15|15	ClCG03G002280		promoter		CTTAGGAATCTACATGATCGCTTAGTCATATGACTTAGATTGGGCGATCGTTTAATATATGCCAAGAGATCGTTTGATCGAAGTTCAACGATCTCTTGATCAATACTAAGCGATCGTTTAGCCTGTTGTGGGCGATCCTCAACATAGTACGGGGCCTACCTTTAAAATGAAGCAGGTGACGGCGACGATGAAGAAGAGAAGAAGGCGAAGACGAAACGCCCAGGAAAAGGGAAAGGACAAGAGAGAAAGCAAGAGAGAAAGCGAAAGGTTCAGAGAGAAAGCGAACCTTCAGAGTGAAAT[C]GAAAGGGTCGGAGAGAAAGCGAAAGCGAAAGCGACAAGGTTGGAAGAGGGAAAATGGGGACGTTCAGTGAGAAAGCGGAAAATTTTGAGAGAGAAA…	T/C
CG_Chr03	2603774	A	A	21|21	T	16|16	T	16|16	ClCG03G002280	ClCG03G002280.1:Intron	Intron	Ubiquinone/menaquinone biosynthesis methyltransferase ubiE	TGGATTCTTTCACCTTTTCCCAATGAAAGTCAAGTTTTCTTATAAAAGAATATTTTCTTCTCTGTCTCGCTCTTATTATTTTTATTTGATACAGACTTGTTTCCGAGCTAAATCCTTTTCCTGGAATGAAGCATCTTGATGTGGCTGGTGGTACAGGCAAGCAAACTATTTGAATTATCTTTGTTATTTTTTATTTTACTAATGTTATATCAGTTCTCGTGATTGTCATAATTTGAAATTTTTGATATGCTGACTTTGATTGAGAAGAGACATTTTGTTTTACCAACATCGTTTCCAAAG[A]TTCTGTACTTTGTTTCTGGGACTAACTTTGTGTTAAATTGGAATTTAAAAAATCTGTAGTATAAGATCAGTTCCTTGCCTAGGTTAGATAGCCAAT…	T/A
CG_Chr03	2606530	C	C	15|15	T	6|6	T	19|19	ClCG03G002280	ClCG03G002280.1:Intron	Intron	Ubiquinone/menaquinone biosynthesis methyltransferase ubiE	TGGAATTAGAAATGTTACTCACATTGAAAAAGTTCTAGATGAAGCTTATAGGTAGACTCTATTTTCTCAAGAAATTTTCTTCTTATATTAAATCCTGTGCAAAAATGAATTGTTTATGTTGAATAAGACCATTATTGTTATAGAGGATGTGTATAAGGTTGCTTTCTATTGAGATTGCATTTACCCCCTCTAGAATTCCGCTAGGAGATATTGGGGCATTTGAGGGTGTCAACGGGGCAACTGATGCACAATTGATAAACCATTTTGATGGGACCCTCCAATTGTCAGTTAATGAAGGGA[C]TCCTTTAGTTCTTTGCATGGTAGGGTGGGAGCATGTTACACCACGTGAGATGCCAACCATGACCTTGGATCCAAAACAACATTGTTCTTAATGAAA…	T/C
CG_Chr03	2609219	G	C	23|23	G	12|12	G	17|17	ClCG03G002280	ClCG03G002280.1:Intron	Intron	Ubiquinone/menaquinone biosynthesis methyltransferase ubiE	TGAACCACAAACCTCAATTAAGGATTGAAATTTGGAAGGAACTGAGGGGTACTTTTCCGCTGAGGCTTTTGAGTGAAAAACCTTATTTGAAACCTTTCTATCATCAATTGAGAAGACATTATCAAAAGCTTTTGCAAGAGAGTTTTCAACAGGAATATCATCTAACTACCCTTCGATCTCCTCACTTTCATACTAACCTCGGTTGTAAAATTGAAATCCCCATCATGAACAGATTGAGTGGAGTTAGTTGCCTTAGCAGTGAAAGAGGACAAATGGTAAACACAATATTTGATCTTGGAG[G]AGTGAACTCTGTATAAGTGTAGGAATCTAAAGGATGTGAAGGAGATTGAGATAGCTTTGGAGAGGAAGTGATGACTCAAACACAAACTTCTCCCAA…	C/G
CG_Chr03	2614712	G	A	18|18	G	10|10	G	13|13	Intergenic				TTGCTAGTGTAATCTTATTTGTATTTGAGGGTAGATGGTTATTTTAATTGAACCCAAAGGGTCAGTACTTTGTCTTTTCATATTATCCAATGTATTATTTACTCTACATTTTGATGAATATAATCGATTGGATGCTTTCTTGCTCAATACTTTTATAAACGGGGCAAACAACATTACCCATTCGAAATATTTACATCATCCGTACAAACAATTTCATTTTATTTGTACTTTAGGTGAATATTTTTATTTTACCCTTGAGCTATTAAGGTTTATCAAATTAAATTTTAGAATAATTATGAT[G]GGTAACACTTTTAGGGACTCAAAGTTAGTTCTAATAGTTTGTGGTTATTATGATTTGAACTAATATTTTTTGGTTCTCTCCCAATACAAACTAATA…	A/G
CG_Chr03	2614886	C	T	19|19	C	8|8	C	25|25	Intergenic				TACCCATTCGAAATATTTACATCATCCGTACAAACAATTTCATTTTATTTGTACTTTAGGTGAATATTTTTATTTTACCCTTGAGCTATTAAGGTTTATCAAATTAAATTTTAGAATAATTATGATGGGTAACACTTTTAGGGACTCAAAGTTAGTTCTAATAGTTTGTGGTTATTATGATTTGAACTAATATTTTTTGGTTCTCTCCCAATACAAACTAATATGTCCAATTTTATATTAAATAACACAAACAAACTAGTGGATGATTTTTCAAGTTTTTGTTGCACTCCTAGTTGGAAA[C]ATTGGGAGGAGTGAGATTAATTATTTTAAGTGTGGAATCGTAAATAGTTTTATTGCAACAAAGCTATGATTAAAATAATTCTTACTCCCCAGTTTT…	T/C
CG_Chr03	2615133	C	C	6|6	A	8|8	A	14|14	Intergenic				CAAACAAACTAGTGGATGATTTTTCAAGTTTTTGTTGCACTCCTAGTTGGAAACATTGGGAGGAGTGAGATTAATTATTTTAAGTGTGGAATCGTAAATAGTTTTATTGCAACAAAGCTATGATTAAAATAATTCTTACTCCCCAGTTTTCTAACACATGCTCCAAACGTTGGGTGGGCTATTATAGCCACCCAATCCATTCCAAGTTTGAGCCCTAAACACCTCTTGGGGCTGGTAAATAGCTATATAGCAGTATTTTTATAAAAAAAAATTACAAATTTAGAAAATTTCTCCAATCTT[C]TTATTTATTTTATCTTTATTCCTATTATACTCTTATGTGTGAATCATAACTTCAAATCAATCTAAGTTAAATGTGTATATGATTTCACATCATTTT…	A/C
CG_Chr03	2616091	C	T	13|13	C	5|5	C	9|9	Intergenic				TTTTTTAAATAATAATAATAATAATAATAATAATAATAACACTCTTTTTTTTCTCTTTCTTAACTTATTCCTTTCTACATGTGTGAAGTGAGGAAATTGATATGCACTTGAAAGTTATATTTCATTCCTAAATTTTAAAGCTAAAAATCTTGATTTTCAATTGGTTTCGTGATGGTTGAAATTTGTTGTTAATTGGCCTGAGGGTACAAAAGAAATAAAGAAAAACAAATCAGCTCATTCGAAATTAACAAAATCTAGTTATATTTTAATCATACATCATTATTTGGTTATTTTGACCTA[C]TTCGAGATCACCAATTAGAAACTAGTTTTATACTTCATAGACCAATTAAAAATCAAACAAGCTTCAAAAATAAAAATAAAATGTTTTTTTTTTTTT…	T/C
CG_Chr03	2616999	G	G	14|14	A	11|11	A	12|12	Intergenic				CATATTATAAAACACAAGAATTGTATTTCACTTATAATTTGATTTTCTTTTAAATGGTTGAACTCAAAACAAATGTGTATATAAATTATCAATGGCCCATGTAAATAGATGAGGGCAAGTTCGCCGATCTAAATACTTTTTAAATAAAAATAAAGTAATTTAACGAGGGTTAGTACGTAGAGGTGACATGACCAATAGATGGAATGGTTGACTTGTAAGAAAGAAAACTCATTTTGGTGTAGTAATTTGACAAACACCCTCCATAACTAAACAAAGATAGAGTGGAGCTCAACTCAACAC[G]CTCCAATGCTAAACTGAGATGAGGTTGAACTAAGTTGAGTTATAAGCTGAAATTGCATGCTTGAATGAAAAATAAGCTATGGTACTACTTATTATG…	A/G
CG_Chr03	2620202	C	C	10|10	T	9|9	T	8|8	Intergenic				TTTGATTAATATTTGACTTGGCCAAACCCAACAAAAAGAAAAGGTAAAAATAAAGGAAAAAAAAAGAAAAAAGAAAAAAGAGAAAAGAAATGTGAAATTGTGTGCTGTTTTCTTGTATTTTCTACGCGAGCTCGCGAAGCCAATCATAATCCAATTACATGCATTATTAGGTTTGGAATTTTTAATCATACAATTAATATTTGTTAATTTAATCTTAATAATTATTAGATTAAATTATATGTTTTGTTGTTAAATTTTTAAGTTTGTGTCTGTCTAAATGTTAAAATTTGTATCTAAAAA[C]TCGTAAAGTTTAAATTTTATATTTAATAGATACTTAAACTTTTAATTTTATATCTGATAGGTTTATATTTTTCTTTTTTAAAAAAAATTAATTGAT…	T/C
CG_Chr03	2620223	A	G	11|11	A	9|9	A	8|8	Intergenic				CCAAACCCAACAAAAAGAAAAGGTAAAAATAAAGGAAAAAAAAAGAAAAAAGAAAAAAGAGAAAAGAAATGTGAAATTGTGTGCTGTTTTCTTGTATTTTCTACGCGAGCTCGCGAAGCCAATCATAATCCAATTACATGCATTATTAGGTTTGGAATTTTTAATCATACAATTAATATTTGTTAATTTAATCTTAATAATTATTAGATTAAATTATATGTTTTGTTGTTAAATTTTTAAGTTTGTGTCTGTCTAAATGTTAAAATTTGTATCTAAAAACTCGTAAAGTTTAAATTTTAT[A]TTTAATAGATACTTAAACTTTTAATTTTATATCTGATAGGTTTATATTTTTCTTTTTTAAAAAAAATTAATTGATAAATGATTTATTAAATTTAAA…	G/A
CG_Chr03	2620281	T	A	8|8	T	10|10	T	3|3	Intergenic				GAGAAAAGAAATGTGAAATTGTGTGCTGTTTTCTTGTATTTTCTACGCGAGCTCGCGAAGCCAATCATAATCCAATTACATGCATTATTAGGTTTGGAATTTTTAATCATACAATTAATATTTGTTAATTTAATCTTAATAATTATTAGATTAAATTATATGTTTTGTTGTTAAATTTTTAAGTTTGTGTCTGTCTAAATGTTAAAATTTGTATCTAAAAACTCGTAAAGTTTAAATTTTATATTTAATAGATACTTAAACTTTTAATTTTATATCTGATAGGTTTATATTTTTCTTTTT[T]AAAAAAAATTAATTGATAAATGATTTATTAAATTTAAAAATGAATGTTATGTATAGTGAAATCCTAAAATTTTAATTTTTTTATGAATATATCAAA…	A/T
CG_Chr03	2621061	A	C	14|14	A	5|5	A	10|10	Intergenic				TAATTTGCTTCAGTTACTCATGGACCAACTTTGTACGTTAACAATTATTAATTTATACTGAGTCTCGTTATCAATTAGTATAATTAAAATATTGTCTAAAGTAATACGTTTAATAAAAGTGCGTTCAATATTATTAACTAGATAGTTTGACTAAGAACTAAGCGAAAGAAAAAATAATTCTGGCATATTGATCAATGATACATGCAAAATTTCAAATATATGCTAAATATTGTATCTAATATTCTGAAAAACTAACATTATGTCGTATAAAATTGTTAAAATTATAAATTTAGTAGTTCA[A]AGCATAAATTTTAAAAAGATGTTTAATTTAAATTTCAATTAGTAACCATTTAATTTTTTGTTTTTGAAAATTAAACCTATAAATAATCCTTATCTA…	C/A
CG_Chr03	2621108	C	C	16|16	T	9|9	T	7|7	Intergenic				TTAATTTATACTGAGTCTCGTTATCAATTAGTATAATTAAAATATTGTCTAAAGTAATACGTTTAATAAAAGTGCGTTCAATATTATTAACTAGATAGTTTGACTAAGAACTAAGCGAAAGAAAAAATAATTCTGGCATATTGATCAATGATACATGCAAAATTTCAAATATATGCTAAATATTGTATCTAATATTCTGAAAAACTAACATTATGTCGTATAAAATTGTTAAAATTATAAATTTAGTAGTTCAAAGCATAAATTTTAAAAAGATGTTTAATTTAAATTTCAATTAGTAAC[C]ATTTAATTTTTTGTTTTTGAAAATTAAACCTATAAATAATCCTTATCTATACCTCTACACTTTAGTGTTATTTATTAAAGCGTAAGGATTAGTTGT…	T/C
CG_Chr03	2623474	T	G	4|4	T	13|13	T	9|9	Intergenic				AAAGAAACGGTTATAGAAAGTTAGTGGCATAAGTTTGTATGTGATTTGGGATACTTAAATGTATTAATTTAGAAAAAAATAAAAATAAAAAGAATATTCATAAAAATAAGAGGGTTTTCTACGCTAATAATCTAATTAAATAGGTCAAATTACAAAAGTCATATAAGTTTATTTCAAAAAAACAAATCTGAGGATGTCATTTATCATAGTCTAATATACATGTGTATATATGACATGTATGTAGAATATATATCTCAATTTCAAATATGTATGTGTGTATATATGACAAAGTATGTGAAA[T]ATATATCTTAATATAAACAAGACTAAAATTAAATTCTACAGTATATATTATATAACAATTCTAAATTTTGTACTAGTTTTAAATAGATTTAGAATA…	G/T
CG_Chr03	2624733	G	G	7|7	T	12|12	T	12|12	Intergenic				TGCATTAAGTAAATTTAAAAAACAAAAAAACAAAAGTTAAAATTGTGTATGATACACAATTTTAAGGCATCATCATGTACTAAGTACACAAATCCAAACTCTCATGAACCTAATTGAACGGCCACGTGGGATGATGTGAGTTAGGCAAAATCATGTATCGAGTACACGAGTTTCTCAAAACTCACAACTATCCTACCTTTTTTCATTGTTTTTTGTTTTCCATCTTAAATCCAACCATTCTTTTTTACATTATTAATATTAATTTTTTAACAACCACCTTATATTTGTCATTAATTTCTA[G]AACTATACTATTCTTGAATTTAACTTCTCTAGGTTGGCTCCACAATTTTAGAGATATTTCGGTGATATATCAACAAAATATAGAATTTTGGTAGTT…	T/G
CG_Chr03	2625308	C	A	13|13	C	9|9	C	10|10	Intergenic				TGGAAAATATACCAAAAACTCTGAAATTTGTAGGGTTTTTTTTTCTTTGTTGGCAACCACGTGAATCCCACTTTTACTTATTATTATTAGATGTATGAAGCTATGAAGTATGAAGGAGAGATTAAAAATGGTCAATTTTCAAAACTAATAATAATATAAATATTGGATCATTGGTTCGGATTTCATTTTAAAATGGTCAATAATGGCATGATTTTCACATATTTTATGAGATTTCTTTATATTTTGGAGATAATGTAATATTAAAGAGAAATGTTAGATCAATCAAATGGATAGTAACGA[C]TTTTCATTAGTACGAGTGATTTTTCATCTTCTCATATTTCTCTATTTTTCTCTACTAATCTAAGAAGAATTACGTGATAATTTTTGTTGTTATTTG…	A/C
CG_Chr03	2625422	T	G	15|15	T	6|6	T	12|12	Intergenic				GGAGAGATTAAAAATGGTCAATTTTCAAAACTAATAATAATATAAATATTGGATCATTGGTTCGGATTTCATTTTAAAATGGTCAATAATGGCATGATTTTCACATATTTTATGAGATTTCTTTATATTTTGGAGATAATGTAATATTAAAGAGAAATGTTAGATCAATCAAATGGATAGTAACGACTTTTCATTAGTACGAGTGATTTTTCATCTTCTCATATTTCTCTATTTTTCTCTACTAATCTAAGAAGAATTACGTGATAATTTTTGTTGTTATTTGCATAGGTTTTCGGAGAA[T]AGATGACTTTGAGTTGATTTTAGATGGAATCAAGTGAGAATAGTTATTAATGTCACTAGCGAGGTTTTAATTGATTCACTCATGAAAGTTTAGGGT…	G/T
CG_Chr03	2626929	C	G	14|14	C	6|6	C	12|12	ClCG03G002290		promoter		GAGAATAGCTCATCTTCATTAATAAGGGTGCGCAAGTTGAAGATATATATCTTAAGCCATAATCTTTGGCTACCTCTTTTTCATAAATAATCTTTGGCTACCTACTCTTATTTTGATTTATTTAGTTGGCCAATTTTTATTGTATCACATGCTGCTAGATAATTGCTTATTTGTTCAAATTACATGTAAACTCAACATTGTCCACATTTATGTAACATTATACATTACAAGAATTTACGTAAAATCCAAAAGTTGAAGAATACAAGCAAATCAGAGAAGAAAAATCAAATTATATCTTAA[C]CATGGTTAGTTGTATCAATTAAAAATTTCAATTTTGATAAGTGAATCAACGTACTTTCACTTTATTTTATTTAAAATCTACCTAGAATATAAAAAA…	G/C
CG_Chr03	2626932	T	C	14|14	T	6|6	T	12|12	ClCG03G002290		promoter		AATAGCTCATCTTCATTAATAAGGGTGCGCAAGTTGAAGATATATATCTTAAGCCATAATCTTTGGCTACCTCTTTTTCATAAATAATCTTTGGCTACCTACTCTTATTTTGATTTATTTAGTTGGCCAATTTTTATTGTATCACATGCTGCTAGATAATTGCTTATTTGTTCAAATTACATGTAAACTCAACATTGTCCACATTTATGTAACATTATACATTACAAGAATTTACGTAAAATCCAAAAGTTGAAGAATACAAGCAAATCAGAGAAGAAAAATCAAATTATATCTTAACCA[T]GGTTAGTTGTATCAATTAAAAATTTCAATTTTGATAAGTGAATCAACGTACTTTCACTTTATTTTATTTAAAATCTACCTAGAATATAAAAAAAAA…	C/T
CG_Chr03	2628089	C	A	12|12	C	15|15	C	12|12	ClCG03G002290		promoter		ATAGATGCCATGAAATTACACATATTGGATACCTTTAAATAACTATATATTTTTTTGTAAGAATATTTTTGTAGATATATGTCAATACTTAGATAATAATGTTTATTTAGTAAAATTTATACTTAGAAATGTCTTAAATTTATCTGATGTAGGATAGTACATATTTATTTTTTAAATGGTAGGATATTTGGTTTGTTTTTTCCTTTACCTTCAAAATTCCATTTATTTTCATCTATTGATTGTGCTTTTTATGGTTTTTTAAATGATTTTTTCATTCTCATGTTTTGATGTTGTTTGAGT[C]TTGTATAGTTGTAACGAACTTTTTACCATTTTTCATGTTTGTATGCAAATTATGTAGTTTTTTGGAAATATATCATGGTTTATTTTAATTTTTATT…	A/C
CG_Chr03	2628287	G	T	13|13	G	11|11	G	16|16	ClCG03G002290		promoter		TTTCCTTTACCTTCAAAATTCCATTTATTTTCATCTATTGATTGTGCTTTTTATGGTTTTTTAAATGATTTTTTCATTCTCATGTTTTGATGTTGTTTGAGTCTTGTATAGTTGTAACGAACTTTTTACCATTTTTCATGTTTGTATGCAAATTATGTAGTTTTTTGGAAATATATCATGGTTTATTTTAATTTTTATTCTGATAAATTTACTAGAAAATAAAAATATACATCTCATATATTATTCAATATACAAGATGATATATTGTAAAAATTTTTATATTCGTGCACTTAAGAAATA[G]ATCATAATTTATTTTTTGAAAATACAAATATACATCGAGTATATTATTTTGTATATAAGATGTAGTGTTGTATAAGATGATATATTGTAAAAACTT…	T/G
CG_Chr03	2628590	G	A	10|10	G	8|8	G	14|14	ClCG03G002290		promoter		CATAATTTATTTTTTGAAAATACAAATATACATCGAGTATATTATTTTGTATATAAGATGTAGTGTTGTATAAGATGATATATTGTAAAAACTTTCATGTTCATACACTTAAAAAAATATACAAGAAAAAAATATATCATTGTATATTGCAACATATGTTAGTACTTTATATGTATTTCATTTTGATGTGTATTATGAAGTTTATTTTAAATATATATGATGTTTATGTCAAATATAATTAGAATAATTACAGATTTTAGGTAAGTTATTTAATATATACGAGTCTAGAAGTCTATCAAA[G]TCTATTACAGTTGAATACTGAAATTTTAGGTAAGTTATTTAATATATACAAGTCTAGAAGTCTATCAAAGTGTATAACCACCTCACTTAATGCGTA…	A/G
CG_Chr03	2628592	C	A	10|10	C	8|8	C	14|14	ClCG03G002290		promoter		TAATTTATTTTTTGAAAATACAAATATACATCGAGTATATTATTTTGTATATAAGATGTAGTGTTGTATAAGATGATATATTGTAAAAACTTTCATGTTCATACACTTAAAAAAATATACAAGAAAAAAATATATCATTGTATATTGCAACATATGTTAGTACTTTATATGTATTTCATTTTGATGTGTATTATGAAGTTTATTTTAAATATATATGATGTTTATGTCAAATATAATTAGAATAATTACAGATTTTAGGTAAGTTATTTAATATATACGAGTCTAGAAGTCTATCAAAGT[C]TATTACAGTTGAATACTGAAATTTTAGGTAAGTTATTTAATATATACAAGTCTAGAAGTCTATCAAAGTGTATAACCACCTCACTTAATGCGTATA…	A/C
CG_Chr03	2629037	A	C	12|12	A	10|10	A	14|14	ClCG03G002290	ClCG03G002290.1:CDS,exon	CDS,exon	MLO-like protein	AAATAATAGGAATATAAATAAATAAATAGCTAGTTTTGTAAGGAACGGCATTAAAATTCCAAATTCTCAACCACACGGCGCTTCAGACAAAACCTCCACCAAGAATTCCTTCCGCCAGTGGCCGAAGCAGAGCCTTCATTTCAAAGACTTCACTCCAATTCTTCCAATACTTTTACTCAACACTCTCAATATCAACATTAAATCTCCTTCTTAATTCTCACGCCTCACACAATCAAGATCATCACTCTGCTTTGATTTTGAGTTTCCGCCGTTTGTCATCGCCGTTTTAATGGCCGCCGC[A]GCCGTGGATCCTTCCTCTCTCCAATTCACGTCGACTTGGGCCGTGGCTGCTGTCTGCTTCATCTTCATCTCCCTCTCTCTCTTCCTCGAGCATTTG…	C/A
CG_Chr03	2630089	C	T	12|12	C	10|10	C	8|8	ClCG03G002290	ClCG03G002290.1:Intron	Intron	MLO-like protein	TTAAATGCTGAATTGTGGCAGGGGAAGGCTTCACTGATGTCACAAAGTGGAATGAATCAACTCAACAATTTCATATTCGTGTTGGCTATGATGCAGATTTTTTACAGTGTCCTCACCATGGCTTTAGGAAGGGCCAAGGTCCATTCTCTCTCTCTCTTATTTATTTCATTTTTCTCTTTAGTAAATTTTCGAATTTATTCATATTAGTCTTTAAACTTTTAAAGGGTGGATGATGATTTCACGACAATTTGATTAGAGGCAAGCATGGAAAAATAATATAACATGAAAAATACTTGAGTG[C]ATTTAGTCCCACTTGCTAGCAATCCATTTAAATGCTCAATTTCAAATACCTGTGTGACAGACTTATCTATTTTTAAAAGGGTAAATTGCAAAAACT…	T/C
CG_Chr03	2630135	A	G	11|11	A	7|7	A	13|13	ClCG03G002290	ClCG03G002290.1:Intron	Intron	MLO-like protein	GTGGAATGAATCAACTCAACAATTTCATATTCGTGTTGGCTATGATGCAGATTTTTTACAGTGTCCTCACCATGGCTTTAGGAAGGGCCAAGGTCCATTCTCTCTCTCTCTTATTTATTTCATTTTTCTCTTTAGTAAATTTTCGAATTTATTCATATTAGTCTTTAAACTTTTAAAGGGTGGATGATGATTTCACGACAATTTGATTAGAGGCAAGCATGGAAAAATAATATAACATGAAAAATACTTGAGTGCATTTAGTCCCACTTGCTAGCAATCCATTTAAATGCTCAATTTCAA[A]TACCTGTGTGACAGACTTATCTATTTTTAAAAGGGTAAATTGCAAAAACTATTCCTGAAACATAGTGTTAGTTGCAATTACACTCTTAAACTTTCA…	G/A
CG_Chr03	2630458	C	C	5|5	G	9|9	G	15|15	ClCG03G002290	ClCG03G002290.1:Intron	Intron	MLO-like protein	ATTTTTAAAAGGGTAAATTGCAAAAACTATTCCTGAAACATAGTGTTAGTTGCAATTACACTCTTAAACTTTCAATTTTAAAAATTTAGCCTCAAACTTTTACAAATGTTAAAATTGGACATTCAAATTTACATAATTATATCAATTGTAACATTTGCATAAGTTTGAGGGTTTAATTTTTATCATTTGTGAATTCAATTTCTACAATTATTGTAAACTTGAGGGTCTAATTTTAATACTTATAGAAGTTTAGGGCCATTTTTTACCATTGAAAGCTTGAGGGTGTAATTACAACTACCA[C]CATAAAGTGAGGGTGTAATTCAGGGGTGGTTTTTGCAATTTTTCATTTAAAAAAAAGATAATTTTTTATTTTTTCTTTGTGGGAAAGAGATACATA…	G/C
CG_Chr03	2631808	T	T	25|25	C	10|10	C	9|9	ClCG03G002290	ClCG03G002290.1:Intron	Intron	MLO-like protein	TGGCTGGTAATAAATCAAATATTATTTTCAAACGGTCCAAGTCAATGGCTTCTGAGTATTGAAATAAATTTGGATGGGACAATATTTGAATTTTTCAGTATACATTTCAGTTTATTTACTATAGATATGATTGTCATATATTGACTTTGCTGCCCATATAAAACTGAAAATAAAATTTTATAATTCCTCAAAAAAAAAAAAAATGCATAGAGTTTAGAGGATTATATATTTGGATTTTCCTTTTCTTTCATTAATTTTTTAAAAAATGTAAACATTTCGACTCTACCAACTATTTCTACT[T]CCAAAAAGAGTGCAATTCGTCAATTTCATCAATGTTTTATTTATTTTTTTATATATCTTCATGTTTTACGATCAAATACATTAACATAATTTTATT…	C/T
CG_Chr03	2635498	G	A	20|20	G	11|11	G	13|13	ClCG03G002290	ClCG03G002290.1:Intron	Intron	MLO-like protein	ATTCTCAATCCGAATATAGTTAGGTGGATAAAGCACTATTATTTTACGCAATTGTGGGGTGGGGAATCGAATATCTAATTTCGAGATTAATTGTACATACTTGCTGTCAATTGAGTTATGCTCATGTTAGTACTAATTGCCTTCTTAAAAGTCAATTGTTCAATTCCATTTACATTGCACGAGAATCTCACAGTAGAAAGATGAAAAGATCTCATCATACATGGACTGCTTTTTTCTTGACCAATTGGAATCAAAGTGAAAATTAAATCAATTTAATTTGGGAGGAAATAACATTAAAAG[G]TTGACCACAAGAACCTCCCTAGATCACCTAGTCTGTTATTGTATTAAATTATCAATTAACTCAAAATCTAAACTAAGGGGTGAAAACAAATTTAAT…	A/G
CG_Chr03	2637366	G	A	17|17	G	4|4	G	16|16	ClCG03G002290	ClCG03G002290.1:Intron	Intron	MLO-like protein	TTGTAATTGATTTAATTTCTTTGTACTCTTTATTTGCAGCTACAATATGGGATAAAATCTTGCTACCACGATAAGGTGGCAGTCATCGTCATAAGAGTGGTCTTAGCGTAAGTATATCATTCAACTTCTTTAATTAATTCACAAATAGTATGGCTGTTTGCACAATGATTTGATTTCTCTCCGCATGATAATGCTACGTTTTATTACCTATCTAATTTAACTTGTAAAGTTCAATTTTCAAATACAAGAAAGAAAAAAAAAGCATAATAGAGGTAGGAATGATCTAATCACAGACTTCTT[G]AATTATTAATACATTTATATGTTAGTTGAAAGCTATGTTTGTTTTAGTAAAAATACAAATACGATATGTATTACCAGAAAAATAGATTTTTATGCA…	A/G
CG_Chr03	2637374	A	A	18|18	G	4|4	G	13|13	ClCG03G002290	ClCG03G002290.1:Intron	Intron	MLO-like protein	GATTTAATTTCTTTGTACTCTTTATTTGCAGCTACAATATGGGATAAAATCTTGCTACCACGATAAGGTGGCAGTCATCGTCATAAGAGTGGTCTTAGCGTAAGTATATCATTCAACTTCTTTAATTAATTCACAAATAGTATGGCTGTTTGCACAATGATTTGATTTCTCTCCGCATGATAATGCTACGTTTTATTACCTATCTAATTTAACTTGTAAAGTTCAATTTTCAAATACAAGAAAGAAAAAAAAAGCATAATAGAGGTAGGAATGATCTAATCACAGACTTCTTGAATTATT[A]ATACATTTATATGTTAGTTGAAAGCTATGTTTGTTTTAGTAAAAATACAAATACGATATGTATTACCAGAAAAATAGATTTTTATGCAAATTAAGG…	G/A
CG_Chr03	2637829	G	A	6|6	G	7|7	G	8|8	ClCG03G002290	ClCG03G002290.1:Intron	Intron	MLO-like protein	ATTTTCGTCTATTAAAAAATTTATGATCATTTTTTACCGTTATCAAATTAATGACTATGATTAAGTGTCGTTAAATAGAAATAATTAGTCTATAAATACTTTGGATTTAATTTTCCAATTTTTTTCAAAATTTTAACTTCCTTATGAATTAAAAGCTTTGAAAGCATAATGTGAAATAAAGTTTTTTGTTTTTCATATTTAACTATTTTTAAATATGGCAAAATGAGCCGAATTATTTATAAATATATAAAAATTTCAACGATAGACCGTAATAGACAGCAATGGGCTTCTATTGCTCAA[G]GATAAAAAAAGTGATAGAAGTCTATCACAATTTATAGTTTAAATTTTTTTATATTTATAAATAGTTTGACATTTTTTCCATTTATAATAATTTATC…	A/G
CG_Chr03	2639274	G	A	15|15	G	11|11	G	7|7	ClCG03G002300		promoter		ATTAGGAGATCGAGTCAAACCACGTGGAAGTCCACGGATAGTTTCAACAAGTTAAATTCTTAAATAAAGTGGTAATAGAGGAGACTACGTTGAACTATAGAGAAGCCTAAGGATAGTTTCGACAAGCTAAGTTTCTAAATAAAGCGGTAATAAGAGTTTAGTGTGGAAAGAAAAAATGCAAAAAGATAATGTCAAATTACTATGAAAGAAGACTATTAAATCTTATGACCTGGTTGCTGGAGTGATCACCAAAGTTGGTTACATAGGTGGTCGCCAGAGGTGATCGTTGGAGCTAACCTC[G]CAAAGGTGGTCGTCACCAAAATTAGGTGTTAGAGGTGACCTTTGCTAGAGTTCGTGAGTGGATGTGATCGTCGATGGGTGGGATCATTGAAAACAT…	A/G
CG_Chr03	2639626	G	G	16|16	A	11|11	A	12|12	ClCG03G002300		promoter		TCGTGAGTGGATGTGATCGTCGATGGGTGGGATCATTGAAAACATTGGAGAAAGTTGATTGTTTTAACCACTAAATTGTAAATATTGCTAGTATAGCAAAAAAACACGAGTCAAAATAAACTCTTACTTCCCATTTTCTTAACATACTCCCCAAATACAAAGTAAATTATTATAACTCATTCTACTCATTCCAAATTAAAGCCTCAAACACCTCCTAAATGATTATTAATTGAAGCATATATTTTTATATTTTGTTAGAATTTGGGGTTTAATATGATATAAGAGATGATGAGGGGTGGG[G]GAATCTAACATCGTATATGGAGATCAGGTACATTTTATCAAGTAAGAGTGGGAATTTTTTAAAAAATAAATACATATGAATTTGTTAGTGTCCAAG…	A/G
CG_Chr03	2639837	G	A	12|12	G	12|12	G	15|15	ClCG03G002300		promoter		CTCCTAAATGATTATTAATTGAAGCATATATTTTTATATTTTGTTAGAATTTGGGGTTTAATATGATATAAGAGATGATGAGGGGTGGGGGAATCTAACATCGTATATGGAGATCAGGTACATTTTATCAAGTAAGAGTGGGAATTTTTTAAAAAATAAATACATATGAATTTGTTAGTGTCCAAGAGTCATATGTTTCAAACTCATCTGCTCCTATTGTGCTAAAAAAAGATTCGAGATTTAAAAAACATTACATTTATAGGTAATTGTAGCGAGTATTATTTTGAGGACAATAAATAA[G]TATATAACAATATTTTAAAAGAATTGCAAAAATAACAAAATATTCTATGGCTACTATCATTCATAAATTTTGAGAATTGGACCTAAATTTTGTTAT…	A/G
CG_Chr03	2639899	C	C	18|18	T	15|15	T	12|12	ClCG03G002300		promoter		ATGATATAAGAGATGATGAGGGGTGGGGGAATCTAACATCGTATATGGAGATCAGGTACATTTTATCAAGTAAGAGTGGGAATTTTTTAAAAAATAAATACATATGAATTTGTTAGTGTCCAAGAGTCATATGTTTCAAACTCATCTGCTCCTATTGTGCTAAAAAAAGATTCGAGATTTAAAAAACATTACATTTATAGGTAATTGTAGCGAGTATTATTTTGAGGACAATAAATAAGTATATAACAATATTTTAAAAGAATTGCAAAAATAACAAAATATTCTATGGCTACTATCATT[C]ATAAATTTTGAGAATTGGACCTAAATTTTGTTATATTTGTAAATTTTTATGTTATACGTCGAAATAGTTTGAGCTCGATCTTTAAAAAATGAAAGA…	T/C
CG_Chr03	2645168	G	A	18|18	G	7|7	G	12|12	Intergenic				ATCACTAGTTATTTCGATATTCTATTAGAAGTTTTAACTATAACTTCTATCACTAGTTATTTCGATATTCTATTAGAAGTTTTAACTATAACCTCAATTCAATTTAATGGTTTTAACAATATAAAATATGCTAGATTAAAATTAATTGAATACACACTTTTAGGCAGTATTCTATATATTCTAGATTTTTTATCTTGTCAATTCAATTTTTCTTAGCTCGGTGACCATTTGGCTTTTGATTTTTTTATTTTTAAAAAATAAGTCTATAAATACATATTCCATCTTTAAATTTTTTGATTT[G]TTATCTACTTTTTACCAATGTTTTTAAAAATCACGTCGAATTTTGAAATTAAAAAAAATAGTTTTTAGAACATGTTTTTATTTTTGGAATTTGGTT…	A/G
CG_Chr03	2645524	C	T	13|13	C	6|6	C	12|12	Intergenic				AAATAGTTTTTAGAACATGTTTTTATTTTTGGAATTTGGTTAAGAATTCAACTTTGGTATTCAAGATCATTTTTTTTTTAGTTTTTTGAAAATTAACCCTATAAATACTTCTTTCACCTCTAGTTTTTTTTTTTCAAAAGCCAAGTCAAATTTTAAAAACTAAAAAAAAAAAATAGTTTTTAAAAACTTGTTTTTGTTTTTGGATGTTGGCTAAGACTTCAACTCTTTTAAGAAATATGCAAACCATGATAAGAAAATGAGAGAAAATTGACTTAATTTTCAAAAACAAAAAACAAAAAA[C]TTAATGATTAGCAGCGGGGCGAAAAGATTACCTAATGGAGTTGAGTAGCTTAAATTTTTTTTTTAAGTCTGAGGTCTTTGAGATTCATGTTCAAAT…	T/C
CG_Chr03	2645641	A	G	14|14	A	9|9	A	8|8	Intergenic				CTCTAGTTTTTTTTTTTCAAAAGCCAAGTCAAATTTTAAAAACTAAAAAAAAAAAATAGTTTTTAAAAACTTGTTTTTGTTTTTGGATGTTGGCTAAGACTTCAACTCTTTTAAGAAATATGCAAACCATGATAAGAAAATGAGAGAAAATTGACTTAATTTTCAAAAACAAAAAACAAAAAACTTAATGATTAGCAGCGGGGCGAAAAGATTACCTAATGGAGTTGAGTAGCTTAAATTTTTTTTTTAAGTCTGAGGTCTTTGAGATTCATGTTCAAATATCAATATTTTTCAGAGTAG[A]TATTACCTTTCCTTTGCCTTCTGCAAATTAATTAAAATGTTTGAATTTTTTTTTAATTTGAAATCATATTCACTGTCTTCATTACCGTTCCTTTAA…	G/A
CG_Chr03	2653251	A	C	10|10	A	4|4	A	19|19	ClCG03G002320	ClCG03G002320.1:CDS,exon	CDS,exon	E3 SUMO-protein ligase SIZ1	TTCACCTCCTGTTGATGGAACATGTTGTCTTGAATTTAATCCCTTGGAGGTTGTGGACTCCCCATTGCTACCTCCTGCATCACCCCCAAGCCTGAGAGAAATCCAATCTTCAGTATGAACACCATTTGATACATCAGCCTCATCTCTGAAATCAGACTGCATAGGTGCATCTGAAGGCCTTGTAGGAAGAAATATTTGAAGAGATGGATCATCACCAGCAAAAGCTAAGGTATTATCAACCAAGCTGTCATTCATGTCACCATCAGTACGACCAATTGAAGAACCTGGAACAAGAGAAGC[A]GGACTTATAGCTGCCTCTGGGGTAGCTGCATATCCATTCATGGTGGAACAATTAATGGAATTATGCTGCAAGTCAACTAGAGCATCTGATACATCT…	C/A
CG_Chr03	2655680	C	C	16|16	A	7|7	A	11|11	ClCG03G002320	ClCG03G002320.1:Intron	Intron	E3 SUMO-protein ligase SIZ1	TCTCTTGATAGATATCTTCGCACAAGAAATTCTTTTGTAATTATAGCCTTTTTTATGATTTTTTTTATTGCAAGGCCCTCCTTGGATCTCTTTGGGGGATTGCCTCAACCCCGCCCCTAGGCTATTGTGATCTTTTGGAATATAACTTTTGAAATTTCTCATTAAAAAATAATAATAATGATAATAATAAAGACAAGACTTGTGAGGGACAATAACAGTAGAAATGAAAATGAATACAAACACATGCATTTGTAACATGTCTCACTCCCCTCTCCTTTCTAATGTGGGAAAAGCCTCCAA[C]CTTCTTTTTTGCTTTTCTAGTTCCCGCCATCTCCCACTTTCTCATGCACCCAATTTCAATTTACCTCTCACAAATAACGCCCAAAAAGTTCATCCC…	A/C
CG_Chr03	2657001	A	A	22|22	G	10|10	G	10|10	ClCG03G002320	ClCG03G002320.1:Intron	Intron	E3 SUMO-protein ligase SIZ1	AATTATAGGTTTAATATATAAATAGATAAATACAAATGCAAGACTAGAAATTATGGTTCTGTTTGATAACGTTTCTGTTTCCTTGTTCTTGTTTTTCAAAGATTAGAAACAAAAATGTGTTTGATAACTATTACTATTCCTTGTTTCTTGGAGAAAGAAACAAAAATATAAACTCATGATAACTATTTCTTCTTCCTTCATTTCCCTTTTTCCCTTTTTAAAGTTTAAATAGAATTTAGTTATATAATGTAATAAATAATAACAAATAATATACATAAAAACATATAAAAAGCAATTATC[A]AAGCTTACACTATCTTCCTGAGGTAAAATTAACAACAATAATAAAATTGCCTATCCTTCAAATCTAGTCCCAATTTGATCAGCAATATTGAGTGAT…	G/A
CG_Chr03	2657576	A	G	18|18	A	4|4	A	11|11	ClCG03G002320	ClCG03G002320.1:Intron	Intron	E3 SUMO-protein ligase SIZ1	ATGAAAACTCAAAATTAAATTAGTACATTAATATACATATTCTACATATTAAAGTGAGATTAAATGCATCTTTTAGTGAGGATAATTTATATTTTACAAAATTCTATAAAGTGTACTAAAAATTAAAATAGTATATAAATATAAATTATGCAAAATTTAAATTCAAAATTGGAACCAGAAATCAAAATAGTAAATAAATATAAATTTTGCAAAATGTAAAACTCAGAATTCAAATAGTGTGTGTGTGAGTGTGCAGGAACTAGAGAGTAGGGTGAGCAACAAAGACCAAAAGCCAAGCCA[A]CCAACCAAAACCGACCAAACTGACTTTGGTCAGTCAGAGTCGATTTTTCGTTGGCCCATAGAAAAACCAGCCAATCAATTGGCCGGTCGGCGAGCC…	G/A
CG_Chr03	2658445	T	T	13|13	C	14|14	C	10|10	ClCG03G002320	ClCG03G002320.1:Intron	Intron	E3 SUMO-protein ligase SIZ1	TGTGATTAGTTCATTGGAGTTGGAAAAACCAACCAAAACCAACCAACTGACCATTAGATGGTCTGCATCACCAACATCACAAGAACTGATCAAACCCGACTGACAAAAAACAACATCAGTGGTCGGTATTGGTTTAGCATAGCACAGGCGCAGACCAACTGATGATCACACCTACTAGAGAGCAAAGGCAATCACTATTCGCCCCCCATGCTAACAAACCAAAGACTAGTTTTGATATTATGAAGGAACGTAAATATAAGAGTGAAAAAAGGAAATGGAATAGAAAGAAATTGCTTTTAG[T]AGTTTCTGAAATTCATCCTCAATTTTAGAAACATTTTTCAAATTTTGGAAACAAGAAAGGGGATGGATTATCAAACAAGTATGTTTCATAAAATAC…	C/T
CG_Chr03	2662049	G	T	11|11	G	9|9	G	13|13	ClCG03G002320	ClCG03G002320.1:Intron	Intron	E3 SUMO-protein ligase SIZ1	CTATCTGTATCCATTATCTTAGTTGTACCTTTTCATTCACTTAATGAAGAGATTGTTTCCTTTTTCAAAAAAAAAAAAAAAGGCGTACAATAGGGTTGACTAGAGCTACCTCAATTTTGAAAAGGCATATAATAGGATTGGCAAAAGATGGAGAAGATTGATAAGTGGGTGTTGCTCCAACTCAAACTTTTCCATTGTAATAAACGATCGCCCTAAGGAAAAATTTGGGCTTCTAGAGGCATCGGCAAGGGGTGCAAACAACACAATTACAGGCCATACAAATATAGAAGTGGTTTGAAA[G]AAGCACCATAGACAAATAGACTGACTTGCAAGTTAAGGTTACCCAGCCATAGAAATACATGATTAAAGAGAACTCACAAGTCAATGTATTTCAATT…	T/G
CG_Chr03	2663290	C	G	21|21	C	14|14	C	17|17	ClCG03G002320	ClCG03G002320.1:Intron	Intron	E3 SUMO-protein ligase SIZ1	AACTCATTCATAGTCTTTTCAGTCGCCATTTTGATATATACAAGTGAATAGTTTATCAACAAAGGTTAAAGGGGCTAAACCTCATTCATAGTCATAGTCGGTAGAATATGATAATTCAACAGAATATCCTGCAGAAACCATTAAGCCACAAGTCCCTACTTGGTATTCTTATAAACCTCTTCAAACTGTTTATAATTTCTTTAACGAATATACAAATTACTGTAACTGATCAAATCTTAATTATTCCAGTATTATAAAATCACTTCCTTCACCGAAGTATCTTAATATTTCGTTGTCAAA[C]ATTTCTGCTTTCTATACACCCACTTTATATCTACGAGACAAGCTACTAATACTTTTTCTCTCTATGTGAGATATACCAAACAACCCCAAATATATC…	G/C
CG_Chr03	2665376	A	G	14|14	A	6|6	A	7|7	ClCG03G002320	ClCG03G002320.1:Intron	Intron	E3 SUMO-protein ligase SIZ1	AAAGAGTGAAATGACACCGAATTCTCCCTAAAATCAAAGAATTATCAGAAGGATTTCAATTCCCAATTGGCCCGTAAGCCTTGCAAACCTTCCACCCAATTAGATCCCCCCCATCCCCGCCCTGACCCCCGCCCCAATTCTTGATGAGTGTGCATTGATGAAGCCAGAATTATTTCTTTTCTTTTCTTTTGAAGGGCATTAGACCCTACAAGTGCCAAGGAGAATAGGGAAGTGACCAAAAAAATTTCTCACTTTCAGCCTTCAGGAGAGTGTATTTGGTGAACCAGGCACTGATGCAAA[A]AATACAATCAATGAAAACAAAAACAAGTTGCTCTCTCATAATGAACCTCCATTTGACAAGGGAATATCAATGAGGGAGCGCTATGGGACAAGCTTG…	G/A
CG_Chr03	2665507	A	A	19|19	C	5|5	C	17|17	ClCG03G002320	ClCG03G002320.1:Intron	Intron	E3 SUMO-protein ligase SIZ1	CCCCAATTCTTGATGAGTGTGCATTGATGAAGCCAGAATTATTTCTTTTCTTTTCTTTTGAAGGGCATTAGACCCTACAAGTGCCAAGGAGAATAGGGAAGTGACCAAAAAAATTTCTCACTTTCAGCCTTCAGGAGAGTGTATTTGGTGAACCAGGCACTGATGCAAAAAATACAATCAATGAAAACAAAAACAAGTTGCTCTCTCATAATGAACCTCCATTTGACAAGGGAATATCAATGAGGGAGCGCTATGGGACAAGCTTGTTAAACTTTTTCATATGTCCTGTGCTAGCTGGTA[A]ACTTCATTTGAAACAAACAAACAAACCAAAAAAAAGGCGAAAGAAGAGAGAATTTTTCATTAGAACTCAAGGACACAGTTGTACATCCCATAGAAC…	C/A
CG_Chr03	2665945	G	A	21|21	G	6|6	G	18|18	ClCG03G002320	ClCG03G002320.1:Intron	Intron	E3 SUMO-protein ligase SIZ1	GATAAAATGAAAAGCCACAATGTAGCTAATGCAACTTACAAAGAAGAAACTCAACTAAAAGCCAACTATCCAAAAGGTATCTAAACCTTCTACCATAAGTCAATAAAATAAAAGATTTGAGCTTACAATAAAATATATCAGAACAAATAAAAGTGCGCACCCCCATGGTCTTTGATAAACCCATTCAAGCCACTTGATAGAGAAACTATAACCCAATATATAAAATAAAATAAACTCATCTAACCATATTTGAATTCCCACTAATACACGAAGGACTGTTACAAACACCTAATAGGTCAC[G]AATCCCGAATAAGTCACACAACTCTTGTCAAGACTCCCTTCTCCCAGAAGTTGAAACTGTGCTGCTGACATACAAACCCCAAGAGGAAGAATTTTC…	A/G
CG_Chr03	2668185	G	G	13|13	A	9|9	A	13|13	ClCG03G002320	ClCG03G002320.1:Intron	Intron	E3 SUMO-protein ligase SIZ1	TGTGGTTCCCTTCTCAAAAGGAAAATATAAGAGACAGCATGAAAATACTTTGCCTGTCTTAGAGTATCGTTGTCGTAAATTTTTATGGGTGGATATACAAACCAGGACTAAAATCATTAAACACATGTTCAAATCTTATACTATACAAGATCAAAGTATTGTTTTAGATGAGCTGCATTCAGTTAACATCAAAACTAGACGTCTTCTCAACTTCCCAATCATATATCACATTGAAATATAAAATGAGCTGAAAAGATGATGTAGATAAATTAGTTAAACAGATAGATGGTATAGTACTAC[G]ACTACCTAATCAAACTACAGAAATTCCTTCCTAAATACTCAATTGGCCAAATCCTGCTACATCTAATTTTTTTCCTTTATATAAAAACAAAAGTCC…	A/G
CG_Chr03	2668446	T	T	11|11	A	6|6	A	9|9	ClCG03G002320	ClCG03G002320.1:Intron	Intron	E3 SUMO-protein ligase SIZ1	TAGATAAATTAGTTAAACAGATAGATGGTATAGTACTACGACTACCTAATCAAACTACAGAAATTCCTTCCTAAATACTCAATTGGCCAAATCCTGCTACATCTAATTTTTTTCCTTTATATAAAAACAAAAGTCCCCCTGACTTTCTATGATCTCTTAGTTCAAGAGGCGAGGCGATTGTCTAATCAACAATATTTTACATCTGAACATTTATATTTGATAGTCAACAACCAGTTCAACAGTAATCCCTGAAAGATGTGAGAGCTTGAAAGACAGAATCACGCACAAGGCTAGCCACTT[T]GATTGCATTCAAGGGGATTTTAACACTGTTCAACAATCAAAGTAAACATCCAGAGGGTACCGAAAAAATGTAACAAACAAATTCTAAATTAAACTT…	A/T
CG_Chr03	2669851	G	G	11|11	A	7|7	A	8|8	ClCG03G002320		promoter		ATATACTTTACAACAAGAAAATGGTATTCATCTTGAATTTTAACGACGGTAAATAATTTAGGGCTGTGCTAGGGTTTGAGAAGGTAGAGTTGGTCTAACTTAGGTAACTTGTAGATTCATTTGAATCGTTGGGATACTAAATCTATCTGATTTAATTTTAGTTAGTTGAATGTAAAATATTTTAATTCGTAACATTTTATTTTGGGTGTACTCACTCTATTATTTTTATCATATCATCTAAGTGAATAATTTAGGATTATGCTAGGTTTTTTTTTTGGGTTTTCTGTTAGGGTTGTGCTA[G]GCTTTTTCGAGGTTTTTGTACGATGGCTACTTTTCAGGGCCTAAATGAAAATTGGCCCAATGTTTGAAATTGAATTAAAAGTAGTCTTCTGCTTGC…	A/G
CG_Chr03	2671494	T	T	16|16	C	8|8	C	8|8	Intergenic				AAATAACATATTTTTCTTTCAATAGCACGTGCAATAGGTTTTAGTATGCAATTTGAGTATATTGTCGTCACAACTCGTTATAAGTGACTCGTTATAAAATCAGTATAGTAATTTAGAGCAAAGTGTGACATAGCACTCATATCGCATAATCAATAATTCTTAAAAATATTAATCTATACCCCTAAACTTTGGGACGAATTCATTAAAACTCTAAACTAAGAATTATATCAATGAAACCCCCAGCTCGTGTAGGTGTATCAATTTATTTCCTCCATCGTGTTCCGTTTGAGTAATATCGTC[T]AAGACTTGTAAATGTATCAATTACACCCATAAACTTTCCTAAGTGAATCACTTTAGTCTCTTAGTTAGGATTTCATGGAAATCGTCTATGCATCAA…	C/T
CG_Chr03	2671937	T	T	24|24	C	5|5	C	13|13	Intergenic				ACACATATAAGAATTGATACATGCACAATTTTAAAAGGTATTCTTAATAAATTGTTTAAATTGGTTCACTTATGACAATGAGCTTAATTCAAACAATTATAAGTTTCACACAATATTTTTTAAACAAAATCTGAAGGAGGAAGTAAATTGATACAACTATGATTTTTTAGACAAGCCAATTGATACACCTATTAGATCAAAAGTTGGTAATATCATTTTGGTCTCTATACTTTGATGCTCGTTCAATTTTAGTCTATTTACTTTCAATTGTCCAATTTTAGTTCATATCTTTCAATTATG[T]AATTTTAGCCCTTGTACTTTCAACGAATCTCAAAGTTAGTCTCCACTTCCAGTTTATTGTTTATTAAAAAGAAATGTTTTTATTAACATTTTTACT…	C/T
CG_Chr03	2673118	A	T	8|8	A	5|5	A	11|11	Intergenic				TTTATGTTATAAATTTAATTATTTTTGTTATATATATATATATATATATATATATATATTATAAAACAATAATTACACAAATTTTTTAACATAAACTAAGTTTAGAAATAAATTAATAATTGATTATATTCTAATTCAACCTAATATTTAGTGTACAACTTTATTTAGTTTTATGGTTTATAAATATATTATTAAAAAAAATTTCAACGATTATTTAATTTGAAATTTAACTTTGAATCTATTATCAATTACATGGGTGAAAAATATGAAATGTGGATCTATTTTTATTATTTTTTTTTA[A]AAAAAAAAATTCCCCTACCATTTAGAGTTTTAAACCAAGTATATCTTTTTTTTTAGAAAAAAGAACATGGAGAGTGAGAGAAAGTGTGAAGAATAA…	T/A
CG_Chr03	2673694	T	A	20|21	T	13|13	T	12|12	Intergenic				TCTCCATTTTATTGTTACACTATAACTATGATAGATGATTTTCTTTTAAATTCAATTTGTTGTAGGTTATAAAGTTGAATTTTAAAAAAATAATAAATAGGTTAAATTGCAAATTTAGTCCTTATAGTTTAGAAAAATTTAGAGTTTAATATTAATATTAGAATTTAATCCCTATGGTTGGATAAAAACCTTCCTAAATAATCTTTAAAATAGGAAATAAAATTCGAACTTTTTCTAAGTCATAAGGACTAAATTCTAATTTTCTTCGAATCATAGAAACTAAATTCTAATTTTTAAAAC[T]GTAGGAAATAAGTTTTAAATTTTCCAAAGGAATCAAATTCATAATTTAACTTAATAAATAATAACGTGCAAGGTTAAGGGTTTATTTGAAATTATA…	A/T
CG_Chr03	2674492	G	A	8|8	G	9|9	G	12|12	Intergenic				ATACAAAATGATATATTAGTGAGATTTTTTTTTTCTCTATTATTGAGTAGACATTGATGGGAATTAAAGTAATGCAAAAATTAGTTACCATATATATATATATATATTTATTTAAATTTAAGTTTTAAACACTACTTTCACCAATTGATTTCTTTGTTTTATTTTTTCTTTTTTTGGTGTTATAAAAAATAGTTTTTAAAAATTTGTTTCTTTTCTAAAATTTGGTTAATAATTCATATGTTCTGCAAGAAAGATGAAATTCATGATAATTTTCAAAAATGAAAATCAAAACAAAAAATA[G]TTATCAACTTACTGTGGTGTTTGACTTTGGTGGAAATAGTTGGAGTTAGGAAGAGTGAGTTGTAAACTCCACTTTTTGTTTGATTCAATCGGTTTG…	A/G
CG_Chr03	2674621	C	A	18|18	C	9|9	C	16|16	Intergenic				CACTACTTTCACCAATTGATTTCTTTGTTTTATTTTTTCTTTTTTTGGTGTTATAAAAAATAGTTTTTAAAAATTTGTTTCTTTTCTAAAATTTGGTTAATAATTCATATGTTCTGCAAGAAAGATGAAATTCATGATAATTTTCAAAAATGAAAATCAAAACAAAAAATAGTTATCAACTTACTGTGGTGTTTGACTTTGGTGGAAATAGTTGGAGTTAGGAAGAGTGAGTTGTAAACTCCACTTTTTGTTTGATTCAATCGGTTTGTAGCTCTACAACTAAAAGATATTAATTTTTTG[C]TTTATTAACTCATACAGTATTGTCCAAACACTGAGATGCTACACGTTTCAGGAAAATTTTTATAAAATACAACAAAACTAATGATGAGGCTATAAA…	A/C
CG_Chr03	2674788	C	C	14|14	A	9|9	A	12|12	Intergenic				AATAGTTATCAACTTACTGTGGTGTTTGACTTTGGTGGAAATAGTTGGAGTTAGGAAGAGTGAGTTGTAAACTCCACTTTTTGTTTGATTCAATCGGTTTGTAGCTCTACAACTAAAAGATATTAATTTTTTGCTTTATTAACTCATACAGTATTGTCCAAACACTGAGATGCTACACGTTTCAGGAAAATTTTTATAAAATACAACAAAACTAATGATGAGGCTATAAATTTCAACTTTATGCTTTTTATATAAAAAAATATAAACAAAACTAACATAGTAGCAATATCTTCAGTTAGT[C]GTAAATGCATGCCCCAACTTTCCTTTTGTCTCAAGTTTGGATCTCATTCCATTCATTAATTTTCCAAATTTTCCTTTAATATCAGACCACCAATTT…	A/C
CG_Chr03	2675098	T	A	11|11	T	10|10	T	9|9	Intergenic				TGCCCCAACTTTCCTTTTGTCTCAAGTTTGGATCTCATTCCATTCATTAATTTTCCAAATTTTCCTTTAATATCAGACCACCAATTTTCGAGAAAACAATAATTACACTAATCCCCACAAATATAACTAGAGAAATTAAGAAGCAATTCTATTTAACTTCATTTTAAAATTATTTTACATTACTTTTTGTTTTTTTACAAGGTTTCAACTCCAATAATTCTTTAGTTTTTTAATTTTTCTTCAATTTCTTATTGGCTTCTTTTTCAACTTCTTCTCCTAGTTTGCGAGGCATTTTTTTTT[T]AAATTTATTTCCTTCTTCTTTTTTAAATTTGTTATTTTATTTATATACATTTGGTTTTTTATGTTTAAATTACTTTTAGTTTATATATTTTAATTT…	A/T
CG_Chr03	2675267	A	G	5|5	A	14|14	A	8|8	Intergenic				TTATTTTACATTACTTTTTGTTTTTTTACAAGGTTTCAACTCCAATAATTCTTTAGTTTTTTAATTTTTCTTCAATTTCTTATTGGCTTCTTTTTCAACTTCTTCTCCTAGTTTGCGAGGCATTTTTTTTTTAAATTTATTTCCTTCTTCTTTTTTAAATTTGTTATTTTATTTATATACATTTGGTTTTTTATGTTTAAATTACTTTTAGTTTATATATTTTAATTTTCATGTCTTAATTACTTTTATACATTTAATTTAAGTCATTCTTTTTTTAGTTTATTTATTTTATTATTTTTT[A]AAATAATTTATAGACCTTAATTGCGTAATCGAATGAGAAACCAATGGATGAATGACTGTCTTGTAAAATATATTGAGAAAGATTTATTTGATAAGA…	G/A
CG_Chr03	2675287	A	G	8|8	A	11|11	A	6|6	Intergenic				TTTTTTTACAAGGTTTCAACTCCAATAATTCTTTAGTTTTTTAATTTTTCTTCAATTTCTTATTGGCTTCTTTTTCAACTTCTTCTCCTAGTTTGCGAGGCATTTTTTTTTTAAATTTATTTCCTTCTTCTTTTTTAAATTTGTTATTTTATTTATATACATTTGGTTTTTTATGTTTAAATTACTTTTAGTTTATATATTTTAATTTTCATGTCTTAATTACTTTTATACATTTAATTTAAGTCATTCTTTTTTTAGTTTATTTATTTTATTATTTTTTAAAATAATTTATAGACCTTA[A]TTGCGTAATCGAATGAGAAACCAATGGATGAATGACTGTCTTGTAAAATATATTGAGAAAGATTTATTTGATAAGATAGATTATGAAATATGCATA…	G/A
CG_Chr03	2675291	C	C	8|8	T	10|10	T	6|6	Intergenic				TTTACAAGGTTTCAACTCCAATAATTCTTTAGTTTTTTAATTTTTCTTCAATTTCTTATTGGCTTCTTTTTCAACTTCTTCTCCTAGTTTGCGAGGCATTTTTTTTTTAAATTTATTTCCTTCTTCTTTTTTAAATTTGTTATTTTATTTATATACATTTGGTTTTTTATGTTTAAATTACTTTTAGTTTATATATTTTAATTTTCATGTCTTAATTACTTTTATACATTTAATTTAAGTCATTCTTTTTTTAGTTTATTTATTTTATTATTTTTTAAAATAATTTATAGACCTTAATTG[C]GTAATCGAATGAGAAACCAATGGATGAATGACTGTCTTGTAAAATATATTGAGAAAGATTTATTTGATAAGATAGATTATGAAATATGCATATATG…	T/C
CG_Chr03	2675304	G	A	10|10	G	8|8	G	5|5	Intergenic				AACTCCAATAATTCTTTAGTTTTTTAATTTTTCTTCAATTTCTTATTGGCTTCTTTTTCAACTTCTTCTCCTAGTTTGCGAGGCATTTTTTTTTTAAATTTATTTCCTTCTTCTTTTTTAAATTTGTTATTTTATTTATATACATTTGGTTTTTTATGTTTAAATTACTTTTAGTTTATATATTTTAATTTTCATGTCTTAATTACTTTTATACATTTAATTTAAGTCATTCTTTTTTTAGTTTATTTATTTTATTATTTTTTAAAATAATTTATAGACCTTAATTGCGTAATCGAATGA[G]AAACCAATGGATGAATGACTGTCTTGTAAAATATATTGAGAAAGATTTATTTGATAAGATAGATTATGAAATATGCATATATGAAATCTCGTGAAG…	A/G
CG_Chr03	2675392	C	T	14|14	C	15|15	C	11|11	Intergenic				TTTTTTTAAATTTATTTCCTTCTTCTTTTTTAAATTTGTTATTTTATTTATATACATTTGGTTTTTTATGTTTAAATTACTTTTAGTTTATATATTTTAATTTTCATGTCTTAATTACTTTTATACATTTAATTTAAGTCATTCTTTTTTTAGTTTATTTATTTTATTATTTTTTAAAATAATTTATAGACCTTAATTGCGTAATCGAATGAGAAACCAATGGATGAATGACTGTCTTGTAAAATATATTGAGAAAGATTTATTTGATAAGATAGATTATGAAATATGCATATATGAAAT[C]TCGTGAAGGACAATTACTAAAGTTTAGTGAATTTATGAATTTTTAAAACTACTCACTTATAAATTATTATTTTTTTTTTGAATTATAAAGCTCCCA…	T/C
CG_Chr03	2677513	T	T	17|17	A	10|10	A	6|6	Intergenic				AAAATATTTTATTCAAATGATTAAAAGTTATCTATTTTGATTTTTAAAAAAAAATTAAAATACACCTACGAGGTAAAATACTAATACTATCTAAAGGGGTTAGAAAAAAACTTTTGATTTTCCCTTTTGTCTCTTTTAGTTGATGGTGAGGTTAGATAATGTACTTTCACACCAAAATCATTAAACAAAAATTATCTCCTATTTTTGTGCACACACGTTAAAAGGTAGGGATTTTTTTTAATAAAAAATCTCATTTTATCTCTAAAATCTCAAATTCAGGTTGAAAGAGATGGAAAATAA[T]TTTTTTTAAATTACATCTTATTTCTAAAATCTCAAATTCCCATTAAATAAAAGGAAAAGAAATCACATCTTAAAATAAGGAAACAAAATTATAACT…	A/T
CG_Chr03	2678036	T	T	12|12	A	10|10	A	11|11	Intergenic				GATTATTTTTTTTTTTTAGTAAAGAAATTGTTTACAGCAACATTTTTTTCCAATGTTTCTTTTCCTCCATTTTAAGAAGGTATCTATTCATTCAACTTCTCATTTGAGGTTTTTATTTATTTATTTATTTTTTAATTTATATATTTTTAGTGATACATTTTAAACTAAACTAGAATAGCTATTATTTTTCCAAACCTCAAAAATTTTATAAATGTTTTTTTCACTTATTTAAAATATAAAATACTCTTATTCATAAATTAATTTATGTATTATTAAAAGTTTATAATTACATTATTTTTT[T]AAAACTTTACACAACACGTGTACCACACATAGAATTAGACTATTTTAAGAGCTTTAAAAATAAAAATTAAAAGGAAAGATGGATGAAAATGAAGAG…	A/T
CG_Chr03	2678550	G	C	15|15	G	8|8	G	14|14	Intergenic				AAATTCCCAAATTACCCCTGTCAACGTGGAGTTATCACAGCCGTACAATTTGCATATTATTCACTTGAACGCTATGAGAGAAGAATAACCTTGATTGTTTTAGCTGCATTTAAAGAAGCTTTGTGGACAATTTCACATTACTTTCGGACTACGAAATTACTCAACCACCCACAAAAAGAAAGTTTGTCGGCAGCATTTTCTTCATAGGTAAGAGATTTTTATTGGAATTTCTACATTTTCATGGATTGATATATCGATATTATTGGTGTTAAATTTAGGACAGAGGTAAGACATATGTTT[G]TTACATAACAATAACCGTAAATTTATAATTCGAGAAAATGAAGACCTAGAAAAAAAATCTTTAATGCCTAAGTTAGTTTGAGAACTAAAATTAAAG…	C/G
CG_Chr03	2678881	A	T	13|13	A	11|11	A	12|12	Intergenic				CGAGAAAATGAAGACCTAGAAAAAAAATCTTTAATGCCTAAGTTAGTTTGAGAACTAAAATTAAAGAAAAAAATCAAAACTTTTAAGTTACCTTTCTTAATGCCCTCATCACTTATTTAGCCCATAATTGATATGACGAGTAAATCGATATTTTTATTTTATTGTTAAAAAATTTATAAAACATAAAAATAAGTTACAAAACATCACTAAAGGAATATAATATACATAATAAATATGTTAATTTGTAGAAAACGTGAATGCTTATTTGTTAATTTAAATTGTTTTTTAAATAATTTTTTT[A]AAAAAATATCTATTGATATCCACATTTTTGTGAAAATTGGCACCTTTGAAGGTGGAGGTTGCAACCTCGTACTTCTTAATCGAAGTTGCTTAAATA…	T/A
CG_Chr03	2679491	A	C	18|18	A	8|8	A	12|12	Intergenic				TCCATCTCCTCTCCAACTCCTTGGGTCAAACATGTTCACTAACATAAGTCGGGTTGAGTTGGAAAAAATTATCAACTCAAGGTGTGGTTCACCAACTTTGAGTTGTTGAATGTGTGGACAACCCTTCCTATCTCAAATGTTTTCAATGACGCCACTTGTCAACCATCGTGGACGACCCACTTTGGCAACAATCACTACCTCACTCTGGCAACATGCTCTGAAGGTCGACTCCCACGACCAACTTCAATAAATACCACCTCCACCATCAACTTGGCAACCATCTACAGAAAAGAGCACCTC[A]ATTGACGAATGCCTCTATGCGACTACCATCGACAGCCAAATTCCATGTTCACTTTTGGTGGTGAACTCCAACCACCAACTCCATCGATCATCTCCA…	C/A
CG_Chr03	2680512	A	G	20|20	A	8|8	A	5|5	Intergenic				TTATTATTACTATTATTATTTTCATACATATTCTACTCATACATTCTACTAATATGAAATAATATTGCAATTTTGTAGTTACTACTAGAACAACACTTTTTATCTACCTTAAGTACAATTATAGAATATATGTGAAGATTTTAAATTGACATTTAATTAAAATTTTGGAGAAATACGTGTGTGATTGAATGGTTGAACAAAAAGTTAAAACAAACAAAAATAACTAGCAAAAAATCACAATTTTTTAAGTTACAAAAAACTACATCAAATATCAACTTAACTATTTTACACTGCACACCC[A]ACACACAACATTTATTAACTCTCTAAACAATTTTTACTAACTCAATTATGTGTACCAGATGAACCCTAAGTGAATTTTGAGAATAATGGTGTGTTT…	G/A
CG_Chr03	2681684	T	T	15|15	A	5|5	A	9|10	Intergenic				CTTATAATATGAAATATGTTAGTAAATTTATTACTTGGGAACATCATTCAAATTGAAAGTCAAGTGTAATTATACCATACCACAGAACTCTATCTTATGGGCAATTATTGTTTTTTTCTCTTAGAAGATCAATTAAAGAAGACTTTTTTTTTTTTTTTTAATTTTTATTTATCAAAAGTTGAGAGTGCAAATCTAACCCTGTTTTCATTTCTATAGTTGGTCCATGACTTGTTTTTTTACACTTCTCTCCCTTAAGTTTTCTCTCTAAAAGACCCTCCTCATGCTTCCCAAAAATAAAAA[T]AAAAATAAAAATAAAAATAATCCTCAAGTCAAATAATTAGGTAGAATATGGATTGTGGATAACCTTTCATTCTAATGTAAATGTCCCATTTAGATT…	A/T
CG_Chr03	2682232	C	T	13|13	C	8|8	C	12|12	Intergenic				AAAATGTATTCCAAATATACCATAAATTTTATTTCTATTTGATTTTAAAATATGAAATTGATTTCAAAATGGTCTCTGAGTATATAAAAACTAGAAAATTTCAATTTATACCCCTAAACTTTAGAGGTTGTATTTTTTTTTTTTTTTAAGTATGTTAATTTATACCCTTCATTACGTTATGTTTAAATAAACATCATATGAAACCTATAATTTTATCAATTAAACCCAAGCTTTTAATAAGTGAATCAATTTGGAATATAAGTTGGGATTTTCTTTAAAAGTCATCCATGCATCAACTAT[C]ATCGTCCATTTTGTTAATCTGACATTTGAAGAAATTTGTACATGTGTAAAAATCAATGCACTTATGATTTCCGAAGGCAATCTTAATAAATGGTTT…	T/C
CG_Chr03	2682551	T	C	11|11	T	9|9	T	16|16	Intergenic				CTGACATTTGAAGAAATTTGTACATGTGTAAAAATCAATGCACTTATGATTTCCGAAGGCAATCTTAATAAATGGTTTAAATTGATTAAATTATGACATTTTAGAAGTTTGATTGAAGCAATTTTCAGTCTCACACCATATTTTTTGAAAGATACGAAAGTTGTAGGTTTAAATTGATACGGTTATTAGTTCAAAATTTAATGGGTACAACCTCCAAAGTTTAAAGGTATAAAATGATATTCTCCCCATCACAAAAAAGAAAAAAAAAATGCAACTCTTTATAATTAAGAATAATACAAA[T]CGACAAAGTCTAATCCAACAATATTCTAACTATCACGTCATCATTGTATTATATCAACTAGTGGTCAACTTCCACCGGAACAATTTATAGAACAAT…	C/T
CG_Chr03	2683250	A	C	7|7	A	9|9	A	8|8	Intergenic				AACAAAAAAAAAAAAAAAAAAAAAGCAAAAAAAATCCCTTTCTCGACAAAAAAAAAAAATAGAAAAAGCGTTGGGAGAGGTTTTTCTAATGTCATTTCAACCGTCGAGATGGACATCGACAAAGCTTAATCATAAAAAGCTCTGCCAACAAAAAAAAAAAAAAAAAATGCACATTCGTTAGATTTTTTTGCCCCATTTTTATGATGCCATTAGACCCTTTCTTTGAATGCCACATATGTATAGAGTTGGTATAGAAATCCCTTATGCTATTTGGACTAAATTGTTATTTTGACGAAGGTT[A]GACCACACTAAATTTCTACAGTGGCCTAACTTCCCTTGGCAAAATTTGGGGAAAGAGAAAGGTACTTATACCAAACTTTCATGAAAGGGACATTGG…	C/A
CG_Chr03	2686073	A	T	12|12	A	8|8	A	13|13	ClCG03G002330		promoter		CTTAGAGGCTTGTTACACATTATTGATTAAAAGTCTAAGGATCTATTAGACACTTAGATTTAAAGACCAAATAAACATAAAAAAAAGACCTTAAAGTCTACTAAACTTGTAATTTAACTTATAATAATCTCTGCTTAATTTCAAAATAACATTTTAGTATGATACAAGTGGCAATAGAGTTTTGAGTAATTTTAGTGTAGATTTTTAGGTCATTCATGTACCTTGATGAGAGGGTAAAATTTAAAAGTAGTAATTTTAGAGGGAAAAAACTTAGCCACGTGGTAATTTTGATAATTTTTT[A]AAAAAATATATATTATAAAATTTTTTATTTGTGTGGTAAAGAAAAGGGGAGCATGGTGGTTAGGTTGCACCTAGTCATTACTCGTTTCATATGTTT…	T/A
CG_Chr03	2686291	C	C	18|18	T	11|11	T	13|13	ClCG03G002330		promoter		TACCTTGATGAGAGGGTAAAATTTAAAAGTAGTAATTTTAGAGGGAAAAAACTTAGCCACGTGGTAATTTTGATAATTTTTTAAAAAAATATATATTATAAAATTTTTTATTTGTGTGGTAAAGAAAAGGGGAGCATGGTGGTTAGGTTGCACCTAGTCATTACTCGTTTCATATGTTTTTTCGTGTTTTTCAACTATGCTTATAAAAAAACCAAGATGTTAAAGAATATTGAATTTAAATAGTCTTACAAAGTTTAAACTTGGATTAATTTGGGTTTAATAGGTTTTGGGTATTAAAGT[C]AATGTTCAACCCTAACTTGTAATAAATTAATTTCTAAGTAGGTGACTACCATCGATTTAATCATTAACTTTTTAGTTATTTATTGAGATTATGTTT…	T/C
CG_Chr03	2686391	A	A	17|17	T	13|13	T	20|20	ClCG03G002330		promoter		AAATTTTTTATTTGTGTGGTAAAGAAAAGGGGAGCATGGTGGTTAGGTTGCACCTAGTCATTACTCGTTTCATATGTTTTTTCGTGTTTTTCAACTATGCTTATAAAAAAACCAAGATGTTAAAGAATATTGAATTTAAATAGTCTTACAAAGTTTAAACTTGGATTAATTTGGGTTTAATAGGTTTTGGGTATTAAAGTCAATGTTCAACCCTAACTTGTAATAAATTAATTTCTAAGTAGGTGACTACCATCGATTTAATCATTAACTTTTTAGTTATTTATTGAGATTATGTTTGGC[A]TTTTACTATTAGATCAATTCAAGATGGTTAACTACTTCTAATATCTCCCATCAATATCCAACTTCTTCCACAAAATTTTTCGAAATCTCTGATCCG…	T/A
CG_Chr03	2686517	A	A	11|11	G	9|9	G	13|13	ClCG03G002330		promoter		ATATTGAATTTAAATAGTCTTACAAAGTTTAAACTTGGATTAATTTGGGTTTAATAGGTTTTGGGTATTAAAGTCAATGTTCAACCCTAACTTGTAATAAATTAATTTCTAAGTAGGTGACTACCATCGATTTAATCATTAACTTTTTAGTTATTTATTGAGATTATGTTTGGCATTTTACTATTAGATCAATTCAAGATGGTTAACTACTTCTAATATCTCCCATCAATATCCAACTTCTTCCACAAAATTTTTCGAAATCTCTGATCCGCATCAATATTTCCACCCATATTTCTATAA[A]ATTGGATCCTCCATATTTTGAACCTTGATTTGTATAGAAAATTAAAATTTTGAGTATTTTGTATTTTGATTTTCCTCTTTTAAACCTATCGAATTT…	G/A
CG_Chr03	2686946	C	C	18|18	A	4|4	A	12|12	ClCG03G002330	ClCG03G002330.1:CDS,exon	CDS,exon	Pentatricopeptide repeat-containing protein	TCGCTTCTCGTCTTCTCTCCAAAAACTCGAAGCAAATCGTCTAAAAATCTGTATTTATGTGTTCATAATCTCTCTTCATTTCTCAAATTTCAGTTCCATTCGACTCTGCATTGAGCTTGCTCTTGTGTTTGTTTTCAGTGATTTGTATAATATGAACCTCCTCCTTCGCCTTTGCATTCAGCATTCATGGCGGTTGAATACTCATCATGGTAACCTCAGCCATTTTCTCCCTCTATCTCAAATCCAAAGCTATCCAGCTCCCAACCTCTCTTTCACGAAATTTTGTTTGAATTTCTACTC[C]AATAGGGCACCTTCAAGATCCTTCAGGAGGAGAGCGAGTAAGAGGTTGAAATCCAGCCTCAAACCTACACTGGACGAAACCCAATTTCAGTTGGCA…	A/C
CG_Chr03	2688782	G	A	12|12	G	11|11	G	12|12	ClCG03G002330	ClCG03G002330.1:Intron	Intron	Pentatricopeptide repeat-containing protein	GGAGTTGAATTACAAGATATCTTCTCCAAAAGAAGCTTGTGATCCCTTTATGCCTTTATCTCATCAAGTTCAAGGTACTTTTGCAAGCTGAGTTCATTTAACATTGATTTTTTGCTTGAAGAGCCAATAAAGAAAGTTATCCAAGTATAGGTTGTGTAAAAGATTACTCTCTGCACAGTGTGCACACTGACACATGGATTATCCCAAATACCAGTCCAGGAGGATAGTGCTCGATGTGTAGGTTCAATCTAGGTTAAATTGCATATTTGGTCTTTATGGTTTGGAAAAAGTGAGAATTTA[G]TCCTTATAGTTTATAACTAGAATTGAGTCCCTATGGTTTGATAAAGTCCTCGAAAATAGTCCCTACGCTAGGGACTTTCTATGATGATTTTATCAA…	A/G
CG_Chr03	2690235	A	T	13|13	A	9|9	A	8|8	ClCG03G002330	ClCG03G002330.1:Intron	Intron	Pentatricopeptide repeat-containing protein	TAAAACAACACTTTGTATGTGATTAAAGTGGATAGAAATAACTACGAAGCAATAAAATCTCTTATTCTTTTTAAAATGGTGGTGGATTTGGTAATCAATTCAAAACCTAGGTTTTTGTGATTCAGTGAAGTTTAGATGTTTAATATTACAAGTCAACTATCTCTAACGAGTTTTTTCTTACCAAATAAATATGGTTAAACTACAATTTTCGTTTTTGAATTCTGCTTTCATTGACTACCCAAAATTTTGGGTCCAAATAAAATACAATGAAGTCTTTCCCAAGATTTTTTCTTTTTTTTT[A]AAAAAAGATCCGTCTCTCTTCTCTCTTTTCTTGCTCTCATATTTTCTACCTCCCCTTTTGACTTGTCTCTTCAGGGACATCCGATAAAATTAGAGT…	T/A
CG_Chr03	2690346	T	T	19|19	C	5|5	C	9|9	ClCG03G002330	ClCG03G002330.1:Intron	Intron	Pentatricopeptide repeat-containing protein	TTTTTGTGATTCAGTGAAGTTTAGATGTTTAATATTACAAGTCAACTATCTCTAACGAGTTTTTTCTTACCAAATAAATATGGTTAAACTACAATTTTCGTTTTTGAATTCTGCTTTCATTGACTACCCAAAATTTTGGGTCCAAATAAAATACAATGAAGTCTTTCCCAAGATTTTTTCTTTTTTTTTAAAAAAAGATCCGTCTCTCTTCTCTCTTTTCTTGCTCTCATATTTTCTACCTCCCCTTTTGACTTGTCTCTTCAGGGACATCCGATAAAATTAGAGTGATATCTCCCTTTT[T]GACTTTTCTCCCTCTCATCTCCTTCCTCCCACATTCTCATCTTTTCTATGTCCCCCTTTGTCTCCTCTCCCCAATTAGAAACAAGAAGTCGTTCAA…	C/T
CG_Chr03	2692158	G	G	23|23	A	7|7	A	11|11	Intergenic				CTCCTAGTTCTTTAGTAGCAATCGGCTAAGGTTCAATGCTTCTTCTTTTGTCTAGATTGCCAAAAAAATCTTTAAGCTTAAAATACTCCGTAAAAAATTGTTAAGCACATTCAATAATTTCTACTTACAAAGCAACAAACAAAGAAAACAAAGCACCTTCCTGTTCAAATTTGGATTGTTTGCAAATTTAAAATATTGTTATTATGAGCTACAGGATTTAAGGGAGCAGCCGCAGGTTTGATGGAAAGGTAGATCCTTATTTACATGTTTTTATCCTCTCAAACCTAAAAAATGCTTTTA[G]ATGCTATAAAACAAAACCTATATTATAGTATATTTTAAATGTATCTTAATAGATAAGACACCACTTACCATTCTAGAAATCTATGGTTCAATTCAT…	A/G
CG_Chr03	2692718	G	C	16|16	G	8|8	G	16|16	ClCG03G002340	ClCG03G002340.1:UTR,exon	UTR,exon	RNA ligase isoform 3	CCTTAAGGATGAAAAAAGAGACTTCAATACTTAACAACCTCCCAACACTCATCCCATATCTAAAAAGAAAACAGTATTGAATAGACAAAATTTCCAACTTAATCATATAAACAAAGTTCAACCTGTTTTGAGGTAGATCAAAGTGGCCTGTACATACAAAATTTTGTCATAGACAAATTCTACAAAACTTCTCATTACCTGCATCTAAAAACCTCAGCGAGCAAAATTTAATGCCTTGGACATTTCCTATCCATTTATTTCTATCCTATCAACCTGAGAATGCAGAGATATGGATTGAGG[G]ACAAAGGCTAAAAGAATCTCACCATGCCTGAAATGATAATGGGAGGGTTGATTTCAACAAGAGTTGCTTTGCCCTCTGATACTAACTGTGGTAAGG…	C/G
CG_Chr03	2695725	A	A	20|20	G	12|12	G	12|12	ClCG03G002340	ClCG03G002340.1:UTR,exon	UTR,exon	RNA ligase isoform 3	GTGTTCATCATTAAGACAAGTAAAGGGTGAAACTTCAAAGAGATTCTAACATATAGGGACAGAGAAATAATGAAAAATAAGACCAGTGCTGAGGATGAGTTCTTGTACCTATCAGATTTCAGCAATGGCATCTTAGCCAAAGACCCAAAACGATCAATAAGCTCACCTTCAAACTCTCTGCGACTCTGAAAAGCATTAGAGAAAAATAATCAAGATACTAAAAGTGAAACCCAGCATGAAATGGGCAATGAGAAGTGTTCACACCTTGCCCTCGTAAAGGTGGTAAAACATTAGTAGGAC[A]TAGCCTGCATTTGGGGATGCCTTGTCAAGATTTCCCTTCAGAATTACAGATCATTAGTAGAATCATTAGTTAATCAATGATGAATGAGGCACGTCT…	G/A
CG_Chr03	2700659	A	G	13|13	A	9|9	A	11|11	ClCG03G002340	ClCG03G002340.1:Intron	Intron	RNA ligase isoform 3	GAGCCTGATTCTGAGGACTGCGTTTAGCATACTGTTCAAGAAAAGGTTCGGCTTCACTAAGATAGGTAGCCGATGACAGTTGTTTATTTCCATACTTCCTCCTCAAGTATACAGCCCTATCATGTTAAAAGTATATCATCAACTTCAATATTTTTTCCTGTGAAGTACCTACAGTTCTAGTGGAACAAGAAAGCAGCCCAAGAACCAATAATTGTATACTTACCATTCATCAAGCATCTTGCTGAGCTCCCTTTGTTTTCCGGCTGATGTACCCCACAACTTCATTTGCCTACATCATTA[A]AATAAAGTATACAGAAGAGAAAAAAAACACACGCTCAACATTAATACTAATGTAATAATGAGTGTTCAGACAAAATACGGTAATATACTAAGGAAA…	G/A
CG_Chr03	2703740	A	A	20|20	G	11|11	G	13|13	ClCG03G002340	ClCG03G002340.1:Intron	Intron	RNA ligase isoform 3	CAAACTCCTCATGGACCCATCTATACTGATAAGAAATTTGTCTCAAAAAGTCTTATCTCTTCATCCATGGTTCCCTATGACAAGCAACCAAACATCTGAAAAAAGTCACTCCAAACAGTTCTCGCGAACTCACAACTTCAAAGAATGTGCTTCAAGTTTTTCCCCGCCTTCCGACTGAAAATATAGCAAAACAGACTGACTAACAAGGATATTTTCCAAACAAGTGGATCCAAAGTGTTAATTATTCCATATTCCATGTAGAACTTGCTAGGTAAAGAACTTAACTTTTCTAGGAATCTT[A]ATCCTCTAGAGAGTAGAAATGACCAACTCACCTAAGGGAGAAGGATCAAGAAGACTATGAAAAAGAGGTTTTTTAAAAGGAAACAATCTCTTTCAT…	G/A
CG_Chr03	2713068	A	T	25|25	A	6|6	A	15|15	ClCG03G002340	ClCG03G002340.1:Intron	Intron	RNA ligase isoform 3	GGCATGAAGAAAGAGACTGAAAATTGACCACCTCTTCATCCTTCAATGCTTGTCTGAAAGAGAAACTCCATGAAGAAGTTGATAAATCCCAACAAGAACTAACAACCACATTTGTTACCGGGGAGATATTAAAAAGCCTTGGGAACCTGGATTTTAAAGAAACACCAATGGCCCAAAAGCTACAGCAAAATTTCGCCCATGACCCAAAGATGATGGTCAAGTGACTCAAAAACAAGTACACAACCACAAGCATCCACCTAGAAACACATACCCAAACAAGCCAATGACTTGGTGAATGGG[A]AAAACATCTTGGAGGTAGAATAATGTCAAGCTAATAAATGAGCTAAAAGTAAATAATTCTGTGTAATAAAGCAAATCCAGAGTCCAAGTTTAACTT…	T/A
CG_Chr03	2715279	C	T	5|5	C	11|11	C	8|8	ClCG03G002340		promoter		CTTTTTCCAAGATTATCACAACCTTCTTTTGTTTGTGTCTTTTTTTTTTTTTTTTTTTTTNNNNNNNNNNNNNNNNNNNNNNNNNNNNNNNNNNNNNNNNNNNNNNNNNNNNNNNNNNNNNNNNNNNNNNNNNNNNNNNNNNNNNNNNNNNNNNNNNNNNNNNNNNNNNNNNNNNNNNNNNNNNNNNNNNNNNNNNNNNNNNNNNNNNNNNNNNNNTTTTTTTTTTTTTTTTTTTTTTTTTTTTTTTTTTTTTTATGTCATTTAGTTTTCTCGCAATCAAACAAATCAATTTCAACCCCT[C]CTTAGTTACCTCGAGTTGTAGACAATTTAATAGAGAAACTCAATGGTTCCTTGAATTTGGTCCGTGCAACCACTACTACATATCAAGTAGAAATGA…	T/C
CG_Chr03	2716541	A	A	13|13	G	7|7	G	13|13	ClCG03G002350		promoter		TTAAAATAGACATTTCTCTCCTAGTCTATAGTCTTAATATGAATCTTATTCACATTAATTTATTGACCTATAGTTTTATTATGAATTTTTATTCATATTAAACTATTAACCTATAGTTTTTAATAAGAATCTAATTCATATCATTTTAATTCCCTTTTATTATATAGTTCAATTTTGAATCTCATTCAAAATTAACTTTATATTATAATGTATATAAATATATTATATTAATTGTATTATATACCATTAACGTTATTCCCTTAAATAATTTGAACAATTCAGATTCTTTCAAAACTATTG[A]TTCTTGTTTACCTGTTGTGAGGTAGTAGGAGAACCTAATAGACCTGCAGATTAGAAACTCCAATGATTTAATATTGACTAATTAAAATTTTAAATT…	G/A
CG_Chr03	2716647	G	G	15|15	A	4|4	A	11|11	ClCG03G002350		promoter		TAACCTATAGTTTTTAATAAGAATCTAATTCATATCATTTTAATTCCCTTTTATTATATAGTTCAATTTTGAATCTCATTCAAAATTAACTTTATATTATAATGTATATAAATATATTATATTAATTGTATTATATACCATTAACGTTATTCCCTTAAATAATTTGAACAATTCAGATTCTTTCAAAACTATTGATTCTTGTTTACCTGTTGTGAGGTAGTAGGAGAACCTAATAGACCTGCAGATTAGAAACTCCAATGATTTAATATTGACTAATTAAAATTTTAAATTATGTTAACT[G]CACTCTTCATTAACCAATGAACATTCATTAACTGTGGGTCACTCCACTAATGACCCACAACTACACTCTCCCACGGTATAATATTTATGAATCCAT…	A/G
CG_Chr03	2717004	C	C	16|16	T	3|3	T	7|7	ClCG03G002350		promoter		ACAACTACACTCTCCCACGGTATAATATTTATGAATCCATGGATTTAATAATTACATTAAGTCAATCCTTCACGAGTAGTTCATAATTACAGCTGGGTCAAATTACTGTTTATCCCTAAATACCATTAATCCCTCTAACCATAAACCAAGTCTCTCTTTGCCCAGTGAGAGGGCGGGTACCCTTTGTTCGAAATCTGAAATCATCACTTAAGGGAACTACTCCTATACTTAATCTAAAGGAGAGGAAGAGTGAATTTCATCTTGTGTAGCTATGTTCCCAGCTCCCTACTCAAACAAATC[C]CCAAAACGATAGGCTTATTAAGTCAGCAAATCAGGCCACTCTCACCCATACAACTCAAATGACTGGTCTCAGTTCACAACTTACTCAAGATTGAGA…	T/C
CG_Chr03	2717414	C	C	19|19	T	9|9	T	10|10	ClCG03G002350		promoter		TTATCCTACGAAATATTAATCTCTTCAATCAACAGTGTTACAAAGATAGATTAAATATTTCGCGGTCTAATCCTATACAAACTCTCTATATAGGATACCACCATTTGCATGTCTCCACATGAACGATTTGGATCACATCGTTTGTAACACTTTACATAGTGGGTTGCATCCATAGTGTTACTAGAATAAGACACCCAATCTTATCCATATACTATAGACCTTTTAGGTTATTACTTCAACATGATCCACTTGTATGTCCACTACATATTGTTCAAGCCTCAGGAAATAACCTTGAATTTT[C]CCTTAATGGATAACTGCATATATAAAATAATAAATTATTATTTTAAATAATTTATTAACTACGAGGTTTTATGGTATACATCCCAACATGTAATTG…	T/C
CG_Chr03	2717989	G	G	11|11	A	9|9	A	12|12	ClCG03G002350		promoter		AAATACTTTGCCTTAATGCTAAAGTAAAACACAATTAAATTTTGGGAAAATTGATTAAAATACCCATTCTCAAGGCTTAAAATGATTTCCTCCCACTTTAAATCTCGGGAATTTTGGCCTTTCAGTACCACATCATCAAGCAAATTCAAGATTGCTTGATGAGACCACGCACAAGGTGGTGCTCTTCTTCTCCCATGCGACCAACTTTGATGAGACCACGCACCAACTCCGATGAGTCCACACGAGCAACTCCGACTGTCTTCTTCTTCTTCTCTCCCTCTATTCAGTTTGTGTGAGTGA[G]AATAAGGAAAGCAATTTGTGAGAGGAAAGGGAGTGAGAGTAAAGGGTAAAAAAACCTCATTTTTATAAAATGAGGCAAATCTCATTTTTTTTCCTC…	A/G
CG_Chr03	2718265	T	C	9|9	T	4|4	T	10|10	ClCG03G002350		promoter		CCTCTATTCAGTTTGTGTGAGTGAGAATAAGGAAAGCAATTTGTGAGAGGAAAGGGAGTGAGAGTAAAGGGTAAAAAAACCTCATTTTTATAAAATGAGGCAAATCTCATTTTTTTTCCTCAAAAAATTGGGTCATTCATTAGAGAACCCTTTAGGTATTTGGGACAAGAAGTGAAATAATGAACTCTAAGTAGTTATAAAGTCTATAGAGTTGTAAACTTTAGGTTAGGGCACACAATGTAAAAAGTTGATAATGTATACAATTCCATTGTTTTTTTTTTAATAGTAAAACCTACAAAT[T]CTTCCAACCAATAAAAAAGTGGAGTTCACAACTCGGACTTTCCACCTCTATCAGCCAAAGATATACTAGATCTCTGGTACTATCTTAGTTAAAAAA…	C/T
CG_Chr03	2718271	A	A	8|8	C	4|4	C	10|10	ClCG03G002350		promoter		TTCAGTTTGTGTGAGTGAGAATAAGGAAAGCAATTTGTGAGAGGAAAGGGAGTGAGAGTAAAGGGTAAAAAAACCTCATTTTTATAAAATGAGGCAAATCTCATTTTTTTTCCTCAAAAAATTGGGTCATTCATTAGAGAACCCTTTAGGTATTTGGGACAAGAAGTGAAATAATGAACTCTAAGTAGTTATAAAGTCTATAGAGTTGTAAACTTTAGGTTAGGGCACACAATGTAAAAAGTTGATAATGTATACAATTCCATTGTTTTTTTTTTAATAGTAAAACCTACAAATTCTTCC[A]ACCAATAAAAAAGTGGAGTTCACAACTCGGACTTTCCACCTCTATCAGCCAAAGATATACTAGATCTCTGGTACTATCTTAGTTAAAAAAAGTAGT…	C/A
CG_Chr03	2720060	A	A	11|11	G	14|14	G	10|10	ClCG03G002350	ClCG03G002350.1:Intron	Intron	Ubiquitin carboxyl-terminal hydrolase	CGATGCTGCGTCAGAGGACTCTAATGCAAGCATTGAAATACATGATACTCTTTTAGAAGGTCGCGACTATGTTCTGCTTCCACAAGAAGTGTGGAACCAACTATACTTGTGGTGAGTCATTAAAAAAAAAAGGGATTTTGGCCATTGAAACATTGATTTATAATAGTAAAAATGAAAATAACTCCTAGTCACTGGGCTTGAAAGTGGGAAACCATAGATCTTATGTGTCCTGTTTCTTGTTACTCAAGAATTTTTTTTGACTTAATCAATGCAACTTTCTAAGAAACTAGGCTCTGCCAT[A]TGGTGAGCTGGATCATAGAGTATTTCTTGTGGTGAATCAGTTGAAAAAGGATTCTTAGCCATAAAAACATTGATTGCCTTTGTTATTGATTTCTTT…	G/A
CG_Chr03	2720588	C	C	16|16	T	4|4	T	12|12	ClCG03G002350	ClCG03G002350.1:Intron	Intron	Ubiquitin carboxyl-terminal hydrolase	AAGTCCATTCATTGAGAATATAAGGGTTTGAAGAGGGGAAAAGTAAGGGGATGTATCTAACTAGATGGGAGGTTATAGACCGGTGTCCTTGGGGGGTCTTGAGTTGGGAATCTTAGGGTGCGAAACAAAGCTTTGCTAGCTAAATGGCTATGGCGTTTTCCTCCTAAGTCCAATTCTTTGTGGTGTAGGATCATTGCTAGTAAACATGGCCCATCCTTCTGAGTGGTTGTCCAAGGGGGTCAAAGGCACTAATCGGAATTTGTGGAAAGATATTGCAAAAGAGCTCCCGTCTTTTGTCCC[C]TTGATCTGTTGTGTGGTGGGGGAGGGGAGCATCACATACTTCTAGGAAGATCACTGTGTGGGGAAGAGACCTTTTTGTGCTTTGTTCCCTCGTCTG…	T/C
CG_Chr03	2720903	C	A	14|14	C	4|4	C	16|16	ClCG03G002350	ClCG03G002350.1:Intron	Intron	Ubiquitin carboxyl-terminal hydrolase	GGTGGGGGAGGGGAGCATCACATACTTCTAGGAAGATCACTGTGTGGGGAAGAGACCTTTTTGTGCTTTGTTCCCTCGTCTGTATTTTTTGTCGTCCTTCAAAAGTCATTTTCTTGTCTACTTTCTTCAGTGGTTTGGGAGCTTTTATGCCTTTTCTTTCGGGTTCCGACGCTCTTTTTTTGATAGGGAGGCGATGGAGGTGGCTGATTTTGTTTCTTTACTTGAGGATCACCCCTTTGGAAGAGGAGAAGGGACGTTAGATTTTGGAGCCCCAACCTTTGGAAGGGTTCTTGTGCAAGT[C]TTTCTTTCAATATTTGGTTGATCCTTCTCCCGTTGGTGTGTCGGTCTTTATGTTGCTTTGGAGGATTAATATCCCTATGAAGGTGAGGTTCTTTAC…	A/C
CG_Chr03	2724052	T	C	15|16	T	11|11	T	13|13	ClCG03G002350	ClCG03G002350.1:Intron	Intron	Ubiquitin carboxyl-terminal hydrolase	TCGGTCAGAATCAAGTTCCTCTTGGTACAATTTTCTCATTCCCCACACTAAAAATCATGGTAAAGGCTTTCCAATCTACAATAGTCGTTCCTTACATTCTTAATCACTGCCTTTTGAGGATATCTCCACTCTTCCTAACTTGAGTGGAAAGAAATCTCCACAATCGTGAGAGATTCTATGTAAAGGACCATGGTTTTGCAAATTCCCTTCCCTTTGATCACTACCCTTGTTACCATTATCACATTAAGTAATCCACTAACCTTTGTGAAATGAAATTGTTGCTCCATAATCAATTAGGAC[T]ACCACTTTTTGGTCAATATTCCCCTTCCATTCATGGTTCCCAAAATACCCATGACAGTGTTAATGGACAATTTTATTATGCCTTGCACTTCGTTTG…	C/T
CG_Chr03	2725557	A	A	10|10	G	7|7	G	8|8	ClCG03G002350	ClCG03G002350.1:Intron	Intron	Ubiquitin carboxyl-terminal hydrolase	TCCAAGTTTTCACTACTTTAACCAGGTATGCATTTGGGATTACTATGGCCACAGAAAACATGCTTTAATGAATGACATGGATAAAACTCTTGATGATGCTAACATTCAGATGGATCAGGATGTAAGTCTGTCCACTGTAACTACTTTTCTTGGAAAGTATTTCTTCTTTTTCATTAATTTTTGGTCGATAGTTTGGAATAAATGTGACTTATATTGGGAATTTGGGTTGTTTATCTATTTGCTTAGACTTATGGATAAGTGGCATTTTATTTTTATTTTTTATTTAATTGTTGATAAACA[A]CTACTTTTGTTGAGAATGAATGAAAGAATACAAGAGCATACAAAAAACCAAGTCTGCAAAAATCCCACCAAAGAAAGAGGTTCCAACTAAGTAAAA…	G/A
CG_Chr03	2727407	T	A	21|21	T	6|6	T	14|14	ClCG03G002350	ClCG03G002350.1:CDS,exon	CDS,exon	Ubiquitin carboxyl-terminal hydrolase	CAAGAAAAAATTATTAGAACCTTCTTGAAACCTTTTCATTCTTCATGTTGGTTAGATTCTTGTGGAGATTATAAACCATGCAAATCACAGTGCATTGGGTGGCTGTGCAAGTTACGTTCAGGATAATGGAACAACCGACAAGGAAGCTACTTCTATTCATTTAGAGCCTTCTAAGTCAAACTTAGTCAGTGCAGGAGGCATGCCTAACAAGGGGGCGTCTAAAACAGAAGTAGTGCAGAGCCAGAACCCGTCTTCTTCAATTAAAGAGTTGGATAATACATATGGGCAAAGTGGTGTTAG[T]ACGAGGGGATCTTCTTGTGGTTTAACAGGGTTGTTAAATCTTGGTAATACTTGTTTCATGAATAGTGCGATTCAATGCCTTGTCCACACACCTGAG…	A/T
CG_Chr03	2728920	T	C	15|15	T	8|8	T	12|12	ClCG03G002350	ClCG03G002350.1:CDS,exon	CDS,exon	Ubiquitin carboxyl-terminal hydrolase	TTTTTTTGGTTATATTTACTCTGCTAAATTGAAGTTGTATACACAGGGTGAGCTTGCCATGGCATTTGGTGACTTGCTTAGAAAGCTATGGGCTCCTGGCCGAACATCTGTTGCTCCTCGTCCATTTAAAGCAAAGCTTGCTCGTTTTGCACCCCAATTTAGTGGATATAATCAGCATGATTCCCAGGTTTATTACTCACGTAATCTTACTATTTTCACAAATCATTGTATTGGATCAAGAAATCAAGAAGTTTTATTGCAGGAACTTCTAGCATTTCTGCTTGATGGTTTACATGAAGA[T]CTGAATCGTGTAAAGCACAAACCCTATATTAAGTCCAGAGATGCAGATGGAAGACCTGATGAAGAAGTTGCTGATGAATATTGGGCAAACCACATT…	C/T
CG_Chr03	2729175	A	A	10|10	T	6|6	T	13|13	ClCG03G002350	ClCG03G002350.1:Intron	Intron	Ubiquitin carboxyl-terminal hydrolase	ATTGCAGGAACTTCTAGCATTTCTGCTTGATGGTTTACATGAAGATCTGAATCGTGTAAAGCACAAACCCTATATTAAGTCCAGAGATGCAGATGGAAGACCTGATGAAGAAGTTGCTGATGAATATTGGGCAAACCACATTGCTCGGAATGACTCCATAATTGTCGATGTGTGCCAAGTGTGTAAAATTACTTATTTCCACTGCAAGCTCTTTTTTATTTTATTTTATTCTATTTTTTAAAAAACTTTTCTTATGAGAAATTGGATAACATAACCATCGTGGTGGCCTAGTAGTAAAAA[A]GGAGACGTAGTCTCAATAAATGGTTAAGAGGTCATGGGTTCAATCCTTGGTGGTCACCTACCTAGGATTTAATATCTTAAGAGTTTCCTTGACACC…	T/A
CG_Chr03	2729342	C	C	20|20	T	5|5	T	18|18	ClCG03G002350	ClCG03G002350.1:Intron	Intron	Ubiquitin carboxyl-terminal hydrolase	ATGTGTGCCAAGTGTGTAAAATTACTTATTTCCACTGCAAGCTCTTTTTTATTTTATTTTATTCTATTTTTTAAAAAACTTTTCTTATGAGAAATTGGATAACATAACCATCGTGGTGGCCTAGTAGTAAAAAAGGAGACGTAGTCTCAATAAATGGTTAAGAGGTCATGGGTTCAATCCTTGGTGGTCACCTACCTAGGATTTAATATCTTAAGAGTTTCCTTGACACCTAAATGTTGTAAGGTTAGGCGGGTTGTCCTATGAGATTAGTCGAGGTGAGCTTGAGTTGACCCGGACACT[C]CGGATATTAAAAAAGAAAAAAGAAAAATATTGGATAACATGGGATTCTTTGTCAAGATTAATTGGCATTGAGAGGAGTAGCCATGTATTTTATAAA…	T/C
CG_Chr03	2732031	A	G	5|5	A	7|7	A	18|18	ClCG03G002350	ClCG03G002350.1:Intron	Intron	Ubiquitin carboxyl-terminal hydrolase	CACCAATGTTTATGTGAAGTCAGGCTTCAACAATGATTTGCATAGGCTTCAATTATTGCTGATTTTTATTTTTGCTTTCCCAATCATTCAGCCCTTACATGTTTTGTTCAACATTTGTGCCTCGGCTGCTTCGGTTTCTTAGTTGTTCTTCTTAATGGAATTCTTCTGATGTGTACTTGGAGAGTGACAGTGACAAATTTTTTTTTCCCATCATCTTTAGTTCCCAGTTTTGAATGTACGGAACATCAACATATACCAAGCCAGGAGATTTATGAGTTATATAATGTATAAAAGTGCATT[A]GTACAGGTGAATACCCCCATGTTTGCAGTTTATTTACTTATTTTTGTTTGGAAATGTCTCCAATGTAGGTGAGGGACCATTTGATTCACAGGTTTC…	G/A
CG_Chr03	2734483	G	G	19|19	A	3|3	A	10|10	ClCG03G002350	ClCG03G002350.1:Intron	Intron	Ubiquitin carboxyl-terminal hydrolase	AACTGCCCTTTGATTATTAGTGCTTAATTTTAGATATTAGTGATGTAGAGGATTAAGGTAAATTAGGGCATCTTGGTCAAATCCTTGATTGATTAAGATTATGATTAGTTTTCTTGATTAATTAGGATTAGAATTAGTTTGTTTTCTAATTTTCTATAAATAGAGGAATTGTCTCTTATATTGATAGCTTTTAATTGATAATAAAAATTTTGAATTTCTTATTAGAGATTTCTTTCATTTTTATATCTGAGTGCTACATCAATTAGTTTGTCAATGATGCTGTCCTTCCATATATTGTAC[G]TCATATATTGCACAACTAATGAAATGAATCATCCTGCATCCTGGCTTCTTACAAATTCAGTCCTTATTTTGTTCTTTTTTCTTTGTCTAGCTTATC…	A/G
CG_Chr03	2739180	T	T	19|19	C	8|8	C	19|19	ClCG03G002360		promoter		TTAAAAATTAGGCAGTATTAAAGTACAATTAACTAACTAAGTACTAGAAATCAACTTCCCGTATTAAATATTTTTTATTACTATATATAAAAAAGGTTACGGAGATTTCATAAAAAGAAAAAAGAAAAAAAAAAACGGTTACAAAAGAAAATCTTTATATTCCTATTTTGTTTTATAACTTGTTATAGTTCCTATTTTATCATTTATTACAATTATTTGAATTGAGGTTGTTACATGTAGAGTGGTGTATTATTTTGTGTATAGAGTGTGATTTAGACTATAGATATGTAACATTACGAT[T]TAACAATGGAGATATGTTCGAATGGATAATCATCATTTGCCTTGTTATTACTATTCGAGTCAAATCGATTAATATCACGATCTAACAGTAGATATA…	C/T
CG_Chr03	2739543	C	T	20|20	C	12|12	C	11|11	ClCG03G002360		promoter		AATCGATTAATATCACGATCTAACAGTAGATATATGTTTGAACGGACAATCACGTCATTTACCTCGATATAACTATTCGAGCAAAATCGTTTACATGACGAAGTGGTAAATCTTTTTGTGTATGAGTGTGATGTAGATTGTTGATATGAGTGTGATGTAGACCGTTGATATGAAAAATCACATGAAGCCAAAGGTAGAGATGTATGTTTTTGTGGATTGTCACGTGTTTTGTCCCATTACAACAATTTGGGTGGAAGTGACACATCTTTTCATGTATGGGTGTGATTTAGAACGTAGATA[C]ATGACACTATTTAGAACATCATTCATGTACACTAACATTATGATTGATTTATAAAAATTGACTATGTAAATGATTTTAAAGACATGTTTTGAGATA…	T/C
CG_Chr03	2740251	T	T	15|15	G	8|8	G	11|11	ClCG03G002360		promoter		AAATTATCTAAAATACTTACATTTTGAGAAGTTCATAATTTTGTTAAAATGAAGTTAAATTAAAACGTTTCCAATTGTTTGGGACACATAAGTCATTCAAGAATAAATGCAAGACAGTCATATATTATGGGAATTGGATTAGCGATAATACACATCCATTTCTATTAATTTATTTCTTCCACAAAATTAATTAAACTTGTCATTTTTACAAGACCTTTCTTTAGTCAATGCCGGTTTTCAAAATTACAACCTTTTTCTTTTTTAAAAAATAAATAATAAATTCATATTGTTTAAATCCTA[T]TTTGTTCTCGAAATTTTGAATCTTGTTCTATTTTGGTTTTTAAACTTTTAAAAAAGTGCCTGTTTTGATCTTTGTTGTTAATATTCTGCATGTTAA…	G/T
CG_Chr03	2740337	C	A	19|19	C	7|7	C	13|14	ClCG03G002360		promoter		CATAAGTCATTCAAGAATAAATGCAAGACAGTCATATATTATGGGAATTGGATTAGCGATAATACACATCCATTTCTATTAATTTATTTCTTCCACAAAATTAATTAAACTTGTCATTTTTACAAGACCTTTCTTTAGTCAATGCCGGTTTTCAAAATTACAACCTTTTTCTTTTTTAAAAAATAAATAATAAATTCATATTGTTTAAATCCTATTTTGTTCTCGAAATTTTGAATCTTGTTCTATTTTGGTTTTTAAACTTTTAAAAAAGTGCCTGTTTTGATCTTTGTTGTTAATATT[C]TGCATGTTAACTCTTTAACAAAATGGTGAGGTGTGGCTTATATTTTTGGATGACTAGACTGCCAAATAAGTTAGTTATTCTAAAAAAATATAATGT…	A/C
CG_Chr03	2740735	C	C	16|16	A	7|7	A	11|11	Intergenic				TCAAATTAAATTGATTTTTTACAGGAGAACTCAATAGTCATTTTACGTTCAATATTTTGGTCGTTCAGGTGCATTGGTTGTTGACATTCTACTTCACCATCATCTTGCTCATGCTAGACGCAATTTCATCATTTATATAGATTTTGAGTGCTTTGTTCCCTCAATTTTGGAATATTCATGTGATTCATTGAGGTATTTTTTTTCTTCCTCTCAGTCTCTTCTTACTTTGATGGATGAAGAAAATGAAAACATTACAAGTATAGAAGTCTAGACAGTGAAACTTTTTTTTATATATTTGTA[C]ATATTTTGGTTCATTTAGCTATTAAAATAAAAATAAAAATTAAAACAAAATCATAACCTTTGAATTTTTAAATGTAGAGAAATTTCAACTTAGATC…	A/C
CG_Chr03	2740953	G	G	22|22	A	7|7	A	8|8	Intergenic				TTCTTACTTTGATGGATGAAGAAAATGAAAACATTACAAGTATAGAAGTCTAGACAGTGAAACTTTTTTTTATATATTTGTACATATTTTGGTTCATTTAGCTATTAAAATAAAAATAAAAATTAAAACAAAATCATAACCTTTGAATTTTTAAATGTAGAGAAATTTCAACTTAGATCTGTTTGACTTGCTTAAATTACCATAAAGGACCATTAAACAATATGAACTTAATTAAGTTCAATTTTGTATTTAAAACACCATTATCAATGTGGGTGGTAGCAATGGGCGACAAAGGTCATC[G]ACGATCCCTAGTGGTAGTTTCAACCGTAGGGGACAATGGTGGTTTCTGATGGCCGTGAAGATAGTATGAGAGTATTTTAGTCATTTTCATATATCA…	A/G
CG_Chr03	2741378	C	C	12|12	T	11|11	T	8|8	Intergenic				ATGCTTAGACCATTTTTGTTAAAGTTTGAATTCAAATGTTTCACTCAAAACAACTTATTTGAGAAACTCATTTTCTAAAAAGTCATTTTGAATAGTTGTCAAACTTTACAAATCTTATAAAAATGACTTTTAAAAAAATCATAATCAATTAAAAAAATGATACATACTATTTATCGCTCATAGTGCTTAACGGGTGTATCACAATACATGTCAATATACCTTTTTCTTTTGAATATGAACAGAACAAAGCAACAAAACAACTATCCACACTTAGCAAGCAAACTCCGAAAACCTTTGACA[C]GTCGATAGTACAACTTTTGATAAAGTGATTAATGATCAAATATGTTTGGAAGTTATAGAAACTAAGTCATTTCATAATAAAAATCGACACTTAATT…	T/C
CG_Chr03	2741555	A	A	12|12	G	10|10	G	12|12	Intergenic				TCATAGTGCTTAACGGGTGTATCACAATACATGTCAATATACCTTTTTCTTTTGAATATGAACAGAACAAAGCAACAAAACAACTATCCACACTTAGCAAGCAAACTCCGAAAACCTTTGACACGTCGATAGTACAACTTTTGATAAAGTGATTAATGATCAAATATGTTTGGAAGTTATAGAAACTAAGTCATTTCATAATAAAAATCGACACTTAATTGTGATAAAATTTTACATGACATGAATTGAATTATTACAAATGTAAAGGTATAACAATTAAATTATTACAAACTAGAAAAA[A]GTATATTATTCGTTTTCCTAAAAACTTAGCACTAAAAATGTTTTTAACTATATTTTTCTATCAATGTTTAGTCACATAATTAATACAGATTTTATT…	G/A
CG_Chr03	2742654	C	C	8|8	G	12|12	G	15|15	Intergenic				AAAAATAAATTTATACTATTCTCAAAAAAAAAAAAAAAGAATTTATACTTGTAAATTTTGTTACTTTAATTTAATTAAAACTTTAAACTCAATTAAAAACTTTAAACTAATAATTGAGGTATAATTTTTACATATGTGTATTATTATTATTATTATTATTATTTTGTTAAATGCAGATAATAATACAATATTAAATAGACTCTTTCTATGTTGAAAAAGAACAATATTAAAGAAAAATGTGAGAATATTTGGAATGAATAATATTATTTAGGCCATTTTTAGTCACATTTGAGTAATTGA[C]AGAGTACCTAAATCAATAATTAATTCAAAGCTTAAAAGTTTAATTGATTTAGTTAATAGATACAACCTAAAAGGTTTATAGATCATTTATTTAGTG…	G/C
CG_Chr03	2743405	G	T	11|11	G	8|8	G	15|15	Intergenic				AATGAGATATAGATATAATATAAAATATATTAATTTGAAAAGAAATTCAAATTACTAAAAATAAATATGTTAACATTAATTCAAATTACATTAAATGAATAAATATTTGTAAGGGTGTTCTTGGAACACTATGTAAATTTAAGACATTCTTAGGTTGAAATCCTACTAAACAAACACAATTATCTAATAAATATTCATATAAAATATAGTTATCTAAAGATGTTCAACATTTGTGATTTCATGCATCTTTAATTTCGGGTATAGAAAAATTCTAGATATCTACCTTTCCAAAAAATAAAT[G]AACCGTAAGGATATAAATTAATTTTGAAGTGTTTCATTGTTTCAAGTTGATGAAGTAATGTAGTATATAGTGTTGGAAATTTTTCATGTGATCCCT…	T/G
CG_Chr03	2744462	G	A	17|17	G	10|10	G	11|11	Intergenic				TTCAAATATTAAATTCTTTTTACATGTCTAATTTTTTTATGAAAAAAAATAATATGTGAATATGGTTTTAAAATTTTTAGGAAAAATGCTAATAGTAATAAATTATAATAAAATGTTTTTTTTAAAAAAAATTAACAACGAATTAATGATGGGAATTAATTTCATATGGAAAATACATAACCTAAAATTAAACTCCTCGAAAGTCTAAAGACCAAATGATATTTTAATTTAAAAAAAATATATTTGAATGGTGGGAAGGTAAGTATTATTATTATACGGCAAGAATTTAGGTATCCGGGC[G]ACCACTTTATTTATTGTGCTAGCTCTTTCTTAAGTACACGTAACTACTTCATTAATAAATACATCCATACTCCTTTTAATTTTGTAATATACTAAT…	A/G
CG_Chr03	2746833	G	G	20|20	A	11|11	A	11|11	Intergenic				AAACTGAGTCCCTCTTGGGCCAATGAGAGGGTGGGGCCCCTTGTCCAAGATTTGGAATCAGTACTTAAATGAATAACTTCTCTACTAACCTTAGGATTAGGTAGGAGTGAATTCCATCTCACAAGATTATGTCCCCCAACTATCTACCTGGTCTTATCTCTAAAATGGTAGGTTCATTGAGTCGGCGAACTGGAGCCACTTTCACCCATGCAGATTAAAGGATAATCTCAAATAAACAGGAGTTCTTAGTTAGCTCAGGATCAAGATTGAGTTACTTAGGTCATCATATTGAAATAATCA[G]TCTTAACAGTAAACGACGTTAAAAAGCAAAAGTGATTATGTCATGGTCCGGTCTTATGCAAACTCACTGCATAGGATGCCCCCACTCTCATATCTT…	A/G
CG_Chr03	2747446	C	C	29|29	T	10|10	T	10|10	Intergenic				TACATATTCAATATCATCTATATTGAATAAACTTCAATATCAACTTTATTGAAAACAAAATATGTTTATCATTTACAAATCACGAGTTTTAGAACATAAAACCCGACATTTAAATCTCATTCAAACTTTTTTTAAATTAAATTTTCATGTTATTTCACTTCAAAATTGAATTTATGTGAGTTTTTTTCCTTTTATCATCCAAAACTTTCATTTTCACATCATTTTACGTCAAAATATTCCTAAACTTTATATATTTTGTAAGTACTTTTCTATTTCTTTGAAAAACTTTTGCTCTCGCAT[C]GACATATACACAGAAATTTGCAATATATATCTAAATGTTGTCTTATTTTATTAGAAATGATGATTGAAAATGGCCAATTGTAGCCTAATTAAACCA…	T/C
CG_Chr03	2747459	G	G	24|24	T	10|10	T	9|9	Intergenic				TCATCTATATTGAATAAACTTCAATATCAACTTTATTGAAAACAAAATATGTTTATCATTTACAAATCACGAGTTTTAGAACATAAAACCCGACATTTAAATCTCATTCAAACTTTTTTTAAATTAAATTTTCATGTTATTTCACTTCAAAATTGAATTTATGTGAGTTTTTTTCCTTTTATCATCCAAAACTTTCATTTTCACATCATTTTACGTCAAAATATTCCTAAACTTTATATATTTTGTAAGTACTTTTCTATTTCTTTGAAAAACTTTTGCTCTCGCATCGACATATACACA[G]AAATTTGCAATATATATCTAAATGTTGTCTTATTTTATTAGAAATGATGATTGAAAATGGCCAATTGTAGCCTAATTAAACCAAAATCAAGGTTTT…	T/G
CG_Chr03	2748146	C	C	32|32	T	8|8	T	11|11	Intergenic				CAAATCTCTCAAATTAAACTAACACACACACCAACTTAATTAAATATAAAAAAAAGATATCCAAATATTTTGAAATATCTTTAAAATTTCAAAAAGATTGGGTTAGGATCAAAATTCCACGTTGGTGAGACAAAGAAAAGATTGTGAATTAATGAAGGGAAGGACAAAATATATGGCTCACTAGTAAAAATTATTTAGGTATTTAGAAATAAATAATTCATACCAATTATGTTTTTAGTCCCTAAAACTTAAAGAATATGTGTCTTTGGTCCTTGAATTTTCAAAATGTACTTTTTTAGT[C]TTCAGATTTTTAGAAATAGATACATTTGATCCATATAACTTCTTAGTCCTTAAATTTTTATAAATAAGTTTAGGTCTTTGAAGTATTTTTTTTTAA…	T/C
CG_Chr03	2748975	A	G	22|22	A	11|11	A	16|16	Intergenic				ACCTCAAACACAGACTATTATAACCTAGACTAAAATAGTCAGCACCTCAAACACACACGGACTATTGTAATTCACAAACTATTATAACCCACAGGTATAAGAATCACGAATTATAATAACCAATTTAGAATCCAAAACACATTTTTAGAGGCTAAAATGATACATTTTAAAAATTTAGAGTTTGAACACACTTATTATAGAAATATGGAGTGATTCATTGTTCCTTTACAAAAGTAGACATGTGTTGACCTAGATTAATACTTTGTTGAAATTTCATTGATAATGGTGAGATTTGTTCAA[A]AGTTTCAAACATTCAATGTCCAAACCTAATCAATTGGGTCAATTATATTGTTAATGGCCAAAAGTTGTCAAGATTTTTCTAGAAGTTTCCAACTTA…	G/A
CG_Chr03	2749057	G	G	21|21	T	7|7	T	12|12	Intergenic				TATAACCCACAGGTATAAGAATCACGAATTATAATAACCAATTTAGAATCCAAAACACATTTTTAGAGGCTAAAATGATACATTTTAAAAATTTAGAGTTTGAACACACTTATTATAGAAATATGGAGTGATTCATTGTTCCTTTACAAAAGTAGACATGTGTTGACCTAGATTAATACTTTGTTGAAATTTCATTGATAATGGTGAGATTTGTTCAAAAGTTTCAAACATTCAATGTCCAAACCTAATCAATTGGGTCAATTATATTGTTAATGGCCAAAAGTTGTCAAGATTTTTCTA[G]AAGTTTCCAACTTAGGTTTCCAAGTCTAAAGAATATTATTATATGTTCATAATTTGCTGTTTACAAGATTGAGGAAGAAAAGGGGTCCAAACACAA…	T/G
CG_Chr03	2749570	C	C	9|9	T	9|9	T	15|15	Intergenic				TAATGAGTTGGATGGATTGGAAAAAGATTTCTTTTACTAGTATAATTTAAGACAAATTGCAAAAATTTACTCTTGAAACATGGTGGTAGTTGCAATTACACCCCACAAACATTTAATTGTAAAAATTTAGTCCCTAAACTCCTACCAACGTTGAAATTGGACTTCCAAGAATCGGATAAAAAAGTAATAAAAATTGAATATTCAAACTTATATAAATGTTACAATTCATACAATTATGTAAGTTTTGAAGGTCCAACTTGACCTAATTTTATCGCTCATTTAAATTTGAGGGCTCAATTT[C]TAAAATTGAAAATTTAAAGATGTAATTACATCACCATACCTTAAAGATAGATTTTTACCATTTGTCCTGTGACGAGGTTAAGAAAGTGTGTTTAAG…	T/C
CG_Chr03	2749831	T	C	12|12	T	12|12	T	9|9	Intergenic				CCTAATTTTATCGCTCATTTAAATTTGAGGGCTCAATTTCTAAAATTGAAAATTTAAAGATGTAATTACATCACCATACCTTAAAGATAGATTTTTACCATTTGTCCTGTGACGAGGTTAAGAAAGTGTGTTTAAGGTGCTGGTTTAGGATGAAGTGCAAAGCCTAAGAATGTTGTATTAAATTAGCTAGAAATCTTGGATTTGTGAATTAAATATTTAATTGGATTTAATCAATGTTTAGCTTTTACATTAGTTTCAATATGCCATCTTAATAACTTATTTTAATTATTTTAATAAAGT[T]AATTTTAAAATAAAATAATTTTTTATTGATCAAATATTACTAGATTCAAAATTACAAATGTATTTCTTATATTTTTGTTATATTATTGACTAACTT…	C/T
CG_Chr03	2749833	A	C	11|11	A	12|12	A	8|8	Intergenic				TAATTTTATCGCTCATTTAAATTTGAGGGCTCAATTTCTAAAATTGAAAATTTAAAGATGTAATTACATCACCATACCTTAAAGATAGATTTTTACCATTTGTCCTGTGACGAGGTTAAGAAAGTGTGTTTAAGGTGCTGGTTTAGGATGAAGTGCAAAGCCTAAGAATGTTGTATTAAATTAGCTAGAAATCTTGGATTTGTGAATTAAATATTTAATTGGATTTAATCAATGTTTAGCTTTTACATTAGTTTCAATATGCCATCTTAATAACTTATTTTAATTATTTTAATAAAGTTA[A]TTTTAAAATAAAATAATTTTTTATTGATCAAATATTACTAGATTCAAAATTACAAATGTATTTCTTATATTTTTGTTATATTATTGACTAACTTAA…	C/A
CG_Chr03	2750476	A	C	11|11	A	9|9	A	7|7	Intergenic				TATTAATTAATTTAAAAGAATTTAAAGAACTATAATTAATTAAGTTTCACTATTTTTCATCACTATTAAAATTAAATTTAAAATTTCATTGCATAATTATTTTATAACTTGCATAATAAAAGTGAATATTTACTGAAAAATCGAGGTTTAAAAGTGTAAATCTTGAAATCTAGGGACCAAATTGAAATAAAACTCTAATTTCAAAGGTAAAATTGTAACATTTTGAAATTTAGGGGCTAAATTAAAACAAAATTCAAAACTTAAAAGACTAATGTGTAACATCTTGAAACCTAGGAATCA[A]ATGAAAACTAAATCCAAAATATAAGAAAAGGAAGATATTTTATAAAAAAAAAAATTACGAATTTAAAACAAAATACATTGGATAGATTCTTTAGAA…	C/A
CG_Chr03	2751610	A	G	17|17	A	13|13	A	14|14	Intergenic				TCAAGATTGCAAAATTTTTGAGGAGTTTGATGTTGGAGTAAGACAATCAAATATGATAGCACCAAAAGAGCCTTATTCATAAGGTTTTGTTGTTGAAAAAAATTAGTGATCAATATGTGAATATAAAATTTCAAAATAGTAAGGTTGAGCAACAAATAAAAATTAAAAACACCTCTAAAATGAACAGAAAAATTTGACAAAATTTAAAGTAATTCTACAAAATCTGATTGAAGCTTAGCCCAAAGTCAACTTTTGTTCGATCCAACTTAGCTTAGTGCATTTATTCCTTGGATTAGATAT[A]GATCACCATTTTGTGGGCTAGCACATATAGGTAATATTTGGATTGACCGATTGGACTAGTTCAATGGACTTATCATGGGCCAAGAGACTAGTCTTA…	G/A
CG_Chr03	2752871	G	A	9|9	G	10|10	G	11|11	Intergenic				TCTCACATATTTGTATGATTTGATGAACCTTCATTTACGCTTGTATTAAGAAGTTATTCTTGATTAGCTTGTTATGGAGCTAAGTTTATCGTGTGGGATTCTCATGCTTGGTGAGTAAATTGTTACTTTTGTGAAAGTTTAGAGACTAAAAGTGATCTTTTTATTTTATTTTTTTTTATTTTATTTTCAAATTTTGACTTTAATGTATACCATAATTTTAATGTAGTAAATAAGATAAATTCATTTTTACATGAGCTCTTTTCAAATATAGCAAAAGTAACCAAAATATTTACAAATATA[G]CAAAATTCCACTGTCTATCTGAGATGAATTGCGAAAAACAATTATTTGTGTCATGATAGACACAAATAGTAGTCGGTCTATCACATATAGATTGTG…	A/G
CG_Chr03	2753022	T	A	9|9	T	13|13	T	8|8	Intergenic				GTGATCTTTTTATTTTATTTTTTTTTATTTTATTTTCAAATTTTGACTTTAATGTATACCATAATTTTAATGTAGTAAATAAGATAAATTCATTTTTACATGAGCTCTTTTCAAATATAGCAAAAGTAACCAAAATATTTACAAATATAGCAAAATTCCACTGTCTATCTGAGATGAATTGCGAAAAACAATTATTTGTGTCATGATAGACACAAATAGTAGTCGGTCTATCACATATAGATTGTGATATTTTGCTATTGTTTGTAAATATTTTTAACAATTTTGACATTTAAAATAATT[T]AAAATAAAAAATGAAAACCAACTTTATTTAGAAAGGTAAGGTACCAAGATTTAAATGATTTTTTTGGGTTAAAATGATTATAACTCAACTAATATA…	A/T
CG_Chr03	2753035	G	A	7|7	G	13|13	G	8|8	Intergenic				TTTATTTTTTTTTATTTTATTTTCAAATTTTGACTTTAATGTATACCATAATTTTAATGTAGTAAATAAGATAAATTCATTTTTACATGAGCTCTTTTCAAATATAGCAAAAGTAACCAAAATATTTACAAATATAGCAAAATTCCACTGTCTATCTGAGATGAATTGCGAAAAACAATTATTTGTGTCATGATAGACACAAATAGTAGTCGGTCTATCACATATAGATTGTGATATTTTGCTATTGTTTGTAAATATTTTTAACAATTTTGACATTTAAAATAATTTAAAATAAAAAAT[G]AAAACCAACTTTATTTAGAAAGGTAAGGTACCAAGATTTAAATGATTTTTTTGGGTTAAAATGATTATAACTCAACTAATATAAAACTTGTATTAT…	A/G
CG_Chr03	2753107	T	C	19|19	T	7|7	T	13|13	Intergenic				AAATTCATTTTTACATGAGCTCTTTTCAAATATAGCAAAAGTAACCAAAATATTTACAAATATAGCAAAATTCCACTGTCTATCTGAGATGAATTGCGAAAAACAATTATTTGTGTCATGATAGACACAAATAGTAGTCGGTCTATCACATATAGATTGTGATATTTTGCTATTGTTTGTAAATATTTTTAACAATTTTGACATTTAAAATAATTTAAAATAAAAAATGAAAACCAACTTTATTTAGAAAGGTAAGGTACCAAGATTTAAATGATTTTTTTGGGTTAAAATGATTATAAC[T]CAACTAATATAAAACTTGTATTATTAATAAGTTAGATTCTCCAACTCGTATCAACATTTAAAAAAAAAATTGATTCTATTATTTAAAAATAACTTG…	C/T
CG_Chr03	2753508	T	A	6|6	T	4|4	T	5|5	Intergenic				ATATAAATTAATTTTCTGAATTCCAATGCAAGTAGGAGAAAACTTTGAAACTAAATACAACAATTTTAGTGGGTAAGAAACAAGTTTGAAAATAAAGACTTTGGCATGTGGTCTAACAACCGTGTGGACGTTTTTATTTCAAATAACAAACAGCTAATCGTGGCTTATAATAGGACTTGAATTTTATATCATAATAGTAATAATGTAATTGTTAATATTAATATTAATATTAATAACACTTCCCAAACCCTGTGTTCTTTCTTAAGAAGCTTCTAGAAAAAAACTTGACAATTAATTTTT[T]AACCTTGGAAGTTGAAAAAACAGAAAAAGAAAAAAAAAAAACTCAAGGGTTCTAGCACTATTTTTCAACATATTTTGTGCCCTACTAATTTTTGGT…	A/T
CG_Chr03	2754059	A	G	9|9	A	11|11	A	8|8	Intergenic				GATTTTAATTTTTGTTATCCACTTTCTAATAATATTTTAAAAGACCAAATCAAGTTAAAAACTAAAATGATTAGAATTTGACTAGAAATCAAAATGTTTCTTTAACAAAGGTGAAAACCATGATTGGAAAATTAGGAGGAAAATAAACATACATAAATTTTAAAAACAAAAACCCCATTTGATTTTTTATTTTTTATTTTTGATTTTTGAAATTTTGTTTTTTAGTGTTTTGTTTTTTTAAAAACAAAAACTTATATATGTTTGATAACTGTTTTTTATTTTATGTTTTTTTAAGAACAA[A]TCACCAAAAACATGTTCGGTAACTGTTTTTTGTTTTCATTTTTAACGTTTTATAATTATGTTTGTGTGTGTGTATATATTTAAAATAAAAATAAGT…	G/A
CG_Chr03	2754735	A	C	20|20	A	8|8	A	4|4	Intergenic				TGTAAAAGAAAAAAATATTTTTGACATTATTTTATATTTACATTCCATTTTATTATAACCACTTTTAATTTTTGTCCCTTTAAAAGCACCCGTTTAGATAAATAGGCAGCCATTCTAAAAACAAAAAACTATTTTCAAAAACAACTTTTTTCTGTTTTTGAAATTTCTTAACATTTTCAAAAATATTTTTAAAATTAAAAAAAAAAATTCAATTGGATAATAAACATTTTTTTTTCTAAAAATTAAAAATTAAAAACCAAAAACCAAATTAATAAACATTTAGATTTTCACAATTAAATA[A]AATGAATACATTAAGGCTACGTAGAATTTGTGATGAACTATCATAATTGGAGCATCATTCTTTTATATACTATAAGATATGATTGAAAAAATGTTT…	C/A
CG_Chr03	2754766	T	C	17|17	T	8|8	T	5|5	Intergenic				TTATATTTACATTCCATTTTATTATAACCACTTTTAATTTTTGTCCCTTTAAAAGCACCCGTTTAGATAAATAGGCAGCCATTCTAAAAACAAAAAACTATTTTCAAAAACAACTTTTTTCTGTTTTTGAAATTTCTTAACATTTTCAAAAATATTTTTAAAATTAAAAAAAAAAATTCAATTGGATAATAAACATTTTTTTTTCTAAAAATTAAAAATTAAAAACCAAAAACCAAATTAATAAACATTTAGATTTTCACAATTAAATAAAATGAATACATTAAGGCTACGTAGAATTTG[T]GATGAACTATCATAATTGGAGCATCATTCTTTTATATACTATAAGATATGATTGAAAAAATGTTTGATTTAGAGAGACTTGAATGGTGCAAATAAA…	C/T
CG_Chr03	2755773	A	G	22|22	A	6|6	A	7|7	Intergenic				TATCTTCAAAGTTACAAAATAGCCTTTAGGTCAAAAGTATTAGTAGATATAGTGCAATAAAACCCCTTTTAAATGTTTATAATCATTCAAAATCAATTTTAATAGTAGAAAAATTGTGTTTAAAAGTGTAAAACTAAACACTAAATTGATTTTGAGTGATTAAAAGATATGTTTAAGAGTAATTTTGAAAAAGACAAAAGTAACTTTAACTAATTCAAAATCACTTTCAAACATGCAATAACTTCATGTACAAAATCAATGTGAGTATAGTATCTATTATAAACATTACTTTCACTTAGC[A]AATAAAGGCAAGTATCTATAAACATTCAGATCCACTTAGCAAAGCTTCTCTTGACCTAGTCACTAGGTCCAAGAAGAACAACACAAGTAATAAAAA…	G/A
CG_Chr03	2756414	G	C	11|11	G	3|3	G	10|10	Intergenic				GTCCCTCGAGGTAAAATTTACCAAAATTGGTTAAATGATAACAATAATTTTAATATAAAAAAATACAATACATGAATAAGTTTTCAAAATTCATGCTAATAGATAATAAAAGGTTCTTGAAAGAAATTAACAAATAAACAAAAAATAGTGACTAATTTTAAGTTTTACCAAAGTACATAAACTAAATTTAAACATTTGAAAGTACATGAACTAAAATTAAACAACTTTGATCGAAATTCAAAGTTCAATTACCAAAATGATATGTTAACATATAATTCATATCCAAAGCGAACAAACAAC[G]AAAGCGAACAAACAACGAGGCAAGATTTTTTTTTTTTTTTCTTCTTCTTCTTTTTATATCTTCTTAATTCTTTTTCTTTCACTTAAATAATTACAT…	C/G
CG_Chr03	2757023	A	A	14|14	T	10|10	T	16|16	Intergenic				GAGATGATGGCTAAGTAGAAATTAAGAAAGATTTCCCACAATAAGATTAAAGGAGAGTGCTTCAATTTTGATTTCTCTATGTAGTGGAAAACTTTTTCACTTAACTTTGAAACTTTTAATTGGTTATTGTTGAAACTTTATCCTTATCTGAATTTTCTTACTTTATAACAATATTTAAATCAACAAGTTAGGACTCTTTTCATAGACATTTCTTTATTCTCAAATCTCTCTCTTTCCTGTACTAATATTGTGTAAAATCTTTCCAAGGGTCCATATCAAAATCAATAACAAATTGAGTGG[A]TTACAAATAAGTACACAATTTCTCAGGTAAGGATTTCATCTAACATAAGTCTCTCAATTCTCTAGTTCAAGATGTGACCTAAAGACTTAGTATAAT…	T/A
CG_Chr03	2757279	T	G	20|20	T	10|10	T	10|10	Intergenic				ATCTTTCCAAGGGTCCATATCAAAATCAATAACAAATTGAGTGGATTACAAATAAGTACACAATTTCTCAGGTAAGGATTTCATCTAACATAAGTCTCTCAATTCTCTAGTTCAAGATGTGACCTAAAGACTTAGTATAATCACAAACAATTTTTTAGCTTAGCTTACGTATGTATGTGTTTAAATGTGATGCTTAAACACTTGGACGTTTGTTGGACAAGATGTGAAAATTTTTAGTCCTACTAAAATATCATATCCATTTGTTTACTCATTTGAAATTTACCTTCATAAATATTAGTG[T]ACCTCACACTCATGTCCGTGCACTACAAAGAAAATAGGTTTCCACTAATACACAAAACCATTGAGAAAACTCCAAAAAGTGTCAACATTTTTTTGT…	G/T
CG_Chr03	2757510	T	G	19|19	T	8|8	T	12|12	Intergenic				TTTTAGTCCTACTAAAATATCATATCCATTTGTTTACTCATTTGAAATTTACCTTCATAAATATTAGTGTACCTCACACTCATGTCCGTGCACTACAAAGAAAATAGGTTTCCACTAATACACAAAACCATTGAGAAAACTCCAAAAAGTGTCAACATTTTTTTGTCAAGATAGGCACAATGTCGATGCTATTTTGACTGGCGTTAGCTTAGAGGGTTTTGTTCGACGCTAAAAAAATGATAGGTCAAAATCTAGATCTACCAATATCAAATCAATGATGGGTAAAGCCAACGCCCACAA[T]AGACATTGGCGTAGATGTTTTCTCGATGCCATTTTTTTGTGTCGGCATAGCCGCATTTGGCAAACGCCTTTGTGGCATCAAATTTTCCTTTTAAAA…	G/T
CG_Chr03	2758828	A	G	11|11	A	8|8	A	12|12	Intergenic				AAATTTCGTTTTCATTTCCATAGGAACTTCGAGTTGAATCGAATAACGAGAGTGAGGCCACGGTATATAAATAGTTGTGGAAAAAAATTAAAAAAATAGAAAAACGGAGGGAAGGAGTTCGAACCTGGTGACTGAAGGTTAGGCCAAATCGAGGCCGGAGAAGACGACTTTCGCCACAACAACGCCGTAAAGGTTGGGTCGATAGCGAGGAAGCTGGGCAGAGGGGCAAGGGCGAGAGCGGCGCAGATCTGAAAATTTTGAGGGAAAAACCGATGAAAATCAGGTAGCGGAAGGGTTTTT[A]ATTGGGTTTTGTCTGACGTAAATCACAAATTTTATAAATTAATAATTAAATTATTTTTACACTCAGATTAAATTATAGATATTATTATTTGTATTT…	G/A
CG_Chr03	2760686	A	A	13|13	G	6|6	G	18|18	Intergenic				TATACATTTGTTCAAGTTAGCTTGAAAGCACCACAACGAATCTCATAGAGCAATTGCTTGACCCCACTATATTTTGGTTGCTAAGCAAACTCATTGAATTTTAAATTATCGGTAGGTAGCCACCACAATTTGAACCAATCGCTCTAAGCCGATACTTTTTTTCATTGTTTTCATGATTACTAGCTCAACCCATTTTTATCACTACAAGTGAGTCTATTATCAGATAAAAGTAAATCCTGAAATGATATATACTCACTCAACTTAATTTAAAAATCCCCAAGGATATATCTTGTTTCTTAA[A]TTCTATCTAAGGTCTAGTTATTGTAACAATAGGAAGAGTTACAATGGTTTGATATACTAGAGCAATTAGCAAGAGAAAGACTTCAAGGATGGCAGA…	G/A
CG_Chr03	2763399	T	C	10|10	T	14|14	T	9|9	Intergenic				ATTGATTATGTAGACAATTTTAACGATATGTTTTAAAACGAATAAAGGTTTTCTAGAAAAAAATTGAAATAAATTGGGAAGAATGATTTTAGTCTTTTATATAGTTGTAAATGATATCTACTTCTAATTTTTACAGATCAATTTTCATCCTTTACCTTATAGGATATATATATTTATATAACAATTTTGAAGTTCTGGAATATTTTTAAACAAATTTCAAAGTTTGAGAGTAAAAACAAAATTTTTCCAAATTTAGGGACATAAATAAAACAAACTCCAAAGTTTAAAGTTATTTTTGTA[T]AATTACCTTCTAATTTAGAGGCAAAATTTTTATTCAACTCTTTTTTCTTTTCTAAAGAGGATCATGAACTACGACCTAAGCATGCATATGAAGGTT…	C/T
CG_Chr03	2763949	T	A	7|7	T	10|10	T	19|19	ClCG03G002370		promoter		TTAGTTATATGAACCAAATAGCTTATTATTTGAAGGTTTTAGAAGGGATAGAAATGCAATCTTAGTCAACAATCTAGTCAAAGGGAATGAAATCACCTAATTGCAAGTTTGATAGTAAGAATTCTACTCTAGTCAATCACAAGCACATGACCAACTTGACCTGTAAAAGCCGAATCAAGAATACATGATCATTAATTAAGAAATCAAACTAGTTAACTCAATTTTATAGGGATGAGAAGCATCCCATGCAAATTAAACACCCTGTATTAAGATTTAGGGAACATTGAGAGGACTAATTTT[T]AGAAAATGCCTAAATAAACTAATTGATTTCTTTTGTAGTCCACAAAAAATCGATCATGAAAGCTATGTGCTCCACGAAAAGTCATGAAAGATGCAT…	A/T
CG_Chr03	2763971	A	G	7|7	A	10|10	A	19|19	ClCG03G002370		promoter		TTATTATTTGAAGGTTTTAGAAGGGATAGAAATGCAATCTTAGTCAACAATCTAGTCAAAGGGAATGAAATCACCTAATTGCAAGTTTGATAGTAAGAATTCTACTCTAGTCAATCACAAGCACATGACCAACTTGACCTGTAAAAGCCGAATCAAGAATACATGATCATTAATTAAGAAATCAAACTAGTTAACTCAATTTTATAGGGATGAGAAGCATCCCATGCAAATTAAACACCCTGTATTAAGATTTAGGGAACATTGAGAGGACTAATTTTTAGAAAATGCCTAAATAAACTA[A]TTGATTTCTTTTGTAGTCCACAAAAAATCGATCATGAAAGCTATGTGCTCCACGAAAAGTCATGAAAGATGCATACACATGATTCAATTCTTACTA…	G/A
CG_Chr03	2766263	A	G	9|9	A	10|10	A	11|11	ClCG03G002370	ClCG03G002370.1:Intron	Intron	LOB domain-containing protein, putative	CTTCACCACCGCCGAGTGTTCAGGCCGCCGTGGTGGTCAGTCCGTGTGCGGCGTGCAAGATTCTGAGGCGGAGATGCGCAGAGAAATGCGTATTAGCGCCCTATTTTCCTCCCTCTGATCCTCTCAAATTCACCATTGCTCACCGTGTCTTCGGCGCTAGCAACATCATCAAATTGCTTCAGGTATCTCCTTAATCCCTAATGTCCGTTTCTCTCTTTCAATTTTGCGCGTTCTCTTCTTGTTTTTGGGTTTTGAAATTGAAATTATGAATTCTGTTGTTGAAATTGAAAATCGATCTTA[A]AAACTTAACGAAAAACCATCGAATTAGTGTGGAAATACTGTTTGAGCTATTGATGTCATCTCTGGCTGAAATGAAGTCAGTACTGAAATTGATCAA…	G/A
CG_Chr03	2779099	G	T	15|15	G	5|5	G	13|13	ClCG03G002390	ClCG03G002390.1:Intron	Intron	PsbP domain-containing protein	TAATTTAGTTTCTAATTGGTCCCTAGGTTTTAAAATGTTTCACATTTAGTCCTTAGGTTTTAAGTTTGGTTTCAATTTAGTCTTTGTGTTTCAAAATGTTACAATTTTACCCAAGAGATCTAAATTTTGTTTCAAACCTCAATTTTTCACTAAATAATCACCTTCTATCTTTAGTGGTTCATGTCTATTAATTAGTTTAAGAAAATTATAATTAATTAAGTTTTACTATTTTTCATCATTATTAAAATTAAATCTAAATTTTTACCTCATAATTATTTTAAATTATTTAATAGACACTAT[G]GCTAATATTGAGAGTGAGTATTTAATGAAAAATTCAGGTAAAAATTGTAAATCTTGAAATTTAGGGACCAAATTGAAACAAAATTCAAATATCAAA…	T/G
CG_Chr03	2779144	T	G	17|17	T	6|6	T	9|9	ClCG03G002390	ClCG03G002390.1:Intron	Intron	PsbP domain-containing protein	TTAGTCCTTAGGTTTTAAGTTTGGTTTCAATTTAGTCTTTGTGTTTCAAAATGTTACAATTTTACCCAAGAGATCTAAATTTTGTTTCAAACCTCAATTTTTCACTAAATAATCACCTTCTATCTTTAGTGGTTCATGTCTATTAATTAGTTTAAGAAAATTATAATTAATTAAGTTTTACTATTTTTCATCATTATTAAAATTAAATCTAAATTTTTACCTCATAATTATTTTAAATTATTTAATAGACACTATGGCTAATATTGAGAGTGAGTATTTAATGAAAAATTCAGGTAAAAA[T]TGTAAATCTTGAAATTTAGGGACCAAATTGAAACAAAATTCAAATATCAAAAAACTGTAATATTTTGAAACCTAGGGATTTAATTGAAACCAAATT…	G/T
CG_Chr03	2789567	A	G	13|13	A	8|8	A	8|8	Intergenic				AAAATGAGGATATCTATATAATTTGTTTTAAAGTTCATTCTTTTCTAACTTAAGAAAACTTCAAACAAATTGATCATCATATGAATGTTAAGAGCAATTTAAAACTTTTTTTAAAAAATTTTAAAGTTATTTTTGTAACAAGGTATAAATGGTTCCTGTTTATATATACTTATAGTGAAGGTATTTTTGCTACTTTTAAAAAGTTCAGGAGTATTTTTTAAACAAAACTTTAGTGGTTTCCATTCAAAGCTAATGGCAAATGTATTTTTTAACTATTTTTTAAAGTTTAAAGGTATTTTT[A]AAACTTTTGAAAGTCCAAGTATATTTTTGACACAAAGTACATAGTCTGGGGACATTTTTTATGATTAAACCTATTTTTTAACAAATTTTGAACTTC…	G/A
CG_Chr03	2790231	A	T	16|16	A	5|5	A	8|8	ClCG03G002410	ClCG03G002410.1:CDS,exon	CDS,exon	Senescence-associated family protein	AAAAGTAAACATTATATTAGTGGTGTGTGGTCTAAAACACATGCATTTTATTTTGATGTCTTCTAAATCCTTGATCAAATGTTAAACCAACTCGGTTTCGATTTGGTCATGCGAGCAGTGCTAGCAGGTTCGTCGTTGTCAATACGACGATTGTTTCGAAAGGCTGCATAACCAACAACGTAAGAGATGACGAGAATAATCAAAACGATGATATTAATGACAGAGACCTTTCTCCAACTCTTCTTAAGACTTGCTAGAACCCCAGCCTTGCAAGAGTCACAAGCATAGCAAAGTTGGTCT[A]GGTCATTGCTCCACTTTCCACAATCAGGCTCAGCCCCTACGAGTCCTCCTCCATAATCCCACATTGTCTCATTCACATACACATACCCACACACTG…	T/A
CG_Chr03	2793372	A	T	18|18	A	12|12	A	7|7	ClCG03G002410	ClCG03G002410.1:Intron	Intron	Senescence-associated family protein	ATTTCATAACTCAACTCAGTTCTCCAAATTTCTCTTTCAAATATGATCTTCTAGGCTCTAGGATTTACACTTTTAACCTTAATTTTCATTAAATATCCCTTTTAAGTCATTGATGTTAATATTTATCAATTAATTTAAAATAATTATAAACTAAAATTTTAAATTTAATTTTACTAGTGACGAAAAATAGTAAAAATTAATTAATTATAATTCTTTTAAATTTATTAATAGATATTAGTATTATAGAAGGAAAGCGAGTAATAGTGAAAATTTGAGGTTAAATGTGTAAATTTTGAAAAC[A]AAAGACAAAGTTGAAACAAAATTCAAATCTTAATAGGAAAATGGTAACATTTTGAAATATAGGAACTAAATTGAAACCAAATTTAAAACTTAAGAA…	T/A
CG_Chr03	2794665	T	A	9|9	T	9|9	T	5|5	ClCG03G002410	ClCG03G002410.1:Intron	Intron	Senescence-associated family protein	CAAAATGTTATTTTAATCCCTCTATTCTGAAGGTTGATTCATTTTGGTCATTGTATTTTCAAAAAATGACTATTTTAATCTTTTCATTTTAAAAGATCAAAATAATCACCCTGTAAAAATTTGGTTTTAAAAATACATAAAACCAAAATGAACTAAATTAGAAATCGTATTAGACCTAAATAAATCAAAACAAAAAATATAGACTAAAATAATATTTAAATCTATAAATTAAAGGAAAAAATTTAGGTGCAGTCCTACTCTGTTGCATCTAATTAAAAATTGTCACGTGAGAATTTTTTT[T]AAAAAAAATTATTAAAAACTTATTATTATTTTATATATATATATATAGTAAAAATTGAGGTTGATATACAATGGACGAAAAATGAGTTGTGGGTAG…	A/T
CG_Chr03	2806353	C	T	14|14	C	9|9	C	14|14	Intergenic				TTATGAAAACTACATTGCTTTTTTAGGCTGTATTTACTCTTAATATGATGGTATGCTGTTTGCCTTTCTCATCTTTCAAGGGGTTTGGTTTGGTTGGCTACCCTTCCTCACCTGCTGATTTTTAGCATAATGGGCAGAGGGAAAGTTTAAAGTATTTCATAAATGGGAACTTTTGGAAGAACATGAATTGAAAAGGATTCTGAGCTTATGGAGTAGTGTTTTGAAAACATCATAGATTTTTATGAAAAATTAATATAGGATTTTGTAATTCAACATCTGAGGGTGAGAGGATTTTAACCT[C]TGATTTCTTGTCAAAACTATATGTCAACCAATTTGGTTAGGCTCAAAGCAAATTGCTTAGAAACTTAACAAGGAAAAAAATGTTGTGCTTAAGTAG…	T/C
CG_Chr03	2812420	G	A	16|16	G	8|8	G	10|10	Intergenic				TATGCAAAGGCTAATATATTATAAAAGAGAATTTTTTAAAAACTCAACAAGTACCAACTAAATTTAAGATTGATTAAAAGTAAATGATTTAAAATTAAATATGGTTTAAATTAAACAAGTTTAAGTATAGATCAATTATATAGTGTTTTAACCTTTTTTTTTATTATTTAATTTTTATTATTATGTTGGTTTAATCACTACAGATAAAAAAGAAAATAGTGATTTGTTATTAAATACTAGTTACTCAATTAATTCTAAAGCAATCTGTAAAAATCAATTGATAATTGTATTGATAAAAAA[G]TTACATAAAACGAAAATAGAACAACTTGTGCAGCATCAAATTAATCACAGTGAAAACTAAAGTGAGCATAACTTAACTGCTATTTGGATGTTAGTG…	A/G
CG_Chr03	2818395	C	T	10|10	C	5|5	C	10|10	ClCG03G002430		promoter		TTAAAATAGTTTAATTAACATTAGAAATAAAGAGAAATTTCAACCCTTGAACTTGAACTTGAACTTGAACTTTTTGCTTTATTTTTAGTTGGTCTCTAAACTTTAAAAGACATCTAATAAGTTTCATAAACTTTCAATTTTGTATTTAATTAATAAGACTTTGAACAAGAAAATATATATAATAGATTTTAAACTTTCAATTTTCTACCCAATATGTCTATGAAAATTTTAAATTTGTATTGCATACCTCATAATTTATTCAAAGTTTTAAAAAAAATCGACATAAAATTCAATTTTAAA[C]CTAATAAATCAGTTAATGTATACAATCTTTTTTTGAATAGAGACTTTTTTTTTCCTTTTAAGTTTATAGGCCTATTAAATAAAAAAGATTATAAAT…	T/C
CG_Chr03	2824135	C	A	24|24	C	12|12	C	17|17	Intergenic				TAAGGTAGATTGAAGATTTAATAATGACAATTATACGAACATATAACTAAAGTATGAACTTAAGTTATTATATGAAAATTTATCATAAAAAGCATCAAGAGCAAAAGTTTGAAATGAAAGATTCCAAAGATAGATAATACATAAGAAGGATATAATGTCCATATTTGATGTCTAAATTAAACCAAACATTTTTAAAGGGAAAAAAAGGAGCATGGTCTAGTGTATATAAACCCAATGTCACAAATCAAATAGTAAATAAATAAATAAAGGTATAAGGATTTGAATCTTGATTTGGCAATT[C]AATTTTGGCATTGATTAATTGAATTGCACATCATAATTAGGTCCTTGTTGATAACAATTCATCCATTTTTAACTTTTTGTTTCTAGATATGATGTT…	A/C
CG_Chr03	3244316	G	G	11|11	A	7|7	A	9|9	Intergenic				CATGAATCTTAGTTAATATCAATATTTTATTAATATATCAATCGATATATCTAAAGAAATTGAAACCTTAGTTTTAAAATTGGCATTGATATTTTAACCCTTGCCTTTCTTAACTTATTTAACTTTGGTTTAAATACTAGTTTAGTTTATGTACTTCTAATTTGGTTCATTTTGATCTTGTGTTTTCAAAATGTTTATTATAAATTTTGTACTTTTGGTTTTGGTTCATTTTTGTTCATGTACTTTCTAAATGTTCATTTTTGTCCATATACTAAATTAAAAAAAAAAAAGTGATCATTT[G]GGTGAAAAGGGCATGGACCAAAATATATATATTTTAAAGTATAGGGGCTAAAATGAATAAAGTTAAAAATATACAAACCAAAATAGACATTTAGAA…	A/G
CG_Chr03	4182347	A	A	22|22	T	8|8	T	12|12	ClCG03G003870		promoter		TGGGATCCAAATTGAACTATAAATATTCAATTCGATTCAATTTGATTGTTCAATTTTATATACATACAATTAATTTAGTTTGATTTTGTCAAATATTTTGGTTTGGATGATTTTAATGTTCACCCTCACATGGTTGGTGAAACACCAAGTAACAAAATAAAACAAGTATTTGCAAAATTTTAGTCTCGATTTGAAATTTTGTTTTTGAACGTAGGTTTGTTTCCTAAAAATTTTCAATTAAGTTTTTTATCATTGCTAAAAAAAATATTTGTTCGTAGTCAAATATATATTTTTAAAAAA[A]ATATTTGAATTAAAATAAGAGAATCATTTGTTTCAAAACAAACAAACCAAAGGGATAATGAGTGATTGGATGGAGTTGTCGTAGCTTGATAGCGTG…	T/A
CG_Chr03	5033175	G	A	19|19	G	6|6	G	17|17	Intergenic				TATCATTTATGTTCTTAAGAAATTTATGGATATACATTGTTCAAAAAGAGTCATGCCACACAAATAGGTATGGTTATTTAGTTTAGTTGAAAGTCACTAATTAAAAGCTGTTGGAAGCTTAATATTTTATGTAATCTAATCGAAGACCTCCTAGTGGGAAGGAGTTACGTTGGTTGGATAAGTAGAAATCATAATGGATTCTCAGTTATGAATGGTTGTAATTTTATCTTATTCAGATGGCTAGTGAAAATTGTTGGAAGGTAAAGCGATCCTTCATGGTTTGAAAAGTCTTCATGATGA[G]TGGAAAGGTCATAATTCACAATCCTCCCGTGATGGTGGAGCCTAGTTCAATCGAAATCGTTAAGCTTTTGAACAAGTTAGATTCTGATTTGATTGA…	A/G
CG_Chr03	10935792	A	A	19|19	T	10|10	T	10|10	Intergenic				AGTTTAGGTTAGGTTGCATTTAAATCCTTGAATTTCCAAACGGTACATTTTAGTTAATGAAGTTTATATTTAGTAACATTTTTTATCATTCCATTCATATTTTTGTTAATTATGTAGCAAATGCTGACGTGAATTTGCTACATAACATCATGTTATTATTAAAACATACTTGATGACATTTTATCATTTAAAAAAAAAAAAAAAAAGAATTTTCCTCTGGCAAACTGTAATTAGATGATCTTGTGTTAGGATTACAAAAAATAGAAAAAATTGCACAAAATGACCCAAAAATCAAAAAAA[A]ATTCTATGGATGACCTACTCCCAAAAACCTTATCATTAGTAACATTTTAGCCATGTGAAATATCCATTTTACCCCTAAAAATTAAAACAACAGAGC…	T/A
CG_Chr03	10935793	A	A	20|20	T	11|11	T	10|10	Intergenic				GTTTAGGTTAGGTTGCATTTAAATCCTTGAATTTCCAAACGGTACATTTTAGTTAATGAAGTTTATATTTAGTAACATTTTTTATCATTCCATTCATATTTTTGTTAATTATGTAGCAAATGCTGACGTGAATTTGCTACATAACATCATGTTATTATTAAAACATACTTGATGACATTTTATCATTTAAAAAAAAAAAAAAAAAGAATTTTCCTCTGGCAAACTGTAATTAGATGATCTTGTGTTAGGATTACAAAAAATAGAAAAAATTGCACAAAATGACCCAAAAATCAAAAAAAA[A]TTCTATGGATGACCTACTCCCAAAAACCTTATCATTAGTAACATTTTAGCCATGTGAAATATCCATTTTACCCCTAAAAATTAAAACAACAGAGCA…	T/A
CG_Chr03	10935889	A	A	14|14	G	6|6	G	5|5	Intergenic				TATTTTTGTTAATTATGTAGCAAATGCTGACGTGAATTTGCTACATAACATCATGTTATTATTAAAACATACTTGATGACATTTTATCATTTAAAAAAAAAAAAAAAAAGAATTTTCCTCTGGCAAACTGTAATTAGATGATCTTGTGTTAGGATTACAAAAAATAGAAAAAATTGCACAAAATGACCCAAAAATCAAAAAAAAATTCTATGGATGACCTACTCCCAAAAACCTTATCATTAGTAACATTTTAGCCATGTGAAATATCCATTTTACCCCTAAAAATTAAAACAACAGAGC[A]CGCGTTTCTCTTTTTCTTTAAGTCGCCGTCCAACGTTTCACTTTTATGCTTTTCGAACTTTGGCTTTCTCTCTCAACATTTCGATTTCTCTCAACG…	G/A
CG_Chr03	10935917	G	G	14|14	A	5|5	A	9|9	Intergenic				GACGTGAATTTGCTACATAACATCATGTTATTATTAAAACATACTTGATGACATTTTATCATTTAAAAAAAAAAAAAAAAAGAATTTTCCTCTGGCAAACTGTAATTAGATGATCTTGTGTTAGGATTACAAAAAATAGAAAAAATTGCACAAAATGACCCAAAAATCAAAAAAAAATTCTATGGATGACCTACTCCCAAAAACCTTATCATTAGTAACATTTTAGCCATGTGAAATATCCATTTTACCCCTAAAAATTAAAACAACAGAGCACGCGTTTCTCTTTTTCTTTAAGTCGCC[G]TCCAACGTTTCACTTTTATGCTTTTCGAACTTTGGCTTTCTCTCTCAACATTTCGATTTCTCTCAACGTTTTGCTTTCTCCGAACCTTTCGTCTTC…	A/G
CG_Chr03	10938365	A	A	14|14	G	9|9	G	12|12	Intergenic				CTATGTAAAAAAAAAAGACTACCACTAATGTGGATGCATTATTATGAATAATAAAAAATTTGAACTTATTTAAAATTGATGAAATATTTATTTGTCAATTAAATTTTTTTTTTATCTTTTTTCTAAACATCACTTATGTCAACATTTTATCGACATTACCATCAACATTTCAGAAAAAAAAAAATTGTTATTGTTTTATTATATTTCTATTTGGGCAAATTGCAAAAAGAGAAATCATTTTAAATGAAAAAACTATTTAAAATATTTACAAATAATAGCAAAATATCACAGTCTATCTGC[A]ATAAATCGCGCAATAGGCTACTATCTGTGCCTATCATGACACAGATAGTTTGTCGTAGTGAAATTTTGCTATATTTGTAAATATTTTTATTCATTT…	G/A
CG_Chr03	10938812	A	A	20|20	G	7|7	G	12|12	Intergenic				ACTGTAATTGCACCTTCAAAATTTCAATTGTCAAAATTAAGTCATCAAACTTATATAAATATTAAAATTGGACCCTAAAATTTACAATAGTTGTAGAAATTGGACCCCTAAATAATAAAAATTGAACACTCAAAGTTATACAATTATTACAATTTCTACGATTATGTACGCTTGAGGGTTCAATTTTAACATTTCATAAGTTTAACGGCTTAATTTTTACAATTAAAGTTTAAATGTTTAATGGCAATTACTAGCATGCTTTAATGAATGTTGATTAATATAATTAATGAATTTAATTTC[A]AATAATTGGATTTTATAACTGTTGGTCCATTAGTTATCCTTAGTAGCTTACAATAGGTTAAAACAAAGAAACAAAGTGATAAAAGAATTTGAATAT…	G/A
CG_Chr03	10939315	A	A	4|4	G	7|7	G	8|8	Intergenic				TTAATATTTGAATAAAATTTAAATATTAAATTAGTATGAATTGGATTCATATTAACACTATAGGTTATGAGAATATATGTGTATTATGACACATTGAATCAAACATATGATATTTGATTTCCTTTAATTAATTAAATAAGATTTTATTAATTAAATGGTTATTTAATAAATATTTCATTATATATATAAATTAATTAAATTTGATTTATTAATTTTTATTAATTATTATTATTAAATAAATAACTCCCCTACAATGTGGGGGAGTGGTGAGTGGAGGAGGGAAGTTTTCATTTGCCTCAC[A]TTAAATAGAGATGTGATCTTTATTTTTATTTTTATTTTATTTTTATTTTATTTTTTAATTTACTAAAAGCTCCACAGAAAAATCACTCTCATTCTC…	G/A
CG_Chr03	10939515	G	G	7|7	T	8|8	T	10|10	Intergenic				TTGATTTATTAATTTTTATTAATTATTATTATTAAATAAATAACTCCCCTACAATGTGGGGGAGTGGTGAGTGGAGGAGGGAAGTTTTCATTTGCCTCACATTAAATAGAGATGTGATCTTTATTTTTATTTTTATTTTATTTTTATTTTATTTTTTAATTTACTAAAAGCTCCACAGAAAAATCACTCTCATTCTCAACTCTCAACTATCAAAATAAGTTCTCTATTCTTCCCTCTTTCTTTTTCACAAATGTTCCCACAAACCTCCTTGTCATAAGAGTTTACCAGAGAAAATTTTTT[G]GTGGTGTTCTTGGAAAACGAGAGATTGATACCTTGAGAATTAGATCTACAAAGTTATTTAAATTTCTCCCTTTGTATTATTTGACATGTTTCCAAG…	T/G
CG_Chr03	10940593	T	T	15|15	C	5|5	C	15|15	Intergenic				CTCTTGTGCTTTTTGGCCTTGATCTCATATCCTCGACCTCAGCTTGATTTCCTTGGCCTCGACAATGGTTGCCTTGGCCTTGGCCTCGACCTCAAGTCAAGTTGTCGTGCGTAGCTTCTTGTTACTTTGGCTGTTCGATAGCCAATAGATGCCTCTTCTAATTATTCCCACCTAAGATCAGCCTCTTCTTTAGTCTTTGGACATGGGACTCTGTTTCTCCCACATCTTCAATCAAGGGGGTTGTTCCTTTAGTAGGATCACACACCAATGGTTCAACCTAATCATTGTAGAAGGGTTCTG[T]TCGTCTAGAATCTCAAGTAGTCGAGTTAGATCTCGACCCATTTTGGCCACTTGTTTTTCCGATGCCTCCAATTTTTTCATAGGTCGAGATGGTGTT…	C/T
CG_Chr03	10940673	T	T	18|18	C	4|4	C	11|11	Intergenic				TGGCCTCGACCTCAAGTCAAGTTGTCGTGCGTAGCTTCTTGTTACTTTGGCTGTTCGATAGCCAATAGATGCCTCTTCTAATTATTCCCACCTAAGATCAGCCTCTTCTTTAGTCTTTGGACATGGGACTCTGTTTCTCCCACATCTTCAATCAAGGGGGTTGTTCCTTTAGTAGGATCACACACCAATGGTTCAACCTAATCATTGTAGAAGGGTTCTGTTCGTCTAGAATCTCAAGTAGTCGAGTTAGATCTCGACCCATTTTGGCCACTTGTTTTTCCGATGCCTCCAATTTTTTCA[T]AGGTCGAGATGGTGTTTGATTTCTTTTCTTCCGTGGGTGGTGATCTTGGCCTGAGTTATCTCCATCTATGTTCCTCTTATCGTCCCTTTTACTCAT…	C/T
CG_Chr03	10940699	T	T	18|18	G	6|6	G	7|7	Intergenic				GTGCGTAGCTTCTTGTTACTTTGGCTGTTCGATAGCCAATAGATGCCTCTTCTAATTATTCCCACCTAAGATCAGCCTCTTCTTTAGTCTTTGGACATGGGACTCTGTTTCTCCCACATCTTCAATCAAGGGGGTTGTTCCTTTAGTAGGATCACACACCAATGGTTCAACCTAATCATTGTAGAAGGGTTCTGTTCGTCTAGAATCTCAAGTAGTCGAGTTAGATCTCGACCCATTTTGGCCACTTGTTTTTCCGATGCCTCCAATTTTTTCATAGGTCGAGATGGTGTTTGATTTCTT[T]TCTTCCGTGGGTGGTGATCTTGGCCTGAGTTATCTCCATCTATGTTCCTCTTATCGTCCCTTTTACTCATGCTTTGTAAGGTATGCAAATTACCAG…	G/T
CG_Chr03	10940939	A	A	24|24	C	9|9	C	9|9	Intergenic				GCCACTTGTTTTTCCGATGCCTCCAATTTTTTCATAGGTCGAGATGGTGTTTGATTTCTTTTCTTCCGTGGGTGGTGATCTTGGCCTGAGTTATCTCCATCTATGTTCCTCTTATCGTCCCTTTTACTCATGCTTTGTAAGGTATGCAAATTACCAGTGGAACACTTTCACCCCCACAAACGACGCCAACTTTTGATGCCAAGTTTTTGGTAGGGCAAACGCACTTGACACTCACATGACACCAACAGTGAATTTGTTTGAAGGGGAGAAGAACATGGTATGCAAAATAGAAAACACACA[A]ACCGATGCTTATGTCAAAGAGTTAGAGTGTGAAAGCTAGAGAATTTGAAAGTATAACTCAAGTTACCTGATATGAAGTTAAAATGATGTATTTATG…	C/A
CG_Chr03	10941598	C	C	19|19	T	8|8	T	5|5	Intergenic				GCTCTCTTCTTGATTTTTTCGTTCCTATTTACGCTAGATGTCAATTATTCCTTTGGTCCAAAATCGCCCATAACATGTTGTATATTTCTTATATGCAATGTACTTATACATGAGAGTTGTTTAAGCTCTATACGTGATAACCTTGTATTATATTGAAGGGAAGTTACTTTTAATGGTGGAAAAATGACTCTTTTCACATACAAAATAGTTTTCTTTCGAGCAAATTATTGTTAAAAAGGTCATTAAAACATATGGTTATAATTGATGCTTTTTATTTATGTATATATAAATCTATGTTTA[C]ATGTATGTACATATATCTATATAAATTTCATAATCTAGCTTAAATATATACAATTGACCAAGAGGTATAAGGTTCAAATTTTCAAACTTCACATGT…	T/C
CG_Chr03	10943047	T	T	6|6	C	6|6	C	7|7	Intergenic				TGCAAAATTCAAATGATTTTTTTATAATTTAACCTATATTTATAAATTATTCTTGAATTATTTAATTAAAGATTAATTTGTTAAAGACAAGTACCTCCAAATTTTTTAATCTGTTTTGTACATTTAAATCTTTCAAAAGTTATAATATCCGAAGTTGGAATTCTTTGAAATTATTTTGAAAGAAATCCGAACCAAAAACTATGTAGTTAGTGATCTAAAATAATGCAACTGTCACTCCATTCAAAATCACTTTTACATCGTGTTGGGTCCCAATTTTCTTCTAAAGTTATAAAGAATTTT[T]ACTTAAAATAATATATAATTTTGAAACATTTAGAAAAAACTTTCATAAATATTACAAATTTTAAAAGAACGCAAAAGTATTATTTAAACAAATGAG…	C/T
CG_Chr03	10943091	C	C	19|19	G	8|8	G	9|9	Intergenic				AATTATTCTTGAATTATTTAATTAAAGATTAATTTGTTAAAGACAAGTACCTCCAAATTTTTTAATCTGTTTTGTACATTTAAATCTTTCAAAAGTTATAATATCCGAAGTTGGAATTCTTTGAAATTATTTTGAAAGAAATCCGAACCAAAAACTATGTAGTTAGTGATCTAAAATAATGCAACTGTCACTCCATTCAAAATCACTTTTACATCGTGTTGGGTCCCAATTTTCTTCTAAAGTTATAAAGAATTTTTACTTAAAATAATATATAATTTTGAAACATTTAGAAAAAACTTT[C]ATAAATATTACAAATTTTAAAAGAACGCAAAAGTATTATTTAAACAAATGAGAAAGCTGTTGATGGAAAATTATTCAAAATGGTAAAACTGCTGAA…	G/C
CG_Chr03	10943271	T	T	12|12	C	10|10	C	12|12	Intergenic				GCAACTGTCACTCCATTCAAAATCACTTTTACATCGTGTTGGGTCCCAATTTTCTTCTAAAGTTATAAAGAATTTTTACTTAAAATAATATATAATTTTGAAACATTTAGAAAAAACTTTCATAAATATTACAAATTTTAAAAGAACGCAAAAGTATTATTTAAACAAATGAGAAAGCTGTTGATGGAAAATTATTCAAAATGGTAAAACTGCTGAAAATATATATAACTAATAGCAAAATATACTGTATATATGCGATAAATTATAATAGACTACTATCTGTGTCACAATAGACATAGA[T]AGTAGTCTATTGTGATTTATCACAATCTATCGTAAATAAATAATAAAATTTTGTTATATTTATAAATATTTTGATTTATTTTGCTATATTTGAAAA…	C/T
CG_Chr03	10943348	T	T	17|17	C	10|10	C	12|12	Intergenic				ACTTAAAATAATATATAATTTTGAAACATTTAGAAAAAACTTTCATAAATATTACAAATTTTAAAAGAACGCAAAAGTATTATTTAAACAAATGAGAAAGCTGTTGATGGAAAATTATTCAAAATGGTAAAACTGCTGAAAATATATATAACTAATAGCAAAATATACTGTATATATGCGATAAATTATAATAGACTACTATCTGTGTCACAATAGACATAGATAGTAGTCTATTGTGATTTATCACAATCTATCGTAAATAAATAATAAAATTTTGTTATATTTATAAATATTTTGATT[T]ATTTTGCTATATTTGAAAATAGCCGAAAGTTGATTGGTATTGTTTTTATAATTCAACCATAATTAAATAAACCGACTTGTTTGAGAAATAATAATA…	C/T
CG_Chr03	10943372	C	C	14|15	T	14|14	T	9|9	Intergenic				AACATTTAGAAAAAACTTTCATAAATATTACAAATTTTAAAAGAACGCAAAAGTATTATTTAAACAAATGAGAAAGCTGTTGATGGAAAATTATTCAAAATGGTAAAACTGCTGAAAATATATATAACTAATAGCAAAATATACTGTATATATGCGATAAATTATAATAGACTACTATCTGTGTCACAATAGACATAGATAGTAGTCTATTGTGATTTATCACAATCTATCGTAAATAAATAATAAAATTTTGTTATATTTATAAATATTTTGATTTATTTTGCTATATTTGAAAATAGC[C]GAAAGTTGATTGGTATTGTTTTTATAATTCAACCATAATTAAATAAACCGACTTGTTTGAGAAATAATAATAATAAATAAGTAAACCGACTAAGAC…	T/C
CG_Chr03	10944649	T	T	18|18	A	11|11	A	8|8	Intergenic				TAACTACTTTTTTCTTTTTTAAATATTGAAGGGCAAAATATTTATTTAAACATGATTTTCAATCCCCCAAGTTTTCACATATAAATAGTTTGTAGATGGAATATTTATGTTTATGGAACCACCAACACGAAAGGGCTGAGAGTTTTATATATTTTAAGAATTGAAAAAGAAAAAAAAAGAAAAAAAAAACAATTTATATAATCATAATCTTCTCGTATAAACATAATTCAACCGACATAAACTAATTTTATGAACTTCGAAGTATGAGGTTTGATCTCTCTACCTCACATATTATGAAAA[T]GTATCTCTCATACCCTTAATTAAGTTTGGTTTGGATAAATATTTTGTGAATAGAATTTTAGTTGTCCATTTTGTTAATTCAATATTTGAAAAAGTG…	A/T
CG_Chr03	10945474	T	T	19|19	C	3|3	C	11|11	Intergenic				ATTTAATCTGCTTCAAAAAAAGAAAAACTTTATTATTTAATCAAACCATCACAAAATAGATATCGTGTAAACTCTTTGAATTAAAGTAAACTAGTAAGGAACTAGGAACTTCTCAAATCCAAAAACAAAAAATAGCAAAATTATAGCAACAAATGTGAATGGAATAATATACTAAAGAATTTATATAGTTTCAATTTTCAAATTTATCACAATATATTTAAAGTACCTTGTAAAGCAAGGGTTGAATATATATATGCACACACTGGGTATAAAATGGGCTGTTATGAGAGAATCTTGACA[T]CTTCATTTTGTCTTTACATTTTAAATAAATTTCTATTTTGATGGAATATGTGACTGTTTGTAGGTGAATTTTTGTCAAATAGATGCAAAATAGATG…	C/T
CG_Chr03	10945525	T	T	11|11	C	6|6	C	17|17	Intergenic				CAAAATAGATATCGTGTAAACTCTTTGAATTAAAGTAAACTAGTAAGGAACTAGGAACTTCTCAAATCCAAAAACAAAAAATAGCAAAATTATAGCAACAAATGTGAATGGAATAATATACTAAAGAATTTATATAGTTTCAATTTTCAAATTTATCACAATATATTTAAAGTACCTTGTAAAGCAAGGGTTGAATATATATATGCACACACTGGGTATAAAATGGGCTGTTATGAGAGAATCTTGACATCTTCATTTTGTCTTTACATTTTAAATAAATTTCTATTTTGATGGAATATG[T]GACTGTTTGTAGGTGAATTTTTGTCAAATAGATGCAAAATAGATGCTATCTAAATGCAACTATACAAGTGAAGATGGTTACACATAAGTATGGCCA…	C/T
CG_Chr03	10947807	G	G	13|13	A	8|8	A	9|9	Intergenic				CTATAGATAATGCTTCTACCTTTAAATTTCTTGCTTTCTTATCTACTTTTTACCAATTGTTTAAAAAAATAAGACAAATTTTAAAAACTAAAAATATTAGTTTTAAAAACTTGGCTAAGAAATCAGTCATTGTACTTAAGACAGATGCAAATCATAGTAAGAAATGGGAAGGAAATTGGCTTAATTTTCAAAAACCAAAAACAAAATGGTTACAATAAGGGGTCTTAGTTTTTTGTTTTTTAGATTTTAAGAACAATTTCAAAATTGTAAGAAATTTAAAAACGAAAAAAAAATAAAAAT[G]AAAGCATGTTGTTATTGAATATATTCACTGCTTCAAGTTCTATCTAATATCAAGTAAATTGAAATTATGCATGTGCATTGATTGTGATTTAAGTTC…	A/G
CG_Chr03	10948415	C	C	15|15	T	9|9	T	9|9	Intergenic				TCCAACCCAATTTGAATCACTCAACTCGGAGCTCAAATGAAGAGGATATAATCAAAACAAGCTTAACAGAAAAATAACCAATGTTGATGACGTGGCGGCCAAATCATCAAGGTGGACCTACTAGAGGATGACGAGTGGAGCAATAGATAAGTGACACATGGCGGGTTTTTTGAGTGTTTGGATTTGCTTGAAAAAGAAAATGAATTTTAAAAAAAATGAATTTACTATTATTATATATGTTTATATCTAATGGCTAGTTGCTTTTAAACAAATGAATTTAATATTATTTTATGTTTGTGT[C]CAACGGCTAGTTGAGTTTAAATCTCCACCATTCAATTATGTTTTACCAACATCTAATGGTCCAAAGTATAATTATGGTTTTCACCCACCTTACCCT…	T/C
CG_Chr03	10950604	T	T	11|11	A	12|12	A	12|12	Intergenic				TGATTGGTCCAAAATTTTTCCTTCAACAAGGGGATCAAACCTCCCACCTCTAGGATAGAAGGTCATGTCAATTACCAAGCTAAGCTCGTTTTGGCTTTGATATATACTTATTCACACATTGTAGTGTTCATCACGAGTTATGTGGCTGAAGCATTCACGGATTATCAATTACGTTTAAAATATTGATAAATCAATATGAAATTTTTTAAAAAGTTAAGAATAAATAAATATATAATTTTATGTATAGGATGGAAAAATATTTCATGACTTTATTTTATTACAAAAATATAAAACTAAAAA[T]GTGATCCAAACTTATTTTGAAATTTTAAAAACAAAAAGCAAAAACACAATTATCCAACATGTTTTTAGTTTTCCAATTTTTAGATAACAGAAAATT…	A/T
CG_Chr03	10951507	A	A	9|9	G	11|11	G	7|7	Intergenic				TTTTAAAAATAGGTTTAAAAGGTCTCTCGTGTATTTTTCATTTGAATTTTTAAAATTAATTATACGATATTTAAAAATAGAAAAAAGTATTTTTAGAGAGGAGATGTTTTTTACAAAATTATTCTTGTAATTTACAATGTAATATAAGTATTTAAAATAATAATAAAATGTTATTTGAGGGATCTTTTAAATCTATTTTAAAAATTTGGGGACTAAAAATGTACATCTTTAAAACTCAAGACCAAACGCACATATTTTTCAAAACTTGGGGACAAGAAAGGTAATTTTCCTAATATATAT[A]TGTGTATGTTTTACTTATTTAATTTATAATAAATATGAAATGTGTTGGATGCAATTAAAAATGTTTGAAAGCATAATTTCATGGAGTGAAATATAA…	G/A
CG_Chr03	10951816	C	C	9|9	A	10|10	A	14|14	Intergenic				TTTTACTTATTTAATTTATAATAAATATGAAATGTGTTGGATGCAATTAAAAATGTTTGAAAGCATAATTTCATGGAGTGAAATATAAAGGGTTGAACAAATATATTTTTTGTAAATATTAGACATGAAGTTTAAAAATAATTAAAGAGATAAATTGAAGTAATTAGATATTTTCATTTATAATTTTAAATGGTCTTGAGTAAACATAAATTATCAATAACTTTAATAATGAGGTACACTTGAGATTTTTTTTAATATGAAATTATGTCGTATATATTAAAACTTTGTCAAATGTTATAG[C]TTTGACACCTTTTTTTTATTGTTTTTATTTTTTTATTAAAAAACTAGCTTTTCGGAACAAAGACACTAATATTCAATTATTTTCAATTTTACTTTA…	A/C
CG_Chr03	10952304	A	A	7|7	G	5|5	G	4|4	Intergenic				CAATAACATAATCATACCATAGAAGAAATTGTTAGATTGTATTTACATGTGTTTTTAAATAAGATATCCGTATACATTTATTTATTTTTAAAATAAAAAATAAAACAAAATATATTTATTTATATATATTATTATAAATATTAGCCATAAATAGATGTATATTATATAACCAAGTTTAGTGGCTAAGGGCAATGCGTCTCCTAAAGACACATCCTTAGTGGCCATAGAGTTCCACCACCTACTTGCCAAATTGCGAGGCTTTTGGTGGATATTGAATGACACACATTAGAGAGAAAATAA[A]TGAAATGATTGGAGAAATTAGTGAAATCTTATTTTTCATAAAATTCCAATTTCTTTTCTTTATTTTAATTATTGTCTTTATTTTATTATTTTATTA…	G/A
CG_Chr03	10953541	A	A	13|13	C	5|5	C	8|8	Intergenic				TTTTTTTTTTTTAGTTCTTGAAGATTTGAGCTAAAATGCATACATTCGGTCTCCTTCGAAAGTAGGGACAATCACATCTTAATTCTTCTTAACAAAGACTAAATCCAAAAAGATCCAAGGCTAGTGTGCATTTTTTCTTCAAATTTTAGTTTCATTAGCTTGTTCTTCAAATTATTAAGTTTAATTTTAGTTTGATTTATGTATTTCGTTCCTTTAAGTTAAATTTCCAACAACTTGCATTATGTGTTTTCAGTTCATTTTACAGCAATAGACATAATAAATTATTTTCAATTTCAAGTT[A]TTGTTTCTCCCTCATCTTAATTTCGTTGTTTATCCATCTCATACTAAAGTTGAGGTTGTTATAACTTAGAATCCCTTGAAAAAAAAAATAGAAGAC…	C/A
CG_Chr03	10953964	G	G	12|12	A	4|4	A	6|6	Intergenic				GTTTTAACTGTCATCTCTTAGTTTTGTTGTAATATTCCAATTTAAATTCTAATTTGAAATATTTGTTGTCTAAGTTCTTATATTTTTAGCGGTCTTGCATGCGGTCTTGCATGATTACTTTTCTTTATAGGTTATAAGTTTTAGAAGTAGGCATTTCTCATTCAATTATTATTTTTATTTATATTGTTTTTTTTTTTTTTAACACTTAAGAATTTTGCCTTTTTTTTTTTAATTAAGCACATCATGAAATTTTACACATCTAAATTTCTTTTTCTTTATAAGAATTTTTATTGAAAAACC[G]TTCTCCTAAGAGACAACTTGAAATACTTCCAATTTGTTTTAACTATTTATCGATCGCGTGCAACTACACTAGACTGAAGTTTTTTTTTTCCAAAGA…	A/G
CG_Chr03	10954021	C	C	16|16	T	6|6	T	5|5	Intergenic				AATATTTGTTGTCTAAGTTCTTATATTTTTAGCGGTCTTGCATGCGGTCTTGCATGATTACTTTTCTTTATAGGTTATAAGTTTTAGAAGTAGGCATTTCTCATTCAATTATTATTTTTATTTATATTGTTTTTTTTTTTTTTAACACTTAAGAATTTTGCCTTTTTTTTTTTAATTAAGCACATCATGAAATTTTACACATCTAAATTTCTTTTTCTTTATAAGAATTTTTATTGAAAAACCGTTCTCCTAAGAGACAACTTGAAATACTTCCAATTTGTTTTAACTATTTATCGATCG[C]GTGCAACTACACTAGACTGAAGTTTTTTTTTTCCAAAGAAATTTCAATTTAGTAAAAGCAAATTTAGTCAATTAATTCACTTACGGAGAACGAAGA…	T/C
CG_Chr03	10954569	T	T	16|16	C	6|6	C	8|8	Intergenic				TAAATTTCAATTTACTAATTCTTTATTAATTAAAAATTTAAAAAGAGAAAAGAAAAACCAAATCATATGAGGACAAATTAGAATTGTTGAAAGATCTAATGAGAAAGGGAATGTAAAATTAAATGAAAAAACATGAAGACCCAACAAAAATGAAAAGATGAAGACAAAATATGATTTGTTGAAAAATCTAATAGAAAAAGAGGATGTAAAATTAAATGAAAAAGAAAAAAAAAAAAGAAAAGGGATGAATGACAAGTATAAACTATGGAAGGGTTTGAATGTGAGGGCACGAGTTTTTAT[T]GAAAAGATTGGGGGCAAAGAGAAAAGTTAAAAATTCTTTACCTTTAGCCTTTTTTATTGTAGCGTAGATTTCAAAAATGTAAATGGACGAGTCTAA…	C/T
CG_Chr03	10955155	A	A	15|15	G	8|8	G	6|6	Intergenic				GATTTATTCTTATATATTTAGGAGAATAATTCTATAAACATCTATAATAATTTTGTAATTAATATTAGAAAAATTATTTTAATTGACAAAACTACTAAAAACAATCTTTAATATTACTTAAATCTAGATATCATATATTAATGCATTAAAAATTACATTTATATAAAGGTTAAAATATAAGTTTAGTCTCTAGGTTTTAAAAATGGTTACTAATAAAACCTTAAACTTTCAATTTTGACTCTAGTCTCTTAAAATGTCTAATAAATCTATAAAGTCTAATTTTATATCTAATAGATCTCA[A]AAATATTGAAAATTAACTATTTTATAAGACAAAAAGAAATAATTTGTGTCTAATGAAATTTTGAGTTTTGTAGTTAATATATAATTCATTTGAAAA…	G/A
CG_Chr03	10955315	A	A	13|13	C	12|12	C	7|7	Intergenic				ATATAAAGGTTAAAATATAAGTTTAGTCTCTAGGTTTTAAAAATGGTTACTAATAAAACCTTAAACTTTCAATTTTGACTCTAGTCTCTTAAAATGTCTAATAAATCTATAAAGTCTAATTTTATATCTAATAGATCTCAAAAATATTGAAAATTAACTATTTTATAAGACAAAAAGAAATAATTTGTGTCTAATGAAATTTTGAGTTTTGTAGTTAATATATAATTCATTTGAAAAAGATTTTTAAATATACGTACCTATATATATATATAAAGCACAAAGTTAAATTTAATCTCTAAC[A]TATAGCATTTAATTTTTAACATTTTCAAATATGTAAGAAACATATTGAATGCACAATTAATGTTTTAAGGATACACAAAAATAAAAAATTTAAAAA…	C/A
CG_Chr03	10955412	T	T	9|9	C	12|12	C	6|6	Intergenic				CTAATAAATCTATAAAGTCTAATTTTATATCTAATAGATCTCAAAAATATTGAAAATTAACTATTTTATAAGACAAAAAGAAATAATTTGTGTCTAATGAAATTTTGAGTTTTGTAGTTAATATATAATTCATTTGAAAAAGATTTTTAAATATACGTACCTATATATATATATAAAGCACAAAGTTAAATTTAATCTCTAACATATAGCATTTAATTTTTAACATTTTCAAATATGTAAGAAACATATTGAATGCACAATTAATGTTTTAAGGATACACAAAAATAAAAAATTTAAAAA[T]TTATTAAATATTTTTTAAAATTTAGAAACTACATATAAACAAAAGAATTTATAAGTGTATATACTAAACTTTTAACTTTATACATACACTTGCCCC…	C/T
CG_Chr03	10958662	A	A	11|11	G	6|6	G	6|6	Intergenic				TTTTCCACTAATTGAATCAAATCCAAATCTTTTATCACGATTACTTTAAATTGAATTATTTTCTCAACATAATCCAATTAAAGCTTCAAAATTCAAACAACTAACCAAATAATTCAAGAAAATAATTTTTTTTTTTTTTTTTTTAAAAAACAAATTACTTGAAAATTTGGGATGTCACACATACATAGAAGAAATGTGTCATGTATATAAAGGCAACTGTCCACATCTCACGTAACTACTCACCCACCACTAACTTAGGTAACTACCCACATCTGAGTAACTACCAACTTTCTACTACAT[A]GATTAATTCTTCTATTTTTCCAACTTCACATCAAATCACTCAAATTTATAAATTTTACGATATGGGATAGAAGAGTTTACACTCGATAATTATTTC…	G/A
CG_Chr03	10958748	A	A	14|14	T	7|7	T	7|7	Intergenic				CAAAATTCAAACAACTAACCAAATAATTCAAGAAAATAATTTTTTTTTTTTTTTTTTTAAAAAACAAATTACTTGAAAATTTGGGATGTCACACATACATAGAAGAAATGTGTCATGTATATAAAGGCAACTGTCCACATCTCACGTAACTACTCACCCACCACTAACTTAGGTAACTACCCACATCTGAGTAACTACCAACTTTCTACTACATAGATTAATTCTTCTATTTTTCCAACTTCACATCAAATCACTCAAATTTATAAATTTTACGATATGGGATAGAAGAGTTTACACTCG[A]TAATTATTTCTTCAATACTACACTAATCATCACCACCGTATGTACAACAAGAAGTATCGATTATTTAAATTATATGAATCAATATTAAGAATTAAA…	T/A
CG_Chr03	10959287	A	A	7|7	G	5|5	G	11|11	Intergenic				AAATAAAAAAAAAAAAAAAAAAAGGCATGCAGATGCGTAAACCATAGAATAATATGGCATTAATATTACCTAATGTCAAGTTAAGTAATATTTATTCTCAAAGATAGAGTTAATAATATTATATAATTTTTAGGATAAATTGATAAAATACCAGCTCTTCTTCCTAGGAGCCTAGGTGGGTATCATCCACCGCCACAATTTCTTATATATATATTGCTTTGAAAATGACTAATTTTCTTTTTCTCCTCCAATTATTGATATTAATATATTACGTAATATCCATTCCTAATTAATAATGAT[A]TAGAGGTAATATAATAATTGTCTCACACGTTATTGATCAATGCCTCTCAAATGCTTAGAAATAAAGGAAATATCACAGCTAAAACTCACAATTTTA…	G/A
CG_Chr03	10961066	G	G	7|7	A	8|8	A	6|6	Intergenic				CAGAAAGATCCATTTTTATTGACACAAACAGAATCATTAATAATATAATAATAATTATAATAATTACCATCAATATATCTATATTTATCTATATCTATTATATCTAAGAAGTAGAGAAATTTTTATTTCCTCTTTGACAGCACCTTTTAATGGATGGTTAAAGAAATATTTTAGATAATTTCACTAAATCTAACTCATTATAGGTTTTTTTTTAAAAAAAAAAAATTAATGAGTTGTTTTCAAATATAGAAAATGAAAAAAAAAAAATATTTACAAATATAACAAAATTTTACTATATAT[G]CGTGATAGACTGCTATCTGCATCATTAGTCTATTGCGGTCTATTGCAGATAAACGATGATATTATTATTATTTGTAAATATTTCTAATAGTTTTGC…	A/G
CG_Chr03	10961253	C	C	3|3	A	7|7	A	3|3	Intergenic				ATCTAACTCATTATAGGTTTTTTTTTAAAAAAAAAAAATTAATGAGTTGTTTTCAAATATAGAAAATGAAAAAAAAAAAATATTTACAAATATAACAAAATTTTACTATATATGCGTGATAGACTGCTATCTGCATCATTAGTCTATTGCGGTCTATTGCAGATAAACGATGATATTATTATTATTTGTAAATATTTCTAATAGTTTTGCCATTTAAAATAATTTCCTAAAATTAATTTGAATGTTGTGATAGTAAATATATTTTTTTTAAAGAAAAATATTTCATTTTAACGTGATATC[C]TAGATTCATTATTTAAAAATTTTCAATTGAGTTTTTTTTAGAATTTGGTTTAAAATCAAATCAAAATTTCTCTATAAATTCATTCTATTTTGATTT…	A/C
CG_Chr03	10963064	A	A	18|18	G	9|9	G	8|8	Intergenic				AAAATAAAGAGATAATCAATTATCCAAATTAAAAAAAAATAGAAAATTGTTTTTATATTTTTATTACCATATCATACTTACAAATAAGGAAAATTATCTTAAATGGCAAAACTATTGAAAATATTTACAACTAATAGCAAAATACACAATCTATATGTGATAGATCGCGATAGACTACTGTAGGCAATAGATTGCGATAAACTACTATTTGCGATAAACTATTGTCTATTGCGATCTATTGCAGATAAACGGTGAAATTTTGTTATATTTGTAAATATTTTGATTTCTTTTGTTATATTT[A]AGAAGAGTCCTACAAGTTAAATAATTTTAAATCTTTTAGTTTACCTAATCTTCGAAGTTAAGATTTTCATACCCATAATAAAAAAAAAAAGTTATT…	G/A
CG_Chr03	10963227	G	G	11|11	A	8|8	A	9|9	Intergenic				ATCGCGATAGACTACTGTAGGCAATAGATTGCGATAAACTACTATTTGCGATAAACTATTGTCTATTGCGATCTATTGCAGATAAACGGTGAAATTTTGTTATATTTGTAAATATTTTGATTTCTTTTGTTATATTTAAGAAGAGTCCTACAAGTTAAATAATTTTAAATCTTTTAGTTTACCTAATCTTCGAAGTTAAGATTTTCATACCCATAATAAAAAAAAAAAGTTATTATTATCTTAGTTACTAGAACATTATTACGATTTTTTATAAGAAGAAAAATAATAATATTTTTGCTT[G]AATTAGAAGTGGTAATCAGATCTATTCCAAAATTTAAAAAATTAAATAATTAATATGTGTTATAAGATAAGACTAGTACAAAAACAAAACAAGAAT…	A/G
CG_Chr03	10963238	G	G	10|10	A	9|9	A	8|8	Intergenic				CTACTGTAGGCAATAGATTGCGATAAACTACTATTTGCGATAAACTATTGTCTATTGCGATCTATTGCAGATAAACGGTGAAATTTTGTTATATTTGTAAATATTTTGATTTCTTTTGTTATATTTAAGAAGAGTCCTACAAGTTAAATAATTTTAAATCTTTTAGTTTACCTAATCTTCGAAGTTAAGATTTTCATACCCATAATAAAAAAAAAAAGTTATTATTATCTTAGTTACTAGAACATTATTACGATTTTTTATAAGAAGAAAAATAATAATATTTTTGCTTGAATTAGAAGT[G]GTAATCAGATCTATTCCAAAATTTAAAAAATTAAATAATTAATATGTGTTATAAGATAAGACTAGTACAAAAACAAAACAAGAATAAAAGAAAGAA…	A/G
CG_Chr03	10970751	A	C	23|23	A	12|12	A	21|21	Intergenic				TTTTGTTGAGATCGTGAATATATCTCAAAAACTCTAAAAAGAACATAATAATATAATAATATATATCAATAATCTAAACCGTCAAAATGAAATATGAAAAATAAACAAAAAAATTGATCAAAATATGTATAAAATAATGAAAACCATTAAAATGTGATCACAATATGAAATATCCTTAACAAAAAATTTAAAATATTGTTGATTACTAAGATAAAATGTAAGTTGAATAAAAATAATCTCAAACTAAAAATATCAGGAGAAAAATAAGAAATAAAAAAAGGGCAAAATTCACGAGATGAC[A]CTGATTTTTAGTTTTGAAATTGAATCTGTTAGGTATAATTTGATTAATACAGTCATCCAACAATTTCCTTAATTACACTATATTTATTTCTCAGTT…	C/A
CG_Chr03	10971113	A	A	20|20	T	16|16	T	16|16	Intergenic				AATTTCCTTAATTACACTATATTTATTTCTCAGTTATTATACAAGCTCCCCACTTACACTATAATTAATATTCTTGTCATATGAACCAACCAAGGGAAAAATAGGTATTATGAAAAAATCACACGCACATGTTTTTATTATTCTTGTTTTTTGCTACATATCCAAACGGAAACTCATATTTTGCCATCTTATCCAATTTCCCTATTTCATAAATGTTGAAGTTTTTTCCTTATTTACAAGAATGTGTAACTTCCTTCAAAAATTACAATAAAATTAGGGCTTAACTACCATTTAGATCCC[A]ACCAACATTTAATTATAGAATCTTTAAAAAATATATATGAAATTCAAAGGTCACACACGCTTTTTAAGAAAATTAATTATTTTTCAAATATTCTCA…	T/A
CG_Chr03	10972750	C	C	11|11	T	6|6	T	8|8	Intergenic				CTAAATGAAGGACCCACCTAGCCCGAAGCCCATTATGACATGGGAGTTAAATTAACACTTAACCTTTTATTAATGGATTGTAGAAAAAAAAAAAAACCATTTTGTTATGGAAAATTATTTTAAATAACAAAATTGTTAAAAATATTTATAAATAATAGTAAAATATCACAGTCTATTTGCGATAGATTGTAATATATCACAATAGACTACTATCTGTAATAGTTATCTATCGCAGATATAAAGTAAAATTTTGCTATATTTGTAAATATTTTGGTTCATTCTTCTATATTTGAACATAGC[C]TTTTTTTATTATTGGACTTAAATGTTTCTTATTTTTATTTTTATTATATTTATGTTAGCTAGATTTTATTGTTATTTTATGTTTCATAATTTTTAA…	T/C
CG_Chr03	10974016	A	A	8|8	G	13|13	G	19|19	Intergenic				TTGTCGAAGAAGAATAGAGCTTGGCAAAACATTAATGAACGTAGCCCAGGAGCTAAGATCACATCTCGCTCTTTACATTACTAGTGTGGAAAGCTTCACTATTGCTAAAATCTGCTTTTAGTTCTGGAAAACGAAATATGATAGCTTGGAATGCTTGATGCAGTTGATCAGAAATATAGGATGGATTGCATCTCCTAGTGACAGTCCTATTTTTTTATAGTATCTCTTATTTTACTACGGTATAGGATTATATGGTAATGGAACCCAAACCTACTAGATTCGGGCTGTTATCGCTCTTGG[A]AAGTAGATTTAGGTATGGAAATTGATCTAAGTTAGGGTCTTGATGACTAAAGCTCATCAACCCTAATTAATACTTCGTCATTTTGCTACGCTACGA…	G/A
CG_Chr03	10974206	G	G	14|14	T	8|8	T	9|9	Intergenic				TCTCCTAGTGACAGTCCTATTTTTTTATAGTATCTCTTATTTTACTACGGTATAGGATTATATGGTAATGGAACCCAAACCTACTAGATTCGGGCTGTTATCGCTCTTGGAAAGTAGATTTAGGTATGGAAATTGATCTAAGTTAGGGTCTTGATGACTAAAGCTCATCAACCCTAATTAATACTTCGTCATTTTGCTACGCTACGATACTTCCGTTCGGTAAAAGGTGATACCATCTGAACCTTACTCCTTTCGGAACCCTTCTGCGCCTACCGGTGAATATGTATACTTTAGAAGGTG[G]GCTTGGTTTTATCCCTATCCCTAACAATGTCGGCTCTTTCCTTTGCTCTTCCTCTTCCTATGAAAAGACATGTAAAAAAAAAAAATGTAAAATAAT…	T/G
CG_Chr03	10976866	T	C	17|17	T	6|6	T	12|12	Intergenic				ACTATCATTGTAAAAAAAATTCTATCGTAAGAAATTTTGAAAATGGAAATGGAGTCAAAGAAAAACAAAAACATTTGTACTTATATTTTTTTAAAAAAAATTGTAGTTATGATGTGAAAAGACATGTCTATAACATTTGTAGTTTATGATATGTAAAGGGATGTGTGCATATGAATTTTAGTTATTATGCGAAGTGATACGTCAAGTCGAGAGGGTGTGATATCTTTTTTTTTTTGGGAGATGTGTATGTTTAAATAGAGTTAAGACAAAACAAGGATTATTAAGAATACTAAGAAGGGT[T]GTGAGGGTAGAATAGAAATTTTCAAAAGTTATAATGACAATAAGGGAAGAGAAACTTTGAATATAGTATACATTTTTGAACATGCCTCTAATCTTG…	C/T
CG_Chr03	10976897	A	G	17|17	A	9|9	A	16|16	Intergenic				AAATTTTGAAAATGGAAATGGAGTCAAAGAAAAACAAAAACATTTGTACTTATATTTTTTTAAAAAAAATTGTAGTTATGATGTGAAAAGACATGTCTATAACATTTGTAGTTTATGATATGTAAAGGGATGTGTGCATATGAATTTTAGTTATTATGCGAAGTGATACGTCAAGTCGAGAGGGTGTGATATCTTTTTTTTTTTGGGAGATGTGTATGTTTAAATAGAGTTAAGACAAAACAAGGATTATTAAGAATACTAAGAAGGGTTGTGAGGGTAGAATAGAAATTTTCAAAAGTT[A]TAATGACAATAAGGGAAGAGAAACTTTGAATATAGTATACATTTTTGAACATGCCTCTAATCTTGTCTAGCATTTTCCCTCAGCTTCTAAGCCTAA…	G/A
CG_Chr03	10978158	A	C	14|14	A	5|5	A	12|12	Intergenic				GCTGACGAGAGTGAAGGCTTCGAGAAGCAAGGAGTGGAAGGAGCAATCATGCTCACTTGGTCTTTTAGTAATTTCACCTGACGGTGATGTAAAGAGAAGGTCAAAAACTTAATTTTTAAGGGGTGGGTAAATTTTTGTTTCAACCCCCATTTTGGAATACTAGTACAAAAATCTCCACTAAATTTTAAATAGTGTCTATTAGGTCTCTAAATTTTTAATTTTGTATCTGTATCTAAAACGTCCTTAAATTTTCAATTTTACGTCTAACAAGTATTTAACAAATTCAAAATTTGTATACCA[A]TTTATTATTTTAAAAGAGCTCTTCGCCAATGCAAAAGAGTGAAACTTACTCTAGAATGTCATTGGCTTTCATTATCAAGTAATAAAGTTTGGCCCC…	C/A
CG_Chr03	10978483	T	C	21|21	T	7|7	T	15|15	Intergenic				GCCAATGCAAAAGAGTGAAACTTACTCTAGAATGTCATTGGCTTTCATTATCAAGTAATAAAGTTTGGCCCCATCTTCAAATTGACCATTTAGAAGAAAAATCAAAGGAATGCAGCACCACAATCTCCAACCAACTTGATGTGAAAGGCCATAAATGTTGATTTCGGCAACACACTTGATTTTCCTATTCATATTGGAGCCAAATACCTACATTTTTTAGGACCCCATCCTATAACTAGTGGAGTTTGAAGGGGTTGGCATAATTCAAATATGTTTCAACTTTCACAAGATACTTTTTCT[T]CCTATATTTACTTTCATGAAAGTAACAATTTTGATCTCTAAATTTTAGTTTGTAACAATTTAGTTTCTGTACTTTCTATGTTTTAATAGTTTAGTC…	C/T
CG_Chr03	10978540	A	G	12|12	A	5|5	A	18|18	Intergenic				ATAAAGTTTGGCCCCATCTTCAAATTGACCATTTAGAAGAAAAATCAAAGGAATGCAGCACCACAATCTCCAACCAACTTGATGTGAAAGGCCATAAATGTTGATTTCGGCAACACACTTGATTTTCCTATTCATATTGGAGCCAAATACCTACATTTTTTAGGACCCCATCCTATAACTAGTGGAGTTTGAAGGGGTTGGCATAATTCAAATATGTTTCAACTTTCACAAGATACTTTTTCTTCCTATATTTACTTTCATGAAAGTAACAATTTTGATCTCTAAATTTTAGTTTGTAAC[A]ATTTAGTTTCTGTACTTTCTATGTTTTAATAGTTTAGTCTCTAAACTTTAATATGTAACAATATAGTCCTTGTATTTTTAAATTTGTAACAATTTA…	G/A
CG_Chr03	10979611	A	G	10|10	A	11|11	A	14|14	ClCG03G008820	ClCG03G008820.1:Intron	Intron	Condensin complex subunit	TCAATGCCACAGTTTTGCTTGCCCTCTGTGAGCGTGTACCGATTGTCCCAACTACGTTGGGAACAGAGTTGGGCGACATAGCTTCATCAGAAGATGAAGACTCGTGTTTCACTCGTCTCCTGGAACGTGTAGGTTTGGTTGAACATGGGAGTGGAGTTTGTGGGATTTCAGCTTCGAAGTTAAACTCCAGTTTTAGTTGATCTGCAAGTACAAGTGTTTATTAGCACAAAATTACTGGAAAATAGGACAAATCAAAAGCTATGCCAGTGATATGCTTGAGAATTAGAATGAATGAAATCG[A]CATAGCTTCATCAGAAGATGAAGTCTCATGTTTCACTGGCAAGTTCAAATACTAAACGGACAACCATCATATGGCAACTCATACCCCCCAAACTAA…	G/A
CG_Chr03	10980368	A	T	22|22	A	12|12	A	21|22	ClCG03G008820	ClCG03G008820.1:Intron	Intron	Condensin complex subunit	GTTTGTCAATAGCTGTGAGATGCTCTCCCATCCGCTTTAACTCCTTGACAAGATCCTTATCCCATGATGCAGTTTCAACCACATAACATAGTAGTCTTCTAATTAGCCTTATAGCACCTTGTTCTGACGGGCGAAAATGAAGCAACACAAGAACCCGACATAAAGAAGAAACATATGACTTTTGTGCAGGTGTCTTCTTTCCACGGAAGCTTGCAACCTCAAATAAGTATCAATCAATTGTTAACAAGTCAGAAAACAACTTTCAACTCGATTCATCAGACAAGGTTGAGCATTTAGCAT[A]AGAGAAATAAACTGGTATATCTCGTTAGTTCATTTCAACAAGTACCACACTCTTTGCAAGTTTTTCTTAAACTTTAAAGGAGACTAAATGAAAAAA…	T/A
CG_Chr03	10981919	A	G	13|13	A	10|10	A	15|15	ClCG03G008820	ClCG03G008820.1:Intron	Intron	Condensin complex subunit	GGCCAAGTTTGGAATGAGATTGGGTTATAATGTAATCCAAAACTCATGTTTGGATTGAGCGTTTTAAGCCCGATTTGTAATACCAAACTCATTATGCTCCCACAGTTTTCAACCTAACCCTCTTTTCCATCATTTTATGCTTCACAATCTCATTTCCATTCCACCCTCAATTACTCACGTATTCCAACACTTCCCTGATTCTTAGTAATCCTGATTACATTCCAGTCTCCCAAACAGCCCTTAAATCCTCTTTGGATCATAAGAGCTTACATCTTACATAGAACGGAGTTGGACATTGCA[A]GTTGATGAAGATAGTGTCTCTAATTTCTCCTTGCATCAAGGAATGCTGAAATACAAAGGTCGGCTGGTCATTTCAAAGTCATCTTCATTGTTGCCA…	G/A
CG_Chr03	10982473	A	T	18|18	A	7|7	A	16|16	ClCG03G008820	ClCG03G008820.1:Intron	Intron	Condensin complex subunit	TTGGTTGTGTCGCCTGCAGGGTTGTTATTGTCGTTAAGTATACTAGATGTTGTTTGGGAAAATGTATCCATGGATTTTATTGAGGGATTACCAAAGTATCAAGGGTATGATGTTATTTTTGTGGTGGTAGATAGATTGACTAAATATAGTCACTTCGTTGGTCTTAAACATCCATTTTCTACCAAGGTTGTTGCTGATGTGTTTGTAAAGGAGGTTGTACGTCTTCATGGCTATCCTAAGTCGATTGTTTCTAACAGGGATAAGGTGTTTTTGAGTCATTTTTTGCAGGAACTATTTTGA[A]TGACTGGAACTCAACTACATTATAGTACTGCTTATCACCCACAGACCAGTGGGTAGACGGAGGTGGTGAATAAGAGTGTGGAAGCTTATTTGCGCT…	T/A
CG_Chr03	10983048	C	T	12|12	C	3|3	C	7|7	ClCG03G008820	ClCG03G008820.1:Intron	Intron	Condensin complex subunit	CAATTGCGTACAAGAGATGTAATGTTGGGCGTTTTGAAGGAGCACTTGTGAGTTGCTCAAAAGAGAGGATGAGGAAGTTTGCGTTGAATTTGAGGAACGAGAAATTGTCTCCCAAGTATTTTGGCCCATACTATATTAAAGCAAGGGTCGGAAAACTGGCTTATCGACTGAAATTACTAGAGTGTTTCTATTCATTCGGTATTTCATGTTTCTCAGCTTAAAAAAGCTCTAGGACCGCAGAAGGTCGTGCAGTTAGAGTTGCCTACTTTTTCAAAGTTGTTTGAATGGGTGACTAAGCCC[C]AGGAAGTGTATGGCTATCACAAGAATCCATCAACAGGTGGTTGGGAGGTGCTAATTGGGTGGAAGGGGCTGCCAGCACATGATGCAACTTGGGAGT…	T/C
CG_Chr03	10983280	A	T	11|11	A	4|4	A	13|13	ClCG03G008820	ClCG03G008820.1:Intron	Intron	Condensin complex subunit	GACCGCAGAAGGTCGTGCAGTTAGAGTTGCCTACTTTTTCAAAGTTGTTTGAATGGGTGACTAAGCCCCAGGAAGTGTATGGCTATCACAAGAATCCATCAACAGGTGGTTGGGAGGTGCTAATTGGGTGGAAGGGGCTGCCAGCACATGATGCAACTTGGGAGTTTATTGATGATTTTCAGCAACAATTTCCTACTTTTCAACTTGAGGACAAGGTGAATTTGGAGGGGGGAGGTAATGTTAGGACTCCAATTGTGTATCAATATCAGAGGAGGGGTAGGGGTAGAATGGGAAAGACAT[A]TGTAAAAGGAGGGGACCACGAGAATTGAGAGAGGGAGAGTATAAAAGCAATGTAGAGTGAAAGGAGGGGAGTTAGTTAAGTAGTCAGAGAAGAACC…	T/A
CG_Chr03	10988923	A	G	15|15	A	11|11	A	13|13	ClCG03G008820	ClCG03G008820.1:Intron	Intron	Condensin complex subunit	CATACGGATTAAAGGAACCTTGTCCTGTACCCGCAGCTTCATGTGGTCTATAACTTTGTCCCAGACTTCATTGCTGACTTCTGCATCATCTGGTAGCCGCATGATGATCTATAAATGCGTAATCGCAATCAACAATACAGTTACCATGAAAATTTGCCGACATGAAACAGAACTACAGCCTACAAGCAGTTAGCTAAGAGTATTGTGAATAAATATTCAGTAAACAAATCCAATAAAATCATGAGCAAGAGCATCAGAATCTCAAAAGTTTAAGAAAGTTGCAAGCTGATAGACCTGAGC[A]TTAGGTGTAAACAAAGTTCTATATTGGTTAGGGAAGGAAGAGATCCTATATGTGTGATGACAATAGGATCCAAATTCGTGCAAAATGTTTTTGGAG…	G/A
CG_Chr03	10989015	T	C	7|7	T	10|10	T	19|19	ClCG03G008820	ClCG03G008820.1:Intron	Intron	Condensin complex subunit	GTAGCCGCATGATGATCTATAAATGCGTAATCGCAATCAACAATACAGTTACCATGAAAATTTGCCGACATGAAACAGAACTACAGCCTACAAGCAGTTAGCTAAGAGTATTGTGAATAAATATTCAGTAAACAAATCCAATAAAATCATGAGCAAGAGCATCAGAATCTCAAAAGTTTAAGAAAGTTGCAAGCTGATAGACCTGAGCATTAGGTGTAAACAAAGTTCTATATTGGTTAGGGAAGGAAGAGATCCTATATGTGTGATGACAATAGGATCCAAATTCGTGCAAAATGTTTT[T]GGAGGTTTCAAAAGCAAAGTCATGAGAGTTTATGTCCAAAGTTGACATTATCATACCATTTTGAAGATAGGTGGAAGTTCAATTATCCTTATCAAT…	C/T
CG_Chr03	10989017	G	A	7|7	G	11|11	G	18|18	ClCG03G008820	ClCG03G008820.1:Intron	Intron	Condensin complex subunit	AGCCGCATGATGATCTATAAATGCGTAATCGCAATCAACAATACAGTTACCATGAAAATTTGCCGACATGAAACAGAACTACAGCCTACAAGCAGTTAGCTAAGAGTATTGTGAATAAATATTCAGTAAACAAATCCAATAAAATCATGAGCAAGAGCATCAGAATCTCAAAAGTTTAAGAAAGTTGCAAGCTGATAGACCTGAGCATTAGGTGTAAACAAAGTTCTATATTGGTTAGGGAAGGAAGAGATCCTATATGTGTGATGACAATAGGATCCAAATTCGTGCAAAATGTTTTTG[G]AGGTTTCAAAAGCAAAGTCATGAGAGTTTATGTCCAAAGTTGACATTATCATACCATTTTGAAGATAGGTGGAAGTTCAATTATCCTTATCAATTT…	A/G
CG_Chr03	10990459	C	T	16|16	C	4|4	C	3|3	ClCG03G008820	ClCG03G008820.1:CDS,exon	CDS,exon	Condensin complex subunit	AAGAACTCATCAGCATGCGAAGCGAAATTGAGGTCCTTAGAAGTGGCAAAAAGAGAAACGAAGCGGATAACGCGCTCGGCAGAGGTGATTCTGCGGTGGAAACTGAAGAGAGGAGTCAGGGTTTTGGAAAAAGCAGTAAAGAACTGGAAAGGAGACTTGGATTTGGAACGTAGAGCGCATAGCTCCTTGAGCTTGCGGTTGTGGGTGGCGTTTGATGACCGTACTTCGTCGAGGATTTTCGCTATCTTCCGAGGCAACAAATCTTGTGATTCTACGGTTTCTTCCGCCATAGCCGATTCT[C]TCTTAGAAACTCCCATGATCTCTCCACGCTCTCCCCACTGAAAATGGAGCTGCTGAGATTTCAAGGATTCAGATTCCGACATTTTTTGAATTCGAG…	T/C
CG_Chr03	10990781	C	A	16|16	C	8|8	C	11|11	ClCG03G008820		promoter		CTCCACGCTCTCCCCACTGAAAATGGAGCTGCTGAGATTTCAAGGATTCAGATTCCGACATTTTTTGAATTCGAGCGGGAGCCTGGAGTTGTTATTGGGCCTTCGTATTACGAAGCATTGCAATCTAACCCAATGGGCCGTGCTCTTATTGGGCCTTTGTCGTGGAAATTGCTGAAAAATTGAAACGACTCTCCAAAATAAATACACCACGTTCTGAAATATGACCAAAGTTTGCCATTCTTCCTATTTCCTAAACTGGTCTTAGCAGTCTTCTAAATACATCACACGCATTTAATTATT[C]TTGTGGTAACACATTTAATCATTTAAAATTAATTTAATATTTAATATTTCATATTATTAAAATTGATTTTGAATGATTAAAAAATTATTTTGAAAA…	A/C
CG_Chr03	10991031	G	A	11|11	G	9|9	G	12|12	ClCG03G008820		promoter		CTAAACTGGTCTTAGCAGTCTTCTAAATACATCACACGCATTTAATTATTCTTGTGGTAACACATTTAATCATTTAAAATTAATTTAATATTTAATATTTCATATTATTAAAATTGATTTTGAATGATTAAAAAATTATTTTGAAAATGATAAAAGTGATTTTAATCATTTTATAATTATTCCACCATAGTAGAACCTACTATTGAAGAAGATTGGACATAATTTTGTGTTTATGGGATGATTGATTTTGTCGTTCTCTTTTTCTCCTTATCTTGATTATTTATGTCTCATATAAATCTT[G]ATCAATATATAGCCTGATTAAAAATGAGCAGAGAAAAATTGTGTATACACGATCATATATTTTCTTCGTCAAAATCATTTCTATACTCAACGACGA…	A/G
CG_Chr03	10991457	C	T	13|13	C	13|13	C	10|10	ClCG03G008820		promoter		TATTTCGATAAGAGGTGGAATAAGGAGAAGGGGTTCAACATTGGTGGTGGAGGGTAAGAAACTAGAACAAATTTAGTTGAGATCAATGCTAGGTTGTCCTTTTTTTAGGTGATTTTAGAAAGATTATAACATTAAAATGCACTTGCATTATTTGAATCTTTCCTTTTTCTTGGGGAGGGTAGCTATCCATTTTTTTAGTATAGTCAAACTTGATTTCTAAACTACACAATGAAAAGAAAATAAATTCAAAATAAAAAGGATAATACTCATTTGATAGAGTTTAAAGCTTCCCTCCCAAAA[C]AGAAATTTAAAAACAAGAGATTAAATGAAAATAAAATTATATTTTTCAAATATGTATTTGATAACCGATTCAAAAATTTGATTCTAATTTAAACAA…	T/C
CG_Chr03	10991504	C	T	11|11	C	14|14	C	13|13	ClCG03G008820		promoter		TGGAGGGTAAGAAACTAGAACAAATTTAGTTGAGATCAATGCTAGGTTGTCCTTTTTTTAGGTGATTTTAGAAAGATTATAACATTAAAATGCACTTGCATTATTTGAATCTTTCCTTTTTCTTGGGGAGGGTAGCTATCCATTTTTTTAGTATAGTCAAACTTGATTTCTAAACTACACAATGAAAAGAAAATAAATTCAAAATAAAAAGGATAATACTCATTTGATAGAGTTTAAAGCTTCCCTCCCAAAACAGAAATTTAAAAACAAGAGATTAAATGAAAATAAAATTATATTTTT[C]AAATATGTATTTGATAACCGATTCAAAAATTTGATTCTAATTTAAACAATTATTTAAACTATGATTTGATATCATATATTTATAAATCATAAAATT…	T/C
CG_Chr03	10992453	C	T	16|16	C	9|9	C	5|5	ClCG03G008820		promoter		TATATGCCGAAACCTTTTTTTATCTAACTTTATTTTATTTGTGTTATAAGTGTGTTTGATTTTAACATCTGTATTTTTTAATATTCAATTAGTTTCTATATTTTTAATATATCATATTCTTAGTTTTCAAAGTTAATTTTTATTAAAATTAACTAAATAATATAATAATTTTCATACAATGAAATATAGTATGTTTTCAAAATTTATAAGAAAAATATTATTAGACTAAAAAAATGAAAAAAAAAAATCGGGACTAATTTTAAGTTTTATAGAAAATGAAAAAACTAAAATTTAACCAAC[C]TCAAAGTATATGAAGATATCTTTAACATTTTTAAACTTATATCTCTAACAATTTTTTTATCTAAAGAAATTTATGTCTCTCCCTTTGTACTTTTTT…	T/C
CG_Chr03	10993239	G	C	10|11	G	9|9	G	21|21	Intergenic				TAGGTGGAAATACCAACCCACTCCACCAACTTCAAGTTGGGAGCCAAATATCCCATTGTAGTGTTTGACTACAAATATAAGGGTATTGGCTAGAAAAAGAGAGATCCATAGAATGAAAATGAGGATAACTATTGTTGATGGTAAAATCCAGACAAGGAAACTCGCCTGAACTTCACGTGTCTTCAACGATAAATTTATTATTTTAGAGAAGAAAGTCGACCTGCAAGACAAGAAAAGAAAACACCAGTGTTGTGCTTGCCACAAAACCTCCGATGTTTAAGTCAGTATTTAGCAAAAAAA[G]GTAGAACAAGCTAGAGATGGAAGAGAATAACTTACCTTAGACTTCCATGCTTTTATTTATAATGGAGGTCAGGAGTTTTTTTTATTCCTTTTGGAT…	C/G
CG_Chr03	10993397	T	G	13|13	T	6|6	T	8|8	Intergenic				AACTCGCCTGAACTTCACGTGTCTTCAACGATAAATTTATTATTTTAGAGAAGAAAGTCGACCTGCAAGACAAGAAAAGAAAACACCAGTGTTGTGCTTGCCACAAAACCTCCGATGTTTAAGTCAGTATTTAGCAAAAAAAGGTAGAACAAGCTAGAGATGGAAGAGAATAACTTACCTTAGACTTCCATGCTTTTATTTATAATGGAGGTCAGGAGTTTTTTTTATTCCTTTTGGATGTGGAATCTTCTTCCTTTCCTATTTGAAAATCAGATACTAAGGATTGGATTTGGGCCACCA[T]GGATGTTCTAGAATAGAGGGTTGATCTGGATCGACCACTCACGAGCGATTTACTAGGCTCGACCTCAGTTTGGCTTCGACCTTGGCCAATGAGGCT…	G/T
CG_Chr03	10994473	C	T	11|11	C	6|6	C	8|8	Intergenic				AATGGGTTTTCTGTAGCTTCAGCCTAGCCTAGGTTCACCTTGGCCTCAGCCCGGCCTGGGTTCACCACCTTGCCCTAGACCTAGCCTGAGTTCACTTTGGCCTCGACCTAGCCTGAGTTCACCACTTCGCCCTTGGCTTGGCCTATGTTCTCCTTGACCTTGGCCTGGCCTGCGTTCACCACTTTGGCCTCAACCTAGGCTGGATCCTTGGCGGCCTCATATGCCAAATTGAGTTGCGTGATTTTCATAATCTCTACTTTTTGTTTTTTTCTTAGTTCATTCTTACCTTGATGTTGCCTC[C]TGTAGGGTTCTCTGGTTGGATCCTTAGATCTTTTTTGGATGGACCTTTCTTCTTTAAAATATTTTGAGTATCTTGATCTATTTTTTTCCTACTCTC…	T/C
CG_Chr03	10994607	T	C	8|8	T	4|4	T	4|4	Intergenic				GGCTTGGCCTATGTTCTCCTTGACCTTGGCCTGGCCTGCGTTCACCACTTTGGCCTCAACCTAGGCTGGATCCTTGGCGGCCTCATATGCCAAATTGAGTTGCGTGATTTTCATAATCTCTACTTTTTGTTTTTTTCTTAGTTCATTCTTACCTTGATGTTGCCTCCTGTAGGGTTCTCTGGTTGGATCCTTAGATCTTTTTTGGATGGACCTTTCTTCTTTAAAATATTTTGAGTATCTTGATCTATTTTTTTCCTACTCTCTGACATGTTTTTTACTTTAGCTCTATCTTGGTCGCTC[T]CGAGGGGTTATTCACCTCGACTTGGCCTCATCTTCCCTGGCGGAATGAGGCCAACCTGAGCTTGCAACGCAAGGGTGGCTTTTCTGTGCTTCCAAG…	C/T
CG_Chr03	10995545	A	C	14|14	A	8|8	A	14|14	Intergenic				AATCTACTTTCTTTCCTATCTAGAAATTGAACACTAAGGGCTAGATTTGGGCCACCAGGGATGTTCCATAATAGAGGGTTGAACCAGATCAACCACTTGTAAGGGATTTACTAGGTCCGGCCTCAACTCAACCTCGGCCACTTGTAAGGGATTTGAGGGCAAGGCAAGTGTTGTGTGGTAATTGTATGTGTAAATTGTACTAATGCAAGGTGCTAAATGATGTGATTATGCGTTCAACATATCATGCTTTGAACATGCTATGCGTCCTATTACTATGCGTTGGTGATCTTGTCAAGTTTT[A]CTATCCTTTACCCAAGTATAAGCAAAAGAATAGGTTTTCTCAGTGAGTCCGAGGACGAACACAGGGATTATGATGATTTAGTATTTATGTGGATTT…	C/A
CG_Chr03	10995765	C	T	17|17	C	8|8	C	9|9	Intergenic				TGTGATTATGCGTTCAACATATCATGCTTTGAACATGCTATGCGTCCTATTACTATGCGTTGGTGATCTTGTCAAGTTTTACTATCCTTTACCCAAGTATAAGCAAAAGAATAGGTTTTCTCAGTGAGTCCGAGGACGAACACAGGGATTATGATGATTTAGTATTTATGTGGATTTCATGCGTTGCAGTGGTAACTGCGAAATAGTTGGGAATGTTCGTTTTTAATCTAAAGAAAGCGATTGTTTGTACACTAGACTAAAATTGTGAAAGATGGAAAGCATGCGACACAGCAAATTCAA[C]TAAAGTTATGAATGAATGGATAAAGAAAGGGTTCGGGTTGGTTAACATCTAACATCGGAAGCGCATAGTAGTATTCTATTCATACTTGCGACTATT…	T/C
CG_Chr03	10996022	G	A	18|18	G	9|9	G	13|13	Intergenic				TAAAATTGTGAAAGATGGAAAGCATGCGACACAGCAAATTCAACTAAAGTTATGAATGAATGGATAAAGAAAGGGTTCGGGTTGGTTAACATCTAACATCGGAAGCGCATAGTAGTATTCTATTCATACTTGCGACTATTCTCCCGGTTGTCAGCCGCTATGCGTTATATGTCTATAACGCATAGGAGAGTGTTAAGAACCAAGGTTATCCCCATAGACAGGTAACACTACTTGGCCCTTGTCAATTGAGTTCCACAATCACTTACCCTCTCGAGCAGTTTGATTATTACTACTTATATC[G]ATTTTTCAGATGGACATAAACATCGGATTAAGATTGCAATTAACAAGATGAAATAGTTACACTATGGTTCCTAGTTAGATGCTAACTCAACCCTAG…	A/G
CG_Chr03	10996719	G	A	8|8	G	8|8	G	19|19	Intergenic				CTTATGGAGTTCTTCCGAGAATCAACAACCCTTTCTCATCTCGCAGAGCTGCCCTTTTATAGAGGATGCGTACGCAATTAATGGCAAATTTTCTTGATTGGCGGCGAGATTGATACTATGCGTTCATCTCGCCTGATTGCGTGATTCTTGAGTCAATTAAGATCCACCACTTTAGCCACAAATCATGTTCGTCAATCATCCGTCAATCTCTCAAGATTCTGATTTGATTCTCAGCGCCTTGTATTAATGGTCGTCTATGCATCCATGAATAGTTTGGCTGATGTCAACACGTCGTGGGTT[G]CTAACGCGTAGTTATGCGTTGAGTTGTTGTTAACGCATCGTCAGGTTCCTGCGTTAAGAAGTTATCAACGCATCGTTTGCATTCCTGTGTCAAAAC…	A/G
CG_Chr03	10997813	C	A	11|11	C	7|7	C	12|12	Intergenic				TAAACTTAAAAAAAAAAAAAAAAAATTCAAAATACCCTCACCGTTACTTTTGGATTGAAACCATTAACGTTTTGTTTCAAAAATGTCTTTGAATTTTCAAAAATTTCAAAAATACCCTTTAACTTTCAAAAGTCTCAAGAGTATTAGTACAATTTTTGAAAGTTCAAGAATATTTTTGAAACAAGTATTAACAGTTTGTGTTTATATATTAACGGTAAAAGTATTTTTTTAAGTTTTCTTTTAAGTTTAAGGGTATTTTTTAATCTTTTGAAAAAGTTCAAGGATATTTTAAAAATAAAA[C]ATTAATGGTTTTCATCCAAAATTAACGGTAGGGGGATTTTTGACCCTTTTTCGAAAGTTTAAGCGTATTTTTCAAACTTTTGAAAGTTCAAGCTTA…	A/C
CG_Chr03	10998068	C	T	14|14	C	8|8	C	13|13	Intergenic				TTTTTTAATCTTTTGAAAAAGTTCAAGGATATTTTAAAAATAAAACATTAATGGTTTTCATCCAAAATTAACGGTAGGGGGATTTTTGACCCTTTTTCGAAAGTTTAAGCGTATTTTTCAAACTTTTGAAAGTTCAAGCTTATTTTTAACACAAAGTACAAAGATTAGAGGTATTTTGTATAATTTAGGCTAAAAAATAAAATCTCACACAGTCATTAGCATCTCTAAGCTAAGTCCACTCCTAAATCTAAAAAAAGAACCATATTTGGTCATGTGAAACCTTAATAACTTTTGTTTTTA[C]GAAGAGTGCACTAGTTAAGTAGAGCCACAAATCAATCTCCCCTTTGTTCCAACTTGATTTGGGCATTTTATGATGAACACAAAACACAATAAAAGC…	T/C
CG_Chr03	10999517	A	G	14|14	A	6|6	A	11|11	Intergenic				TTGAAATTTTATTTTATGTCAAAACTTATATTTAAAAAAAAAAAAAGAAAAACAAGCAGAAAATAATGTAACTAATAATTATTAGGTCAACCTCCAACAACAAATAATGGGATGTACAAACATACCATTAATTAAACTTATTTTAAAAATCCTTGTTTGCGTGGGTATATGGTTGGATTGATATACAACTTTTGGAATACTTAAAAGGAAAAGATTTAGCAAAAACACGTTTTAGATATTTTATTTATTTGACAATGTGTTAGTAGAAGAACGAACTTTTCAGCTACAAAATAATGGGAG[A]CAATTTGTTTTTAAACAAATGGTGACAGATTAAAAATATGTTTCCATATAAAGTTTATAAATTAAAAAAAAAAATGTTAAGAAGTTTTTTAACCAC…	G/A
CG_Chr03	10999793	G	A	18|18	G	9|9	G	8|8	Intergenic				TTTTCAGCTACAAAATAATGGGAGACAATTTGTTTTTAAACAAATGGTGACAGATTAAAAATATGTTTCCATATAAAGTTTATAAATTAAAAAAAAAAATGTTAAGAAGTTTTTTAACCACTAGAATAGAATTATCCAATAATGATTTTAAAATTCTAAAAAAGAAATAAAATATTTTGAATTTTTAAAAAGAGTACCTAAAAACTAGGGTATAGGTTTTTACTGTAATATATAATTATTATAAAAGAATTTGGAATAGGTAGTAATTCAAGAGTATGATTTTGCAGGCATATTTTCAAC[G]TTTCAAATTTTGCATATATAACAAAATCTTTAATTTTGATATTTTATTTTATTTTTTTCAAAATGGTTCTATAACAATTCCAACATTTTTTTTCTT…	A/G
CG_Chr03	11001053	A	G	19|19	A	10|10	A	10|10	Intergenic				AATCAATGTGTGTATCGTTATAAAATATATCAATAATATATCAGTCAACTGTATCAACAATATTAACATGTATATCATTATAAAATATATTGACAGTATGCCAATCATGCGTATCAGTAGTGTAAACAAGTGCAATATTATAAAGTATATCGACAATATATCAATGATCAAGTGCATCAACAATATAAATGTGTGTATCATTATAAACTGTATCAATAATATGTCAATCAAGTGTATCAAAAATATAAACATGTGTATCATTATAAAAGTATATCTATAGTATGTCAGTCAAGTGTATTA[A]CAGTATAAATGAGTGTATCATTATAAAGTATATCAACAGTATATCAATAAAGTTTGTTAGCAGTATTATTATAAATAATATCAACAGTATGTTAGT…	G/A
CG_Chr03	11003408	C	T	12|12	C	10|10	C	15|15	Intergenic				CATTTCTCACTCTTTGTTATAGGTTTGGGCTTACAAAATTCTTTCCACGTCTAGCAAGTTTGTGGCCACCAAAGTAAGCAAGAATGTTATACAATGAATCCTGAGGTGGACCTGTTCTCAAGCACCATCATACAAGCAATTGGAGAGGAATGTCTCCCAACCAAAAAAGGTAACGGATCGTTTACATTTCTAAGCGATCGTTTAGAGTTACATACACGATCGTTGAGAGACATCTACACGATCATTTAGTATAATCTAAACAATCGCATACTTCTTAGTAAGCGATCGTGTAGATCTATA[C]GATTTTTTAGTAAAATCTAAGCGATCGTTTAGAATAATTTACACGATCGCCTAGTCGTTTGTTGTTTTCAATATGTATTGACTTGTTGTTTCCATT…	T/C
CG_Chr03	11003738	C	T	10|10	C	6|6	C	11|11	Intergenic				TAGAATAATTTACACGATCGCCTAGTCGTTTGTTGTTTTCAATATGTATTGACTTGTTGTTTCCATTACAGACAATTATCATAGCGAGACTTGTGCCTATGCAAGATGAAATAAGGTACAAGGAGGACAGAATAAGAGCGATTGTGTTAATGCCATGTGTCAGCCACATGTCAAGAGATCAACCTTCGGTTACCATAGAGGCAGAGCATCTCGAATCCTCTCACGAAGAACAAGTCGAGCAGCCTATCACGGAGCATCACGTTGAACCCCCTCTGCCACGTGAATAATAAGTCGAGCGCC[C]TTTCATTGAAATAGAAACACCCTCACAGGTTCAGACGAGTGGTTAGAGGGGGACGAAAAGGCCCGCCGAATCTTCAGAGAGGCAGTCCAAGTCCTC…	T/C
CG_Chr03	11004173	G	A	13|13	G	10|10	G	10|10	Intergenic				GTGTTGAGAGAGAAGCTATCTGTTGTTCGCAAGGATGTGGCGAACTTGACCACCACGGTTTGTGAGCAGCATGAACATTTAAGCAAGCAAATAGAGGACGTGAAGATGTTTCTTCAGCGTCTATGTCAAGTTACAAATGTTGTCTTCTACATGCTCTATGTCAGGAGTTCTACACAATCGTTTAGAAGTTCTATGCGATCACTTAGGATTTCTGTGCAATCGCTTAGGATTTATATGCGATTGCTTAGTACTTCTATGCCTTATGTCGTTTATCTAACTTCTTTGTCTGATTCAGGGTAA[G]AACGAAGAAGATACCAATGAGAGAAGTACCCTTGATGATGCCCCCGATCGTGATGGATCGGATAAGAATAGGGAACAGGAAGGAGGTGGTGGGAAT…	A/G
CG_Chr03	11006029	C	A	19|19	C	10|10	C	10|10	Intergenic				CAGAACATGAATGGAGGGTGTTGGGATTGTTTGTGGTTTTGAACATTGTCCGTACACATCGTCAGTATAATATTGTGGACTATACCTAGATTGGATGTTCTGACCAACCCATTCTTTGTTTCTATCATCTCCCAGATTGCATGCCTCAATATTCTCGTCCAGTGAAGTCGTATGGAAAAAATCATATGTCGGAATGCTTGAAAATGCTTCAACCGTTGGATTGCATTCTTGGTGCATATCATCTACTCCATGCCTTTTATAAGGTGTAACTTATACAAACAATCCGAGATGCATCACTTC[C]TTCTAAAAAAAAGCTAAGGTCTTCATCATCCACTATGTCAATTGGAGGAACTTGAACTAATAGATTGTAACAACACTTTATGTGTATATCAAATAG…	A/C
CG_Chr03	11008366	G	A	16|17	G	15|15	G	8|8	Intergenic				TGTGTTTCATATTTTATTAAAATAGTACAAGGGGTACCCCGATCAAAGATGTTCAATTATTTGAATTTTGCAAAAGATATTTAATTTAATCAAAAAGTTATTTTGATTTTTTTTTGTAAAATTATGAAAACGAGTCGTTTTAGATATATGCATGTATATAGTGACGACCTAGTTCAAGTTCTAGGAAGTCGAGTCGTGATAAGAAGTCTATAGCATTCAATGCAAGACATTTCGGGGGAGAGAGATTCTTCAATTGGTGTTTTAATTTTGAGGTAAAATGGGTATTTCGCATGGCCAAAA[G]GTCACTGATGGTAAAGTTTTTAGAAGTACGTCATCAATAAAAAAGTTTTTGATTTTTAGGTTATTTTGTGCAATTTTTCCATTTCTTTAGTAATTA…	A/G
CG_Chr03	11009077	T	A	11|11	T	8|8	T	15|15	Intergenic				CGATAGATCACGAGAGACTTCTATCGGCAGAGTGATAGGAGTCCATCGCAGTAGCTATAGAAGTTTATCGCGATCTATTGCTGATAGATAGTTAGATTTTTCTAAATTTGTAAATAATTTGGTTCATTTTGCTATATTTGAAAATAGCCCTTAAAGAAAAGTTGAAAAAAATAAATAAATACTCTAACGGCTAATATATGAGCATAAACTGTTAATACCTCGTTACAAAAATAGAGGGATCTAATCCCACGCAGAAGCAAGTGATCAATTTTGTATTGATTTTGTTAGGATTTAAAATAC[T]AAAATGAAAAAATAGTAAACAAATTTACAGAAGTTAAGCATGAATTTTAAGGGAAATAGAAGAATAACCTTTGAAGAACAGTTCTCCTACAACTTC…	A/T
CG_Chr03	11009771	A	G	7|7	A	4|4	A	4|4	Intergenic				GAGTATTTTTAATTAGATTAAATTTAGATCAAATTAAATTAAGTAAATTAAATTAAATTAAATTAAATTAATTAGTTAATTGATTAATTAATTCAAATAATTAAATATTAAATATTTAATATTTAATTAAACCTTTGAATCATATTCAAATTTACATTTTTCTGGTAATTTTAATATGAATCTCACTCGTATTAATTTAATATATCAATCATATTCAAATACATTAAATCATCCATATTATATAGTTTAATTCAAAAATAATTATATATTATAATGTATTGATATGCATTATGTTAATTT[A]TATCATATACAATATATTTTCCTAAATTAAATTTAAATATTTCAAATTATTCTTTCAAAACATTTGGTCTTTGTTAATCCAATGTGAGCTAGCAAG…	G/A
CG_Chr03	11010173	T	C	11|11	T	8|8	T	16|16	Intergenic				CTTATGGACCTACAAATTCTAAGCTCCAATGATCTGAGATTAATTAATAAAACTCTTTAATTAAATTAATCAACATTCATTAAACAATGGGACAAACCATTATAGACCTATAGTTGCCACTCTTATGGACTGTAGAAGATGTTGGGTCCATGGATATAATCATTTACGGTAAGTTGATCCCACATGAGTTGTTTATAATTACAGTCGAGTCAAATGTCCGTTTTACTTTTATAATTACCTTTTTATCCTTAAGTACCATTGATCATCTAATGAACAATTTGTTTATGGTTTAACCATAAA[T]TAAGTTCTTCTTGGGCTAATGAGAGAGTGGGGCCCATTGTTCAAGACTCGAAGTTAGCACTTAAGAGAACTTCTCATCTATTTACCATAATACAGG…	C/T
CG_Chr03	11010185	T	C	10|10	T	5|5	T	15|15	Intergenic				CAAATTCTAAGCTCCAATGATCTGAGATTAATTAATAAAACTCTTTAATTAAATTAATCAACATTCATTAAACAATGGGACAAACCATTATAGACCTATAGTTGCCACTCTTATGGACTGTAGAAGATGTTGGGTCCATGGATATAATCATTTACGGTAAGTTGATCCCACATGAGTTGTTTATAATTACAGTCGAGTCAAATGTCCGTTTTACTTTTATAATTACCTTTTTATCCTTAAGTACCATTGATCATCTAATGAACAATTTGTTTATGGTTTAACCATAAATTAAGTTCTTCT[T]GGGCTAATGAGAGAGTGGGGCCCATTGTTCAAGACTCGAAGTTAGCACTTAAGAGAACTTCTCATCTATTTACCATAATACAGGAATGAGTGAATT…	C/T
CG_Chr03	11010245	T	A	15|15	T	8|8	T	9|9	Intergenic				ACATTCATTAAACAATGGGACAAACCATTATAGACCTATAGTTGCCACTCTTATGGACTGTAGAAGATGTTGGGTCCATGGATATAATCATTTACGGTAAGTTGATCCCACATGAGTTGTTTATAATTACAGTCGAGTCAAATGTCCGTTTTACTTTTATAATTACCTTTTTATCCTTAAGTACCATTGATCATCTAATGAACAATTTGTTTATGGTTTAACCATAAATTAAGTTCTTCTTGGGCTAATGAGAGAGTGGGGCCCATTGTTCAAGACTCGAAGTTAGCACTTAAGAGAACT[T]CTCATCTATTTACCATAATACAGGAATGAGTGAATTCCACATTGTGAAGTTATGTTCCAACTCCCCACTCGGTCAAGTCCCCAACTTATAGACCCT…	A/T
CG_Chr03	11010356	G	A	11|11	G	4|4	G	7|7	Intergenic				ATGAGTTGTTTATAATTACAGTCGAGTCAAATGTCCGTTTTACTTTTATAATTACCTTTTTATCCTTAAGTACCATTGATCATCTAATGAACAATTTGTTTATGGTTTAACCATAAATTAAGTTCTTCTTGGGCTAATGAGAGAGTGGGGCCCATTGTTCAAGACTCGAAGTTAGCACTTAAGAGAACTTCTCATCTATTTACCATAATACAGGAATGAGTGAATTCCACATTGTGAAGTTATGTTCCAACTCCCCACTCGGTCAAGTCCCCAACTTATAGACCCTTCAGGTTATTAGTT[G]AACACAATCCAATTGTATGTCAACTATATACTATTCAAATTTCATTTAAATAATCTTGGATTTTCATTTTTGGATTTGGGTTATGCAACTATAAGA…	A/G
CG_Chr03	11014147	A	G	21|21	A	8|8	A	10|10	Intergenic				GATATTTTTTATAGATTAGCCTTGAAATTGAAAGAAAGAAAAAAAGAAAAAAAAAAACTCACTTTACAAAATTTGATGAAAAAGTGTCTCAACAGGATAATACAAATCCTTCTTGAACAATTATGAGTGAATAAACATAAAGTTGCTCTTTTGATCTCTTAATTGAAATGCTCAATGTAACAAAATAAATAGAAAATGAAATTTGATTAAAGGAAGGTTAAAATCAATCCAACCCTATTTTGTGAATTGATTTCCAGCTTAGGTGCAACTCAACTAATTTTAGGGCAATTTCTTTGATCG[A]ATATTAAATTTTAAGATAAGTGCCCACCATAGATAAACCCATAATCTTTTAGTCATTTATCAAAGTTATGCCCCTTGTTTATTCTATGCCAACCCA…	G/A
CG_Chr03	11014516	C	T	14|14	C	11|11	C	11|11	Intergenic				TGCCCCTTGTTTATTCTATGCCAACCCATGATGGTTGTCAAAGATACACAAATGTAAATAGAAACATATTAACTAGCAAGCTCAATTTCAAAACAAAGTAAAAAAATCAAACAAACTCATTTTAAAAGAATATGTATACATCTTTATAGATACCTCAAAAATACGTAAAATGTTGGGATTTATTTATTTCACCAATCTATTGTACAAGATTATGTATTTATTTTATTGTGTTTTTGGGTAAACCTTCGACGATATATATTATTATTGTTGGTTAAAATAACATTGAAGATTGATGTAACA[C]GCAACTAATATATAAAAATTGAAAGACGTATATAACATATCGTGTACAACATTATTTACGTAAATTGACGAACGACATATGATAAAATTTTATTAT…	T/C
CG_Chr03	11014908	T	G	15|15	T	8|8	T	16|16	Intergenic				ATTATTGTAATGATATTATTTGAAATGAAATAAATAGCTATATAATTGTAAAAATTAGAAGAAATTGAGAGTTTAAAGGAAAAATTACAGATAGAAGTGGATGCAACATTCAAAATTTAATGAGTATAATAAATTATAGTTTTAAAGTAATTTTGTTTTATAAACGTGAATGAAAATTTGTGTTAGGGACAGAAACAAGTACTGAGTATAATAAAGTAATCGAACCAAATCCCAGAAGGGATGATAGAAGTGATCTCATTCTGAGAATTTGTATGATTGGGACCCAATATGACTCAGAAA[T]CCATTGACCACTTATTTATGGGTGGAATCAATCATACTTGTATACCTACATATAGATATATATATAAAAACATTTCAATTCTTATACTGATTTGAG…	G/T
CG_Chr03	11015060	G	A	18|18	G	16|16	G	13|13	Intergenic				TTGTTTTATAAACGTGAATGAAAATTTGTGTTAGGGACAGAAACAAGTACTGAGTATAATAAAGTAATCGAACCAAATCCCAGAAGGGATGATAGAAGTGATCTCATTCTGAGAATTTGTATGATTGGGACCCAATATGACTCAGAAATCCATTGACCACTTATTTATGGGTGGAATCAATCATACTTGTATACCTACATATAGATATATATATAAAAACATTTCAATTCTTATACTGATTTGAGTTAAGTTCGCTTAGGCCAAGATATACTTAGTGAATATATAAGAATGAGTTTGTTT[G]GTATGCAATTTGAAAATAAAAGATTTCATGAAAATAAAGTTGTATCTCCATGTTTTCAGATATATGTTTGGTAGCAGATTCAGAAATTAAATTTAA…	A/G
CG_Chr03	11015095	T	C	20|20	T	15|15	T	11|11	Intergenic				GACAGAAACAAGTACTGAGTATAATAAAGTAATCGAACCAAATCCCAGAAGGGATGATAGAAGTGATCTCATTCTGAGAATTTGTATGATTGGGACCCAATATGACTCAGAAATCCATTGACCACTTATTTATGGGTGGAATCAATCATACTTGTATACCTACATATAGATATATATATAAAAACATTTCAATTCTTATACTGATTTGAGTTAAGTTCGCTTAGGCCAAGATATACTTAGTGAATATATAAGAATGAGTTTGTTTGGTATGCAATTTGAAAATAAAAGATTTCATGAAAA[T]AAAGTTGTATCTCCATGTTTTCAGATATATGTTTGGTAGCAGATTCAGAAATTAAATTTAATTTAAACAATTTTTCAAAATATGTTTGATGATATA…	C/T
CG_Chr03	11015527	T	A	13|13	T	4|4	T	5|5	Intergenic				CACCAAATATTGGGTTAAATATAAACTATTACAGATTATTTTATGAATTTATTTTATGTTAAAATTTTTGTACAATTGTTATTTTGTAATATTATATAATATATAATACGGAAATTGCATTGGGTGACAATTTGAATATGTTATTTTGTAGATGTATCACCCATATTTGATATTTTGCAAATATTTCTATATTTACAAAATATCAAATATGGATTTCTAGTTATTTTCTATTCCATATTTGCCATAAACAAACAATTGATAGAGAGAGAGAGGAAAGCGGTAATTGGCAGTCAACGAAGG[T]AAGCAACGGGGAGGTGGAGTGGTGCTTGGCTACGGATGGTGTGGAGGAGTGCTGGTTGGTGAAAGAGAGATGGGGGGGTGGAGGGATGCTACGAAG…	A/T
CG_Chr03	11016110	G	A	15|15	G	6|6	G	11|11	Intergenic				CAGTATAAATAAGTAAATGATTGACAAATTTATCAGCAGTTTATTAGTCAAGTACACATTTTCAAGTATATCAATCAAGTGTATCAAGTTTATCAGCAGTATAAACCACTGCATGATTGAAAAGTATATCAAGTATATCAGTCAGGTGCACCATTATCAAGTATATAAAGTATATCAATCAAATGTATCAAGTGTATATCAATTGTGTATCAAAGTGTATCTTAGTAGTGAGAGCATTTGAAACATTTTACATCTTTTATAGGTGAGCTAGACTATGTTTTTTTGCCATATTTGCAAACA[G]TAAACATGTGGGTTATGAGCCTAATTAATATATTTTGTTTTGCCCTTTTTGCAAGTGCCCCTATATAATATATTATATGATACATATTTCAATTTT…	A/G
CG_Chr03	11016218	G	A	7|7	G	5|5	G	9|9	Intergenic				CTGCATGATTGAAAAGTATATCAAGTATATCAGTCAGGTGCACCATTATCAAGTATATAAAGTATATCAATCAAATGTATCAAGTGTATATCAATTGTGTATCAAAGTGTATCTTAGTAGTGAGAGCATTTGAAACATTTTACATCTTTTATAGGTGAGCTAGACTATGTTTTTTTGCCATATTTGCAAACAGTAAACATGTGGGTTATGAGCCTAATTAATATATTTTGTTTTGCCCTTTTTGCAAGTGCCCCTATATAATATATTATATGATACATATTTCAATTTTAAAAAATAATT[G]AGTTTATATTTGTATTGTTTTTATTTTTTCTAATATAATTTTGCATTTTAAAATTTAAATTCAAATACACAAAAAATATAAAAATGTCGTTTTTAA…	A/G
CG_Chr03	11016236	T	C	9|9	T	5|5	T	8|8	Intergenic				TATCAAGTATATCAGTCAGGTGCACCATTATCAAGTATATAAAGTATATCAATCAAATGTATCAAGTGTATATCAATTGTGTATCAAAGTGTATCTTAGTAGTGAGAGCATTTGAAACATTTTACATCTTTTATAGGTGAGCTAGACTATGTTTTTTTGCCATATTTGCAAACAGTAAACATGTGGGTTATGAGCCTAATTAATATATTTTGTTTTGCCCTTTTTGCAAGTGCCCCTATATAATATATTATATGATACATATTTCAATTTTAAAAAATAATTGAGTTTATATTTGTATTG[T]TTTTATTTTTTCTAATATAATTTTGCATTTTAAAATTTAAATTCAAATACACAAAAAATATAAAAATGTCGTTTTTAAAATTAACATTGTTTGGAT…	C/T
CG_Chr03	11016447	C	T	17|17	C	9|9	C	7|7	Intergenic				GTTTTGCCCTTTTTGCAAGTGCCCCTATATAATATATTATATGATACATATTTCAATTTTAAAAAATAATTGAGTTTATATTTGTATTGTTTTTATTTTTTCTAATATAATTTTGCATTTTAAAATTTAAATTCAAATACACAAAAAATATAAAAATGTCGTTTTTAAAATTAACATTGTTTGGATCATAGAATTCAGAAACAGATTTCGAAAATAGAATTGAGACTGCCTACTATACGCAGATTCGTTGAACTCAATAAATCTAAAAACATAAAACAAAATATAAATTGTATACCAAAC[C]GATTCTAAGATTTTTGACTTTGGTATACTAACATATAATTAAATTTACAAACTTTGAGAAATACTACTAATATTTTAAATATTTTCTTAATATCTT…	T/C
CG_Chr03	11016750	G	A	18|18	G	13|13	G	15|15	Intergenic				TTCTAAGATTTTTGACTTTGGTATACTAACATATAATTAAATTTACAAACTTTGAGAAATACTACTAATATTTTAAATATTTTCTTAATATCTTAAAATTATTTTAACATACAGAGTTTGAAAATATTTATTCCTACATAATTGGAGAGTTATATAGCTTAAGAGACCACATTAATTTACAAATTATTATATATTTTCATAATGTCTCTAGTTTTAACTTCAAATCTAATTTGTTTGAGTGCAAACAAAGTCTTAGATTTAGGATTAAATGAAATTGGTGTAAAAAATTATACGATTTTT[G]GATTTAGGGATTAAATGAAACTATACTCAAAACTAAAAGAGTAAAAAGTATTGTTTCCTCTATGCCTTTTATATATATATCTACGTAAGAACTAAA…	A/G
CG_Chr03	11016995	T	C	17|17	T	7|7	T	13|13	Intergenic				CAAAGTCTTAGATTTAGGATTAAATGAAATTGGTGTAAAAAATTATACGATTTTTGGATTTAGGGATTAAATGAAACTATACTCAAAACTAAAAGAGTAAAAAGTATTGTTTCCTCTATGCCTTTTATATATATATCTACGTAAGAACTAAACTGGGGTTTTACGTTCTAGTACAAAATCTAAATATCATGTGTTTGTTGATGCATCTTCTGAGTTATTATAGCTTCGTTAGGTTTTTATTGATATGAGTGTTCCCCAATAATCTGCTTTTATATTTCATCTGATAATTATAATATTGTA[T]CGATTGCTCACAATGATGTATTTCATTCAAATATATTAAAATTGAATGTAATTTTATTTGTCATCATCTCCTAGACAAACACTCTCGTCCACTATA…	C/T
CG_Chr03	11017274	T	A	13|13	T	11|11	T	9|9	Intergenic				TCTGATAATTATAATATTGTATCGATTGCTCACAATGATGTATTTCATTCAAATATATTAAAATTGAATGTAATTTTATTTGTCATCATCTCCTAGACAAACACTCTCGTCCACTATAAAGCAACCAATCGATACATTCACAAAACCATTAACCACCTAAAGACTTCACAAACTCAAGTTTGTTTGTCACATGCCACTTATTTATGTTCCCACAGTGGAATCAATCATACTTTTATATATATAAATAATCAATTCTTTTACTTTATAAACTTATATGCAGTTCTTTCATTTTTTATATTT[T]TATATATATATTGAATATAATAAGAGTAGAGAAGATTCAAACTCCAAACCTTTTAATCACTAACATATATTCGTATATGTATTAAGTTGAGGGAAT…	A/T
CG_Chr03	11017355	A	G	17|17	A	9|9	A	3|3	Intergenic				GTCATCATCTCCTAGACAAACACTCTCGTCCACTATAAAGCAACCAATCGATACATTCACAAAACCATTAACCACCTAAAGACTTCACAAACTCAAGTTTGTTTGTCACATGCCACTTATTTATGTTCCCACAGTGGAATCAATCATACTTTTATATATATAAATAATCAATTCTTTTACTTTATAAACTTATATGCAGTTCTTTCATTTTTTATATTTTTATATATATATTGAATATAATAAGAGTAGAGAAGATTCAAACTCCAAACCTTTTAATCACTAACATATATTCGTATATGT[A]TTAAGTTGAGGGAATATATAAGACAATGATTATTATTTACACTATTATTTTAAAAAATTGATACAACATATAATTAAATTTACAAACTTTGACAAT…	G/A
CG_Chr03	11017488	C	A	13|13	C	11|11	C	4|4	Intergenic				GTGGAATCAATCATACTTTTATATATATAAATAATCAATTCTTTTACTTTATAAACTTATATGCAGTTCTTTCATTTTTTATATTTTTATATATATATTGAATATAATAAGAGTAGAGAAGATTCAAACTCCAAACCTTTTAATCACTAACATATATTCGTATATGTATTAAGTTGAGGGAATATATAAGACAATGATTATTATTTACACTATTATTTTAAAAAATTGATACAACATATAATTAAATTTACAAACTTTGACAATTACAACTAATATTTTAAATATTTTCTTAACATCTTA[C]AATTATTTTAACGTATGGAGTTTGAGAATAATTATTCGTTCATAATTGGAGAGTTCTCTATCGCTTAAAAGACCACATAAATTCACATATTATTAT…	A/C
CG_Chr03	11017661	A	G	16|16	A	6|6	A	8|8	Intergenic				TTGAGGGAATATATAAGACAATGATTATTATTTACACTATTATTTTAAAAAATTGATACAACATATAATTAAATTTACAAACTTTGACAATTACAACTAATATTTTAAATATTTTCTTAACATCTTACAATTATTTTAACGTATGGAGTTTGAGAATAATTATTCGTTCATAATTGGAGAGTTCTCTATCGCTTAAAAGACCACATAAATTCACATATTATTATATAGTTTTAATCACGTTTTAATTTCAAATCTTATTTATTTGACTGCAAACAAAAATTACACATTAATCAATGTTGA[A]AATATTTCCATGGTATAACAAATGTATCTATATTGATTTGACGTCTTTTGGGTGAAATCAAAAGTAAAACTATAAGGTTTGTGTTCAAAGTACACA…	G/A
CG_Chr03	11017735	A	T	10|10	A	8|8	A	6|6	Intergenic				TTACAAACTTTGACAATTACAACTAATATTTTAAATATTTTCTTAACATCTTACAATTATTTTAACGTATGGAGTTTGAGAATAATTATTCGTTCATAATTGGAGAGTTCTCTATCGCTTAAAAGACCACATAAATTCACATATTATTATATAGTTTTAATCACGTTTTAATTTCAAATCTTATTTATTTGACTGCAAACAAAAATTACACATTAATCAATGTTGAAAATATTTCCATGGTATAACAAATGTATCTATATTGATTTGACGTCTTTTGGGTGAAATCAAAAGTAAAACTAT[A]AGGTTTGTGTTCAAAGTACACAATATCATAATGATGTGAAGATATGTGCAAGTTTTATTATTTTAAACTTGATTATTATTATTTATATTTATTATG…	T/A
CG_Chr03	11017892	A	T	5|5	A	14|14	A	7|7	Intergenic				TAATCACGTTTTAATTTCAAATCTTATTTATTTGACTGCAAACAAAAATTACACATTAATCAATGTTGAAAATATTTCCATGGTATAACAAATGTATCTATATTGATTTGACGTCTTTTGGGTGAAATCAAAAGTAAAACTATAAGGTTTGTGTTCAAAGTACACAATATCATAATGATGTGAAGATATGTGCAAGTTTTATTATTTTAAACTTGATTATTATTATTTATATTTATTATGTAATGGGTAAAATATTTTTTTTAGTATGATTTTCATCTGTCTCTAAATTTTAAAATGTTA[A]ACATTTATTCTTAAGTATTGAGTTTAGTTTCCATTTGGCGTATAAATTTCAAAATGTTATATTCTTACATTTTGAGTTTTGAATTTAGATTTCCTT…	T/A
CG_Chr03	11017961	A	C	20|20	A	14|14	A	19|19	Intergenic				AAATATTTCCATGGTATAACAAATGTATCTATATTGATTTGACGTCTTTTGGGTGAAATCAAAAGTAAAACTATAAGGTTTGTGTTCAAAGTACACAATATCATAATGATGTGAAGATATGTGCAAGTTTTATTATTTTAAACTTGATTATTATTATTTATATTTATTATGTAATGGGTAAAATATTTTTTTTAGTATGATTTTCATCTGTCTCTAAATTTTAAAATGTTAAACATTTATTCTTAAGTATTGAGTTTAGTTTCCATTTGGCGTATAAATTTCAAAATGTTATATTCTTAC[A]TTTTGAGTTTTGAATTTAGATTTCCTTTGGTCTATAAACTAGATGTAGCACTTTTATACTTGGTTTCTACTAATGCCCTAATTAAAGTTATTTTGT…	C/A
CG_Chr03	11018689	G	T	15|15	G	8|8	G	13|13	Intergenic				CCACCTTGGTGTTCATGATTAAAATTAGATTGAATTAGACTTTAAACCATGCATTCTTTTGTATGTGTATAAATTGATTGGTGTATTTTATTTATTTATTATTTTTTAGAATGGGAGTGGGTTGAGATTATTTTTTAAAATATTAAAAACAGAAAAAGAATGTTTGTGCTTTATAGAGAAGCCACGTGGGAGCATGTGGGGAAAAAAAAAAGCAGTAAATTAGGTGGAATATTTTTGTATTTGTGGTCCACTCTTTTTATCTTCTTATCTTGCCGTCTTGGTCTTCTCTTTTTCTTCCAT[G]ATTGACCATCACATTTTCTTTATCCTAATTAACAATTATTCATTTCCACGTGCCGACTTTACTATTTTCCGCGTTTTTTTTTTCTTTTTTTTGTAT…	T/G
CG_Chr03	11019212	T	C	11|11	T	11|11	T	17|17	Intergenic				TCATGTAATTGTAACTAAACCCAAAACCTTACGTACGGATTATCCATTTCTTTAACCCTTCATATTCAATCACTCAATATTCAAATATGGATGAAAATTAATGTTTTTGCCAACGCTACAGAGTATTATCGAGTTAGGAAGGTCCCTTCCCTCGTGAAATAATGAAATAATTGAAGCCTTAACACTATATTCATTTCAATCGAGATTTTCTTAAATTGACCATTGCTCGATTAGTAATTTAAAATTAAAAGTTTATAATTCGCTATGGGTGACATTCCTAATGTGATAATACATTTTAGG[T]GGTGGTCGAGTGTTCTATGACGTAACCAAAATGTTAGTTTTCATTTATTTTCTAGAGTTTAGTCATTCTACATTAAAATAGTTGGTATTAAGTTAT…	C/T
CG_Chr03	11019917	G	A	8|8	G	7|7	G	10|10	Intergenic				GCTTATTATGCCATTTCCTTTAGTTATTTGTGTCATTTCATTTTCTTTTTCTTAAGGTTGTGTTTCAATTGTCTCTAACTAAAAGGTATGATATGCCTCGAGAGAAGAGAGGAAAAGAACATAGAAGAGAAGAGAGAGAAAAGATAAAAAGTAAATACAAATAGCATTCACACTCATCCATTTTGGTTGTTTTTTTTTATTGGTTGATCTTTTTAAAAAACATGGAGAAATGGAGAGAGGAGAGAGGGAACAAATAAGTATAAATTCCATTCACAATGTTAAAAATCACTATTCGTCCCT[G]AACTTTAGTAAAATTAACGATTTGGTTCCTAAACTTTCAAAAGTAACGACTTAGTCCCTAAACTTGTTAATTTGTACCAATTTAGTCCCTCGGTTA…	A/G
CG_Chr03	11020244	T	C	5|5	T	6|6	T	8|8	Intergenic				TCCTAAACTTTCAAAAGTAACGACTTAGTCCCTAAACTTGTTAATTTGTACCAATTTAGTCCCTCGGTTAAAAATTATGTTAGTTTATCGACAAAATTATGAGATGACGTCTTTTGTCATCCTATCTATAAAAAATAAAAGTCACAGTGTATTAGAGAAAAGTATGAGATGGCGTCTTCCTCTTTTTCCTTCTTTGATTCCTCTTTTTTTTTTTTTTTCCTCCTTCTTCTCCTGCATCTTCTTATTCTTTGGCTTCTTCTCTAGCATCTTCTTCTTCTCCGACATGAAGAATCAAAACTC[T]GACGCAACCAACTCCGGTGAGCGAGAGCGATAGCATGATAGAGATCGAGAGAGATAGAGTGATTGTGAGTGAGGAAAGGAAGCGAGAATGAGAGCG…	C/T
CG_Chr03	11020623	T	C	10|10	T	9|9	T	6|6	Intergenic				GAAGCGAGAATGAGAGCGAATTATGAGATGGTGTCATATGTCATCCTACCGGTAAAATATAAAAGCCACGATGTATTAGAGAAAAGAAAAATTAGAGAAAAGAGAAAGGTGAGAGAATAATTAGAGAAAAAAGGGGCAATTTAGAATTTTTTTTTTCCGTATTTTCATCTACGCATCTCCCTCTTTCTACTTTATCATGCAATATTCTTGAAAAATCTAAAGATACATTGTATAATTTGCAATCAACACTTGGATTTGTTGAGGTTAGTTTGAATTTTTTCCAATACTTTACTGTGTTCT[T]GAAATTTTTGGAAGTAAGTTTTCTAAGGTTTGGTTTGATTTCTAATCAAATCTAAGTTTCTTTAGGAAAAAGGGTAAAGGGTTTAGTATGAGTTTT…	C/T
CG_Chr03	11021520	T	C	12|12	T	4|4	T	10|10	Intergenic				GTCCACGAGTCCCCTTCTTTTTATTCCTGCCAGCCACCTATTTTTCTCATACCATTATGTTTTCTCTCATTTCACTCCTCATTTCTCTCCTTTCTCTCCGCCGTCGCCGCCGCCCATTTCCTCTCTCTTCGCCAGAAATCTCTTCGTTTCTTCATTCTCCGATCATCTTGCATGTTTTTTTGCTGTCCATTGTCCGTCGTTTGTCGACATTGTCGCTGTCACATAGGTATGTATATAAATATCGATTTTTCGACCATCCCATCACTCTTTCTTTGTTAAATCTAACATATTATATTCGTT[T]AGCCGCCCGTCGCCACCGCCTGCCACCGCCGCCATATACGTATGCATGTACATTTTCCTTTCTAATTATCTTATAAATATGCAATAGTTATATGAT…	C/T
CG_Chr03	11021841	G	A	15|15	G	11|11	G	10|10	Intergenic				TGCCACCGCCGCCATATACGTATGCATGTACATTTTCCTTTCTAATTATCTTATAAATATGCAATAGTTATATGATAGAAATGCATAGATTGTAAGTTTTGTTTTGCATACATGAATAAATTTGTATATGTAGACGTTTTTACCAAATCGAATAAATTTCTATGTGTAGACATTTTTATCAAATATTTTATTTTGTTTATAATTTAAAAAATTTAGGTTTTAGTGTTGATTTTTATTCGGTGTTTATTGTTATAGGAATAATTATTGGTAAATAATGTGGTGGGAAATTAGTTATGTTGG[G]TAGTAAACTGGTGGACCGAGTCCACGAGTTTTATAATTTTGGGTAGATTTGGACTAATTTTTCTTTTTAACCTTTACAGTTGTAAACGAATTTAAA…	A/G
CG_Chr03	11022044	C	G	15|15	C	13|13	C	13|13	Intergenic				TTAAAAAATTTAGGTTTTAGTGTTGATTTTTATTCGGTGTTTATTGTTATAGGAATAATTATTGGTAAATAATGTGGTGGGAAATTAGTTATGTTGGGTAGTAAACTGGTGGACCGAGTCCACGAGTTTTATAATTTTGGGTAGATTTGGACTAATTTTTCTTTTTAACCTTTACAGTTGTAAACGAATTTAAATATGTCGTTTCGTCCAGAAGATTTAGTTATTATTGAAGCTGAAAATTGTGGGGATAGTGACATTGATGTAGAAATTGATGAATTGTTTGGAGAAGAAGAAAATATA[C]AAAATGAAAATGAGTTGGTTCAATCGGAGATATTTACACAGATAGAATGAGAAATTACTGATTCAGTTTGTGAACAAGGATCAACCTTGGAGGGAA…	G/C
CG_Chr03	11023436	A	G	7|7	A	9|9	A	14|14	Intergenic				GACGTAAGTTCATTCAAAACATGAAAGAGTTAAAGAAATCGAACCCTGAATGTCTTGAATATTTTTCTGATATCAATTTGAATAAATGGACACAATCACACGATAATGGGTATGGCTTTGGATGGATGACAACCAATGCAGCTGAATGTTTGAATGGGGTATTCAAAGGAGCTAGAATGTTACCGATCACATTGATTGTTAGGCTAACATTCTATCGTACAATCTTATACTTTGAACGTCGTAGACAAGAAATAAGTGAAGCACTCGATCGTGGGGACATGTACACAAAATATGCCATGA[A]AAAGTTTAAAAGGTGGGAGAAACGAGCATCTGCACATACAGTGACGTCAGTTGACAGGGAAACACAAAGTTTTGAAGTTTGAAGTGGCATCAGTAT…	G/A
CG_Chr03	11023466	C	T	7|7	C	9|9	C	14|14	Intergenic				TAAAGAAATCGAACCCTGAATGTCTTGAATATTTTTCTGATATCAATTTGAATAAATGGACACAATCACACGATAATGGGTATGGCTTTGGATGGATGACAACCAATGCAGCTGAATGTTTGAATGGGGTATTCAAAGGAGCTAGAATGTTACCGATCACATTGATTGTTAGGCTAACATTCTATCGTACAATCTTATACTTTGAACGTCGTAGACAAGAAATAAGTGAAGCACTCGATCGTGGGGACATGTACACAAAATATGCCATGAAAAAGTTTAAAAGGTGGGAGAAACGAGCAT[C]TGCACATACAGTGACGTCAGTTGACAGGGAAACACAAAGTTTTGAAGTTTGAAGTGGCATCAGTATGGTTTCTCTCTACAAAGGCCAAAACATACA…	T/C
CG_Chr03	11023884	G	A	19|19	G	11|11	G	12|12	Intergenic				GACTTGTTCTTGTAACAAGTGGCAGTCGTTTAAGATTCCATGCTCTCATGTAATTGCAATTTGTAATTACATGCGTTTGTCATACGTGTATCTGATTGATGGATGCTATAAATTGTCTCATTTAAAGTTATGCTATGAATGTCGCTTTCATCCAATACAACACCCTGACTATTGGCCAGAGTTATCATTTACGGAAGTGCGTCCTAACACAAACTTATTAAGGGAGCATGGTAGACCCAAAACTTCGGGAATTCATAATGAGATGGATTGGCGCGAAGCAGGCACGGAAGTTCAATGTGG[G]AGATGTAAGGGATCAGGGCATAACAAGTGTACCTGCCCACTCCGTAATTTAGGTGCTTCATCTTCAAGTCATTCATAGTTTAGCAAGCAAAATACC…	A/G
CG_Chr03	11024659	G	C	14|14	G	7|7	G	13|13	Intergenic				CCTTATCTGCAACAGGCCGGTTTTATTGGGGTTGCACAAATTTGATTCATACAGTTAGATTGGCACCTCATTACTGCTTTAGTAGAGCGCTGGAGACTAGAGACCCACACATTTCATATGCCTGGTGGTGAATGTACCATTACGCTGCAAGACATTGCAGTACAATTTGGACTACCAGTGGACGTAGAACCTGTTACTGGTTCGTTGCAACATGATTGGAAATAGATTTGTGAAGATTTTTTAGGCGTTCGACCACTTGACTTAAAAGGCTCAAGGTTGAGTCTCCCGTGGTTAGCCTCT[G]AGTTTACAGAATTGTCTCCTGATACCGATGACGTTAGTATACAGAGATATGCACGAGCATATATCATGCAACTTATCGGAGGCTTTCTATTTGCAG…	C/G
CG_Chr03	11025027	A	G	9|9	A	7|7	A	12|12	Intergenic				GCAACTTATCGGAGGCTTTCTATTTGCAGACAAGTCGAACACGCGGGTGCATTTAATGTTCCTCCCACTACTGGCCAGTTTTGAGCAAGCTGGTAATTATTCGTGGGGTGGTGCTTGTCTTGCATGGCTGTATAGAGAATTATGTCGAGCCAGTCATGCACAAGCTTTGGATATAGCAGGCCCACTGATACTACTTCAAGTATGAGCCTATGATCGATTTAACATTATTGCACCACAAGTCCAATTACAACCTCCAGAATATTTTATGGGACGTCCAATCAGTGCCATGTATTATTTTCT[A]TATATATTAATTTTTTTGTCAATACAATTAGTAAAGTATTTTAATTGTTTTATATCCATGTGATAGATAGAGTGGTGTATCAGCTACATCTGAACA…	G/A
CG_Chr03	11025272	T	C	11|11	T	13|13	T	9|9	Intergenic				TACAACCTCCAGAATATTTTATGGGACGTCCAATCAGTGCCATGTATTATTTTCTATATATATTAATTTTTTTGTCAATACAATTAGTAAAGTATTTTAATTGTTTTATATCCATGTGATAGATAGAGTGGTGTATCAGCTACATCTGAACAATCAGCAAACATATTGTTGGTATATCATTCAATATTTGACCGTTTGATGCAAAATCAGGTAATAATATATATGTTGTATATAACTGAATATTATATATATTTTTAGGTTTTAATTATTCTTGTACATGGTTTCAGATCAATTGGACGC[T]ATATAACCACATGTTATGTCGTTGTTGCCTGATTATTGTCATGATGGACAAGACATTTGGTTCACGGTTAGCCCACTTATATGCTTTCATATCGTA…	C/T
CG_Chr03	11026567	T	C	10|10	T	9|9	T	14|14	Intergenic				TAAGAAGCAAATTTTCATTTAAGTGGGTAATTAATTAATTAAGTTATTTATCATGGAAAAAAAACCGGACGAGTTTGGACTTATCATGGGATATTTGTCTCTGTTATTGCTCTCGCTCTCGCTCTTGCTCTCGCTAACGCTCTCGCTCTCGCTCTCGCTCTCACTCTCACTCTAGCAAGTTCAACGGAAGTCGTGGACCGAGTCCACGACTTACCTCCTCGTCAGCTGCCCTATCAGCAAGTTCACTAAAATCGTGTACTGGGTACACGATTTCACCACCACATTTTCCAAATATGTTTC[T]AAACCACCCTATTTTTGTCATTAGTTTCTAAACCACCCTATTTTTCTCATTATTTTTTAAAAGTACATTATTCTTTAAATTAACCCTGAGATGTCA…	C/T
CG_Chr03	11069116	T	T	12|12	A	7|7	A	6|6	Intergenic				TCATGATAAAATAAAAAAGAAAAAGAATGTTAATAGTTATCTTAAAATTTTGTTGGGTATTGTTTTGTGAAGGAAAGTTTTGCTTCTATATTTTGGTATTTTCTTATAGGAGGAGCGAAAAGGAGAGGAGAGGCTGTGGTTCATCAATCGTCATAGCCCGAGGGGAGTTAATGGGCGCAAGGAGAAGTGGGTATACCCATTCAATTTTGTATTTAATAACTTTACTATACAAGATGACACCTATCTTTTCTTAATGTATTTATAAATATTATTCCTCTCTAATTGAAAATAATTTTTTTT[T]AAGTACATAAGATAGTTTTGAAGTTAATAGTACAAACTTAATTTTATGTTAATTAAATTATGTTTATTTTGATTTATTTATTTACTTATTATTATT…	A/T
CG_Chr03	11088854	C	C	17|17	T	8|8	T	17|17	Intergenic				GGTAGGCAACTAGGACCACTCTTACCCAGCGACTCTCTCACCCATACAAATCAAATAATGATCTTCATGGACAGAAGTTCATAACTCACTTATGAATAAGATCAAGTTAACTTAAGGTCTTTGTTTGAAATATAATCTCTTCAGTTAATGGTGTTACAATGAGATACTATATATTTTGTTGTCCAGTCTTATTTAAAATCTCATTCTATAAGATACCCCCACTTGCATGTCAGTATATAAATGATTTGGATCAAATCGTTTGTAACACCTACAACATATATAAACATTTACAAAGTGGGT[C]GTATCCATAATGTTATTGATAAGACACTCAACCTTATTCATATACTCTAGACTTTTTAGGTTATATCTTGAACACAAATCGCTTGTATATTAATCA…	T/C
CG_Chr03	11092051	T	T	15|15	A	9|9	A	16|16	Intergenic				TGTTAGCTACGTCCACGGGCCAGAGGAAGAACAATTTTATTAGAGATAATATTACAAGATTACATAATGCCACAAAATATTGCATAATGTCCATAGGGTTAGAAAGTTTATATAGTGCACTTCTCTAAACCCTAGGTGGAGAAGGAAAATATTTAAATAATTCAATATATCAAATGCCAATTCTAATTAGGTTTAGGATTCAAGACATTCCAACACTAACCAAGGATAATAAGGTCCAAGCTTCAACACTGTTCGAACCAAATTAGCTTTAGCTAGTAATTCAATGATCTCAATATTATC[T]TGAGCTTGCTCTAATAGCTATTTTTCCATAGTTATACGCGTATTCACCAAATATTTCCACATTCTGACATTAACATTAGTATGGAAAGAAATGCCA…	A/T
CG_Chr03	11119282	G	G	14|14	A	9|9	A	7|7	Intergenic				GAAACCATTTTTGTTAAGTAGAGTTCTTAACACTAGATTCTTTTGAATCTCTTGCACATGTCATACATCAATGAAAGTAAGTATTTTTTTTATGTCCATTTTAGTACAATCTTCCCTTTGCCTTAAATAGAGGCAACTGAAATATTTCCCATGTAAAGCTTATCGTCGTCATTTAGCTTCTCATATGTAATGAACAATGACTTTTTCGTACATTTGTGCCTAGTAGCACCAATATCAATCCACCAACCTTTACCTCAGAAATGACAGCAACCAAATCGTCATTTTCCACGATGTTGGTCT[G]ATTGTTGGAACTTTGTCCCTTCTTGTGTTTGAAAATTGTAGTGGTTTGGTCACTTTTACCACAAACTCAACAATTTCCTTAATATGCTTGCGAGGA…	A/G
CG_Chr03	11147028	C	C	7|7	T	6|6	T	7|7	Intergenic				AAATAAATATTGTCAACCATATATGTCATATTTTTTTTGTTATATCGTAATTCTTATTATTTTTTAGCAAGATATTCAAATTTAAATTTAAATTAATATTTATTTTATAAAAAAACTTAAATAATATATTTCTTTTTTTAGAAAAATAACCTATAAAAATAAGGGTAATTGTAATGGGTAGCAATTTTAGGGATAATAACCAACTGTATAGCAACATTTTAAAAAAATTGCAAATATAACAAAGTCTATCAACGATAGACTTCTATTGTTGATAGACTCTTATTGTCTATCAGTAATAAA[C]TATATCGTTAATAGTGGTCTAACAGTGATAGAAGTATATCACTGATAGATTTTGCTATATTTGCAATTGTTTTAAAATGTTGCTATATATACTAAT…	T/C
CG_Chr03	11148545	C	C	9|9	T	10|10	T	15|15	Intergenic				TTTTTCTTCACAATACTTTATATACATTTAAATTAGATTAAGCTTAATAGGTTAAGACATATATATTCTTAAAATTAAGAGATTACAAATTTGCATCTCCATCCCACACATACTACTAAGCTCAAATTAGTAATAATAGGCATATCTTGTATTACATATATTATCATTGTACTTTAATCTTGAACTTGTGCCTAATTAGCCCTCATAGTGAATATGGCTCCCTAGATCTCTAAACTTTGGATTATGTATATCATTAATCACCTAATATTATTGGTGATCAACATTTTGTTGAACTTATTT[C]ACATTTGTGAAAGGTCCAATTTAAAACCCACATAGGCAAAGGGTAGGTTTTTTTTTTTAACATCCTGCAGTCACCGGTCAAGGTGTATGCATGCAA…	T/C
CG_Chr03	11149008	A	A	15|15	G	19|19	G	12|12	Intergenic				AGCCATTTGGGAATTGATCCGTGGTTTGATCGAGTTGAAATTTTGACAACGTGTTCCTAACACGATGGTCTTCAATCTGGATGGTGGAGACTTCATTTGGAGTTACCGATAGTGAGATATTGTGGATAATAGGTTGCAATGTCAAGTGAGATTTTTCCAAATCTACTTCCCTATTGTTGTCGTATTTTTGCCAAGATTCTTAATCTTGAGATATATATTGTGTATGCCTCTAGTTGTGACCAAGGAGAACTAGTTTATACCCATTATTGATTATAGTGGAGTTTTTGACTTCGGTCTGTG[A]TTTTTACTCCTCACATCAAGGTGGCTTTCCACGTTAAAATTGCTTGTGTCTATTGCTTGATAATTATTATTATTTCTAGTTAATTGATATCCTATT…	G/A
CG_Chr03	11149789	G	G	7|7	T	4|4	T	8|8	Intergenic				CAAATAATATTTGAATTATTATTGATATCTTTCTTATTCTAAAACGGGAATAAAATTACAAAATATTAATCATGATATAACAAAAAGACACTCTCAACCATAGTGTTAAATTTCCGCCCAACATGTCGAAATTTTTATCAATATTTTTACATTTTCATGAGTTCGACATCGACATGAGAGATGAATCGATATTTCCATTATAGATTAGAAAAATTCATGAAAAGCAAAAAAAAAAAAAAAAAAATCAAAATGTCACTAATATAAATATAATATAAATAATAGACTTACTAACTTATTTAA[G]AATCATAAAATGTTTATTTACTAATTTAAATTTATTTTTTGAATTTTTTGTTTTTATTATTTTTTCAAAATTATCTATAAAATCAACATATTATCG…	T/G
CG_Chr03	11150040	T	T	15|15	C	5|5	C	12|12	Intergenic				GTCACTAATATAAATATAATATAAATAATAGACTTACTAACTTATTTAAGAATCATAAAATGTTTATTTACTAATTTAAATTTATTTTTTGAATTTTTTGTTTTTATTATTTTTTCAAAATTATCTATAAAATCAACATATTATCGATATTTCCATCAAAATTTTCATAAAATTAAAACATCGATATTTCCGTCCACTCAGACATTTTAAACTTTATTTTCATCTAGTTTTTATGATTTCATGCATTAATATTTTGACGTTTCTTCTAAAATGAGAATTAAAGTGTTTTAAAAGCAGCAT[T]ATTTTCTAGAATTTAGGATTGTTGTGTGGTTCAAGTGTAGAAATAATGCATTTGATACTTTCTATATTCAAAATATAATTCTAAAATGGAATGCAC…	C/T
CG_Chr03	11150048	A	A	15|15	T	5|5	T	10|10	Intergenic				TATAAATATAATATAAATAATAGACTTACTAACTTATTTAAGAATCATAAAATGTTTATTTACTAATTTAAATTTATTTTTTGAATTTTTTGTTTTTATTATTTTTTCAAAATTATCTATAAAATCAACATATTATCGATATTTCCATCAAAATTTTCATAAAATTAAAACATCGATATTTCCGTCCACTCAGACATTTTAAACTTTATTTTCATCTAGTTTTTATGATTTCATGCATTAATATTTTGACGTTTCTTCTAAAATGAGAATTAAAGTGTTTTAAAAGCAGCATTATTTTCT[A]GAATTTAGGATTGTTGTGTGGTTCAAGTGTAGAAATAATGCATTTGATACTTTCTATATTCAAAATATAATTCTAAAATGGAATGCACAATGTCAT…	T/A
CG_Chr03	11150782	C	C	10|10	T	10|10	T	10|10	Intergenic				GGCACTCCATCAATATTAAAATATGTATATACACATATTTTTGTGTGTGTTATTTAAATTTATTGATGTATTTTAGTGATTTGGAACTCTACCAATAAAAATAAAGCAAAGGAGGCAGGTGGGCAGTCAGCAATGGGAAGTGTCATTTCCACTTGGAATTAATTTCTTTAATGACTTGTTGTGTAGACATAGTTTTGTTAATTAATGCATTTTCCATTGGCTTGTTTTTTTGTTTGGGTCATGTGTTTTGTTTATTTTTGTGGGTGGTCAAATGAGAACCACTAATAGTGTGTCAATCAA[C]TAGAGGCCACCAAAAACTCATCCGCCAGCCATATTTAAAACCTTGACTTTCTTTATATAAGAAAAATACTTAGATACAATCTGGCAATACATATAA…	T/C
CG_Chr03	11150863	C	C	14|14	T	5|5	T	7|7	Intergenic				TGGAACTCTACCAATAAAAATAAAGCAAAGGAGGCAGGTGGGCAGTCAGCAATGGGAAGTGTCATTTCCACTTGGAATTAATTTCTTTAATGACTTGTTGTGTAGACATAGTTTTGTTAATTAATGCATTTTCCATTGGCTTGTTTTTTTGTTTGGGTCATGTGTTTTGTTTATTTTTGTGGGTGGTCAAATGAGAACCACTAATAGTGTGTCAATCAACTAGAGGCCACCAAAAACTCATCCGCCAGCCATATTTAAAACCTTGACTTTCTTTATATAAGAAAAATACTTAGATACAAT[C]TGGCAATACATATAATTGTTCGATCATAATTTTTCATATGACAAATTCTTTTTACCCTTTTTTAAAAAAAAAATTCAATTCATTTTTTATGTATGT…	T/C
CG_Chr03	11150868	A	A	12|12	T	5|5	T	7|7	Intergenic				CTCTACCAATAAAAATAAAGCAAAGGAGGCAGGTGGGCAGTCAGCAATGGGAAGTGTCATTTCCACTTGGAATTAATTTCTTTAATGACTTGTTGTGTAGACATAGTTTTGTTAATTAATGCATTTTCCATTGGCTTGTTTTTTTGTTTGGGTCATGTGTTTTGTTTATTTTTGTGGGTGGTCAAATGAGAACCACTAATAGTGTGTCAATCAACTAGAGGCCACCAAAAACTCATCCGCCAGCCATATTTAAAACCTTGACTTTCTTTATATAAGAAAAATACTTAGATACAATCTGGC[A]ATACATATAATTGTTCGATCATAATTTTTCATATGACAAATTCTTTTTACCCTTTTTTAAAAAAAAAATTCAATTCATTTTTTATGTATGTATCTA…	T/A
CG_Chr03	11150918	C	C	14|14	T	7|7	T	8|8	Intergenic				GAAGTGTCATTTCCACTTGGAATTAATTTCTTTAATGACTTGTTGTGTAGACATAGTTTTGTTAATTAATGCATTTTCCATTGGCTTGTTTTTTTGTTTGGGTCATGTGTTTTGTTTATTTTTGTGGGTGGTCAAATGAGAACCACTAATAGTGTGTCAATCAACTAGAGGCCACCAAAAACTCATCCGCCAGCCATATTTAAAACCTTGACTTTCTTTATATAAGAAAAATACTTAGATACAATCTGGCAATACATATAATTGTTCGATCATAATTTTTCATATGACAAATTCTTTTTA[C]CCTTTTTTAAAAAAAAAATTCAATTCATTTTTTATGTATGTATCTAAAATGAGATGCATAAAGATAGAAGCATCTTGAGATGCACCAAATATTTTA…	T/C
CG_Chr03	11150987	A	A	25|25	T	11|11	T	10|10	Intergenic				TGCATTTTCCATTGGCTTGTTTTTTTGTTTGGGTCATGTGTTTTGTTTATTTTTGTGGGTGGTCAAATGAGAACCACTAATAGTGTGTCAATCAACTAGAGGCCACCAAAAACTCATCCGCCAGCCATATTTAAAACCTTGACTTTCTTTATATAAGAAAAATACTTAGATACAATCTGGCAATACATATAATTGTTCGATCATAATTTTTCATATGACAAATTCTTTTTACCCTTTTTTAAAAAAAAAATTCAATTCATTTTTTATGTATGTATCTAAAATGAGATGCATAAAGATAGA[A]GCATCTTGAGATGCACCAAATATTTTATATATATATATATAATACTTCTGACAAACTTTAATAACTTTTCAAAATTAGTAACTCAAAAATTAATTT…	T/A
CG_Chr03	11151128	G	G	14|14	A	4|4	A	3|3	Intergenic				ACTTTCTTTATATAAGAAAAATACTTAGATACAATCTGGCAATACATATAATTGTTCGATCATAATTTTTCATATGACAAATTCTTTTTACCCTTTTTTAAAAAAAAAATTCAATTCATTTTTTATGTATGTATCTAAAATGAGATGCATAAAGATAGAAGCATCTTGAGATGCACCAAATATTTTATATATATATATATAATACTTCTGACAAACTTTAATAACTTTTCAAAATTAGTAACTCAAAAATTAATTTTTTTTTTGGGACGAATACTTGAGGTTCCAAAAAAAAATCTTAAG[G]GTGAAAAGACCAAGTTAGTCATTTTTAATTAGACTTCTATGGCATTTCTTATGTATTTGATCTAAGCGTGTTTAGAAATTGACCAAAAGGGTCGCT…	A/G
CG_Chr03	11151488	T	T	12|12	C	4|4	C	3|3	Intergenic				ATCTAAGCGTGTTTAGAAATTGACCAAAAGGGTCGCTCATATCAGCATTGCAACTTGAATATGCTGGTTGGACGATCATATCTTTAGCATATGTACTTGCTTAAAATGGAGATTTGCCCCTCCCACACAACGATTAAAATACAAATTGATGTATCAATATTTGTTTATAACGTTCAACGCGGATATTAATTATTAAAGATCAATATAAAATTAAAATCAACTTAATTATTAATTTAAATAATTATTATATAAAAAAAATTATAAAATTATCCATCGACATTAACATGTTATCAATATATT[T]ATTAATGTATTTGTGAAACTAAATAACGATATTCATATTAATATTAATATTATAATCTATCATGGTTGGCCTAGCAAAAAGAACAAGTTGTCATTA…	C/T
CG_Chr03	11151691	G	G	15|15	T	4|4	T	6|6	Intergenic				TATAAAATTAAAATCAACTTAATTATTAATTTAAATAATTATTATATAAAAAAAATTATAAAATTATCCATCGACATTAACATGTTATCAATATATTTATTAATGTATTTGTGAAACTAAATAACGATATTCATATTAATATTAATATTATAATCTATCATGGTTGGCCTAGCAAAAAGAACAAGTTGTCATTAATAAAGGTCTAAAAGATTATGGGTTCAATTCATGGTAACTGTCTATCTAAGATTTAATATCCTACAATTTTCGTTGACACTCAAATATTTTAGAGTCAGACAGGTT[G]TCCAGTAAAATTAGTTAAAGTGTTTGTAAGCTTCTCTGGACATTCACAAATATTAAAAAAAATCAATATTATAATCTATCTTATATACTTTTAAAT…	T/G
CG_Chr03	11152747	C	C	11|11	T	3|3	T	10|10	Intergenic				CTTCAAATTTAATAATTGTAGAAATTATAGTATTTGTATAAGTTTGAGAGTTCAATTTTGAATAATTTGTTGGTCCAATTTCTACAATTATTGTAAGCTTGAAAGTCCAAGTTTAACACTGTAAAAGTTTAAGGGCCCAATTTTTTTTACAATTGAAAGTTTAAGGGTGTAATTGCAACTACCACCATACTTCAGGAATGGTTTTTGCAATTTGCCCCGTAATAAATTTCATGCTTACTATAAGTTGAAGTTTTTGTATTAATCAGTGATTTAACATATTAAAGTGTTGACATAATAAAA[C]TCAAACTCCTATCATGCCATGTCCTCTCCAATTGATGTTCACTTGTTAGGTCTTCTAGTATAAATTTAGGGAGTATTAACTTTTTTTCAAAGGTAT…	T/C
CG_Chr03	11153611	C	C	25|25	T	4|4	T	13|13	Intergenic				AAAAAAAAAATCCACTATGTGAAAAATTGTTACATTCACACAGAATCATTCTCTCTGGATCCCAATTACAAAACCACTCTCTCAAAACTTTTGATTACTCACACCTTTTTCCCAATCTCAAACTAGAGAATACAAAAAAAAAAATTAATTCGAGTTAGCATACTAAGCTTAAAATGTTTCTAATTGGGACGACTGGAAACCAAGGACATAGGCTCCTTTTATAGTTATAGGAGCTCATCACTTTATTCAATTTTTCCAAAGTGAGACAAACTACACTTCTAATATATTATCAAAACCTAA[C]AAAAAGAGTTTTCTTAGGCTTAGATTTTTTATTAGTTTTAGTACCTAAATGAGTTTATTGATGCTTTATAGATTTGTTTTGTAGGAAGAGTATATG…	T/C
CG_Chr03	11153811	G	G	14|14	A	8|8	A	8|8	Intergenic				CAAGGACATAGGCTCCTTTTATAGTTATAGGAGCTCATCACTTTATTCAATTTTTCCAAAGTGAGACAAACTACACTTCTAATATATTATCAAAACCTAACAAAAAGAGTTTTCTTAGGCTTAGATTTTTTATTAGTTTTAGTACCTAAATGAGTTTATTGATGCTTTATAGATTTGTTTTGTAGGAAGAGTATATGGACTCAAACAGGCTAAATAGGACATGAATAATAGGTCAAATTTTGACATAGGATAGAAAAAATGATGAAAATGAGTCAAAAACTTGAAATAGCATGATAAACT[G]ACATCGAATTATGCACGAGAGTGATAAAGAAACGTTACAAGCTAATAATGAAGAGGCTTTATGTTTTGTCTAATATACTACCATAAGTAAGGCGTC…	A/G
CG_Chr03	11153892	C	C	25|26	T	9|9	T	8|8	Intergenic				ATATATTATCAAAACCTAACAAAAAGAGTTTTCTTAGGCTTAGATTTTTTATTAGTTTTAGTACCTAAATGAGTTTATTGATGCTTTATAGATTTGTTTTGTAGGAAGAGTATATGGACTCAAACAGGCTAAATAGGACATGAATAATAGGTCAAATTTTGACATAGGATAGAAAAAATGATGAAAATGAGTCAAAAACTTGAAATAGCATGATAAACTGACATCGAATTATGCACGAGAGTGATAAAGAAACGTTACAAGCTAATAATGAAGAGGCTTTATGTTTTGTCTAATATACTA[C]CATAAGTAAGGCGTCGACAAATCCCACCCTATCCCAACGACACGCATACACTATCGGTAAAGGCTCGTTTTTACCAACAGCAATAATCAACCGTCG…	T/C
CG_Chr03	11153945	A	A	17|17	G	9|9	G	9|9	Intergenic				AGTTTTAGTACCTAAATGAGTTTATTGATGCTTTATAGATTTGTTTTGTAGGAAGAGTATATGGACTCAAACAGGCTAAATAGGACATGAATAATAGGTCAAATTTTGACATAGGATAGAAAAAATGATGAAAATGAGTCAAAAACTTGAAATAGCATGATAAACTGACATCGAATTATGCACGAGAGTGATAAAGAAACGTTACAAGCTAATAATGAAGAGGCTTTATGTTTTGTCTAATATACTACCATAAGTAAGGCGTCGACAAATCCCACCCTATCCCAACGACACGCATACACT[A]TCGGTAAAGGCTCGTTTTTACCAACAGCAATAATCAACCGTCGGCAAAAATCCTCATATGTCGACAGGTAAATATAATACCGTCAACAGATGCCCC…	G/A
CG_Chr03	11154031	A	A	14|14	G	8|8	G	11|11	Intergenic				ATGAATAATAGGTCAAATTTTGACATAGGATAGAAAAAATGATGAAAATGAGTCAAAAACTTGAAATAGCATGATAAACTGACATCGAATTATGCACGAGAGTGATAAAGAAACGTTACAAGCTAATAATGAAGAGGCTTTATGTTTTGTCTAATATACTACCATAAGTAAGGCGTCGACAAATCCCACCCTATCCCAACGACACGCATACACTATCGGTAAAGGCTCGTTTTTACCAACAGCAATAATCAACCGTCGGCAAAAATCCTCATATGTCGACAGGTAAATATAATACCGTCA[A]CAGATGCCCCTCTCTCCCGACGTCTATATTTCTACCGTCAATAGAAAGGGTTATTGTCGATGGTGCTTCGAACCGTCGGTAGAGCCACGTTTTGTC…	G/A
CG_Chr03	11154260	A	A	16|16	G	10|10	G	9|9	Intergenic				TTTTTACCAACAGCAATAATCAACCGTCGGCAAAAATCCTCATATGTCGACAGGTAAATATAATACCGTCAACAGATGCCCCTCTCTCCCGACGTCTATATTTCTACCGTCAATAGAAAGGGTTATTGTCGATGGTGCTTCGAACCGTCGGTAGAGCCACGTTTTGTCGACGAAGTTTTATGGCATCAACATGATTTCTATTGGCATAGGTGAATTTTCTTGTTGTGATAGTTTCACTTGCATGAAAATAGAATTGACTTTTAGACATTAGAAAGGGTTGAGCCCAAGAGAGGAAACCTA[A]ATTATAGACTTCTAGGGCTAAGTGAATAATTGGCTTGATTGAAAGAAAATATTTTGAGTCAGTAACAATGTTGAATGAAGTCAATATTCTAGGACA…	G/A
CG_Chr03	11154749	T	T	17|17	G	10|10	G	12|12	Intergenic				TTAGAACTATTGCTTGATAGCTAACTAAATTGAATAACTAATTCTTTGAGTACGATACCCAATTTATTGGGATTTATTACTTCGACGCGTACGTTTGCGTAGTGTTAGTATCCACATTAAAGTGACAAATCCAGTTGAGCTTTGTACCCCAGTGACTGATTAGCTGGGAATATAGGACTCCCCACAAAAGAATGTCCCCTAGACAACCTAGCTCAAAGGGCACTTAAAAAATAAATGGTCTCTACTCTCAACCCTACCAGTACACAGAACGTATGTAGAGTATTAAAATGTTGATATAAT[T]AAATTAATTATCATAATCCACCTACTTAAAGTTTTGAGTTAATTAGTAATTTCAGAAAAACACAAAGGTAGTGTCTGTCTAAGCAAATGTAACTCC…	G/T
CG_Chr03	11154772	T	T	18|18	C	8|8	C	15|15	Intergenic				ACTAAATTGAATAACTAATTCTTTGAGTACGATACCCAATTTATTGGGATTTATTACTTCGACGCGTACGTTTGCGTAGTGTTAGTATCCACATTAAAGTGACAAATCCAGTTGAGCTTTGTACCCCAGTGACTGATTAGCTGGGAATATAGGACTCCCCACAAAAGAATGTCCCCTAGACAACCTAGCTCAAAGGGCACTTAAAAAATAAATGGTCTCTACTCTCAACCCTACCAGTACACAGAACGTATGTAGAGTATTAAAATGTTGATATAATTAAATTAATTATCATAATCCACC[T]ACTTAAAGTTTTGAGTTAATTAGTAATTTCAGAAAAACACAAAGGTAGTGTCTGTCTAAGCAAATGTAACTCCATCCTTAAAGTATGTCATAGGAA…	C/T
CG_Chr03	11154813	A	A	20|20	G	12|12	G	14|14	Intergenic				TATTGGGATTTATTACTTCGACGCGTACGTTTGCGTAGTGTTAGTATCCACATTAAAGTGACAAATCCAGTTGAGCTTTGTACCCCAGTGACTGATTAGCTGGGAATATAGGACTCCCCACAAAAGAATGTCCCCTAGACAACCTAGCTCAAAGGGCACTTAAAAAATAAATGGTCTCTACTCTCAACCCTACCAGTACACAGAACGTATGTAGAGTATTAAAATGTTGATATAATTAAATTAATTATCATAATCCACCTACTTAAAGTTTTGAGTTAATTAGTAATTTCAGAAAAACAC[A]AAGGTAGTGTCTGTCTAAGCAAATGTAACTCCATCCTTAAAGTATGTCATAGGAAAAGAATGTGAAAATAGTTTGGGAACTCTTCTATAATGCATA…	G/A
CG_Chr03	11155164	C	C	11|11	T	4|4	T	3|3	Intergenic				AGGAAAAGAATGTGAAAATAGTTTGGGAACTCTTCTATAATGCATAAAGAATTAATGCTTTTCCTCCCAAACGGCTGAAGTGTTATCCATTTATAGTGTAAAGGTATTTGTATGCTTTTGGAAAATGCATATGATAAATAATGGTAAATAACTTTCTATCAACTTGTGAACATGACTTCATAGATAAGACTCAATTACTTTTAAAATCAAATGATTCAATTTTTCTCTTTCATAATTATTAAACATTCAAAAAAATAATTGTATCATCATATTAAGGCGTTATTTGCTTGAGGTTCATGA[C]TAAAATAATTTTTTTATAGAAAAATTATTTAGTTGAAATAAAACCATCACATACATTTCTAAGATTGAAAATATTGAGTTCATAACAAAGAAATTA…	T/C
CG_Chr03	11155322	C	C	13|13	T	6|6	T	5|5	Intergenic				TCAACTTGTGAACATGACTTCATAGATAAGACTCAATTACTTTTAAAATCAAATGATTCAATTTTTCTCTTTCATAATTATTAAACATTCAAAAAAATAATTGTATCATCATATTAAGGCGTTATTTGCTTGAGGTTCATGACTAAAATAATTTTTTTATAGAAAAATTATTTAGTTGAAATAAAACCATCACATACATTTCTAAGATTGAAAATATTGAGTTCATAACAAAGAAATTAAAAAAAAATTGAATACCTAATGATCTAAACCTAGTTCATATGTGTGACTTAGATTATTAGA[C]ATAGGTACTTAGCCTTTGACTTATAAATTTCATTAAAAATCTTCGAGAGATTTAAAACAAACATTTAATATTCTTATTTGTTTGGTTACTGGATTC…	T/C
CG_Chr03	11155366	C	C	16|16	T	5|5	T	4|4	Intergenic				AAAATCAAATGATTCAATTTTTCTCTTTCATAATTATTAAACATTCAAAAAAATAATTGTATCATCATATTAAGGCGTTATTTGCTTGAGGTTCATGACTAAAATAATTTTTTTATAGAAAAATTATTTAGTTGAAATAAAACCATCACATACATTTCTAAGATTGAAAATATTGAGTTCATAACAAAGAAATTAAAAAAAAATTGAATACCTAATGATCTAAACCTAGTTCATATGTGTGACTTAGATTATTAGACATAGGTACTTAGCCTTTGACTTATAAATTTCATTAAAAATCTT[C]GAGAGATTTAAAACAAACATTTAATATTCTTATTTGTTTGGTTACTGGATTCCACTTTTTGAAATCTACAATATTATTAGAATTTTAAAACCTATC…	T/C
CG_Chr03	11156152	T	T	10|10	G	7|7	G	6|6	Intergenic				AATATAAATATAATATTTAGACTTAATAAATTTCAACTATTAGATTTAATACTAATATGTTATGCTATCCTAACTATTTAATGTAAAATGTATTATTAAATGTTAATATTTTAATTAAGTTTTATATATTTAATTACTTTTAGTAATTAATTTAATTATTTTAATTAAGTTTAATTAATGTCTAATATAAAAATATTCATTTATTTTTATTTTAAAAGCTTAAATAATTAATTAATATAACAATATATTAAACAATGCTAAATTTAATTTAGGTATATTTTCAAAAATAGAATGACGGTT[T]AAAATAATTACAAATATAGCAAAATTTTACTTTCTATCCGTGATAGACCATGATAGACCCAAATAGACATCTATCATTTTACACACAAATAGATGT…	G/T
CG_Chr03	11156288	C	C	17|17	T	8|8	T	8|8	Intergenic				CTTTTAGTAATTAATTTAATTATTTTAATTAAGTTTAATTAATGTCTAATATAAAAATATTCATTTATTTTTATTTTAAAAGCTTAAATAATTAATTAATATAACAATATATTAAACAATGCTAAATTTAATTTAGGTATATTTTCAAAAATAGAATGACGGTTTAAAATAATTACAAATATAGCAAAATTTTACTTTCTATCCGTGATAGACCATGATAGACCCAAATAGACATCTATCATTTTACACACAAATAGATGTTTTTCTCCTGTTACGATCTATCACAAATAAAAAATAAAT[C]TTTGCTATATTTGTAAATAGTTTAATATTTTTTCTATTTATAATAATTTTACTCTAATTTATGATTACATAATTGTTACTCATACATTTAATTAAG…	T/C
CG_Chr03	11156463	C	C	20|20	A	9|9	A	4|4	Intergenic				CAAATATAGCAAAATTTTACTTTCTATCCGTGATAGACCATGATAGACCCAAATAGACATCTATCATTTTACACACAAATAGATGTTTTTCTCCTGTTACGATCTATCACAAATAAAAAATAAATCTTTGCTATATTTGTAAATAGTTTAATATTTTTTCTATTTATAATAATTTTACTCTAATTTATGATTACATAATTGTTACTCATACATTTAATTAAGTAAATATTTAATTTTGTTGTCTATATACAAAATTTGTAAATCAAGCACAAATATGTAACTAATAGACAAATAATTATC[C]TACATATCCAAACACACATATTAATTATCTCAAATAGTTAAACTTCATATATTAATTATTCATACTCACTAAAACAATACTTTTAATCCAAATCAG…	A/C
CG_Chr03	11156770	A	A	21|21	G	9|9	G	12|12	Intergenic				TCCAAACACACATATTAATTATCTCAAATAGTTAAACTTCATATATTAATTATTCATACTCACTAAAACAATACTTTTAATCCAAATCAGCCCTAATAGTTATATTTATGTAATATTAAAAAAAAAAATCAATCATCCACCATTAACAAATATCCAGAAAAGCTTCATAAAAATGGTGGTTTGTTGTGAGTAGATTACATCAACTTTGAAAAGAATGTGTGGCGACTAAAACAATTAGAATGTCAAATTGGTAGTATTGACAATCAATTTAACAACCCACTAATAAAACAAAGTAAAGAT[A]AGATCCGGAGATTGTAACCTAGTTTAGTGAAACACACCTATGTCTGGGGCCAAGTGCCCAAGAAAGATAATTCACTAATGTAGTAAAGTTAAGCAA…	G/A
CG_Chr03	11156807	C	C	13|13	T	9|9	T	16|16	Intergenic				TTCATATATTAATTATTCATACTCACTAAAACAATACTTTTAATCCAAATCAGCCCTAATAGTTATATTTATGTAATATTAAAAAAAAAAATCAATCATCCACCATTAACAAATATCCAGAAAAGCTTCATAAAAATGGTGGTTTGTTGTGAGTAGATTACATCAACTTTGAAAAGAATGTGTGGCGACTAAAACAATTAGAATGTCAAATTGGTAGTATTGACAATCAATTTAACAACCCACTAATAAAACAAAGTAAAGATAAGATCCGGAGATTGTAACCTAGTTTAGTGAAACACA[C]CTATGTCTGGGGCCAAGTGCCCAAGAAAGATAATTCACTAATGTAGTAAAGTTAAGCAAGTACAACAAGAAACTTATCTGTAAAGTAACTATTTCT…	T/C
CG_Chr03	11156897	T	T	16|16	C	5|5	C	12|12	Intergenic				ATCAATCATCCACCATTAACAAATATCCAGAAAAGCTTCATAAAAATGGTGGTTTGTTGTGAGTAGATTACATCAACTTTGAAAAGAATGTGTGGCGACTAAAACAATTAGAATGTCAAATTGGTAGTATTGACAATCAATTTAACAACCCACTAATAAAACAAAGTAAAGATAAGATCCGGAGATTGTAACCTAGTTTAGTGAAACACACCTATGTCTGGGGCCAAGTGCCCAAGAAAGATAATTCACTAATGTAGTAAAGTTAAGCAAGTACAACAAGAAACTTATCTGTAAAGTAAC[T]ATTTCTACGGTAACTTCAATTACACTTAACTGATGAACACCTAGGCTCTCCTAGATGTGAGACTCCCTCTCTTTACACTTAGGTTCCCCCTAATTT…	C/T
CG_Chr03	11157170	T	T	19|19	G	10|10	G	14|14	Intergenic				CAACAAGAAACTTATCTGTAAAGTAACTATTTCTACGGTAACTTCAATTACACTTAACTGATGAACACCTAGGCTCTCCTAGATGTGAGACTCCCTCTCTTTACACTTAGGTTCCCCCTAATTTCGACAATATTAGTGTTGTAGCACTTCAGATTCTGACTGTGCCTGAGGAACTTCTCGGATCAATTATCTCTCTCAAATCACGGTAAACTCCCTTCACTGAAATGTCAGTAAGATGCGTGAGAACTCCATTCTCACGAAATGAGATTCAATGCGTCCCTTGACTTCACTAGAATTTAT[T]TTGAGATTGTGATACTAATTTCTTTGCTTTCTCGACTCGTCATAAATTGCACAACAGAAAGATATAGAACAAAAACACTTATCTCCGTGACGAGGT…	G/T
CG_Chr03	11157257	G	G	17|17	A	7|7	A	10|10	Intergenic				AGACTCCCTCTCTTTACACTTAGGTTCCCCCTAATTTCGACAATATTAGTGTTGTAGCACTTCAGATTCTGACTGTGCCTGAGGAACTTCTCGGATCAATTATCTCTCTCAAATCACGGTAAACTCCCTTCACTGAAATGTCAGTAAGATGCGTGAGAACTCCATTCTCACGAAATGAGATTCAATGCGTCCCTTGACTTCACTAGAATTTATTTTGAGATTGTGATACTAATTTCTTTGCTTTCTCGACTCGTCATAAATTGCACAACAGAAAGATATAGAACAAAAACACTTATCTCC[G]TGACGAGGTTGGCCAATCTAACACACAAGTTTTCAGCAGATAATCAAAAGCGGCAACCCTAGAAAGGAACGCCTCACTCCTTTTAAACACACAGAA…	A/G
CG_Chr03	11157696	G	G	22|22	A	13|13	A	17|17	Intergenic				AAATCGGCCCAAATATATCTGCACACAAGCGCCCGATAAGGAAAGAAAAGTATTCACCCAACAGTAAACACGGATATTAGGACAAGCCATGTGACAACCAATTGCAATCACCTTAAAACAAGTACAAGAGCCAACAGCTCAACATCTCCAACAAACTTGTAGAACGGGAGGAATTTTGACGATGAGATTTAAAGGAATAAGTTTGTATATTTTGTATTTGGCCAAAATTTGTAAATTAGGGCAACAATAAAATTAATGACTTTGATCAATAAAAGGAAGAAATAACTTGTCTACACATTT[G]ATAACAAAATGCATAAATCACTGATTTTGTGGAATGGAGTTATGGTTGTGCTAGTGCGATTTCATTGTCACAGTTTTTTTCATTTATTTTTGTACT…	A/G
CG_Chr03	11157995	T	T	14|14	C	10|10	C	21|21	Intergenic				TGATAACAAAATGCATAAATCACTGATTTTGTGGAATGGAGTTATGGTTGTGCTAGTGCGATTTCATTGTCACAGTTTTTTTCATTTATTTTTGTACTTTTCCTTAGCATGTAATTGAAGAAGAAATTAAGTCAGAGAGAGAGGAGAAGAGCGAGCGATAAGAGGAATCAACAACGTAATCGGAATTGTTTGATTTGGAGACGAAGATGAAGGAATTTGAGTGTGGTTTCATCGTGTTTGGAATTTTTCCAAGGATTTTGTCATGTGCTGCATGTTTTTGTGTGGTGATCAAAGAAATGG[T]GATTGATTTTGAGTTTAGAATTTGCATGTTATTCATAATTGGTATATAAATCTCCGATAAAAGTTGCATTCTTTAGCTATCATAAGGTTGCATTCT…	C/T
CG_Chr03	11158145	C	C	20|20	T	9|9	T	11|11	Intergenic				GCGAGCGATAAGAGGAATCAACAACGTAATCGGAATTGTTTGATTTGGAGACGAAGATGAAGGAATTTGAGTGTGGTTTCATCGTGTTTGGAATTTTTCCAAGGATTTTGTCATGTGCTGCATGTTTTTGTGTGGTGATCAAAGAAATGGTGATTGATTTTGAGTTTAGAATTTGCATGTTATTCATAATTGGTATATAAATCTCCGATAAAAGTTGCATTCTTTAGCTATCATAAGGTTGCATTCTCCTCTTTTCATTAACTAACCAATTTAAAGAAAGGACACCAGTATTCAAATGGC[C]ACGAATTAGTCTATAAATATAGCCTTTCTTCAATATGGTTTAGTACATTATTTATTTTAGCCATTTGTCTTTATTAAAAATTCTCTCCATTTCAAA…	T/C
CG_Chr03	11158303	T	T	20|20	C	11|11	C	9|9	Intergenic				TTTGAGTTTAGAATTTGCATGTTATTCATAATTGGTATATAAATCTCCGATAAAAGTTGCATTCTTTAGCTATCATAAGGTTGCATTCTCCTCTTTTCATTAACTAACCAATTTAAAGAAAGGACACCAGTATTCAAATGGCCACGAATTAGTCTATAAATATAGCCTTTCTTCAATATGGTTTAGTACATTATTTATTTTAGCCATTTGTCTTTATTAAAAATTCTCTCCATTTCAAATTCGTTCAACTTCAGTATATCCACAAAGTGCGGTTCGTTGATCTTGTGGATAAGGTGCTAC[T]TCCAGAAGAAAGGTAATCTGTTATTACCCTCAAACTCAAACACTAGAGTGAGTAAATTTGTTTTAAGGAGACAACGTGAATTCGTTAGGCTCAAAA…	C/T
CG_Chr03	11158321	C	C	14|14	T	9|9	T	8|8	Intergenic				ATGTTATTCATAATTGGTATATAAATCTCCGATAAAAGTTGCATTCTTTAGCTATCATAAGGTTGCATTCTCCTCTTTTCATTAACTAACCAATTTAAAGAAAGGACACCAGTATTCAAATGGCCACGAATTAGTCTATAAATATAGCCTTTCTTCAATATGGTTTAGTACATTATTTATTTTAGCCATTTGTCTTTATTAAAAATTCTCTCCATTTCAAATTCGTTCAACTTCAGTATATCCACAAAGTGCGGTTCGTTGATCTTGTGGATAAGGTGCTACTTCCAGAAGAAAGGTAAT[C]TGTTATTACCCTCAAACTCAAACACTAGAGTGAGTAAATTTGTTTTAAGGAGACAACGTGAATTCGTTAGGCTCAAAAAAAAATTTTATATGAATT…	T/C
CG_Chr03	11158404	A	A	15|15	T	7|7	T	9|9	Intergenic				AACTAACCAATTTAAAGAAAGGACACCAGTATTCAAATGGCCACGAATTAGTCTATAAATATAGCCTTTCTTCAATATGGTTTAGTACATTATTTATTTTAGCCATTTGTCTTTATTAAAAATTCTCTCCATTTCAAATTCGTTCAACTTCAGTATATCCACAAAGTGCGGTTCGTTGATCTTGTGGATAAGGTGCTACTTCCAGAAGAAAGGTAATCTGTTATTACCCTCAAACTCAAACACTAGAGTGAGTAAATTTGTTTTAAGGAGACAACGTGAATTCGTTAGGCTCAAAAAAAA[A]TTTTATATGAATTTATGATTTACATGTTCTACCTTTTAATAACAATTTTAAGACAAATTTAATTCTGATTCACGGTGAATTCACGTTAATAGCATT…	T/A
CG_Chr03	11158779	G	G	23|23	A	16|16	A	17|17	Intergenic				GTGAATTCACGTTAATAGCATTCCTTCTGGTCCAGTAGAATTTCATATATTGTGATATTGTGATTCCATTTTAATTTTGTTTAGAATTCATTTTTTTCTTCAATTGTTATTTTTTTTATTTTGTTATCACAATTGCGAACAAAATCCATTATGTTATATATATATATATTTCTCTCCAATTGTTATTGTTATTTGTTCTAATTTTTTTTTTAATTGATTTGTCAGTAGGATTTCAATTGTGATTGTGTTTCAATTGTTGCCCCTCATGCCAAGTGTTATTTTTTTTGTTATCGTGATATT[G]TTATTGTTAATTGCATTTAAATTAATTATGTTTTTTGAAAAATTGTCATAAGTTATTGGTTATCTATTATTGTTTACTGATTCTGTTGTACTCCCA…	A/G
CG_Chr03	11158889	A	A	18|18	G	12|12	G	12|12	Intergenic				TTTTTTTATTTTGTTATCACAATTGCGAACAAAATCCATTATGTTATATATATATATATTTCTCTCCAATTGTTATTGTTATTTGTTCTAATTTTTTTTTTAATTGATTTGTCAGTAGGATTTCAATTGTGATTGTGTTTCAATTGTTGCCCCTCATGCCAAGTGTTATTTTTTTTGTTATCGTGATATTGTTATTGTTAATTGCATTTAAATTAATTATGTTTTTTGAAAAATTGTCATAAGTTATTGGTTATCTATTATTGTTTACTGATTCTGTTGTACTCCCAATTGGCAATTGGC[A]TAAGCATAACTTTATTTTATTAATTCTATTTTACACACAATTATATTGTTTTTACTTTGGATCCGGTTTTTGTAAGTTGTTTAATAATTCACTTGG…	G/A
CG_Chr03	11158926	A	A	17|17	C	10|10	C	11|11	Intergenic				ATTATGTTATATATATATATATTTCTCTCCAATTGTTATTGTTATTTGTTCTAATTTTTTTTTTAATTGATTTGTCAGTAGGATTTCAATTGTGATTGTGTTTCAATTGTTGCCCCTCATGCCAAGTGTTATTTTTTTTGTTATCGTGATATTGTTATTGTTAATTGCATTTAAATTAATTATGTTTTTTGAAAAATTGTCATAAGTTATTGGTTATCTATTATTGTTTACTGATTCTGTTGTACTCCCAATTGGCAATTGGCATAAGCATAACTTTATTTTATTAATTCTATTTTACAC[A]CAATTATATTGTTTTTACTTTGGATCCGGTTTTTGTAAGTTGTTTAATAATTCACTTGGTTTGGTTAACTTTTGTTTAGAAAGAATGACTTCAAAC…	C/A
CG_Chr03	11159029	A	A	11|11	G	9|9	G	17|17	Intergenic				CAATTGTTGCCCCTCATGCCAAGTGTTATTTTTTTTGTTATCGTGATATTGTTATTGTTAATTGCATTTAAATTAATTATGTTTTTTGAAAAATTGTCATAAGTTATTGGTTATCTATTATTGTTTACTGATTCTGTTGTACTCCCAATTGGCAATTGGCATAAGCATAACTTTATTTTATTAATTCTATTTTACACACAATTATATTGTTTTTACTTTGGATCCGGTTTTTGTAAGTTGTTTAATAATTCACTTGGTTTGGTTAACTTTTGTTTAGAAAGAATGACTTCAAACAATCCT[A]ATTTTGTACCTGTTACTGGTGTTGCTCATGGAGAGAAACCTGAAAAATTTGGTGGTGTTGATTTCAAACGTTGGCAACAAAAAATGTTGTTCTGTC…	G/A
CG_Chr03	11159407	G	G	18|18	T	5|5	T	11|11	Intergenic				CAAAAAATGTTGTTCTGTCTCACCACTCTGAATTTGGCAAAATTTCTCGAAGAGAATGCTCCCGTTTTGGCTGAGGGAGAAACTGACAAAGAAAAGCAACTTGTCGTTGATGCATGGAAGCATGCAGAATATCTTTGCAAGAATTACATTTTGAATGGATTGGACAATACATTGTACAATGTGTACAGTGATGTTGATATAGCAAAAAATCTTTGGACTTCATTGGAGAAGAAGTATAAAACTGAAGTTGCTGGTGCAAAGAAATTTATTGTTGGCAAATTTCTGAATTACAAAATGGTG[G]ATTCGAAAACAGTGATCAGTCAGGTTCAAGAACTTCAAGTAATTCTTCATGATATACATGCTGAGAATATGACCTTAAGCGAATCATTTCAAGTAG…	T/G
CG_Chr03	11159534	A	A	18|18	G	12|12	G	13|13	Intergenic				AATATCTTTGCAAGAATTACATTTTGAATGGATTGGACAATACATTGTACAATGTGTACAGTGATGTTGATATAGCAAAAAATCTTTGGACTTCATTGGAGAAGAAGTATAAAACTGAAGTTGCTGGTGCAAAGAAATTTATTGTTGGCAAATTTCTGAATTACAAAATGGTGGATTCGAAAACAGTGATCAGTCAGGTTCAAGAACTTCAAGTAATTCTTCATGATATACATGCTGAGAATATGACCTTAAGCGAATCATTTCAAGTAGCAACAATAATTGAAAAGTTGCCACCCTCAT[A]GAGGATTTTAAAAATTATCTCAAACACAAACGCAAGGAGATAAAACCTAAGGAACTTATGGTCCGCCTTAGATTTGAAGAGAATAACAAAAAAGCA…	G/A
CG_Chr03	11159718	A	A	23|23	G	11|11	G	12|12	Intergenic				AGTGATCAGTCAGGTTCAAGAACTTCAAGTAATTCTTCATGATATACATGCTGAGAATATGACCTTAAGCGAATCATTTCAAGTAGCAACAATAATTGAAAAGTTGCCACCCTCATAGAGGATTTTAAAAATTATCTCAAACACAAACGCAAGGAGATAAAACCTAAGGAACTTATGGTCCGCCTTAGATTTGAAGAGAATAACAAAAAAGCAAAAAGAGGTTCTAATGATGGTGCTATAGACCCCAAGGCCTATATTGTGGAAAATAGACCACAAAGTAACATGAAAAGGAAGTTTTCT[A]GTGAAGGTTCAAGTCATAGACAACGATCCACAACAAAGTTCAATGGCAAATGCTTCAATTGCAACAAAATGGGACATCAATCTAATGATTTTCGTA…	G/A
CG_Chr03	11159804	T	T	20|20	G	9|9	G	9|9	Intergenic				CAACAATAATTGAAAAGTTGCCACCCTCATAGAGGATTTTAAAAATTATCTCAAACACAAACGCAAGGAGATAAAACCTAAGGAACTTATGGTCCGCCTTAGATTTGAAGAGAATAACAAAAAAGCAAAAAGAGGTTCTAATGATGGTGCTATAGACCCCAAGGCCTATATTGTGGAAAATAGACCACAAAGTAACATGAAAAGGAAGTTTTCTAGTGAAGGTTCAAGTCATAGACAACGATCCACAACAAAGTTCAATGGCAAATGCTTCAATTGCAACAAAATGGGACATCAATCTAA[T]GATTTTCGTAAGCCAACGAAATTTCAGCACAAAAATGCTCAAGTTCATATCACAAAAGTTGATGCAGTATCGGATGGTGTTGCAGATATTGACCTT…	G/T
CG_Chr03	11159809	T	T	22|22	G	8|8	G	8|8	Intergenic				ATAATTGAAAAGTTGCCACCCTCATAGAGGATTTTAAAAATTATCTCAAACACAAACGCAAGGAGATAAAACCTAAGGAACTTATGGTCCGCCTTAGATTTGAAGAGAATAACAAAAAAGCAAAAAGAGGTTCTAATGATGGTGCTATAGACCCCAAGGCCTATATTGTGGAAAATAGACCACAAAGTAACATGAAAAGGAAGTTTTCTAGTGAAGGTTCAAGTCATAGACAACGATCCACAACAAAGTTCAATGGCAAATGCTTCAATTGCAACAAAATGGGACATCAATCTAATGATT[T]TCGTAAGCCAACGAAATTTCAGCACAAAAATGCTCAAGTTCATATCACAAAAGTTGATGCAGTATCGGATGGTGTTGCAGATATTGACCTTTGTGC…	G/T
CG_Chr03	11159887	C	C	13|13	T	11|11	T	15|15	Intergenic				AACTTATGGTCCGCCTTAGATTTGAAGAGAATAACAAAAAAGCAAAAAGAGGTTCTAATGATGGTGCTATAGACCCCAAGGCCTATATTGTGGAAAATAGACCACAAAGTAACATGAAAAGGAAGTTTTCTAGTGAAGGTTCAAGTCATAGACAACGATCCACAACAAAGTTCAATGGCAAATGCTTCAATTGCAACAAAATGGGACATCAATCTAATGATTTTCGTAAGCCAACGAAATTTCAGCACAAAAATGCTCAAGTTCATATCACAAAAGTTGATGCAGTATCGGATGGTGTTG[C]AGATATTGACCTTTGTGCAGTTATTTCAAAATGCAACATGGTGGGCAATTCCAAGGAATGGTAAGTAGACACTAGCGCTCCTCGTCATATATGTGC…	T/C
CG_Chr03	11160081	A	A	24|24	G	9|9	G	16|16	Intergenic				AACAAAATGGGACATCAATCTAATGATTTTCGTAAGCCAACGAAATTTCAGCACAAAAATGCTCAAGTTCATATCACAAAAGTTGATGCAGTATCGGATGGTGTTGCAGATATTGACCTTTGTGCAGTTATTTCAAAATGCAACATGGTGGGCAATTCCAAGGAATGGTAAGTAGACACTAGCGCTCCTCGTCATATATGTGCCAACAAAAATATGTTCACATCATATATGTTAGTTTATGGTGGAGAACAATTATTTATGGGCAACTCTCCTACTTCAAAGGTTGAAGGACAAGGCAAA[A]TGCTCCTTAAAATGACTTCTGGCAAGGAACTCACTCTTAATAATGTACTTCATGTTCCTGATATTCAAAAGAATTTAGTTTCTGGTTCATTACTCA…	G/A
CG_Chr03	11160557	G	G	19|19	A	8|8	A	15|15	Intergenic				TTTGAGTGATGGTTTGTTTAAGTTAAATGTACTCACTATTGTACCCAAAAGTATTAATCCTAATAAAGTATCTACTTTTACTTATATTGTTGAGTCATTTGTTTGGCATGGTAGATTAGGACATGTCAATTTCAATTCTTTGCCTAGGCTAATTAATATGAATTTGATTCCAAAATTCGATTTTGATGCAAATCATAAATGTGAGGTGTGTATGGAATCAAAAATGACTAAGGCACCTTTTCATTCAACTGATAGAATTACAAAACCTTTAAAGTTAATTCATAGTGATATTTGTGACTT[G]AAATTTGTGCAAACTAGAGGTGGTAAAAAGTATTTCATTACGTTTATAGATGATTGCACAAAGTATTGCTATGTTTATCTGCTAAGAAGCAAAGAT…	A/G
CG_Chr03	11161036	A	A	15|15	G	9|9	G	13|13	Intergenic				GAGGCGATGAATATGGTCCTCCTTTTGAACAATTTTTTGAGCAACATGGCATTATTCACCAAACTAATGCTCCTTATTCCCCTCAATTAAATGGAGTTGTTGAACGTAAAAATTGGACACTTAAAGAAATGATGAATGTAATGCTCATAAGTTCAGGCTTACCCCAAAACCTGTGAGGAGAAGTTTTATTAACGGCAAACTATCTATTAAATAGAATATCTCATAAAAAGTCACAAAACATGCCATAAGAACAATGGAAAGGTTGAAAACCTTCATATAAATACTTAAAAGTGTGGGGCC[A]CCTGGCAAAGGTTGCAGTACCTAAACCAAAATTGGTTAAAATAGGACCGAAAACTATTGATTGTATATTCATTGGTTATGCTATCAATAGTTGTGC…	G/A
CG_Chr03	11161329	G	G	17|17	C	17|17	C	21|21	Intergenic				TGGGGCCACCTGGCAAAGGTTGCAGTACCTAAACCAAAATTGGTTAAAATAGGACCGAAAACTATTGATTGTATATTCATTGGTTATGCTATCAATAGTTGTGCATATCGATTATTAGTCTATAAATCAGATATTTTAGATATACATGTTAACACAATCATTGAATCAATGAATGTCATTTTCTTTAAAAATATTTTTCCACATAACATTTCATGTGAAGCAAGATTACAAAAGCGTTCTCGAGATACTATAACGAGTGAAACTCTAAATGAATCAAATATTGAGTTAACTAAGGAAGAG[G]AACTGAGACAAAGTAAAAGGATGAGAACCTCAAAATCATTTGGGCCGGATTTTTTAACATATTTGTTAGAAAACGAACCTCAAACATTTAAAGAGG…	C/G
CG_Chr03	11161736	G	G	17|17	A	13|13	A	18|18	Intergenic				TCCAAAAGCTCCATATTGGAAAGAAACTATGAATAGTGAAATTGAATCCATCATGCATAACCACACGTGGGAAGTAGTTGATCTTCCATTAGGAAGTAAACAACTTGGATGTAAGTGAATTTTTAAATGAAAAATGAAGATCGATGGATCAATGGATAAATATAAGGCGAGACTTGTAGCTAAAGGTTACAAGCAACAAGAAGGACTTAATTATTTTGATACTTACTCGTCAGTTACTAGAATTACTTCCATTTGCATGCTCATTGCAATATCAGCTTTGCATAGGCTTGAGATACGTCA[G]ATGGATATAAAGACAACATTTTTAAATGGTGAGCTAGAAGAAGAGATCTACATGCAACAACCTGAAGGATTTGTTTCCCCTGGTTAAGAAACAAAA…	A/G
CG_Chr03	11161892	G	G	14|14	A	12|12	A	14|14	Intergenic				TAAATATAAGGCGAGACTTGTAGCTAAAGGTTACAAGCAACAAGAAGGACTTAATTATTTTGATACTTACTCGTCAGTTACTAGAATTACTTCCATTTGCATGCTCATTGCAATATCAGCTTTGCATAGGCTTGAGATACGTCAGATGGATATAAAGACAACATTTTTAAATGGTGAGCTAGAAGAAGAGATCTACATGCAACAACCTGAAGGATTTGTTTCCCCTGGTTAAGAAACAAAAGTTTGCAAACTAATAAGGTCTCTTTATGGTTTAAAACAAGCACCAAAACAATGGCATGG[G]AAATTTGAAAATGTAATGTTGGCGAATGGGTTTCAAATTAATGAATGCTACAAATGTGTATATGTCAAAAGTAATAAGAATGATCATGTCATTGTG…	A/G
CG_Chr03	11162332	T	T	17|17	G	12|12	G	17|17	Intergenic				ATGTTATTACGACTACTAAACAAATGCTAGCCAATAAATTTGAGATGAAAGATATGGGTGTCGCAGATGTTATTCTAGGAATTAAAATTTCTAGAACCTCACAAGGGTTAGTATTGTCTCAATTGCATTATATTGATAAAATGCTCGAAAAATTCAAAAAGCATAACATTGGGATAACAAAGACCCCTATAGATACTAGTCTCCATTTAGCTAAGAATAATGGAGATAGTATAGCACAGCTAGAATATTTTCGCATAATTGGGAGTTTGATGTACATCATGAGTTGTACACGTCTAGATA[T]AGCATATTCTGTAAGCAAGCTAAGTCGTTATACGAGTAATCCAAGTCAAGATCATTGGAAAGCTATATTGAGACTTTTGGGATACCTAAAGCACAC…	G/T
CG_Chr03	11162795	T	T	14|14	C	14|14	C	12|12	Intergenic				GATATCTAGTACTAAAGACTCCAAAATGAAGAGTGGTTATATTTTCACTCTTGGAGGTGAGGCTATATCTTGGAAATCTTCCAAACAAACGTGTATAGCACGATCCATAATGGAATCTGAGTTTATAGCTTTAGATAAGGCTAGAGAAGAAGCAGAATGACTTTGAAATTTTTTGGAAGATATTCCAAACTGGTCTAAGCCAATATGTATACATAGTGATAGCCAAGCAGCTATTGGGAGGACACAAAATATTATGTATGATGGTAAGTCTCGACGTATACGACAGAGACATAATACAAT[T]AGACAACTACTTTCTAGTGGAATTATCACTATTGACTTTGTGACGTCAAAAAATAATATTGTGGATCCACTTACTAAAGGCCTAACTAGAGAGTTG…	C/T
CG_Chr03	11163139	T	T	24|24	G	12|12	G	17|17	Intergenic				CGTCAAAAAATAATATTGTGGATCCACTTACTAAAGGCCTAACTAGAGAGTTGGTTGAAAGTTCATTAAGGAGATTGGGATTAAAGCCTATAATATAAGTTAACCATAGAGGCAACCCGACCTAGTTGACTGGAGATCCCAAGATCTAGGTTCAATGGGCAAACCGATCTCTGGGTAACTTAATAAGCACTGCATTTGAGCTTTGATCTCTTACCCATTCTAATGCTGATGAGACAGTGCAAGTATGGTTTTAGGGTAAGCATTATGCTTTTAATGGTTTCTATAAGTGATAAATAGTTA[T]TTGTTAAAAGGGCATATACGATGCTCTTTATAGGAATCGCCTATGTGAGTGTGAAGGGGTCGCTTCTATGAGAATTATTAAGTCGAATTCTCTAAA…	G/T
CG_Chr03	11163209	G	G	20|20	A	7|7	A	19|19	Intergenic				GAGATTGGGATTAAAGCCTATAATATAAGTTAACCATAGAGGCAACCCGACCTAGTTGACTGGAGATCCCAAGATCTAGGTTCAATGGGCAAACCGATCTCTGGGTAACTTAATAAGCACTGCATTTGAGCTTTGATCTCTTACCCATTCTAATGCTGATGAGACAGTGCAAGTATGGTTTTAGGGTAAGCATTATGCTTTTAATGGTTTCTATAAGTGATAAATAGTTATTTGTTAAAAGGGCATATACGATGCTCTTTATAGGAATCGCCTATGTGAGTGTGAAGGGGTCGCTTCTAT[G]AGAATTATTAAGTCGAATTCTCTAAAACACTTGTGAAACCAGGCAGTGTTCAAGGCCAAAATGAACACAATTATGAGAACAAACTTTGTTATGATG…	A/G
CG_Chr03	11163302	G	G	19|19	A	9|9	A	21|21	Intergenic				CCGATCTCTGGGTAACTTAATAAGCACTGCATTTGAGCTTTGATCTCTTACCCATTCTAATGCTGATGAGACAGTGCAAGTATGGTTTTAGGGTAAGCATTATGCTTTTAATGGTTTCTATAAGTGATAAATAGTTATTTGTTAAAAGGGCATATACGATGCTCTTTATAGGAATCGCCTATGTGAGTGTGAAGGGGTCGCTTCTATGAGAATTATTAAGTCGAATTCTCTAAAACACTTGTGAAACCAGGCAGTGTTCAAGGCCAAAATGAACACAATTATGAGAACAAACTTTGTTAT[G]ATGAGAAACTGTGTGACTTCTATTGACTTAGTTTACTCTTGAACGGTTGACAGTTCAAGGCATTAAGTCCATTGATCAACCAAGTAAACTCAATTG…	A/G
CG_Chr03	11163529	A	A	12|12	G	6|6	G	8|8	Intergenic				CTCTAAAACACTTGTGAAACCAGGCAGTGTTCAAGGCCAAAATGAACACAATTATGAGAACAAACTTTGTTATGATGAGAAACTGTGTGACTTCTATTGACTTAGTTTACTCTTGAACGGTTGACAGTTCAAGGCATTAAGTCCATTGATCAACCAAGTAAACTCAATTGATGTTCACTAGGGAAAGTTCAAAGTTTTACTACTTATTCTGATGCAGGTTCTTCATTGGGAAATACTGAACATTTTTTTTCTATCTTAATTTGTCAACTTACCATTTATGGGGGGATTGTTGGAATAAAT[A]GTATGTAACTCTTCGATAAGAGTTGCATTCTTTGGTTATCATAAGATTGCATTCTTTCATTAAGGGATGTCTGTTTTCATTAACTAACCAACTTAA…	G/A
CG_Chr03	11163534	G	G	11|11	A	6|6	A	8|8	Intergenic				AAACACTTGTGAAACCAGGCAGTGTTCAAGGCCAAAATGAACACAATTATGAGAACAAACTTTGTTATGATGAGAAACTGTGTGACTTCTATTGACTTAGTTTACTCTTGAACGGTTGACAGTTCAAGGCATTAAGTCCATTGATCAACCAAGTAAACTCAATTGATGTTCACTAGGGAAAGTTCAAAGTTTTACTACTTATTCTGATGCAGGTTCTTCATTGGGAAATACTGAACATTTTTTTTCTATCTTAATTTGTCAACTTACCATTTATGGGGGGATTGTTGGAATAAATAGTAT[G]TAACTCTTCGATAAGAGTTGCATTCTTTGGTTATCATAAGATTGCATTCTTTCATTAAGGGATGTCTGTTTTCATTAACTAACCAACTTAAAGAAA…	A/G
CG_Chr03	11164579	T	T	21|21	C	7|7	C	11|11	Intergenic				AAAAGTCTAACATGAGTGAAAAAAAATTAGAAAAGTTTATTGATTAAATGGCCAAAATTATTTGAGCCAATACAATTTTGCCTACTAATGTTGTAAATTGTTAGGGAAAAAATGCTTATTTGAGTTGTTGGTACCGAATTTTTGTACCAACGGTGAATTTGTAATTTGGAGAGAATCGAAAAACATCCGACAAAATAGAGAAACTCGCACTGGTGTAGTGCTTGGCCACTAACACTCTGATGATCAAGTTAGTATTCATTTAGAGAGCTCGAGAGAATAAAAGTTCGAGATGTATTTCAA[T]GTATCTCAAATGTCACAAGCCCTCTTGATTATATAGAAAGAGGTTTCTTAACGGTCATTTGCTAATTAACTTATCGAGTCATTAATTCAACCGTTA…	C/T
CG_Chr03	11164654	C	C	20|20	T	4|4	T	13|13	Intergenic				TTTTGCCTACTAATGTTGTAAATTGTTAGGGAAAAAATGCTTATTTGAGTTGTTGGTACCGAATTTTTGTACCAACGGTGAATTTGTAATTTGGAGAGAATCGAAAAACATCCGACAAAATAGAGAAACTCGCACTGGTGTAGTGCTTGGCCACTAACACTCTGATGATCAAGTTAGTATTCATTTAGAGAGCTCGAGAGAATAAAAGTTCGAGATGTATTTCAATGTATCTCAAATGTCACAAGCCCTCTTGATTATATAGAAAGAGGTTTCTTAACGGTCATTTGCTAATTAACTTAT[C]GAGTCATTAATTCAACCGTTACAAATCGTTAGATTTATTTCACTAGTAACCAAAGCATGGGTCAAGGTGGAACACATAGGCACAATCCTTACCTTC…	T/C
CG_Chr03	11164726	A	A	15|15	T	6|6	T	12|12	Intergenic				CAACGGTGAATTTGTAATTTGGAGAGAATCGAAAAACATCCGACAAAATAGAGAAACTCGCACTGGTGTAGTGCTTGGCCACTAACACTCTGATGATCAAGTTAGTATTCATTTAGAGAGCTCGAGAGAATAAAAGTTCGAGATGTATTTCAATGTATCTCAAATGTCACAAGCCCTCTTGATTATATAGAAAGAGGTTTCTTAACGGTCATTTGCTAATTAACTTATCGAGTCATTAATTCAACCGTTACAAATCGTTAGATTTATTTCACTAGTAACCAAAGCATGGGTCAAGGTGGA[A]CACATAGGCACAATCCTTACCTTCATAAAGCCTGCCTCCTCAACCTCTATGCTCGTCCTTATGTGTCAGCTTGCATACTTAGGCATTACGGCTTGA…	T/A
CG_Chr03	11164785	T	T	12|12	C	6|6	C	10|10	Intergenic				GCACTGGTGTAGTGCTTGGCCACTAACACTCTGATGATCAAGTTAGTATTCATTTAGAGAGCTCGAGAGAATAAAAGTTCGAGATGTATTTCAATGTATCTCAAATGTCACAAGCCCTCTTGATTATATAGAAAGAGGTTTCTTAACGGTCATTTGCTAATTAACTTATCGAGTCATTAATTCAACCGTTACAAATCGTTAGATTTATTTCACTAGTAACCAAAGCATGGGTCAAGGTGGAACACATAGGCACAATCCTTACCTTCATAAAGCCTGCCTCCTCAACCTCTATGCTCGTCC[T]TATGTGTCAGCTTGCATACTTAGGCATTACGGCTTGATGGCCAATACTATAGGTCGATCATCATACTTAGCCAAATAAACTTATAGTTTGATAGCT…	C/T
CG_Chr03	11164828	A	A	17|17	G	3|3	G	11|11	Intergenic				TAGTATTCATTTAGAGAGCTCGAGAGAATAAAAGTTCGAGATGTATTTCAATGTATCTCAAATGTCACAAGCCCTCTTGATTATATAGAAAGAGGTTTCTTAACGGTCATTTGCTAATTAACTTATCGAGTCATTAATTCAACCGTTACAAATCGTTAGATTTATTTCACTAGTAACCAAAGCATGGGTCAAGGTGGAACACATAGGCACAATCCTTACCTTCATAAAGCCTGCCTCCTCAACCTCTATGCTCGTCCTTATGTGTCAGCTTGCATACTTAGGCATTACGGCTTGATGGCC[A]ATACTATAGGTCGATCATCATACTTAGCCAAATAAACTTATAGTTTGATAGCTGACTTTATAGGTCAGTCTCCATACTTAGCTAAATATAGTCATG…	G/A
CG_Chr03	11164841	G	G	17|17	T	4|4	T	10|10	Intergenic				GAGAGCTCGAGAGAATAAAAGTTCGAGATGTATTTCAATGTATCTCAAATGTCACAAGCCCTCTTGATTATATAGAAAGAGGTTTCTTAACGGTCATTTGCTAATTAACTTATCGAGTCATTAATTCAACCGTTACAAATCGTTAGATTTATTTCACTAGTAACCAAAGCATGGGTCAAGGTGGAACACATAGGCACAATCCTTACCTTCATAAAGCCTGCCTCCTCAACCTCTATGCTCGTCCTTATGTGTCAGCTTGCATACTTAGGCATTACGGCTTGATGGCCAATACTATAGGTC[G]ATCATCATACTTAGCCAAATAAACTTATAGTTTGATAGCTGACTTTATAGGTCAGTCTCCATACTTAGCTAAATATAGTCATGGCTTGATGACTGA…	T/G
CG_Chr03	11164949	G	G	12|12	A	5|5	A	11|11	Intergenic				CTTATCGAGTCATTAATTCAACCGTTACAAATCGTTAGATTTATTTCACTAGTAACCAAAGCATGGGTCAAGGTGGAACACATAGGCACAATCCTTACCTTCATAAAGCCTGCCTCCTCAACCTCTATGCTCGTCCTTATGTGTCAGCTTGCATACTTAGGCATTACGGCTTGATGGCCAATACTATAGGTCGATCATCATACTTAGCCAAATAAACTTATAGTTTGATAGCTGACTTTATAGGTCAGTCTCCATACTTAGCTAAATATAGTCATGGCTTGATGACTGACCCTATAGGTC[G]GTCTCCGTTCTTAACCGAATGAACATATAGTTTGATGGTCAACTCTTTGGGCCAGCCTCCATACTTAATTAGCTAAATAAAATTGTGGCTTGATGT…	A/G
CG_Chr03	11165062	A	A	9|9	G	11|11	G	6|6	Intergenic				CTCCTCAACCTCTATGCTCGTCCTTATGTGTCAGCTTGCATACTTAGGCATTACGGCTTGATGGCCAATACTATAGGTCGATCATCATACTTAGCCAAATAAACTTATAGTTTGATAGCTGACTTTATAGGTCAGTCTCCATACTTAGCTAAATATAGTCATGGCTTGATGACTGACCCTATAGGTCGGTCTCCGTTCTTAACCGAATGAACATATAGTTTGATGGTCAACTCTTTGGGCCAGCCTCCATACTTAATTAGCTAAATAAAATTGTGGCTTGATGTCTGACCCTATAGGTCA[A]TTTCCATACTTAGTCAAATAAACTTATGGCTTGATGTATGACCCTATTGGTCAGTTGTCATACTTAGCCAAATAAACTTATGGCTTGATGACCGAC…	G/A
CG_Chr03	11165164	C	C	8|8	T	8|8	T	8|8	Intergenic				ACTTATAGTTTGATAGCTGACTTTATAGGTCAGTCTCCATACTTAGCTAAATATAGTCATGGCTTGATGACTGACCCTATAGGTCGGTCTCCGTTCTTAACCGAATGAACATATAGTTTGATGGTCAACTCTTTGGGCCAGCCTCCATACTTAATTAGCTAAATAAAATTGTGGCTTGATGTCTGACCCTATAGGTCAATTTCCATACTTAGTCAAATAAACTTATGGCTTGATGTATGACCCTATTGGTCAGTTGTCATACTTAGCCAAATAAACTTATGGCTTGATGACCGACCATAT[C]GGTCTCCATACTTAGCAAAATATGTATCCACTTTTTCACCCACAACATGAGTTTTAAAAATATATATATATATATATATATATATATTGGTTAAAA…	T/C
CG_Chr03	11165364	G	G	13|13	T	5|5	T	7|7	Intergenic				TTCCATACTTAGTCAAATAAACTTATGGCTTGATGTATGACCCTATTGGTCAGTTGTCATACTTAGCCAAATAAACTTATGGCTTGATGACCGACCATATCGGTCTCCATACTTAGCAAAATATGTATCCACTTTTTCACCCACAACATGAGTTTTAAAAATATATATATATATATATATATATATATTGGTTAAAATTTTCATTTGTTTTAAGAATACTCAAATTATTTAAAATACTCCTGTCATATTTGGAAGCATAATTTTTTTTAGAATTCAAACAAAATTGAAGATTTGGAATAG[G]GTGATAGTAACCTAAAATAGATATTTGGAGATCACCACACAATTTTAGACCATCGCCAAAGGTATACAAAGATAATATAGTTTGACCGTAAATTTT…	T/G
CG_Chr03	11165513	T	T	17|17	A	9|9	A	7|7	Intergenic				GAGTTTTAAAAATATATATATATATATATATATATATATTGGTTAAAATTTTCATTTGTTTTAAGAATACTCAAATTATTTAAAATACTCCTGTCATATTTGGAAGCATAATTTTTTTTAGAATTCAAACAAAATTGAAGATTTGGAATAGGGTGATAGTAACCTAAAATAGATATTTGGAGATCACCACACAATTTTAGACCATCGCCAAAGGTATACAAAGATAATATAGTTTGACCGTAAATTTTGATAATGTTTTGGTCATCAACTCTATTCGAGGACTTTTTAGAAACCATCACC[T]AATGTCAGAAGAGACCCATTAAAAATCAAATTCAATCTATAGAGACGAAACGTTTTAATTTTGAAATCTCTAACAAGCAAGTATAAATTAAAAATT…	A/T
CG_Chr03	11165564	C	C	21|21	T	12|12	T	11|11	Intergenic				TCATTTGTTTTAAGAATACTCAAATTATTTAAAATACTCCTGTCATATTTGGAAGCATAATTTTTTTTAGAATTCAAACAAAATTGAAGATTTGGAATAGGGTGATAGTAACCTAAAATAGATATTTGGAGATCACCACACAATTTTAGACCATCGCCAAAGGTATACAAAGATAATATAGTTTGACCGTAAATTTTGATAATGTTTTGGTCATCAACTCTATTCGAGGACTTTTTAGAAACCATCACCTAATGTCAGAAGAGACCCATTAAAAATCAAATTCAATCTATAGAGACGAAA[C]GTTTTAATTTTGAAATCTCTAACAAGCAAGTATAAATTAAAAATTGACGAGCCACACCCTTATATTTGTTCCTCACCATCAACCACATCAATTAAA…	T/C
CG_Chr03	11165753	T	T	11|11	C	9|9	C	13|13	Intergenic				TAAATTTTGATAATGTTTTGGTCATCAACTCTATTCGAGGACTTTTTAGAAACCATCACCTAATGTCAGAAGAGACCCATTAAAAATCAAATTCAATCTATAGAGACGAAACGTTTTAATTTTGAAATCTCTAACAAGCAAGTATAAATTAAAAATTGACGAGCCACACCCTTATATTTGTTCCTCACCATCAACCACATCAATTAAAATCTCAACGACAAAGTATAAATTTTAAAAAAAAAAATTGGAGAGCCACACCCTTATATTTGTGGTTGGCCATCATCACATCATTGCAAGTTC[T]GATATTTGTTCGAAATTCAAAAGAATTTCTATTTAGAAGGTAGTTTTTAGAGGTTCATGAAAGATTACTGCTATATTGTCACTTTTTATTATTATT…	C/T
CG_Chr03	11166787	A	A	20|20	G	4|4	G	11|11	Intergenic				ATAACATGCTACCAAGTAGCAACCTCGCATATGAGGGAGACAATTGTATAGTATTTGCTCGGGAAAAAATAAATAAATAAATAAAAGTCAATTGTGATCACATATATATGTAATCATATTCATAATTGATGGCTAATCTAACTTATTTAACATAAAATATTATTAAAAAAAGAAAAAAAAACAATATTTAAGTAATATAGCAAGAAAAAGTAGAACTCCACGTCCATGATTACTGTTGTTATTATAGTTAACTATTATCAACCAACATATATGTTTCAATGACCAACTTTAATTATTTAG[A]GCTCATTTGATAATGTTTATGTCTCTTGTTTTTGTTTTGATTGATCTATTTTTTAGAGTTGTTTTCAAATATAGCAAAATGAGTTAAACTATTTAT…	G/A
CG_Chr03	11167402	A	A	18|18	G	9|9	G	5|5	Intergenic				TCTAAACCACGGTCTTCAACATTGTCGAACAATTGTGTACTCTAGCTAGCTCTCAAATCATACATGTAGAAATGTCCACCGAGCGGGATGGAGATGGGGAAGGAGAAATTTTCTCCATCTCCTACATCATTCTTTGTTCTTGTAGGAATCAAGGTAGGGATTTCCCATGGAAAATTCAAATGGCCAAATTTCCTGTTAAAAAAAATTTCATTTTTTACCATTTTTTATTCAAATTTATTTTAATCAAATAATTTTTGTTAGCTATTTTTAAATATTATTTAAAAGGAGCATTTCCAATAC[A]ATTTATGCAGGTACAACAAAAATATTCTATGTGCAAACAAAATCAGTAACAAAGTCTTAAGTATTCAATTCAATTCTTCATTCTATTTCAATCTAA…	G/A
CG_Chr03	11168344	G	G	15|15	A	5|5	A	8|8	Intergenic				AAAAACTAAACAAAACAACATTCTGTTGATTTGATTGAGGGATTAAATATTGTGGTCATAGCTTTTCAATTACAGAGAGGATTAAATATTGTAGGGGTTAACAATCAGTAGTGAGTGGAATCTTCAACAAAACCCAATATTATTTGATGCCAAAGCTCAAATTCTATTAAAATCCACATGCAAATCTGAAACTTAAAGAGAAGAATATATATATTCTACAAAAAGAGGTAAGAATCAAAATATTTATAAATATAGCAAAATTTATAATAGACTATGCTAGACTATTATCTATGTCTACTT[G]TGTCATAATAGACATAGGCGGTAGTGTATCACGATCTATTGAATATAAACTATAATGTTTTGCTATTATTTGTAAATATTTTCAACATTTTTGTCA…	A/G
CG_Chr03	11168346	G	G	14|14	A	6|6	A	10|10	Intergenic				AAACTAAACAAAACAACATTCTGTTGATTTGATTGAGGGATTAAATATTGTGGTCATAGCTTTTCAATTACAGAGAGGATTAAATATTGTAGGGGTTAACAATCAGTAGTGAGTGGAATCTTCAACAAAACCCAATATTATTTGATGCCAAAGCTCAAATTCTATTAAAATCCACATGCAAATCTGAAACTTAAAGAGAAGAATATATATATTCTACAAAAAGAGGTAAGAATCAAAATATTTATAAATATAGCAAAATTTATAATAGACTATGCTAGACTATTATCTATGTCTACTTGT[G]TCATAATAGACATAGGCGGTAGTGTATCACGATCTATTGAATATAAACTATAATGTTTTGCTATTATTTGTAAATATTTTCAACATTTTTGTCATT…	A/G
CG_Chr03	11168396	A	A	16|16	G	5|5	G	12|12	Intergenic				TGGTCATAGCTTTTCAATTACAGAGAGGATTAAATATTGTAGGGGTTAACAATCAGTAGTGAGTGGAATCTTCAACAAAACCCAATATTATTTGATGCCAAAGCTCAAATTCTATTAAAATCCACATGCAAATCTGAAACTTAAAGAGAAGAATATATATATTCTACAAAAAGAGGTAAGAATCAAAATATTTATAAATATAGCAAAATTTATAATAGACTATGCTAGACTATTATCTATGTCTACTTGTGTCATAATAGACATAGGCGGTAGTGTATCACGATCTATTGAATATAAACT[A]TAATGTTTTGCTATTATTTGTAAATATTTTCAACATTTTTGTCATTTAAAATAATTTCTCCAAAACAAAATACATTAATTAGATCCATAGCTCTGA…	G/A
CG_Chr03	11168841	G	G	20|20	T	15|15	T	16|16	Intergenic				AGCCTGCGTGATACATTTGATACACTTGATACATGGGATACACTTAATACACACTTGATACACTTGATACACATGATACATCTGATATACCTGATATGGGTGATACACTTGACACTTGATACACCTGATACACGTCTATGATACACATGATACATTTGATACATACTTGATACACCTGATACAGGTGATACACCTAATACACATGAGACGCTGGATACACTACTGTGTTAGGTCTGATATATCGTTGATACACTCATATCTTAGGCCTGATACACTCATGTGTTATTTCAAATATCTATT[G]ATTGATGTTTGATACTCATGTATTTTCACTACTCAATTTTCTAAAATTTTTTATTTCATTCCCGTTTTGTTACTTTTCTTCTTCCCAATTAATTTG…	T/G
CG_Chr03	11168985	T	T	15|15	C	14|14	C	16|16	Intergenic				ACATGATACATTTGATACATACTTGATACACCTGATACAGGTGATACACCTAATACACATGAGACGCTGGATACACTACTGTGTTAGGTCTGATATATCGTTGATACACTCATATCTTAGGCCTGATACACTCATGTGTTATTTCAAATATCTATTGATTGATGTTTGATACTCATGTATTTTCACTACTCAATTTTCTAAAATTTTTTATTTCATTCCCGTTTTGTTACTTTTCTTCTTCCCAATTAATTTGAAAAAAGAAATTCCAACCAATTCATTTGGAAGTAAGTACAATATTTT[T]AACCAATTAATTTTTCTAAAAAATGCACTTTAGTTGATGATATACTGATGTTGAAATATAATACTGATAAAAATTTATTGAAATTATGTTGATATA…	C/T
CG_Chr03	11169195	T	T	17|17	C	12|12	C	3|3	Intergenic				TTTCATTCCCGTTTTGTTACTTTTCTTCTTCCCAATTAATTTGAAAAAAGAAATTCCAACCAATTCATTTGGAAGTAAGTACAATATTTTTAACCAATTAATTTTTCTAAAAAATGCACTTTAGTTGATGATATACTGATGTTGAAATATAATACTGATAAAAATTTATTGAAATTATGTTGATATACTTTATTGTGATACACTCATTTATACTATTGATATTCTTTATAATAATACTGCTAATGAACTTTATTGATATACCATTGATATACTTTATAATGATATACTCATTTATACTGT[T]AATACACTTAACTAACATATTGTAAATATACTTTATAATGATACACATGTTTATATTGTCAATACACTTGATTGATATATTAATGATACACACATT…	C/T
CG_Chr03	11169425	T	T	15|15	C	5|5	C	10|10	Intergenic				ATAATACTGCTAATGAACTTTATTGATATACCATTGATATACTTTATAATGATATACTCATTTATACTGTTAATACACTTAACTAACATATTGTAAATATACTTTATAATGATACACATGTTTATATTGTCAATACACTTGATTGATATATTAATGATACACACATTTATATTGTTGATACACTTGATCAATATATTGTTGATATACTTTATAATGTTGCACTCATTTACACTATTGATACACTTGACTGACATACTGTCGATATGCTTTATAATGATATACATGTTTATATTATTGATA[T]ATTTGACCGATATATTATTGATATATTTTATAATGATATACACATTGATTGATACTAAGTACTTGGTGATTTCTATCTGATTTACTATCTATCTTA…	C/T
CG_Chr03	11172326	G	G	19|19	T	8|8	T	8|8	Intergenic				NNNNNNNNNNNTAAAAAAAAAAAAAAAAAAAAAAAAAAAAAAAAAAAAAAGGAAGCGAAAATATAATAGTATGAAAAAAGTGATGAAACAAAGAAAGAAAGAAATAGGGAGAGAGGAGTTCTTTATAAAAATAAAAAAAATAAAAGAAAAACAAGAGGTTTTAAAAAATTGCCCCAAGAAAAAAATTAAAGGATAAGAAGAAAATATAGTGAATTAAAATAAAATAAAATAAGCTCAAATTCAAGTTTCGTTCTTGAGAGAATTAAAATAAAATAAAAAAAGAAAAGAAAAACTACAAGA[G]AACAGAATATGGAAATAAAATAATGGAAAAAATGGAGGCAATTTAAGTTTTTAAAGAAGAAAGTATGTAAAACTTCCTAAATTGTAATTCTAAACA…	T/G
CG_Chr03	11172536	C	C	17|17	T	12|12	T	13|13	Intergenic				GAATTAAAATAAAATAAAATAAGCTCAAATTCAAGTTTCGTTCTTGAGAGAATTAAAATAAAATAAAAAAAGAAAAGAAAAACTACAAGAGAACAGAATATGGAAATAAAATAATGGAAAAAATGGAGGCAATTTAAGTTTTTAAAGAAGAAAGTATGTAAAACTTCCTAAATTGTAATTCTAAACAAAATCTTAAATTGTAAAAATATAGAAGAAGAAAAAAAAAAGAAGAAGATTGAAATTGTTATAGAACAAATAAACAAAATATCAAAACTAAATATTTTGTCATATATGCCAAAT[C]TAAAATGTTAAAGACATGTTTGCAAAATCATATTCTTAAATTTTTACCATTGCAAATTCCCATATATATATATATACACACGCATACATACTGGGA…	T/C
CG_Chr03	11173305	C	C	18|18	T	7|7	T	14|14	Intergenic				AAAGTTTATATTCCTCTGTAAAAATTGAAGTTCGTTGTAACTTATATTTTATATATTGAAATTCTTTTATTTTTTTACCCTAATTTGTATAGAAATTTCTTTTACATGAAATTACTGTGTTGTTCTCTACTTTATTCTTCATTATTATTCTTATTCTTCCTGGTCTATTGTAGTTATAGGCTTACTCTATTTTGATTACAATCATCTCAACATCATTATGTTTCAATTTACTATTTTAAGACAAAAAATTAAAAAGAAAAAGTCTTTATTCTTTTAAAGCATTCTTGCAATGACAATATA[C]GATCGTTTTTTTCCTATCATGATACAAACATTCTTTTGACTTTCATAATTTACATCATTGAATTTGTATTTCTCGAACAAAATTAGTCAAATCTCT…	T/C
CG_Chr03	11173542	C	C	17|17	A	8|8	A	14|14	Intergenic				AAGACAAAAAATTAAAAAGAAAAAGTCTTTATTCTTTTAAAGCATTCTTGCAATGACAATATACGATCGTTTTTTTCCTATCATGATACAAACATTCTTTTGACTTTCATAATTTACATCATTGAATTTGTATTTCTCGAACAAAATTAGTCAAATCTCTTGCAAAATGAACAAATCTAACATTGGTGTGGGGTTGAGCCAAATCCACTTCGACGCTGAAGTTAGAAGCAGGTTTGAAAAATGGCTCAATCGGTAGAAAGTAAGTTTAAGTTCTTGGCATACCTTTCTTCGACCACAACC[C]AAAGATTATATAGGTTAACCCTTCGTAACTAAAATTTGTACGATTCTTCTACTTTCGCTAATGGACTTCCCTCAACTGTTACCCATCTAGCCATCA…	A/C
CG_Chr03	11173598	C	C	12|12	T	8|8	T	14|14	Intergenic				CAATATACGATCGTTTTTTTCCTATCATGATACAAACATTCTTTTGACTTTCATAATTTACATCATTGAATTTGTATTTCTCGAACAAAATTAGTCAAATCTCTTGCAAAATGAACAAATCTAACATTGGTGTGGGGTTGAGCCAAATCCACTTCGACGCTGAAGTTAGAAGCAGGTTTGAAAAATGGCTCAATCGGTAGAAAGTAAGTTTAAGTTCTTGGCATACCTTTCTTCGACCACAACCCAAAGATTATATAGGTTAACCCTTCGTAACTAAAATTTGTACGATTCTTCTACTTT[C]GCTAATGGACTTCCCTCAACTGTTACCCATCTAGCCATCATTGTTAAAGTCGTTACACTTCCCGGCCATCAATGTGCTTAACTCTTGGGTAGGTCT…	T/C
CG_Chr03	11173768	T	T	13|13	C	5|5	C	11|11	Intergenic				AGCAGGTTTGAAAAATGGCTCAATCGGTAGAAAGTAAGTTTAAGTTCTTGGCATACCTTTCTTCGACCACAACCCAAAGATTATATAGGTTAACCCTTCGTAACTAAAATTTGTACGATTCTTCTACTTTCGCTAATGGACTTCCCTCAACTGTTACCCATCTAGCCATCATTGTTAAAGTCGTTACACTTCCCGGCCATCAATGTGCTTAACTCTTGGGTAGGTCTCTAACGTCTGGTTAACTAACCATAATACATAGCCAATGCATGGCAAAACCATGCATAGCTTGCTTTCTTAGTT[T]GCCCTCCTCTCTCAGGTCGACCTTCTTTCTTAACTCGGCCTGCTAAGTCGACCTCATTTCCCAGGTCAATCTCCTTTCTCAGCTCGACCTGCCAGG…	C/T
CG_Chr03	11173872	C	C	5|5	T	5|5	T	10|10	Intergenic				TAAAATTTGTACGATTCTTCTACTTTCGCTAATGGACTTCCCTCAACTGTTACCCATCTAGCCATCATTGTTAAAGTCGTTACACTTCCCGGCCATCAATGTGCTTAACTCTTGGGTAGGTCTCTAACGTCTGGTTAACTAACCATAATACATAGCCAATGCATGGCAAAACCATGCATAGCTTGCTTTCTTAGTTTGCCCTCCTCTCTCAGGTCGACCTTCTTTCTTAACTCGGCCTGCTAAGTCGACCTCATTTCCCAGGTCAATCTCCTTTCTCAGCTCGACCTGCCAGGTCGACCT[C]CTTTCTTAGGTTGACCTCTTTTCTTAGCTCAACTGCCAGGTTGACCTCCTTCCTCAAGTCGATCTCCTTTCTTAAGTCGACCTCTTTTCTTCCTTT…	T/C
CG_Chr03	11173943	C	C	12|12	A	10|10	A	10|10	Intergenic				TAAAGTCGTTACACTTCCCGGCCATCAATGTGCTTAACTCTTGGGTAGGTCTCTAACGTCTGGTTAACTAACCATAATACATAGCCAATGCATGGCAAAACCATGCATAGCTTGCTTTCTTAGTTTGCCCTCCTCTCTCAGGTCGACCTTCTTTCTTAACTCGGCCTGCTAAGTCGACCTCATTTCCCAGGTCAATCTCCTTTCTCAGCTCGACCTGCCAGGTCGACCTCCTTTCTTAGGTTGACCTCTTTTCTTAGCTCAACTGCCAGGTTGACCTCCTTCCTCAAGTCGATCTCCTTT[C]TTAAGTCGACCTCTTTTCTTCCTTTCTTAACTTGATTTGCTAGATTGATCTCCTTTCTTAGCTCGACCTACCAAGTCAACCTCTTTTTTCTTAGGT…	A/C
CG_Chr03	11174305	T	T	15|15	A	4|4	A	6|6	Intergenic				CTCGACCTACCAAGTCAACCTCTTTTTTCTTAGGTTAACCTCTTTTCTCAGGTCGACTTGCTTTTTCAATTTGATCAAGCTCACTAGAGTCTCCCCATGTGTCCTTTAAGCTTACCTCATGGGTCCCACTAAGCTCTCTCAGGCTCTCCCATGGGTCCTTTTGAGCTTTCTCCTAAGCTCCTCTCAACTCTCCACTAAGGTTACCTCACAGGTTAGGCTCTCTTGTGGGGCTTCTTGAGCTCTTTCCTAGGCTCTTTTGAGCTTTCCACTAAGGTTACCTCACAAGTTAGTCTCTCCCGT[T]GGTCCTCTTGAGCTCTCTCCTAGGCTCCTCTAAGCTCTCCACTAAGCTTACCTCATGGGTCCCCCTAAGCTCTCCCATAGGTTTTCTGCTCAAGCT…	A/T
CG_Chr03	11174627	C	C	11|11	T	4|4	T	6|6	Intergenic				AGGCTCCTCTAAGCTCTCCACTAAGCTTACCTCATGGGTCCCCCTAAGCTCTCCCATAGGTTTTCTGCTCAAGCTCTCCCATGAGTCTTCTAGCTTTCTTAGGCTTTCCCCATAGGTCCCTCTCAGGCTCTCCCATAGGTCCTTTTAGCTCAAGCGCTCTCATAGGTGTCACTGGACAAGCTAAATTTACCCATAACATATGATATTTTCATTCCCTAATCCTACTTTAGTTTATTGACAATAAAATAATTTTATTGAGGTACCTGAAACACCCCTATCCTATATATATATATATATATA[C]ACACCTAGGAGTGAGTGTTAAAACTATTCTTCATCTTATTAACACTGTTATATACATATTTATATATCACAACCTGCTAGCATTAGACTTAGCTTT…	T/C
CG_Chr03	11174629	C	C	11|11	T	5|5	T	7|7	Intergenic				GCTCCTCTAAGCTCTCCACTAAGCTTACCTCATGGGTCCCCCTAAGCTCTCCCATAGGTTTTCTGCTCAAGCTCTCCCATGAGTCTTCTAGCTTTCTTAGGCTTTCCCCATAGGTCCCTCTCAGGCTCTCCCATAGGTCCTTTTAGCTCAAGCGCTCTCATAGGTGTCACTGGACAAGCTAAATTTACCCATAACATATGATATTTTCATTCCCTAATCCTACTTTAGTTTATTGACAATAAAATAATTTTATTGAGGTACCTGAAACACCCCTATCCTATATATATATATATATATACA[C]ACCTAGGAGTGAGTGTTAAAACTATTCTTCATCTTATTAACACTGTTATATACATATTTATATATCACAACCTGCTAGCATTAGACTTAGCTTTTA…	T/C
CG_Chr03	11174666	T	T	11|11	C	4|4	C	8|8	Intergenic				CCCCCTAAGCTCTCCCATAGGTTTTCTGCTCAAGCTCTCCCATGAGTCTTCTAGCTTTCTTAGGCTTTCCCCATAGGTCCCTCTCAGGCTCTCCCATAGGTCCTTTTAGCTCAAGCGCTCTCATAGGTGTCACTGGACAAGCTAAATTTACCCATAACATATGATATTTTCATTCCCTAATCCTACTTTAGTTTATTGACAATAAAATAATTTTATTGAGGTACCTGAAACACCCCTATCCTATATATATATATATATATACACACCTAGGAGTGAGTGTTAAAACTATTCTTCATCTTA[T]TAACACTGTTATATACATATTTATATATCACAACCTGCTAGCATTAGACTTAGCTTTTACAATAGTTATGCAAAGATCTACTGATAGGATAGCACT…	C/T
CG_Chr03	11174946	T	T	14|14	C	8|8	C	6|6	Intergenic				TAAAACTATTCTTCATCTTATTAACACTGTTATATACATATTTATATATCACAACCTGCTAGCATTAGACTTAGCTTTTACAATAGTTATGCAAAGATCTACTGATAGGATAGCACTATGAGTAAGATTTAAGAGGCTATGTGTAATATTTACAAGTATGCCTAATGATTCTCACTATGTCACTCAAAATAAGTATAATATCTACATAGGGTTAAGGTTTACAAGTTCCCAAGTACAAAATCCTGATTAGGCCCAGACGAGTCTTGATGGTAGGCTAAGCACCCCGTACATGCTCGCTAC[T]TGGAAAGAAAACATCAAAGAAACGAGAATTTATGAGCTACAATGCTCAGTGAGTGACTATCTATAATATAAACTCAATAAAGCATAACTACAATCA…	C/T
CG_Chr03	11174986	C	C	17|17	T	8|8	T	5|5	Intergenic				TTTATATATCACAACCTGCTAGCATTAGACTTAGCTTTTACAATAGTTATGCAAAGATCTACTGATAGGATAGCACTATGAGTAAGATTTAAGAGGCTATGTGTAATATTTACAAGTATGCCTAATGATTCTCACTATGTCACTCAAAATAAGTATAATATCTACATAGGGTTAAGGTTTACAAGTTCCCAAGTACAAAATCCTGATTAGGCCCAGACGAGTCTTGATGGTAGGCTAAGCACCCCGTACATGCTCGCTACTTGGAAAGAAAACATCAAAGAAACGAGAATTTATGAGCTA[C]AATGCTCAGTGAGTGACTATCTATAATATAAACTCAATAAAGCATAACTACAATCACTAGTAAAATCTGCTTAGTCACGCACTGTAAACTTGCAAC…	T/C
CG_Chr03	11175678	G	G	15|15	A	9|9	A	11|11	Intergenic				GGTCTCAATTCAATCTTTCTAGGGTACTGACATGCACATCACATTAATCATAAATTAACATAAATAATGATACCTCAGAGTTCTCAGATCATTCATCTAGCAACTAACTTGGTAAGACTTAGGAACATCAACTAATACATTTTCAAGCTCTATCTTACATATAAGATATGTTCTAGTTTCATACATATGAGTACACTCCGAATCAAGCTTCACAGATATTACTAAGCATATAGAAAATGATAATCAAGTAGGCTTATCTCAAACCATAAAGTCACTCACAACTTATTCTGAGCTCCGAGC[G]GATTATACGCTTTCCCTAGCTCCTCTTGGCCTGTAAACACACATTTTTCGTGTTAGACATTTCTAATATTCCTCTTTATGTTCACTATATTTGTTT…	A/G
CG_Chr03	11175698	C	C	18|18	T	6|6	T	13|13	Intergenic				AGGGTACTGACATGCACATCACATTAATCATAAATTAACATAAATAATGATACCTCAGAGTTCTCAGATCATTCATCTAGCAACTAACTTGGTAAGACTTAGGAACATCAACTAATACATTTTCAAGCTCTATCTTACATATAAGATATGTTCTAGTTTCATACATATGAGTACACTCCGAATCAAGCTTCACAGATATTACTAAGCATATAGAAAATGATAATCAAGTAGGCTTATCTCAAACCATAAAGTCACTCACAACTTATTCTGAGCTCCGAGCGGATTATACGCTTTCCCTAG[C]TCCTCTTGGCCTGTAAACACACATTTTTCGTGTTAGACATTTCTAATATTCCTCTTTATGTTCACTATATTTGTTTAAACATCTCAAACATGTGTT…	T/C
CG_Chr03	11175838	G	G	15|15	A	10|10	A	15|15	Intergenic				ATAAGATATGTTCTAGTTTCATACATATGAGTACACTCCGAATCAAGCTTCACAGATATTACTAAGCATATAGAAAATGATAATCAAGTAGGCTTATCTCAAACCATAAAGTCACTCACAACTTATTCTGAGCTCCGAGCGGATTATACGCTTTCCCTAGCTCCTCTTGGCCTGTAAACACACATTTTTCGTGTTAGACATTTCTAATATTCCTCTTTATGTTCACTATATTTGTTTAAACATCTCAAACATGTGTTTCATCACTAGTCTCTCTCTTGTTTACAACTTTTCATAACGAGC[G]AGATCCACAAGTATCAGCGAGATTATTAGTGAGACCTACTTATAACCATGCGGCACTAACGAGACCAGGCTTAGCGAGACTAACGAGATTACCTTA…	A/G
CG_Chr03	11176315	A	A	16|16	G	11|11	G	18|18	Intergenic				CTCACTCTCCAGCTCTTTAGCGATACCACTATCTTAGCGACACCTGATGGCCACTGCTTTCTTCTTTCCCTTCTAACTCGTTCTTTAACCTGCTAAACATTGAATTCCAGCCAAATTCAGAACTTCCTCTCTTCTACAAACTTGTAAAGAAGTGAGCTTTCTAACTTACCTCAAAATTTCAAACCATAACTCTTCTTCATTTGAGAACTATTCTCAAATAATTCCGGCTTCTTTGAATCATCTAGCAGTTCAACTCCGATTACTTCCTCCTAGAATTTAACATATTTTTGCTCAAATTCA[A]CTTTAACATCCTTCATGGAAGTTGCTAAGAATTTAGTTAACTTACTAACCTTAAAATTTCAACCCTAGCTTCAACTTTCTCAGCTCACTCTTCTTC…	G/A
CG_Chr03	11176507	C	C	20|20	T	13|14	T	16|16	Intergenic				TTCTTCATTTGAGAACTATTCTCAAATAATTCCGGCTTCTTTGAATCATCTAGCAGTTCAACTCCGATTACTTCCTCCTAGAATTTAACATATTTTTGCTCAAATTCAACTTTAACATCCTTCATGGAAGTTGCTAAGAATTTAGTTAACTTACTAACCTTAAAATTTCAACCCTAGCTTCAACTTTCTCAGCTCACTCTTCTTCAAATACCGAATGATGTCCAGATTTATCGACAAAAATCAAGCTTCTAGTTCCAGCTTCAATTTCACCATGAAAATGATTTGGATTCTACTTAAATT[C]GATATAAACACCTTCTTCCACCTCTCCTCGTTGTTCATCTGCGAAATGGATCAATCTGAGTTCGAAAATATGTCTAAAGTGTTTAATTATTCGGTG…	T/C
CG_Chr03	11177074	A	A	13|13	G	10|10	G	12|12	Intergenic				GGTCCTCTCGGTCACTCTTCTATGCACCAACGCATACCAACCTTCAACGCATAGCCCTTCTTGGCCACTCTTTTATGCACCAACGCATACCAACCTTCAACGCATAGCTCTTCTCGGCCATTCTTCTATACACCAACACATACCAACATCACTTAGCGATTAATAACCACACCTTCATACACTACACCACAACCGAAAACTCTCGATCAGTACTTTGGATTTCTCCAACGCATAATATACTTCAACACAATGTACTCATGACTTAAGCTCTCGACCTCCACACTTACCATGCTTTAGCTC[A]CCCAATCCTTTCAACTAAGTGTAGGGGCTTACATTTTTATAGGGCAACAACTCTCCAACTATTTCCACAATATTATGATATTCTCCACTTTGGGCA…	G/A
CG_Chr03	11177123	A	A	11|11	G	8|8	G	12|12	Intergenic				CATAGCCCTTCTTGGCCACTCTTTTATGCACCAACGCATACCAACCTTCAACGCATAGCTCTTCTCGGCCATTCTTCTATACACCAACACATACCAACATCACTTAGCGATTAATAACCACACCTTCATACACTACACCACAACCGAAAACTCTCGATCAGTACTTTGGATTTCTCCAACGCATAATATACTTCAACACAATGTACTCATGACTTAAGCTCTCGACCTCCACACTTACCATGCTTTAGCTCACCCAATCCTTTCAACTAAGTGTAGGGGCTTACATTTTTATAGGGCAAC[A]ACTCTCCAACTATTTCCACAATATTATGATATTCTCCACTTTGGGCATAAATTCTCATGACTTTGTTTTTTTCACCTCAAAAGGTCTCATACTAAT…	G/A
CG_Chr03	11177276	C	C	17|17	T	12|12	T	13|13	Intergenic				TCGATCAGTACTTTGGATTTCTCCAACGCATAATATACTTCAACACAATGTACTCATGACTTAAGCTCTCGACCTCCACACTTACCATGCTTTAGCTCACCCAATCCTTTCAACTAAGTGTAGGGGCTTACATTTTTATAGGGCAACAACTCTCCAACTATTTCCACAATATTATGATATTCTCCACTTTGGGCATAAATTCTCATGACTTTGTTTTTTTCACCTCAAAAGGTCTCATACTAATAGATATAGTTGTTCTCATTCAAAAGCTATATAGCTTTTAAATTAATTGTTGACAAC[C]ATGTGCTTTTAGAAAAATCAACTATATTATGAAGCAAATTAGTGTTTGGTAAATTTCAACTCTAGATTTGAAAAAGTTAGTTACAGTATTTGGTAT…	T/C
CG_Chr03	11177343	T	T	13|13	A	13|13	A	17|17	Intergenic				CTCGACCTCCACACTTACCATGCTTTAGCTCACCCAATCCTTTCAACTAAGTGTAGGGGCTTACATTTTTATAGGGCAACAACTCTCCAACTATTTCCACAATATTATGATATTCTCCACTTTGGGCATAAATTCTCATGACTTTGTTTTTTTCACCTCAAAAGGTCTCATACTAATAGATATAGTTGTTCTCATTCAAAAGCTATATAGCTTTTAAATTAATTGTTGACAACCATGTGCTTTTAGAAAAATCAACTATATTATGAAGCAAATTAGTGTTTGGTAAATTTCAACTCTAGA[T]TTGAAAAAGTTAGTTACAGTATTTGGTATATAAGTACTATATTATTGTGTTTTTACATATAATAACTAGATAAACCTAATATTAAAATTAATTTTT…	A/T
CG_Chr03	11177435	T	T	14|14	C	13|13	C	6|6	Intergenic				ATTTCCACAATATTATGATATTCTCCACTTTGGGCATAAATTCTCATGACTTTGTTTTTTTCACCTCAAAAGGTCTCATACTAATAGATATAGTTGTTCTCATTCAAAAGCTATATAGCTTTTAAATTAATTGTTGACAACCATGTGCTTTTAGAAAAATCAACTATATTATGAAGCAAATTAGTGTTTGGTAAATTTCAACTCTAGATTTGAAAAAGTTAGTTACAGTATTTGGTATATAAGTACTATATTATTGTGTTTTTACATATAATAACTAGATAAACCTAATATTAAAATTAA[T]TTTTTAAAAATAATTAGGAATTTATTTTAAATGACAAAAATGTTGAAAATATTTACAAATACTAGCAAAATCTCAATCTATTACGATAGACCATGA…	C/T
CG_Chr03	11177582	G	G	12|12	A	6|6	A	16|16	Intergenic				CTTTTAGAAAAATCAACTATATTATGAAGCAAATTAGTGTTTGGTAAATTTCAACTCTAGATTTGAAAAAGTTAGTTACAGTATTTGGTATATAAGTACTATATTATTGTGTTTTTACATATAATAACTAGATAAACCTAATATTAAAATTAATTTTTTAAAAATAATTAGGAATTTATTTTAAATGACAAAAATGTTGAAAATATTTACAAATACTAGCAAAATCTCAATCTATTACGATAGACCATGATAAACCGTAGAGATATATACAGATAGTAGTCTATCGCATAGATATACCCA[G]ATAGTGAAATTTTGCTATATTTGTAAATATTTTTGTTCATTTACCATATTTAAAAATATCCCAAAATTATTTTAAAAAATTATTTTACCCAAACAT…	A/G
CG_Chr03	11178285	G	G	14|14	A	6|6	A	7|7	Intergenic				CATTGGTTAAAATTGACTCCCTTTTGAAGGGAGAAGCATTTTTTACACTCATGCAATAATGTCGAATAATATTATTAATGAAGTAAAAGTTGTGCTCAATAGTTAGACACGATTTAAGAAGTATCTTGTACCACAACACTTTATTTTTATACGTTTATTCAATAATCGAATATTTCTCTTAAAAGTAACAAAAAAAAAAAAAAAAACGTGTTAAAACTATAATTTAACCCTTTTAACCTGAAATTATTCAAAAAGAAATATTTTACCTTTTCTTTTACACTAAATAACAATAGTTTGCCA[G]AGCAAGCTTAGCTAGGTAGTAATTGGTATGGAGTGGAAGATCTAATTCGCAATCTCATCCCTACAATTGTTGTACCAAAAAAATTACAATAACTTT…	A/G
CG_Chr03	11191580	T	T	13|13	C	6|6	C	10|10	ClCG03G008880		promoter		CGTGTGTCGATTTTCCAAAACTTTCCTCTCATTTTCCGCGCGTGATTCCATCTGCACACACAATCAAAAGCTTTAAAGCGATGGATTCTTCACGGTAATTCATTTTTAGCTTCTTCCTAACTTCCCCTTTAATCCTCCTCTGTTTCCAAAATCCACGATGATCATCTCATCGTTCGCGAACTTTCTAGCTCAACATTGAGTTCAGCGATTGAGTTCGCCTTTTTCCCTCCTTTTCCTTAAAATCAACGATGTAGATCTTCAATGCCTCACCTGTTCGAGCAATTGATGCAGGGAGAAGAA[T]CATTAATCGGCCACAACTACTTGTTTATGTGTTGAAGCCGAGAAGAAGATGGCCATAAGCGGGGGAAGAGAGGAGGAGGAGGAGGAAAGAAGCCGA…	C/T
CG_Chr03	11193251	G	G	10|10	A	6|6	A	9|9	ClCG03G008880	ClCG03G008880.1:Intron	Intron	Potassium channel	AATGAGTTTTAAAATTATCAAATGACTTTTTAAATCTTTTTTCATTTTTGAAAAATGATAAAATAAAAAAACCGAAATCATTGTTCAAGACATTATTAGATGATATACTATTTTATTTTATAAATTTGACACAGTTTTTAAATATTTATTTTATGGGAAGTAATAAGTGGAATAAATATAAAAAAAAATTTACTCTTAGGTTAATACTAGAAATTTATCACCATTGTATTTAGTTTAAGTTAGTTTGAAGTAGAAACGAAAATTGGTGGTGTTCCCGCCATCATTATTACACACGTGGCA[G]AGGAAGTAGTGGAAGGTTCAAATTTGTGTGGCCAATCTGTGTTTGGGAAAAGACAAGTGAGAGATCTACAAATTAATGGGATGATAAGATTTTAGT…	A/G
CG_Chr03	11194598	T	T	13|13	C	9|9	C	10|10	ClCG03G008880	ClCG03G008880.1:Intron	Intron	Potassium channel	TCTCCCAATTACATAGCTTTCTCATTTGGATATAGAAGACGCTACAAATTTTGGTTTTGAAACTTAAAAAGAAGAACAGGGGCAGAAGAGCCTTCTGGATTCAGCCCCATCTTAAGAACGCCTGGATGTTCATATTAAGTAATCAAGTTTTTGTTATAATAACTTAACTACTTTAATTTGAGTGATGTGTTGAATTAGTGATTCGAAATAGGTGATTTTTTATTTTCGATAAATTGCATCTTTTTTATGGTTGGGAATCTTTAGTTTCATTTTATAATTATTTCAACTTAGTTTATTAAC[T]ATTTAGTTTTTTATTTTTTATTTTTTGTTTTTTAAAATTAAGTTTATTGATGTTATTTCAACTCCAAATTTCTTATTTTGTTATCTACTTTTTACC…	C/T
CG_Chr03	11194603	A	A	15|15	G	8|8	G	8|8	ClCG03G008880	ClCG03G008880.1:Intron	Intron	Potassium channel	CAATTACATAGCTTTCTCATTTGGATATAGAAGACGCTACAAATTTTGGTTTTGAAACTTAAAAAGAAGAACAGGGGCAGAAGAGCCTTCTGGATTCAGCCCCATCTTAAGAACGCCTGGATGTTCATATTAAGTAATCAAGTTTTTGTTATAATAACTTAACTACTTTAATTTGAGTGATGTGTTGAATTAGTGATTCGAAATAGGTGATTTTTTATTTTCGATAAATTGCATCTTTTTTATGGTTGGGAATCTTTAGTTTCATTTTATAATTATTTCAACTTAGTTTATTAACTATTT[A]GTTTTTTATTTTTTATTTTTTGTTTTTTAAAATTAAGTTTATTGATGTTATTTCAACTCCAAATTTCTTATTTTGTTATCTACTTTTTACCAGTAA…	G/A
CG_Chr03	11194736	C	C	9|9	A	6|6	A	7|7	ClCG03G008880	ClCG03G008880.1:Intron	Intron	Potassium channel	GTAATCAAGTTTTTGTTATAATAACTTAACTACTTTAATTTGAGTGATGTGTTGAATTAGTGATTCGAAATAGGTGATTTTTTATTTTCGATAAATTGCATCTTTTTTATGGTTGGGAATCTTTAGTTTCATTTTATAATTATTTCAACTTAGTTTATTAACTATTTAGTTTTTTATTTTTTATTTTTTGTTTTTTAAAATTAAGTTTATTGATGTTATTTCAACTCCAAATTTCTTATTTTGTTATCTACTTTTTACCAGTAATTTAAAAAATCAAGTCAAATTTTGAAAACTAAAAAA[C]AATAGCTTATAAAAATTTGTTTTTGTTTTTGGAATTTGGCTAAGAATTCAATTATTGTAATCATTGTAAAAAATAGGGAGAAAATAAGCTTAATTT…	A/C
CG_Chr03	11194847	T	T	18|18	C	3|3	C	8|8	ClCG03G008880	ClCG03G008880.1:Intron	Intron	Potassium channel	GTTGGGAATCTTTAGTTTCATTTTATAATTATTTCAACTTAGTTTATTAACTATTTAGTTTTTTATTTTTTATTTTTTGTTTTTTAAAATTAAGTTTATTGATGTTATTTCAACTCCAAATTTCTTATTTTGTTATCTACTTTTTACCAGTAATTTAAAAAATCAAGTCAAATTTTGAAAACTAAAAAACAATAGCTTATAAAAATTTGTTTTTGTTTTTGGAATTTGGCTAAGAATTCAATTATTGTAATCATTGTAAAAAATAGGGAGAAAATAAGCTTAATTTTGAAAGACCAAAAA[T]AAAAAACAAAATGGTTACCAAATAGAACCTTGATTTTTGGTTTCTTATTTTTTAAAATCAAGTAACACTCATTCTAACTTTAAATTTCTTGATTTT…	C/T
CG_Chr03	11195277	G	G	21|21	A	10|10	A	12|12	ClCG03G008880	ClCG03G008880.1:Intron	Intron	Potassium channel	GTTAAATTTTCAAAACTAAAAAAAAAAAAAAAAAAATTTAAAGAACTTGTTTTTGTTTTTCGAAGTTAGATAAGAATTCTACTCTTGTAATCAAAAAAGTGCATACATGGTAGCCACCTACCTAAAATTTGATATTCTACCATTTTCTTGACATGAAAATGTTGTAGAGTCAAACTGTGAGATTAGTCAAGGTGCACATAACTAGACTAGACCTCGACTAGACACTGACATATAAAAAAAAGAAAAGAAAAGAAAAAAAATGCAGACACATAACATAATTAGAAATTGAAAAAGAAATAA[G]TTTAATTTTCAAAACTAAAAATAAAAAACAAAATTTTTACCTTATAGAACCTAAATAATTAGTTTATTAAATTTGAATAAGATACTGATTTTCTTT…	A/G
CG_Chr03	11196190	A	A	19|19	G	10|10	G	11|11	ClCG03G008880	ClCG03G008880.1:Intron	Intron	Potassium channel	TTCAAAATGAACACTTTAGTCCTTGAAGTTTAGAAAATGCTTCTAAATGATCCATGAATTAATTTAACATAAATGTCTGGAATACTTTAACATGAAAAGATTCCACACAAGGTATATTTCAAATTGATCTTACCGATCAATTTCATGTCAACGAATTCAATTTTAGTATCAAGTTTGTGGAAATCAGAATTAAGAAAATAATCTGAGACAAATGGACGCGTACAACTCATGGAGGGAAAGTGAATGAGGGTAGAAATTTTTTTGGTTGGAATTGCCTAAGATGTAAATGAGAAAAAATGA[A]CTAAGGATATCCAAATGTCGTCAAGGGCATCCGAAATATTGAACCTGATGATGAAGGATTCCTAAGGAAACACCCTTAAAATTAAATCCATTTGTT…	G/A
CG_Chr03	11197684	T	T	18|18	C	10|10	C	19|19	ClCG03G008880	ClCG03G008880.1:Intron	Intron	Potassium channel	GGTTTTATAATTAGGGGTAGTTAAAATGGTTTTGCTCGTGATCATTCTTCACGTCCTATAATTGGCAATGGCCTAGAAGAAAAAACTTTCCTTCGAATTTCTTTTCTAGTTGGTAATGATTCAGTTACATTAAATTTGCCATCTTCTTGAATTCACAATGGGGAAGTTGTTGGCTTGTGACCATCTTGTATATTAATTAGTATTCCTTGTTGAAGTTTACGGATTGTTGACTGTTGAAACTTGAATAATCCTTTTGGTGCAAATACCTTGGGCTCTTTGCGGATATATTTACCTACCATA[T]ACTTCTGATAGCATCATTCGTTTTAATACTCTTCTTAACTGCAAATAGAGTGCTAGATACTATTGGGTCTTATAGAATGGAAAATATTTTTATTAA…	C/T
CG_Chr03	11199552	C	C	17|17	T	13|13	T	16|16	ClCG03G008880	ClCG03G008880.1:Intron	Intron	Potassium channel	CCACTCATTATATTTTTGCTTTCCAATAATTTATTTTGCCAATACCAACCTTTTTCCATGACTTGTGTATTCCTTTTTATGAGTACTTGCCCTTGTCAACTTATGTAGACTTCTTCAGGGAGAAGAGATAGTTTTGGAATTTGGTTCCAATGTTTATCTTTAGAACACCAAGAAAGAAATTTGATAAACATTGGCTCCCTTTGTAGTTTAAGATGATTCTTGACAGGAATATTTACGTCTGATTAGATTGGTGCTACATGCCTCGAATTCTCCATTCTTAATACTTTTTCTTACACTCTG[C]TCTAGCCAAGTGTCCTGTTATTATTTGCCTTTGGAAGGGGCCCGAAAAATATTGTTGAATGTTAACAAAAAAAAAATGCTGAGATTCTTAAAAAGT…	T/C
CG_Chr03	11202015	A	A	14|14	C	9|9	C	14|14	Intergenic				AATGTGACTACCTGAGAATGAAAGAAAGCACACACAAAATTGTGTTATGTGGTTGAAGCAGGGATACTTAATGCTGAATTTACTATTATGATTATCTTGCAAGCAATGGAGAAATATCTACATAGAATTTTGGCAGTACCACTTCTCTTATTTGCATCTCTTGTAAAATGCTTCCCTGTTTTATAACATACTCTTGATTCATGTGTATGCCTGCAACATAAGCACTCAGTCAACTAAATTAAAATGTCTATGTCTGTGTAATAATATCCTAGGTTTGTAGAATTTAAATGTTGGTATGAA[A]TCCATAGCAAATCCTGTTTAACAAACGAAGGTAAAAAGGCAAGTTTAATCATTATTCTTTTCTAAAAAATTAAAATTGAATCGAAACAGTTGTAGT…	C/A
CG_Chr03	11202226	T	T	15|15	C	5|5	C	11|11	Intergenic				TGCAACATAAGCACTCAGTCAACTAAATTAAAATGTCTATGTCTGTGTAATAATATCCTAGGTTTGTAGAATTTAAATGTTGGTATGAAATCCATAGCAAATCCTGTTTAACAAACGAAGGTAAAAAGGCAAGTTTAATCATTATTCTTTTCTAAAAAATTAAAATTGAATCGAAACAGTTGTAGTTTTTCAATTTTAATCCATTCTTAGAAACCTTTTTTTAAAAACTTAGAGACAAGAAATGAAATTGACCCAAGCCAATTTAGTTCAACTCCTTGCAATCTTCTTCGGCTTCTTCTT[T]CCCATATTTTGTTGGTTTACTCTTCTTCCCAGAAGAAGAGAGTGAGAGAGAGGGGGAAGTGGCGTTAAAGAAATAGAATAGGAGAAGGAACTTAAG…	C/T
CG_Chr03	11202405	T	T	14|14	C	11|11	C	7|7	Intergenic				TTGTAGTTTTTCAATTTTAATCCATTCTTAGAAACCTTTTTTTAAAAACTTAGAGACAAGAAATGAAATTGACCCAAGCCAATTTAGTTCAACTCCTTGCAATCTTCTTCGGCTTCTTCTTTCCCATATTTTGTTGGTTTACTCTTCTTCCCAGAAGAAGAGAGTGAGAGAGAGGGGGAAGTGGCGTTAAAGAAATAGAATAGGAGAAGGAACTTAAGGGTTCGTTTGACAATGTTCTCGTTTTCTGTTTTTGTTTTTTATTGTTTAAGAACTTAATTTGTTTGATAACTATTTTTGTTT[T]TTAGTTCTACGTTTCAAGAAACATAAAAAATGGGCCAAAATTTAGATCTTCTATTCCTATTTCTATTTTAATGTTCCCACAAGCTTTGGTGTATTG…	C/T
CG_Chr03	11202508	G	G	10|10	A	5|5	A	10|10	Intergenic				CTTCTTCGGCTTCTTCTTTCCCATATTTTGTTGGTTTACTCTTCTTCCCAGAAGAAGAGAGTGAGAGAGAGGGGGAAGTGGCGTTAAAGAAATAGAATAGGAGAAGGAACTTAAGGGTTCGTTTGACAATGTTCTCGTTTTCTGTTTTTGTTTTTTATTGTTTAAGAACTTAATTTGTTTGATAACTATTTTTGTTTTTTAGTTCTACGTTTCAAGAAACATAAAAAATGGGCCAAAATTTAGATCTTCTATTCCTATTTCTATTTTAATGTTCCCACAAGCTTTGGTGTATTGGTGTCA[G]GCACTCACTAAAGCAACTTTTTTGGACATTTTCAATTTTTCTTTTTATTTTTTTTGAAGGATTTGTTTTTTTATTCAAATTACATTTCTTTATTTT…	A/G
CG_Chr03	11203713	T	T	9|9	C	11|11	C	10|10	Intergenic				AACATGCATAGTTATCAAACATAGTTTTATTTCTTGTTCTCAAAAACGAAGAAACAAGAAACAAAAAATAAGAAACTAGAACGTTATCAAACGGGCCCTAAGTTTCTACTTTACGTGATTCGATTCAAGGAAACTGAGAACCGAAACAATTTGGTTCGATTTAGTTTGATGCTTATTCTAACCCAACTGTATAAAAACCGATTCAACTTTGAACCAAACGGGTTTGATTTCATTAAAGTTTTTACCCTCCTATAAATGGTCAAGTCTTTTTCTTGAAAAATGAGAAACAGGAATAGGGAA[T]AGGAACTTTATCAAATGAGCCCTATAATTCTCGTTCCCGTCTCCATTTAGCCAATAAGAGATCCTTGCGCTCTCTTCCCATTTTCCACGTAAAGGG…	C/T
CG_Chr03	11203834	G	G	18|18	A	3|3	A	12|12	Intergenic				GATTCAAGGAAACTGAGAACCGAAACAATTTGGTTCGATTTAGTTTGATGCTTATTCTAACCCAACTGTATAAAAACCGATTCAACTTTGAACCAAACGGGTTTGATTTCATTAAAGTTTTTACCCTCCTATAAATGGTCAAGTCTTTTTCTTGAAAAATGAGAAACAGGAATAGGGAATAGGAACTTTATCAAATGAGCCCTATAATTCTCGTTCCCGTCTCCATTTAGCCAATAAGAGATCCTTGCGCTCTCTTCCCATTTTCCACGTAAAGGGAGATTCTCCATACCATTTGGAGCA[G]GTCCCGCAAGGCCATGCCCCCGTGTGTTGAATTTGATGGGATTAAACTCATAATCTCAAGTTGAAGCTACGGATCCATTGAGTTTTATAATTTCTT…	A/G
CG_Chr03	11204328	T	T	7|7	C	9|9	C	4|4	Intergenic				TATTTTGAGTGTAGGTGTCCATTTGAATGACATTGGAGATGACTTTTCAAATTTTTAGTTTACAAAATAAATTTATATATTTTAAAAATTAAAGTTTTAGGTAAGATAAGTACAATTTATATTGACGAGATGCGACACTTCGAGATAGGATGCAATGATACTAATTGGATGCATCTATTTGGGGTGGAGGTGGTTACACACATCAAATTAGTAATTGATTCTACCATTGTATGTGTGAGACGCACGTGTAAAAGAAAAACAAAATAAATACTTTCATTTACATTCTTAAGAAAATAATTT[T]ATGAGATCCAAAATTTAGAGAAAATAAAAAAATTAAAAGATTTAATTGAATGAAAATAGTAATTAATACCAGGAATAATGCATAGTAACTTTACAT…	C/T
CG_Chr03	11204813	T	T	10|10	C	4|4	C	7|7	Intergenic				TAGTAGAATAATTCTCTCATTAACTAGATAGAAGATTTTGTTTTTTCAAAAAAAAAAAAACTATAATATGAGAACATTAATATAAAAATGGTTACATAATCTAATTTTTAAATTGGATGGTAATTAAATAAAATGGTATAATATTTAATTATTATATGCTAAAAAATTATTGTTTTAAAAAAATAATTAGAACTACAAGATTTCACATACATTGCACGTGTTTCTTAACTAGTATATATATATATAAAAGAAGCAATATCTTAGCAAATAGGGCTATTTTGACAGATTAATTGTTAACAT[T]ATGACAAACATTTAAGGTATTTGAAGCACTAAGTTAATTATTACAGTGAGTGGTTATTATAATCTATAAGTTACAATAATCTATATTCGAATGTTG…	C/T
CG_Chr03	11204898	A	A	12|12	C	5|5	C	4|4	Intergenic				AAATGGTTACATAATCTAATTTTTAAATTGGATGGTAATTAAATAAAATGGTATAATATTTAATTATTATATGCTAAAAAATTATTGTTTTAAAAAAATAATTAGAACTACAAGATTTCACATACATTGCACGTGTTTCTTAACTAGTATATATATATATAAAAGAAGCAATATCTTAGCAAATAGGGCTATTTTGACAGATTAATTGTTAACATTATGACAAACATTTAAGGTATTTGAAGCACTAAGTTAATTATTACAGTGAGTGGTTATTATAATCTATAAGTTACAATAATCTAT[A]TTCGAATGTTGACTATTTTAGTCTTGATAGTAAATTTAATAGTTAGAAACAATTGGAGCCCAAACATGGAATGGGCTATAACACCCACTTGAACAA…	C/A
CG_Chr03	11204903	A	A	9|9	G	4|4	G	5|5	Intergenic				GTTACATAATCTAATTTTTAAATTGGATGGTAATTAAATAAAATGGTATAATATTTAATTATTATATGCTAAAAAATTATTGTTTTAAAAAAATAATTAGAACTACAAGATTTCACATACATTGCACGTGTTTCTTAACTAGTATATATATATATAAAAGAAGCAATATCTTAGCAAATAGGGCTATTTTGACAGATTAATTGTTAACATTATGACAAACATTTAAGGTATTTGAAGCACTAAGTTAATTATTACAGTGAGTGGTTATTATAATCTATAAGTTACAATAATCTATATTCG[A]ATGTTGACTATTTTAGTCTTGATAGTAAATTTAATAGTTAGAAACAATTGGAGCCCAAACATGGAATGGGCTATAACACCCACTTGAACAAATCCC…	G/A
CG_Chr03	11205090	T	T	12|12	G	8|8	G	5|5	Intergenic				TTTGACAGATTAATTGTTAACATTATGACAAACATTTAAGGTATTTGAAGCACTAAGTTAATTATTACAGTGAGTGGTTATTATAATCTATAAGTTACAATAATCTATATTCGAATGTTGACTATTTTAGTCTTGATAGTAAATTTAATAGTTAGAAACAATTGGAGCCCAAACATGGAATGGGCTATAACACCCACTTGAACAAATCCCTTTTAAAGTTCCTAGGACAAAAAGTTACCTTAAATTTTAAATTACATATATTTTTAATATTTAATATTAAAATATTAATTCCTTAATTTA[T]TTGAATTTTATTCCATTATAAAATTCTCCTGTAATATATTTAAATTTTTATGTATCTTATATATTAATAATCTTAATGTATAAATATATTAATGAT…	G/T
CG_Chr03	11205360	A	A	15|15	G	8|8	G	13|13	Intergenic				TTAATATTAAAATATTAATTCCTTAATTTATTTGAATTTTATTCCATTATAAAATTCTCCTGTAATATATTTAAATTTTTATGTATCTTATATATTAATAATCTTAATGTATAAATATATTAATGATGTTTTTTCCTTTGTTTTTTAATATATCAATTTTAATTTAGACAATTCTCAATTGGCAAGTTGGAATGAAAATTAACGAAAAACTAAATAAAATTCGTGCAAGTTGGAATGGAACAATTTCAACAATTAAAAACTACATTTAAGATTTAATGAAATTATATAATTTAAATTGAT[A]CCATTTATAAAAATGCTAAAACGGACTGAAACTGAAAATACATGAACTAATGGTATGTTAACCTATATAATATATTTTAATACATATATGTTGTAG…	G/A
CG_Chr03	11205451	T	T	20|20	A	6|6	A	11|11	Intergenic				ATATTAATAATCTTAATGTATAAATATATTAATGATGTTTTTTCCTTTGTTTTTTAATATATCAATTTTAATTTAGACAATTCTCAATTGGCAAGTTGGAATGAAAATTAACGAAAAACTAAATAAAATTCGTGCAAGTTGGAATGGAACAATTTCAACAATTAAAAACTACATTTAAGATTTAATGAAATTATATAATTTAAATTGATACCATTTATAAAAATGCTAAAACGGACTGAAACTGAAAATACATGAACTAATGGTATGTTAACCTATATAATATATTTTAATACATATATG[T]TGTAGGGATAATATCACCAAAAATCAGAAAATATATAACCTTTTATACCTTAGAGAATATGAGACCAACAATTTCACATTATCTCCTTAAGATAAT…	A/T
CG_Chr03	11205456	G	G	19|19	A	6|6	A	10|10	Intergenic				AATAATCTTAATGTATAAATATATTAATGATGTTTTTTCCTTTGTTTTTTAATATATCAATTTTAATTTAGACAATTCTCAATTGGCAAGTTGGAATGAAAATTAACGAAAAACTAAATAAAATTCGTGCAAGTTGGAATGGAACAATTTCAACAATTAAAAACTACATTTAAGATTTAATGAAATTATATAATTTAAATTGATACCATTTATAAAAATGCTAAAACGGACTGAAACTGAAAATACATGAACTAATGGTATGTTAACCTATATAATATATTTTAATACATATATGTTGTA[G]GGATAATATCACCAAAAATCAGAAAATATATAACCTTTTATACCTTAGAGAATATGAGACCAACAATTTCACATTATCTCCTTAAGATAATTTTAC…	A/G
CG_Chr03	11205590	C	C	15|15	T	12|12	T	12|12	Intergenic				TGGAATGGAACAATTTCAACAATTAAAAACTACATTTAAGATTTAATGAAATTATATAATTTAAATTGATACCATTTATAAAAATGCTAAAACGGACTGAAACTGAAAATACATGAACTAATGGTATGTTAACCTATATAATATATTTTAATACATATATGTTGTAGGGATAATATCACCAAAAATCAGAAAATATATAACCTTTTATACCTTAGAGAATATGAGACCAACAATTTCACATTATCTCCTTAAGATAATTTTACTCACTCTAGTAGCTGAGTTTTATGAGTAAATGTCTCC[C]AGGATAGAATATATCACCTGTCTTATGAAAGTAGCACCTCGTCCACAAGATCCAACAAACCATAGTTTGTGGAAATAAATTTAACTTAAATAAATT…	T/C
CG_Chr03	11205750	T	T	28|28	C	10|10	C	10|10	Intergenic				GTTGTAGGGATAATATCACCAAAAATCAGAAAATATATAACCTTTTATACCTTAGAGAATATGAGACCAACAATTTCACATTATCTCCTTAAGATAATTTTACTCACTCTAGTAGCTGAGTTTTATGAGTAAATGTCTCCCAGGATAGAATATATCACCTGTCTTATGAAAGTAGCACCTCGTCCACAAGATCCAACAAACCATAGTTTGTGGAAATAAATTTAACTTAAATAAATTTTGCAAGATGAAGATAAGTTTTATGGGAGAAAAGTGCTTATGAAAAAGTTCTTAAATGTAATT[T]GAAGAAGATGCATATTTATAGGATATTCACAGCCATTCGAATAGTAATGTCTCTTCTTCAAGTTGGTTAATTACGAAAAGACATATTCATTCATGA…	C/T
CG_Chr03	11205888	C	C	22|22	T	9|9	T	13|13	Intergenic				CCCAGGATAGAATATATCACCTGTCTTATGAAAGTAGCACCTCGTCCACAAGATCCAACAAACCATAGTTTGTGGAAATAAATTTAACTTAAATAAATTTTGCAAGATGAAGATAAGTTTTATGGGAGAAAAGTGCTTATGAAAAAGTTCTTAAATGTAATTTGAAGAAGATGCATATTTATAGGATATTCACAGCCATTCGAATAGTAATGTCTCTTCTTCAAGTTGGTTAATTACGAAAAGACATATTCATTCATGAAAAAATACAACTCTACACGAATGGTCACATACCATTTATTC[C]AACAATCGCTCGATGAATAGTAGGTTGATAATTTAAGATAAGAGATAAAATAAAACGTTCAATATTTCCCAATGAAGAATTTGCATTAGGATAAGT…	T/C
CG_Chr03	11206381	T	T	20|20	C	14|14	C	12|12	Intergenic				CTAATACAAAAGAAGTCACACAGTTTCTCATTATAACAAAGTTTATTCTCATAATTGTTTTTATTTTGGCCTTGAACATTGCCTGGTTTCATTAGTGTTATAGAGAATTTGCCTTAACAATTCTCATTGAAGCAACCCCTTCATACTCACGTAGGTGATTCCTGTAAAGAACACCGTATATGTTCTTTTCATAAATAATTATTCAACCACTTATAGAAACTAATTAAAGCACAGTGCTTACTCAAAAAAAACAAAACTTGCTTGTCTCATCGTAGAATGGGTAAGAGATCAAAATTTCAA[T]GCAGTGCTCATTAAGTTATCCAGAGGTCAGTTTGTCCATTGAACTTAGATCTTGGGATCTTGACTCAACTAGGTTGGATTGCCTCTTTGGTTAACT…	C/T
CG_Chr03	11206554	G	G	20|20	A	9|9	A	9|9	Intergenic				CCGTATATGTTCTTTTCATAAATAATTATTCAACCACTTATAGAAACTAATTAAAGCACAGTGCTTACTCAAAAAAAACAAAACTTGCTTGTCTCATCGTAGAATGGGTAAGAGATCAAAATTTCAATGCAGTGCTCATTAAGTTATCCAGAGGTCAGTTTGTCCATTGAACTTAGATCTTGGGATCTTGACTCAACTAGGTTGGATTGCCTCTTTGGTTAACTTTTAAAATTATAGGCTATAATCTCATTCTCCTTAATAAACTTTCAACCAACTCTCTAATTAGGCCTTTTACAAATA[G]ACCTCACAATATTATCTTCTTACCTTACAAAGTCAATTATGATAACTCCACTAGAAAGTAATTATCTAATGGTATTATATCTTCCTTATATATATT…	A/G
CG_Chr03	11206903	T	T	19|19	C	14|14	C	14|14	Intergenic				CACTAGAAAGTAATTATCTAATGGTATTATATCTTCCTTATATATATTTATTATTATGCATTTAAAAAAAGGGTTTAGGTTGTATCCACACTTTAGGAATATTATCCAAAAGTTTGAAGCCAACTCAAACATATCCCAACCTGCTTTTTACAAATTGTTTTCCATGTTCTAAACTTAGATTATCAACTTGGAATAGACTTTTCGACTTTTCTCCTCACTACTTGAACACTCATAAAAATTAAGAAGGTTGAAACCTTTTCATAATTCATAAGGAATTTTCTATGCTCGAGGTTTAATCAG[T]GAGACTATTTATTGGATGTGTCTTATCACGGTTTTAGAATCAATCATTTTATAGAACTTAAATTTTTCAACCATAAATATCGTTGTTATGACATCT…	C/T
CG_Chr03	11207206	T	T	17|17	C	8|8	C	9|9	Intergenic				GACTATTTATTGGATGTGTCTTATCACGGTTTTAGAATCAATCATTTTATAGAACTTAAATTTTTCAACCATAAATATCGTTGTTATGACATCTTCTAGCTTATATATATTATCTCGACTAATCTCACGAAACAACCCCCTGACCCTACACTACACATTTGGGTGTCAAGAAAACCCGTAGAATATTAAATCCTAGATAGGGTGGCTTCCATGGTTTGAACCCATGACTCGTTAGGCCTTTTGGCCTTTTTCTAATGTTCTCACTACCACTAAGTCAACCCATGATGATTGCATATGTTT[T]TATGTCTCAAGGAGGAGCAACTTTTCTTTGTTGGCTTATCCTTCAACATTAGGATAACATTAAAAAAAATTTAAAAAAAAGGTCATATTCCAAGTT…	C/T
CG_Chr03	11207279	A	A	16|16	T	15|15	T	10|10	Intergenic				AATATCGTTGTTATGACATCTTCTAGCTTATATATATTATCTCGACTAATCTCACGAAACAACCCCCTGACCCTACACTACACATTTGGGTGTCAAGAAAACCCGTAGAATATTAAATCCTAGATAGGGTGGCTTCCATGGTTTGAACCCATGACTCGTTAGGCCTTTTGGCCTTTTTCTAATGTTCTCACTACCACTAAGTCAACCCATGATGATTGCATATGTTTTTATGTCTCAAGGAGGAGCAACTTTTCTTTGTTGGCTTATCCTTCAACATTAGGATAACATTAAAAAAAATTT[A]AAAAAAAGGTCATATTCCAAGTTGCAAGTGAGAATGAAATTTCTTCTTGACATCGTTTGAAATCATTATAGTAAAATTTCTCATAACTTTTTCTCC…	T/A
CG_Chr03	11207384	T	T	15|15	G	16|16	G	12|12	Intergenic				TAGAATATTAAATCCTAGATAGGGTGGCTTCCATGGTTTGAACCCATGACTCGTTAGGCCTTTTGGCCTTTTTCTAATGTTCTCACTACCACTAAGTCAACCCATGATGATTGCATATGTTTTTATGTCTCAAGGAGGAGCAACTTTTCTTTGTTGGCTTATCCTTCAACATTAGGATAACATTAAAAAAAATTTAAAAAAAAGGTCATATTCCAAGTTGCAAGTGAGAATGAAATTTCTTCTTGACATCGTTTGAAATCATTATAGTAAAATTTCTCATAACTTTTTCTCCATGATTTC[T]ATTATAATGTGGTGCAACAATTTCATATCGTTTACGGCATTTATGTTCACCAAATATTTGTGAAACAATGTTACATAATTTCATTGAATAAATTGT…	G/T
CG_Chr03	11207421	G	G	15|15	A	9|9	A	15|15	Intergenic				TTGAACCCATGACTCGTTAGGCCTTTTGGCCTTTTTCTAATGTTCTCACTACCACTAAGTCAACCCATGATGATTGCATATGTTTTTATGTCTCAAGGAGGAGCAACTTTTCTTTGTTGGCTTATCCTTCAACATTAGGATAACATTAAAAAAAATTTAAAAAAAAGGTCATATTCCAAGTTGCAAGTGAGAATGAAATTTCTTCTTGACATCGTTTGAAATCATTATAGTAAAATTTCTCATAACTTTTTCTCCATGATTTCTATTATAATGTGGTGCAACAATTTCATATCGTTTACG[G]CATTTATGTTCACCAAATATTTGTGAAACAATGTTACATAATTTCATTGAATAAATTGTCTCATAAATTGTCTTAGTACCCATCATGCATAATAGT…	A/G
CG_Chr03	11208438	T	T	20|20	C	12|12	C	13|13	Intergenic				GCCACAATAAATATATATTTAAAAGAATCTAAAGTAGAATAAATATTTATCCCAGCAGCCACACAAATGATGCACTAAATTTTTAAGCCTCATGGGCAAGGGAACACTCATGTTTTCTTTAAAGAAAACAATTTAAAAGAAATACAATGAATATGAGATTTATATAACAACCTGAATACAAATGTTACAAAACCCCATAAATGCTAATATGTTTCAAATAAAACCAAAATTGGGAATACAGTACCCTAACATAGAACTTGTAAGGTTGTAGAATCTGAGCTCAACGACTTCACATTGTCT[T]CTTAACACAATATTACTCACTTTAGTGCATGAATTTCATAAGTAATTGTCTCTCAGGATGAAACATATTACATTTTTTATAGAAACACAACACCTC…	C/T
CG_Chr03	11208450	A	A	19|19	T	10|10	T	15|15	Intergenic				ATATATTTAAAAGAATCTAAAGTAGAATAAATATTTATCCCAGCAGCCACACAAATGATGCACTAAATTTTTAAGCCTCATGGGCAAGGGAACACTCATGTTTTCTTTAAAGAAAACAATTTAAAAGAAATACAATGAATATGAGATTTATATAACAACCTGAATACAAATGTTACAAAACCCCATAAATGCTAATATGTTTCAAATAAAACCAAAATTGGGAATACAGTACCCTAACATAGAACTTGTAAGGTTGTAGAATCTGAGCTCAACGACTTCACATTGTCTTCTTAACACAAT[A]TTACTCACTTTAGTGCATGAATTTCATAAGTAATTGTCTCTCAGGATGAAACATATTACATTTTTTATAGAAACACAACACCTCGTTCACAAGATC…	T/A
CG_Chr03	11208562	T	T	13|13	C	7|7	C	12|12	Intergenic				AAAACAATTTAAAAGAAATACAATGAATATGAGATTTATATAACAACCTGAATACAAATGTTACAAAACCCCATAAATGCTAATATGTTTCAAATAAAACCAAAATTGGGAATACAGTACCCTAACATAGAACTTGTAAGGTTGTAGAATCTGAGCTCAACGACTTCACATTGTCTTCTTAACACAATATTACTCACTTTAGTGCATGAATTTCATAAGTAATTGTCTCTCAGGATGAAACATATTACATTTTTTATAGAAACACAACACCTCGTTCACAAGATCCAACGATGAATTATA[T]TCTGTGGAAATAAACTGAACCTTAATAAATTTTACAAAAGGGAGAAAAGTACTTATGAAAAAGTTCTTAAATATTGCAATTTGAAGAAGAGGCATA…	C/T
CG_Chr03	11209274	C	C	26|26	T	11|11	T	16|16	Intergenic				ATAGATACTAAAAAGAGAAATTAGAGAGAGAAGTTTCAAATTTATCTTCCAAATTGGTAGAAATTTTGAAACTCTTTAGATTAACTTTTTATTAAGTAATCACTTCATTTAGGCTTAAATTTCAACCAAGTTTAACCTTCACAATAATAAGACAATTATATTTCTAAGCCTTCCAAAATGTATTTTTATATAATTTTTACTATTAACAAAATGATAATAAGTGACATCCCATTTGTAAAATTGTTCGACACTATCTCACATTTCAATTTAGTCAAACGAATTAATTATTGGACATCAACA[C]GAATTATTGAAAATAAAGCTTTATTTTTTAAAAGGGGCTTTCCGAAAATGTAAAGTGGTTAATGAATAAATAAAATGTAAAATGCTATCGAAAGAA…	T/C
CG_Chr03	11209652	A	A	10|10	G	3|3	G	11|11	Intergenic				TAAAATGCTATCGAAAGAAAAGTAAAATAGTTTGATTCTAAATTTAAGACTAAAAAAATGATAAATAGGTTCTTTAGGATATTATTGTATTAAAAAGAAAAGGAGCATTTACCATTTTTATACCAAAAAAAAAAAAAAAAAAAAATCAATCCTTTTTTTTCTCTAAATAAAAAAAACATCAATCTTAAGACATGAATAGTTCATGCAGTTATTTTATTATTAAACATAGACTTCGACTAATTTTAATGGAGGTATATCTTACTACAATAGAAAACTTACATATTATCAATTTCAAGATTA[A]AGGTTCAACTCTTCCATTCACATATTGTAAAAAATAATAATAATAATAATAATAATAATCACTTATTGCTATATCAAATATTGATAGTTTCATCCC…	G/A
CG_Chr03	11210125	G	G	19|19	T	9|9	T	8|8	Intergenic				AATTAGTAATTATTAGAGAGATTATCCTTTTAAAATTAAAAAGTAAACTATATCATATAAAAATTGAGAGACTAAATTAGTTATTGAAAACATAAAGACTAAAATAGATATTCTAAGAGATCAAAACTACACATCCGCATATCAAAAATCTTATTTTCCTTATTTTTCTTAGAATAAAAAATCTTCTTTAAAAGAATATAAATCACAATACTACTACGAGTTTAGACTTAGATAAAAGCAGGCTTAAGGTCAATCTTGCTTTGCCTGAATTAAATTTAAAATTTAAAATATGATCATCAT[G]GAAGCACGTACAAGTTAGGTGAGTCAACTTTATTCAAAATTAAACATCAAGAACTAAATTTGAAAAATTGAATGTAAAGAATTAAATATCTTAACT…	T/G
CG_Chr03	11301588	G	G	19|19	A	8|8	A	10|10	Intergenic				CTTTACGAAAAATTTTAGTAGGACTCAACTAAAGGATGGTATACTAGAAATTCTAATTAAAATAATAATAATAACAACAATGCTAACACTCGGATCTCGTTTTTATTAGGTTTCGTTGCGAGTCTTAGTGGCCTCCTCTAGCCCATTATCCCTGATTTAGTCTTGAGATACTCCGAGCTAACATGCATAAGAAAACCTTGTACCGATATGGTGTCGAGGCTACTACACTCAACTAGGGGTGTGCAGCGATCAGTCGGAGTCAATTTTTTTACCAAACCGCTACCGAACCAACTATTGTCA[G]TTTAATAAATGTTCAAACCAATCTCAACCGTCAAGGAGTGAAGATCGGCATTCAATCGGTCAATTAGTCGGTTTAGGTCAGTTTTCTTCTTTGAAT…	A/G
CG_Chr03	11530593	C	A	17|17	C	10|10	C	18|18	Intergenic				AAACTTCCACTTATTGCTTAGATATTATTAAGTGATCGCATAGTTTCGACTACGTGATCGCTTATATAATCCTATGCGATCGCTTATTATGAAGAGATCGTTTACGATTATATAAGCGATCGTTTAGACAAAACTATGCGATCGTTTAGTTAACTCTAAGCGATCGTTTAATTTAGTAAGCGATCGTTTATGTTTAGTAAACGATCGCTTATGAATTCATAAACGATCGTTTAGAAATTCAATTGCTATTACTAAACTTTTACATTGTTTTCTGTAGAATATGAACATACTAGTGCTCCA[C]GTTCACCGGGAGCTTCACTCCCGCCCCGATTTGTGTTCACATTGGTTTACGGTGGTGAACACTGCATTTATGGTATGTACCCTACACTTGTTCTGT…	A/C
CG_Chr03	11768738	G	A	15|15	G	7|7	G	12|12	Intergenic				AATTAATTAAATTAGGAAGTTCGGGCTAAAATAAAACAATTTATTTGCATAACTATACAAATGATTTAGTAAGAATCTGTGACAGACGTGTAAGCGATGGGGACTAAGTCAAATAGTTCTAATAAAAAAAGATAAATAGTTATGCTTAATTAAATCTCGTGGAAAATTTATTCTCCCACCCATTTGACCACTTCCATAAAAGAAAAAACGTCTTAATCAAAATACTATTTTGTGCTGTGTTATGAGAAAATGCCTCTAAAACATTTGTCAATTTGTTAAACAAAAAATTGTAATACCATC[G]TACCAAAATTTTTAAATTTGTTAAACTAAAAATTGCAATATTCTCATATTAATACTCATATATCGGATCCTATTAAATTCTACAGTTAAACATGTT…	A/G
CG_Chr03	11769764	G	A	16|16	G	3|3	G	14|14	Intergenic				TTAGAGAATTACATATATATTTAAATATCTAATTACAAATCTACATGTGTGTTTGACATGTTTAAATGATGATTTGTTTTGATAATTTTTTTTTTTTTAAGAATATTTGAAAATCGTACATTATTGTCAATCAAACATAAAAATCTAGATACACATCTTATGAAAATCAAAATCGAACAATGGCCCATGATAAAACTATATATGTGTTTCAACGTGTAACACTCAACCTACAATATTATTTTAGGAACAAAGGAACAAATACTTACTGCTCACGCGATGGTGGAGAAAACAAACGACATA[G]TTACCATAGGGAAGTCATGCGCCACATAATTTAATGCCAACTAAATGGTAGACGAGATAAATTGTGGACAATGATACACAATTTAGATGGACTGGT…	A/G
CG_Chr03	11769785	G	A	21|21	G	5|5	G	14|14	Intergenic				TAAATATCTAATTACAAATCTACATGTGTGTTTGACATGTTTAAATGATGATTTGTTTTGATAATTTTTTTTTTTTTAAGAATATTTGAAAATCGTACATTATTGTCAATCAAACATAAAAATCTAGATACACATCTTATGAAAATCAAAATCGAACAATGGCCCATGATAAAACTATATATGTGTTTCAACGTGTAACACTCAACCTACAATATTATTTTAGGAACAAAGGAACAAATACTTACTGCTCACGCGATGGTGGAGAAAACAAACGACATAGTTACCATAGGGAAGTCATGC[G]CCACATAATTTAATGCCAACTAAATGGTAGACGAGATAAATTGTGGACAATGATACACAATTTAGATGGACTGGTAGGCACATCTTACCATTTCTA…	A/G
CG_Chr03	11770676	T	C	23|23	T	6|6	T	12|12	Intergenic				TAGTAAATATATATAAGTTAGAATATCAAACAGAATTTAGTATTTTGAACAGATTTGGCAGTGATTTGAAATAGTATGAAGGTGTTTGAATTTTGATTTCTATTCTATATCAATGTGCATATTGTTTCAATTCCATTTTTTGTCCAATGTTTTTAACAGATTTCTATATATTCAAGTGTAATTTTGAAATGTTTATAGAAGGTCATAGATAATATTGCAGTTTCTTAAAGAATATGAATATTTTTTTCTACAAATGACAAAGTTATGAAATATATATAAGATTTTTTTGTAATTTAGATT[T]ATTAAGAAATAATAACATTCATGACACTATTTATTGGCAAAAATAATTTTACTTCAAAAATTGAATTTACATTTCATTTGGTTGTTTTTCTTCACT…	C/T
CG_Chr03	11770746	C	T	15|15	C	5|5	C	6|6	Intergenic				ATAGTATGAAGGTGTTTGAATTTTGATTTCTATTCTATATCAATGTGCATATTGTTTCAATTCCATTTTTTGTCCAATGTTTTTAACAGATTTCTATATATTCAAGTGTAATTTTGAAATGTTTATAGAAGGTCATAGATAATATTGCAGTTTCTTAAAGAATATGAATATTTTTTTCTACAAATGACAAAGTTATGAAATATATATAAGATTTTTTTGTAATTTAGATTTATTAAGAAATAATAACATTCATGACACTATTTATTGGCAAAAATAATTTTACTTCAAAAATTGAATTTA[C]ATTTCATTTGGTTGTTTTTCTTCACTTTTCATTTATATGATTTCAAGAACTAGCGAGATCCAATTACTAAATCTATATCATGGTAACGGATAACTA…	T/C
CG_Chr03	11770747	A	G	14|14	A	5|5	A	6|6	Intergenic				TAGTATGAAGGTGTTTGAATTTTGATTTCTATTCTATATCAATGTGCATATTGTTTCAATTCCATTTTTTGTCCAATGTTTTTAACAGATTTCTATATATTCAAGTGTAATTTTGAAATGTTTATAGAAGGTCATAGATAATATTGCAGTTTCTTAAAGAATATGAATATTTTTTTCTACAAATGACAAAGTTATGAAATATATATAAGATTTTTTTGTAATTTAGATTTATTAAGAAATAATAACATTCATGACACTATTTATTGGCAAAAATAATTTTACTTCAAAAATTGAATTTAC[A]TTTCATTTGGTTGTTTTTCTTCACTTTTCATTTATATGATTTCAAGAACTAGCGAGATCCAATTACTAAATCTATATCATGGTAACGGATAACTAA…	G/A
CG_Chr03	11770764	T	C	15|15	T	6|6	T	9|9	Intergenic				AATTTTGATTTCTATTCTATATCAATGTGCATATTGTTTCAATTCCATTTTTTGTCCAATGTTTTTAACAGATTTCTATATATTCAAGTGTAATTTTGAAATGTTTATAGAAGGTCATAGATAATATTGCAGTTTCTTAAAGAATATGAATATTTTTTTCTACAAATGACAAAGTTATGAAATATATATAAGATTTTTTTGTAATTTAGATTTATTAAGAAATAATAACATTCATGACACTATTTATTGGCAAAAATAATTTTACTTCAAAAATTGAATTTACATTTCATTTGGTTGTTT[T]TCTTCACTTTTCATTTATATGATTTCAAGAACTAGCGAGATCCAATTACTAAATCTATATCATGGTAACGGATAACTAAAATAGTATTATATGGAA…	C/T
CG_Chr03	11770879	A	C	16|16	A	3|3	A	10|10	Intergenic				CATAGATAATATTGCAGTTTCTTAAAGAATATGAATATTTTTTTCTACAAATGACAAAGTTATGAAATATATATAAGATTTTTTTGTAATTTAGATTTATTAAGAAATAATAACATTCATGACACTATTTATTGGCAAAAATAATTTTACTTCAAAAATTGAATTTACATTTCATTTGGTTGTTTTTCTTCACTTTTCATTTATATGATTTCAAGAACTAGCGAGATCCAATTACTAAATCTATATCATGGTAACGGATAACTAAAATAGTATTATATGGAAAAAGAATATGTAGTAAAA[A]GAGTTTCCATTTTTATTTTACTCATTTCACCTTTATAAATACTTGTTTGGATTTTTATTATTTAAATATAGATACGTCTATCATGAATCATAATGT…	C/A
CG_Chr03	11770987	A	G	9|9	A	9|9	A	9|9	Intergenic				AATAACATTCATGACACTATTTATTGGCAAAAATAATTTTACTTCAAAAATTGAATTTACATTTCATTTGGTTGTTTTTCTTCACTTTTCATTTATATGATTTCAAGAACTAGCGAGATCCAATTACTAAATCTATATCATGGTAACGGATAACTAAAATAGTATTATATGGAAAAAGAATATGTAGTAAAAAGAGTTTCCATTTTTATTTTACTCATTTCACCTTTATAAATACTTGTTTGGATTTTTATTATTTAAATATAGATACGTCTATCATGAATCATAATGTTAGACTTATTA[A]CACGGCTTAAATTACAAGTTCACTTGATGTCATACAAAAAAAAACATTAATGATCACTAGTTTTTAGATAATCTAGATCATTGACATATTTAAATG…	G/A
CG_Chr03	11771139	A	G	21|21	A	9|9	A	11|11	ClCG03G009070		promoter		ACTAAAATAGTATTATATGGAAAAAGAATATGTAGTAAAAAGAGTTTCCATTTTTATTTTACTCATTTCACCTTTATAAATACTTGTTTGGATTTTTATTATTTAAATATAGATACGTCTATCATGAATCATAATGTTAGACTTATTAACACGGCTTAAATTACAAGTTCACTTGATGTCATACAAAAAAAAACATTAATGATCACTAGTTTTTAGATAATCTAGATCATTGACATATTTAAATGCCCAACTACACATGTATATGTGGAACATCGTTGATAACGGATTGTTTTGCACAAT[A]TATTTTGTATGAAGATACTTGAAAACCATACATTACTGTCAAACAAACACAAGAATTTAGATACACGGATCCAATAAATGATCCACGATCAAAGTT…	G/A
CG_Chr03	11771198	A	C	19|19	A	5|5	A	12|12	ClCG03G009070		promoter		TACTCATTTCACCTTTATAAATACTTGTTTGGATTTTTATTATTTAAATATAGATACGTCTATCATGAATCATAATGTTAGACTTATTAACACGGCTTAAATTACAAGTTCACTTGATGTCATACAAAAAAAAACATTAATGATCACTAGTTTTTAGATAATCTAGATCATTGACATATTTAAATGCCCAACTACACATGTATATGTGGAACATCGTTGATAACGGATTGTTTTGCACAATATATTTTGTATGAAGATACTTGAAAACCATACATTACTGTCAAACAAACACAAGAATTT[A]GATACACGGATCCAATAAATGATCCACGATCAAAGTTTTTTTTAGGCAAAGAATTTTAATTAGGGTGGAAAGTAAGATTTGGGTTAGAAAAAGATT…	C/A
CG_Chr03	11771443	A	G	14|14	A	4|4	A	7|7	ClCG03G009070		promoter		TTTGTATGAAGATACTTGAAAACCATACATTACTGTCAAACAAACACAAGAATTTAGATACACGGATCCAATAAATGATCCACGATCAAAGTTTTTTTTAGGCAAAGAATTTTAATTAGGGTGGAAAGTAAGATTTGGGTTAGAAAAAGATTAGTGAAATGAAGAAGAGGGATTGGATGGGTGTGAGATGTGAAGTGAAGGAGACAAAGGCACATGATTTACCAAAGCAATATGGGAATAGCGTGTGAAGTTGGCATGAATCAAAATGAATTGAATTGCTTTGATTGTGTAAAAGAAAAA[A]GAAGAAAAAAAGCTAAGAGAGAGAGAGAGAGAGGACCACTCATTATTAAAGATGCTTCCTTCACTTTACTTCAACTTAACCAAATTTCCACACACC…	G/A
CG_Chr03	11771643	C	T	15|15	C	7|7	C	15|15	ClCG03G009070		promoter		GAGACAAAGGCACATGATTTACCAAAGCAATATGGGAATAGCGTGTGAAGTTGGCATGAATCAAAATGAATTGAATTGCTTTGATTGTGTAAAAGAAAAAAGAAGAAAAAAAGCTAAGAGAGAGAGAGAGAGAGGACCACTCATTATTAAAGATGCTTCCTTCACTTTACTTCAACTTAACCAAATTTCCACACACCACCAAACCAAGCCAATCCCATCTTTGGCCTTATCCTACTTTTTTTTTCTTGTTGTTAATATTTGACCCTCATCTCACAAGTCCTTATCGTATTAATATATAGA[C]AATAATAATATTTGTTAGAAATGAATTTAGACTTAGTAAAATAAATCAAAGGTGAGAAAGATAAATTGGATTTGAGATCAATTAAGTTCATGTAAC…	T/C
CG_Chr03	11771679	G	A	12|12	G	9|9	G	14|14	ClCG03G009070		promoter		AATAGCGTGTGAAGTTGGCATGAATCAAAATGAATTGAATTGCTTTGATTGTGTAAAAGAAAAAAGAAGAAAAAAAGCTAAGAGAGAGAGAGAGAGAGGACCACTCATTATTAAAGATGCTTCCTTCACTTTACTTCAACTTAACCAAATTTCCACACACCACCAAACCAAGCCAATCCCATCTTTGGCCTTATCCTACTTTTTTTTTCTTGTTGTTAATATTTGACCCTCATCTCACAAGTCCTTATCGTATTAATATATAGACAATAATAATATTTGTTAGAAATGAATTTAGACTTA[G]TAAAATAAATCAAAGGTGAGAAAGATAAATTGGATTTGAGATCAATTAAGTTCATGTAACAACTAATCAATGATTCAATCAGATCTAATCCTGAAT…	A/G
CG_Chr03	11771697	G	T	9|9	G	10|10	G	11|11	ClCG03G009070		promoter		CATGAATCAAAATGAATTGAATTGCTTTGATTGTGTAAAAGAAAAAAGAAGAAAAAAAGCTAAGAGAGAGAGAGAGAGAGGACCACTCATTATTAAAGATGCTTCCTTCACTTTACTTCAACTTAACCAAATTTCCACACACCACCAAACCAAGCCAATCCCATCTTTGGCCTTATCCTACTTTTTTTTTCTTGTTGTTAATATTTGACCCTCATCTCACAAGTCCTTATCGTATTAATATATAGACAATAATAATATTTGTTAGAAATGAATTTAGACTTAGTAAAATAAATCAAAGGT[G]AGAAAGATAAATTGGATTTGAGATCAATTAAGTTCATGTAACAACTAATCAATGATTCAATCAGATCTAATCCTGAATTATGTAGGATAAGAAAAA…	T/G
CG_Chr03	11772335	A	G	17|17	A	7|7	A	16|16	ClCG03G009070		promoter		TGTAATATTTGTCCCAACTAACCTCATAAATTAAATGTTGGAGTAACATGACCATCTTCAATCTAATAAATTCTTTACAACATCGTAACTTGATGTCCATGATTTTAGGCTTTTTTCATGAAAACTAGCCTTCCTCATATTCAATATTCAAACTACAACACGGTAAAGCTAGATCAAGTTTTTCATTTTAATTATGTATATATATAAAATGTGAGAATTTAAGAGAACAATTTTGCGAGTTCTCTAAAATCTCACTCATTTAATTAGTCACTACCTCCAAATTAATACAATTTCTGGTTG[A]ATTTTGGCAAAATATTAGAAGTACAGTTTGTCTTACCTTAAAAAGATTAAAAAAAGTGATAAACTACTACCATTATAAAAGGAGTCCCTCTAGTTT…	G/A
CG_Chr03	11772486	T	C	19|19	T	10|10	T	20|20	ClCG03G009070		promoter		ACTACAACACGGTAAAGCTAGATCAAGTTTTTCATTTTAATTATGTATATATATAAAATGTGAGAATTTAAGAGAACAATTTTGCGAGTTCTCTAAAATCTCACTCATTTAATTAGTCACTACCTCCAAATTAATACAATTTCTGGTTGAATTTTGGCAAAATATTAGAAGTACAGTTTGTCTTACCTTAAAAAGATTAAAAAAAGTGATAAACTACTACCATTATAAAAGGAGTCCCTCTAGTTTCAAATCTTTTTAGTTAGAAACATTTTAAGCTGGGTGTGTTACTCTAATTAAATT[T]ATTTTGTATTCTCTAGTTTGAAAGTAGAAAAAAATATATGAGTAGTCAAAAGTTTTGAGAGAGTACCATTATAATTGGAGTTCGAAAAAAAAATTA…	C/T
CG_Chr03	11773389	A	G	18|18	A	5|5	A	17|17	ClCG03G009070	ClCG03G009070.1:CDS,exon	CDS,exon	Unknown protein	GAGATTAGAAATGGGGGACAGATACGATCGCTTCAACCCACAAAATGTTCGCCACAAACACATGTTCTTGCCCATGCTCTGTTCTAAGCCGGCGATTAAAGACGGCCGCCCACCCAGATGCGATCGGGACCATTCCGAGTCTTTTTCCGGTGACCCTTTATCGCCGAGAATCGGATGTATGGGTCAAGTTAAGAGGAATAACAGAGTTGCAGGTCTTCCGATTTCTCACAGGATTTTGATTACAACCAAAAATGCCGTTCTTAACAATAAAAATGGCAACCCCAATGTTGGTTACTTCAA[A]CTGAAGAAATTTTTCTCCAGCAAAAATCTCTTGGCTTCCCCCTCCACCACTGGAACCACCACCAGGTCCGCCGCCGCTGCCGCCGCATCGATATCT…	G/A
CG_Chr03	11773620	T	G	15|15	T	7|7	T	15|15	ClCG03G009070	ClCG03G009070.1:CDS,exon	CDS,exon	Unknown protein	GATTTTGATTACAACCAAAAATGCCGTTCTTAACAATAAAAATGGCAACCCCAATGTTGGTTACTTCAAACTGAAGAAATTTTTCTCCAGCAAAAATCTCTTGGCTTCCCCCTCCACCACTGGAACCACCACCAGGTCCGCCGCCGCTGCCGCCGCATCGATATCTACGGCGGGTGTCAACGATTGTCGGGGTATAAGAAGAGCGGCCCCAAATTCTGCAATTACGGGTAGAAAGAGTGTTCCTGAAAATGGGAATTGTGTTTCATTTAACGTTGTGGATTTGGATCCGCCGTTGCCGGT[T]GTCCGGCGAGTGAAGAAGGCCGGAGAAGAAAGAGGGGAAATGGAGAATCTTTGGAAGAGGAGGTCAGGTGGGATTGTATTACAGAGTTTACAGATT…	G/T
CG_Chr03	11775306	C	A	15|15	C	11|11	C	15|15	Intergenic				TGGACAAATAGGGTTTGTGGATCATAGTTCTTAGTTTTTATATTATTTTCAAATCTTAATCAAATCATTGAAAAGAAAAATTGGCGTCTGAAAATTCAAGGTGTTAAATGAGTGTATTTCATAAAATTTTGTTTAAAAAAGAGTTCCTGTTCTGCTGAAAGATTATCAACTTAATCCTACCGTCCATGACTTTTTGTCTTCCATCATTATGGTTTTTTCTCTAAAGCAAGGACTATCTTGAGAATAATGAACCATAAACAAATATAAAAGTCCATATCCAATATTACATTTTATTTGTAA[C]AGAAAAATAAAAGATCTAAGAAAGTCAACAATTATCTCTTTAAATCTTAATATCCTTCACAAGCAGTACCTGCATCAAGATACAAGATAAAGAGGA…	A/C
CG_Chr03	11780021	G	T	7|7	G	6|6	G	6|6	ClCG03G009080	ClCG03G009080.1:Intron	Intron	Histone acetyltransferase	NNNNNNNNNNNNNNNNNNNNNNNNNNNNNNNNNNNNNNNNNNNNNNNNNNNNNNNNNNNNNNNNNNNNNNNNNNNNNNNNNNNNNNNNNNNNNNNNNNNNNNNNNNNNNNNNNNNNNNNNNNNNNNNNNNNNNNNNNNNNNNNNNNNNNNNNNNNNNNAAAAAAAAAAAAAAAAAAAAAAAAAAAAAAAAAAAAAAAAAAAAAAAAAAAAAAAAAAAAAAAAAAAACCTAAAATAACGAACTAAATTTAAGAAAACCATGCAGGCAAAGAATTACTGGTCCTATTCAATGCTAGAGAACA[G]AGCTCATCGAGCTTTTTTCAATGCTAGAGAGAACAGATCTCGTCGAGGTTGCTAGTTGCAGAGACAATTGCCAAAAAATAGAGCCAGTTTAATGTA…	T/G
CG_Chr03	11780640	T	A	10|10	T	5|5	T	10|10	ClCG03G009080	ClCG03G009080.1:Intron	Intron	Histone acetyltransferase	AGAAAATCCATCTTACATTCCATTATTTGCATGACATAAATTTTCATTCACTTTTATACCACCCACTGTTGGCACTAAAACACCCACTAGCCTACCAAAGGGGGAAAAACTACTAAAGCATGGATCAGAACGTATGACATGGATCAAAATTCTGTGTATATTGCATAATAGATAAATTAATTTTGAAAAAAAGTTACTTTTTTCATTTTTTCTCCTTAAAAAACAGGTATGGTCTCTGGTAGCCCACAATATAATGTCGAACCCTGCAAACTCCACCAGAACTAAAAAAATAAAAAGACA[T]GGACCGACCTCTCTGATGCTTATAACTAGAAGGAGAAGAATGGCTGGACTTGCTTTTGGAAAGATTAAATGTTCTTCAATGAAGCACTAAGCTCAA…	A/T
CG_Chr03	11785389	G	A	12|12	G	9|9	G	5|5	ClCG03G009080		promoter		ACCATCAGCAGAGGCGGCGGCGGATCCATTTTCAACGTTGGTTGATTGGACGTCTATGGAGCCCATCGCGGCTTGGGGGCTTCGTATGCAGAGGCAGAGCTCGGAAACCGTCGTAGGCAGCAGAGGCCTGGGTCTCCTATTTTCGTTTTTTTATTTTTTATTTTTTAATTCAAATTTTGAAATTCTCCTTCGAAGTTCGGAATATATTGCCCACGGCACCTTTAAATCTCCAAAATTATTTTCATTTTGAAAATATCTACAAATAATACTAAAATATCATCACTATTATTTATTTCTATA[G]TCCTATAAATAGAAATAAATAGTCTATCACGATCTATTCCAAATAAACAATAAAATTGTATTATATTTATCACGATCTATCACAAATAAACAATAG…	A/G
CG_Chr03	11785767	A	G	11|11	A	11|11	A	8|8	ClCG03G009080		promoter		TATCACAAATAAACAATAGAATTGTGTTATATTTATAAATATTTTGGTTTATTTTCTTATATTTAAAAATAATAACTCTCTTTATTTATTTATTTATTTTTTTTAAGAAAGAAACATTCTTAGTAGTTTATATACTAAAAAAAATAATAATAATTTTGTTTTGAAATACTTTTGGTTCTTAACTTTCATATATATATATATATAAAAGATCTTTTTTTAGTTATTTAGAGTTTGGTTTGGTAATCTAAAAAATAGAATTTTGAAAATAAGAAATTCAATTAAAACGATGTTGTATTTCAT[A]TTTTCTGATATATGTTTGGTAGCACATTCATAAATTTAATTTTAATTTTAATTTTAACAATTTTTCAAAATATGTTGACACTGTATTTATAAACCA…	G/A
CG_Chr03	11786846	C	T	6|6	C	7|7	C	6|6	ClCG03G009080		promoter		TGATGATTTAGTTCTTATTGTGAGAAATATTATTAAGATTTAATAAAATTTCTTACACGTGTAAACCAATTAATTGATCGAGAATCACGATTGTTTTTATAAAATATAAAGTCTGAGTTGTTACATAATGAAACTTGACACTTTAATGAGGAATAATGGGTTGTTTGGGGTGTTAAGTCGGTTATTATAGTTCGTAATTATTATAGTATGTGGCTTAGAATAACCTATGTATTATAACAGTCTGTGTTTAGTGCAGAATATTTTAGTCTAATTATAATAGGTTATGTTTGTTGTGCATAA[C]CTGGGTTATAATAGTTTTTGTTTAGGGTGCAAGCTAATTAAGTCTGGTTATAATAGTTTGTGTGTGGGTGCATGTTATTTTAGTTTGAGTTTAAGT…	T/C
CG_Chr03	11786849	G	A	6|6	G	8|8	G	6|6	ClCG03G009080		promoter		TGATTTAGTTCTTATTGTGAGAAATATTATTAAGATTTAATAAAATTTCTTACACGTGTAAACCAATTAATTGATCGAGAATCACGATTGTTTTTATAAAATATAAAGTCTGAGTTGTTACATAATGAAACTTGACACTTTAATGAGGAATAATGGGTTGTTTGGGGTGTTAAGTCGGTTATTATAGTTCGTAATTATTATAGTATGTGGCTTAGAATAACCTATGTATTATAACAGTCTGTGTTTAGTGCAGAATATTTTAGTCTAATTATAATAGGTTATGTTTGTTGTGCATAACCT[G]GGTTATAATAGTTTTTGTTTAGGGTGCAAGCTAATTAAGTCTGGTTATAATAGTTTGTGTGTGGGTGCATGTTATTTTAGTTTGAGTTTAAGTTTT…	A/G
CG_Chr03	11787202	A	G	11|11	A	7|7	A	3|3	ClCG03G009080		promoter		GTTTGTGTGTGGGTGCATGTTATTTTAGTTTGAGTTTAAGTTTTTTTCTACTCTTCTTTTTATTATAAATATAATGGTACCTTAAATATCATAATTCTTCAACCACATAAATTAACCAAACTTGTTTCTTAATTTGTGCATAGTTGAACTGATTAAAACATATATTTGCAATCAAGAAATAAAAAAATTTTAGGACACTCAAGCTTATATAATTATTAAAAGAAAATTATTATAAATAGAAAAAATATCAAATTATTTACAAATATAAAAAAAAAAAAAAAAAAAATTCATTGTCTATCA[A]CAATAGACCATCATAGACTTTTATCGTTTGAGTGATAGAAGCCTATCACAGTCTGTTGCATAAGCGATAGATGTCTATTGCAATCTATTGCTGATA…	G/A
CG_Chr03	11787340	T	C	13|13	T	8|8	T	6|6	Intergenic				CATAGTTGAACTGATTAAAACATATATTTGCAATCAAGAAATAAAAAAATTTTAGGACACTCAAGCTTATATAATTATTAAAAGAAAATTATTATAAATAGAAAAAATATCAAATTATTTACAAATATAAAAAAAAAAAAAAAAAAAATTCATTGTCTATCAACAATAGACCATCATAGACTTTTATCGTTTGAGTGATAGAAGCCTATCACAGTCTGTTGCATAAGCGATAGATGTCTATTGCAATCTATTGCTGATAGATAGTAAAATTTTTCTATATTTGTAAATAGTTTGACTCAT[T]TTGCTATATTTGAAAACAACCCTTCTTAAAATGGGCCAAAACTTGCAACTTTATAGGATTTTGGCCATTCAACTTTTATTTAGTTAATGGGTTGTT…	C/T
CG_Chr03	11787691	G	A	21|21	G	7|7	G	15|15	Intergenic				TTATAGGATTTTGGCCATTCAACTTTTATTTAGTTAATGGGTTGTTTTTTTATTAAAGTTTTTTTGTTGGTATCAAAATTTATTTTCTTCTTCCATAAAACTAGCTAAAAATCTTAAAAATAACAATTTCCTACATTTTTATCTGTTATTTTCTACCGTTCGTACACTAGTTGTGAAGCCCAATTTTAACAATTACATTCTATAAATTTGAGGATTTAATTAATTTTATTGATTTCGTTTTTTTAAGAACTAAACTGCAAATGAAAAAAAGTATGAAAAAGAATGGGAAAAATCTTTTTG[G]GTCTACATTTTATTTGGTTCCTATGTTTCAAAAAGTTATACAAGTTGGTCTCAAAAGGATTTTTATATACAAGTATATCTTCAAAGTGTTTTTATA…	A/G
CG_Chr03	11787881	T	C	18|18	T	9|9	T	14|14	Intergenic				AATTACATTCTATAAATTTGAGGATTTAATTAATTTTATTGATTTCGTTTTTTTAAGAACTAAACTGCAAATGAAAAAAAGTATGAAAAAGAATGGGAAAAATCTTTTTGGGTCTACATTTTATTTGGTTCCTATGTTTCAAAAAGTTATACAAGTTGGTCTCAAAAGGATTTTTATATACAAGTATATCTTCAAAGTGTTTTTATACACAAGTATATTTGATGTATTATACTCAAACTTTCTATTAACATCAAATTACTATAAAGAACACTATTATACAATATGAACTAGTCGTCAAAG[T]TGGCCGTTGAATAGAGTCATCGGAGCTAATCGTCAGAGGTCATTGCCATTGAAATTGGGGGTGGAAGGTAATGTTCAACTCTTCGTTGAAGTCGGC…	C/T
CG_Chr03	11787991	G	A	14|14	G	10|10	G	19|19	Intergenic				GGTCTACATTTTATTTGGTTCCTATGTTTCAAAAAGTTATACAAGTTGGTCTCAAAAGGATTTTTATATACAAGTATATCTTCAAAGTGTTTTTATACACAAGTATATTTGATGTATTATACTCAAACTTTCTATTAACATCAAATTACTATAAAGAACACTATTATACAATATGAACTAGTCGTCAAAGTTGGCCGTTGAATAGAGTCATCGGAGCTAATCGTCAGAGGTCATTGCCATTGAAATTGGGGGTGGAAGGTAATGTTCAACTCTTCGTTGAAGTCGGCCACCAGAGTAATT[G]CCAAAAGTGGTCGTCAGAGTTGGTCGCATAGCTGGTCATCATAGCTACTCGTCTGAGTTGGCCACCTAAACTAGTCGTCAGAGGTGGTCGTTAATG…	A/G
CG_Chr03	11788284	T	C	16|16	T	5|5	T	14|14	Intergenic				AGTAATTGCCAAAAGTGGTCGTCAGAGTTGGTCGCATAGCTGGTCATCATAGCTACTCGTCTGAGTTGGCCACCTAAACTAGTCGTCAGAGGTGGTCGTTAATGAAATTGGGTATTAGGGGTGGTCTTCACTGGAGGTGATCGCTAGAGTTGGTCATCACACATGATCGTTAGTGAGTGGAGTTGTCAAAAACATTGAAGAGAGAGAGAGTTTGTTATTTTTATCATGGGGTTATACACAGTTTTATTGTAGCAAAATGGGGTTATTCCTATTATTTTAGCACACACCCCAAACACTGGG[T]GGGCTATAAGTTTCAAAGTATAGAAACTAAATTGTTACTTATTAAAATTTAGAGATTTAATTGTAAATTAAAAGTACATAGACTAAATCCTTACCA…	C/T
CG_Chr03	11792139	A	G	17|17	A	11|11	A	15|15	ClCG03G009090	ClCG03G009090.1:Intron	Intron	PHD finger family protein	CCATGTGTTTGGTTCTCAGCCTGTCCACATTCATTCAAAGTCAGATGTCACAATTATATGAAACAAGAACAGAAATCATTACAAGAGTACCTTTGCTCTCTGCTCCGAGCTATGTTTTTCACAGTATGCTCTGTGCTGCAACTTACCACCAGAAGTCTTTGCAGTCATGTAACATCCAGCACTTCTACCGCATGAGGGATGAAAAGTGGACTGGCAATGACCATAATTGCACTGTAGACGATGAAATCCAGATACTTTAACACATCACAATAGTCAATGAAACAAAGAGTAATGGAAAAC[A]GGAATTCCCACTCCCACACTACTATAATTTTAAAACAGACATATTGAGGCAACAGTAAGTAGCTGACCTTCAAACAGACACCATGCTTGCGGTGAC…	G/A
CG_Chr03	11796987	C	G	19|19	C	7|7	C	21|21	ClCG03G009090	ClCG03G009090.1:Intron	Intron	PHD finger family protein	AAATAAAAATAAAAAATAAATTTAAAAAAATGTGAACTATAGTAACTCTGGGGAATTTTTGGAAAGAGATGTGCAACTTCATAAACATGGCATAGTCTGCCAATTGTTCAAAATATAAGGAGCAGTAAGAAGAGAAACATCAATCTGTGGTAAAAGCACAAGATAAGCCACAACCTGAACATGCAACGTTCCTATATACTAGTGGTAAAAAAAATTCCTATATAACAATTTTTATGTGAAATCAACCTTCCATTCAGAAAAAAGAAAGAATACAACAGATTTCAAAAAATCAAGCTGCAC[C]ACTAAAGGAAGGGGCTTCAACTGTGCAATGGACCAAACATCACTCGGATTCCTCTCCACTCCTCCAAAGACTCCATCATTCCTCTCTCCCTTATGA…	G/C
CG_Chr03	11797594	A	G	13|13	A	6|6	A	18|18	ClCG03G009090	ClCG03G009090.1:Intron	Intron	PHD finger family protein	GAATACAACAAAACGGCACCGGCAACTTTCTCAAAGTCAATCAGGAGTATTATCTTCCATGAATCACTGAACTTAACCTTTTTGGAATCTTGACCTTCTATAAAGCACAATAACACTCCCGCCCAACAAACAATGGGAAAAAGAGCTACAAGAGAAACCCTAGAGAGGTTAGGGCTCCAAAAACAAACTCCCCAATAAAAAAATAAGAGAGTTGTGACATCCATTGATTCCCTATTAGACAATGAATGACAAAAACTAAGGGAAAAAGAGGGAGAGCTCTCAAAAAAGAACCAAAAGCTC[A]GCCACACAACAATTTCCCATAAAGGATGAATTATATAAACGACGAAACGTCGTGCAAAAGGGTCTAACCCCACCCACCGATCCTCCCTAAAATACA…	G/A
CG_Chr03	11798107	G	A	13|13	G	8|8	G	9|9	ClCG03G009090	ClCG03G009090.1:Intron	Intron	PHD finger family protein	GATAACCTTGCCATAATATAAATACAGAAGGATAAGGAATAGAAGTTTACTAGCTTAAGGCCTGGTTGGTAACAATCATGTGTCTTGTTTTATTTTAAGTAAAGAAAAACGTATACTACTTCTAATTTCTTGTTCTTTATGTTTTCAATGAAAAAGAAAGAAAGTGTGTTGGAAACCAATTTTTATTTCCCGATCTCTCAAATTTCAAATTTTAAGAAAGATTCACATTAAAAAAATAATTTTGTAAGAACTAAAAAGTAAATACTCTCATGTTATGATTATGTTTGATATTTATTGTGA[G]TTTTATAAGCCAAGAATAACACAACTATGCTCTTATTTGTGTTTTTGAAAAAACTGGGATGGGAGCAAAAAACGAAAAAAAAAAAAAAAATTGATT…	A/G
CG_Chr03	11799442	A	G	18|18	A	12|12	A	17|18	ClCG03G009090	ClCG03G009090.1:Intron	Intron	PHD finger family protein	TTCCCATTTTTGCTTTTTTTTTATAAGAAACAATTTCCTTGGATGAAATTAGAACAAGGGGCTATAGAAAGGAGGTGTGTCAATCCAAAGGAGTTACAAAAGACTTCTCGTTGAACAGAAGTGCAGAGTAGCTCAAATGATGAAAAAGAGGGGACAATTTACACTACAGATAGAAAGATAAAGAATAAAATGAGAAACACGTTATCACTTTGACCTTCCCAATTCATATCAATCCAGAACCAGTCAGAAACACTGGTGAAAGAACATGCAAGATAGGTGACATGGTGAAGATTGTCATCC[A]GTAGAATGAAACGCAAATCTTAAACCAGGCAAGTAAAATGTTACAAATTTTAGTACCCAAAGAATCCCCTATCTGGTAGAATGAAACGCAAATCTT…	G/A
CG_Chr03	11802362	A	G	20|20	A	8|8	A	26|26	ClCG03G009090	ClCG03G009090.1:Intron	Intron	PHD finger family protein	GATGAAAGGAGGTTCTGCAGGTTCCTGAGAGCAATCACCCAGCAAGATAACCTTTAATAAAGAGCAGGATAGAATTCAAAGGGGTTGGACGGAATGAGAAAACAGAAAAATCAAAACAGGCAGAGGGAAGAGCAAATCCAAATACTGAAAATCATCCTCAAACAAACAAACAAATTAGCAAAATAAAACATCATAACAAACCAAAGAAGAACCATATCAAGCCAAAAATATCGTGTGAATTAAAACATCCAAGACAGAAAAAGTTCCTGTTCTCACCACCATGCAAAGACAGTACAGGAC[A]GTAAACCATATAAACAAATCACAGTGAGGATTAGCATATATATCAAAGAATAAATTATTTTCTTGTAAATGGACGTATATTCTCAACAGCCTATCG…	G/A
CG_Chr03	11803529	G	A	13|13	G	7|7	G	14|14	ClCG03G009090	ClCG03G009090.1:Intron	Intron	PHD finger family protein	TTAGAACTGGACATTGGCACATTAAGCCAGGAAAAGAAGTTAATATAAAATGTAATTTAATTTTTTAAATTAGAAATAATTAATTTTAATATCCAGTATTTAGAAAGTTATTAAACAAAATCTTATTATCAAATTCAATTTAAATGTGTACAATTAAATAATCTATAATCAATATACATGTAGATTAGGATTTCAACTAATATTATCAGATTGTTATAGTTATTCAATTTCTACTATGTCAAAGTCAAAAGCCCCCTTGGAATTTCTAATGTAATTTGGATAGACATTTTGTAAAGTGAT[G]TATTTGTAGCTAAGAAGATTTCTATCCTTGTCGATAGGGGTGATCATCGATCGGTCAACATTGGTTTTGGGCCCAAAACCGGCGCCGACCACCAGC…	A/G
CG_Chr03	11804638	A	G	14|14	A	9|9	A	11|11	ClCG03G009090	ClCG03G009090.1:Intron	Intron	PHD finger family protein	ATTTGGCTAGCTCTGCTCACCCCTACTTGTCGACTCTTGTTACGTAGTTCGCTTTGGATTTTATAACAAAAATGAGGAAGAAAAAATTAAAAAAAAAAAAAAAAACCAAAGAAAATGAATCAAGGGAAGCACCCCTGCCTCTTCATTGTGCACAGTACTGCTGAATCCTGTAATGTTTGACAATATCTGATCTCAAAGAACTGCCTATTAAATTCCATGATATTGATGAGTTCCACCTCTAAATGCCAATATGATCTGTTTTCAAGAGAAATTACTGTCTAATGTACAAAAGACCTTAGA[A]AGAGAAACTTCCATAGATTGCATTCCCCCTAGTTCGTAAGTAATGTGCAGGAAGGGATTCAGAAAATCAAGAGCTCATTTTCCTGCACTGTGATTT…	G/A
CG_Chr03	11804937	C	T	16|16	C	4|4	C	17|17	ClCG03G009090	ClCG03G009090.1:Intron	Intron	PHD finger family protein	AAAGAGAAACTTCCATAGATTGCATTCCCCCTAGTTCGTAAGTAATGTGCAGGAAGGGATTCAGAAAATCAAGAGCTCATTTTCCTGCACTGTGATTTTGTGAGAACCAGCTGGGACAGATTGTTCTATCTGTTTGGCATCCATTGGTGTTTGTGTAATAAGATTGAGGAGACTTCTTGGTGCTGCTTCATCAAAAGTTTCCTTTATCGAATTTCCAGTTTGTGCAAATTTGAGAAGTTTTCAGTTTCCTCTTTGTTGGTTTGTTGTTGATTGGTGGCCAAATTTTGGCCCCCTGGTGTT[C]TTTTAGTAGTCTTTGCTTTTTCAGTATTTGAAGGAGGCATGTTTGCAGTAGGCTAGAAACTTCATCTCTATTTGGTTGTATTTTTGTTCGTATATT…	T/C
CG_Chr03	11806807	A	C	12|12	A	7|7	A	13|13	ClCG03G009090	ClCG03G009090.1:Intron	Intron	PHD finger family protein	AGGTACACTCAAGCCAAGCCACTCATGTATATCAGAAAAGAAAAAGAACAGACAAAATCTCTAGTCGATTAATAACTAATTTCTTGGAGATTGGATAGAAAAAATCATAGAAGTCTTTGACGAAAGAAAAACAAATGGAAGGTACGGAATTTAATTGGTCCAATTTCCCTCGTTGAGCATCATCCACAAAAGTTTTGTAAAATCCAATGTTCTTGATTCAAGCCCATTGGAGTCTTTGTTATCCCTCAATATACACCTTTTTTATGTTTTTTTTTTCCTGGTAACTATTCTATCAGCACT[A]TTTTACTTGATCGATCCCCTTTTCTTTAGAGGGGTTCCTCATCATGTTTCCTTTATTTGCTGTTTGAGTTAGTACAACGTTTTCAATCCATACAAT…	C/A
CG_Chr03	11807046	T	C	13|13	T	9|9	T	12|12	ClCG03G009090	ClCG03G009090.1:Intron	Intron	PHD finger family protein	TATCCCTCAATATACACCTTTTTTATGTTTTTTTTTTCCTGGTAACTATTCTATCAGCACTATTTTACTTGATCGATCCCCTTTTCTTTAGAGGGGTTCCTCATCATGTTTCCTTTATTTGCTGTTTGAGTTAGTACAACGTTTTCAATCCATACAATGTTTGAGTTATTTGCTGACTGTTTACGAATTAGAAAAATAGTGTATTCTTAAATTGGATCTTGAGAAGGCTTTCTATAATATTGATTGGGACTTTCTGGATGTTGGGCTTCAGGTTAAGGGTTTTGGTCCTATTTGGCAATC[T]TGGATTCATGGTTGTATCTCTAGTGCAAATTTTTCTATTATTATTAATTGTCGGCCCAAGGGAAAGTTACCCCATCTTGTGGCATCACATAAGGGA…	C/T
CG_Chr03	11808195	C	T	26|26	C	15|15	C	16|16	ClCG03G009090	ClCG03G009090.1:Intron	Intron	PHD finger family protein	CAAAAAGTCTTCAAAACCAAAGTCCAAAGAGAGACATGAAAGAGAACAAGGGACCATAGCTCCCTAGGATCCCTCTCCACACCTCTAGAAACCCTACTGTTCTGCACACCCTAGCAAGCCAAAAAAAAAGAACTTTTTTCCCCAAAAGGCAAATTGAGGAGGAACTCCTCGATCATAGCACTGATGTCTCTGTGACCAACATACACCATACCGAACGTCTAAAAAAAAGAATCTCAAACCGAACTCACTAGATCACAACGCCAAAGAATACATCAAAAAGGCCCAAAAAGCAAAGGCAAC[C]TCCTCACGAGCCTATACGTGTTAGCACAGCCATGAAGAACATGCCAAGTAAAGAACCTCACCTTTCTAAGGATCTTAATCCTCCAAAGAACAACGG…	T/C
CG_Chr03	11809245	A	G	20|20	A	5|5	A	17|17	ClCG03G009090	ClCG03G009090.1:Intron	Intron	PHD finger family protein	CTCTTGAATAGGCTTCATTATCCCACCTGTTATCAAGATTACGACCTTTACCTGATATATGGTCTTGGTCCTTGGATCCATCTCCATCTTTTTCTGTTAAATTTATTACGGCAAATCTAGTGGGTACGGTTGAGCCTCTTGTCAAGGATCTTTATTCTATTATCTGGAATGATCCATATCCTAAGAAAATAAAATTTTTCCTATGGGAGCCAAGTTTTGGAGTTGTTAATATTGTCGATCGGTTACAACGTCGAATGTCATATATGTCTCTTTCTCCTTCTTGGTGTATCATGTGTCGAT[A]TCATCTTGAGTCCCCAGCTCATTTATTTGTGCATTGTTCTTTTGCTTCTCATTTTTGGCACATAATTTTGGAAGCTTTTGGTTGGTCTGTGACCTA…	G/A
CG_Chr03	11809403	A	G	18|18	A	13|13	A	18|18	ClCG03G009090	ClCG03G009090.1:Intron	Intron	PHD finger family protein	ATTATCTGGAATGATCCATATCCTAAGAAAATAAAATTTTTCCTATGGGAGCCAAGTTTTGGAGTTGTTAATATTGTCGATCGGTTACAACGTCGAATGTCATATATGTCTCTTTCTCCTTCTTGGTGTATCATGTGTCGATATCATCTTGAGTCCCCAGCTCATTTATTTGTGCATTGTTCTTTTGCTTCTCATTTTTGGCACATAATTTTGGAAGCTTTTGGTTGGTCTGTGACCTATCATGATCCCATTCTTGATATTGTAGCGTCTCTTTTGGTGGGTCATCCTTTTAGGATGACT[A]AAAAGATGGTTTGGCTGGCTAACATGCGTGCTTTCTAGAACTCTTTGGGGTGAACACAATGGTCGTCTTTTCCAAGATTCTTTTTCCTTTTCTATA…	G/A
CG_Chr03	11809439	T	C	21|21	T	13|13	T	21|21	ClCG03G009090	ClCG03G009090.1:Intron	Intron	PHD finger family protein	TTTTTCCTATGGGAGCCAAGTTTTGGAGTTGTTAATATTGTCGATCGGTTACAACGTCGAATGTCATATATGTCTCTTTCTCCTTCTTGGTGTATCATGTGTCGATATCATCTTGAGTCCCCAGCTCATTTATTTGTGCATTGTTCTTTTGCTTCTCATTTTTGGCACATAATTTTGGAAGCTTTTGGTTGGTCTGTGACCTATCATGATCCCATTCTTGATATTGTAGCGTCTCTTTTGGTGGGTCATCCTTTTAGGATGACTAAAAAGATGGTTTGGCTGGCTAACATGCGTGCTTTC[T]AGAACTCTTTGGGGTGAACACAATGGTCGTCTTTTCCAAGATTCTTTTTCCTTTTCTATAGGTTTATGGATTTAGTTTTGTCTACTGTTTTTTATT…	C/T
CG_Chr03	11809985	T	G	18|18	T	10|10	T	14|14	ClCG03G009090	ClCG03G009090.1:Intron	Intron	PHD finger family protein	AAAATATCCAGAAATTCCAGAAGATTATTTCTTTCTGGAAAATCAGGAACCACCAACATGAAACATCGTATAAGAAAGTTGCCCTACTACTATCAGAATTTATAACGTACAAAGCATAAAAGAAGAAACTAGCCTGTCCAGCTAATGCTCCCAGTCGGCATGTTTTTTAAACAAGACACTCTAACATGACATAAAGACCCGTCATTTATTTAAATTTCATAAACCTGAAATTAAATAAATAACATGATAACTAATTACAACCAATAATAAATCCTGGGGCCTACTATACTGCTCGCATCT[T]TTGGAGTATAGACAAGCGAGAAAAGAAATATAACAAATATGAACACACGCCACTCTCTTAATACCCGTTCCTATATCTCTCGATATGGTAGTATTG…	G/T
CG_Chr03	11810115	A	C	17|17	A	5|5	A	24|24	ClCG03G009090	ClCG03G009090.1:Intron	Intron	PHD finger family protein	AGCCTGTCCAGCTAATGCTCCCAGTCGGCATGTTTTTTAAACAAGACACTCTAACATGACATAAAGACCCGTCATTTATTTAAATTTCATAAACCTGAAATTAAATAAATAACATGATAACTAATTACAACCAATAATAAATCCTGGGGCCTACTATACTGCTCGCATCTTTTGGAGTATAGACAAGCGAGAAAAGAAATATAACAAATATGAACACACGCCACTCTCTTAATACCCGTTCCTATATCTCTCGATATGGTAGTATTGATATGATAATTCAGCAGTCAGCAACTAACCTTC[A]AAAGAAGTCAGAAAGCATAACTTGTGCATGTAAGAGAGAAAGAGACGGAGAGAGGGAGAGAGAGCAGCCAGGAACATAAAATCAAACCACGAGTGT…	C/A
CG_Chr03	11811286	C	T	19|19	C	8|8	C	9|9	ClCG03G009090	ClCG03G009090.1:CDS,exon	CDS,exon	PHD finger family protein	CTACAACCTAAAAGCCACTCTAAGCCGCAAGAAGAATCCAAGTTCAAACAACCCTTATCTTCGAGAGGTGAACCACTGGTTTCAACCATGCCCACAGCCGAGCACAAACGATCATCCTCAACCTCGTCTTTAATAATGGCCCCATCCCTATTCTCATCACTAATATTCTCACTGCCACCTACATTTGCTTCTGGAACATCTCTTGAAGACGGAATTGAAAAACATTTCCTAGCCACTAAACTGCTAAAGGAAGACGCTGTACGCAAAGTGTCTACATCAGACAGCGTCAAAACTCTAAAA[C]ATTCTTCTGTCTCGACCCAAATGTTGGAACCACGCGACCTTTCACCTTGCCTAGAAGACTTCTTGTCTGCCCCGGAATTGGATTTCCTCTGCCGTT…	T/C
CG_Chr03	11812319	T	C	12|12	T	14|14	T	18|18	ClCG03G009090		promoter		AGAGAAATGAAGAGAGAGAGATTCGCGTTATTTGCAGGCAGTGAAGGTGGTTGGTTTCTAGAAGATATTTTAATAGGGGAGCATTATTAGGATGTAGTAAGCAAGTCTGAATTCAGCGCTATTACCTCCTCATTATATACGTGGCACTCATCCATTCGTTTAACTGATGTAATTGTTTTACCGGATCATTGCCCTTGCCTTTTCTTTTTTCGTTTTCACAAATTTTTTCTTACATTATTTCGATCCCTCAAGTTTTTTGCTTTTGTATGTTTCTTTTTTACTTTTCCTAGATGCTTTCTT[T]TCGTATTTAAAAATTAAATTAAACATATTGATCTTAATCATTTAGAATTTTCAATTTTATTCAAGATTCAAACTTTTTCAAGACAAGAAAATGTTG…	C/T
CG_Chr03	11812987	A	G	13|13	A	7|7	A	17|17	ClCG03G009090		promoter		GTTGATGCGAAAGTATAAATTGTAAAAAAAAAATGAAAAAATAATTACTAGATAATATCAAATATTGGTAATTAATTACAAAATTATAGGACGCATGCAATATTTACATAAAAAAGAAATAGTTGTAATTTGTTTATTATAAAATCTACGTGTCTAGTACTAAAAAGGTGAGTTTAGAGCATCATATCATAATCTTGGTAGATTGTATAGAAATTACAATGTTATAAAAGCTTTATATTGAACAAAGATAGAAAAAACGACATATAGAGAAAACTATATGATACGTCGTTGATATTTTAG[A]ATGATATTTCTATATTTTTACTCTCTTTTTGGATTCGAGAAAGTTGAAGAAATGATTGTAAATCCTGTGATTTAAAATTCGATAAATTATTTTAAA…	G/A
CG_Chr03	11813624	G	T	12|12	G	6|6	G	13|13	ClCG03G009090		promoter		GGATATGAAATCATTTTGAATTTTAAAATCATTATCTTTCCTGCAAAAATAAACAATAGAATTCATTTAAAATCCCTTATGAATTGAAATTCCTCAAAATCATGAGGTTCCAAATCGGCCATAATTTAGTAAAATGGTAAAGTTGATTTTTACTAATTTTTGTTGTTTTATGAACATTGGCACGTAATTTTGATCGATTCACGTTGATGCGCTCGCATCACTTAAAGTCGATGCAGTTGCATCAAAATCCTAAAATCTAGATTTTTGTCCAGTAGTCTGCAATTGCATTTCTCACATCCA[G]AGTTGTTTTTCAGCATCGAAATTGGCTAGTGCACCTCCGAAGCAACAATTCTAACACTTCTACAATCAATTTGAGCCTACAAAATGATGGGAATGT…	T/G
CG_Chr03	11813937	T	C	19|19	T	7|7	T	16|16	ClCG03G009090		promoter		GCATCGAAATTGGCTAGTGCACCTCCGAAGCAACAATTCTAACACTTCTACAATCAATTTGAGCCTACAAAATGATGGGAATGTTGGGATTTGTCCCCTAAGAGCCTTATAGTTAATTAGATATTCAAATAATTATTTATTTTAATTATTAGATCGTGCAATATTAAATCATCTATTACAGTAAATATCCAATGTTATGAGATGTAATATTGAACAATATATAGTTTACATTAAAGGTGGATCATGTTGAAGAAATAACCTAAAAAGTCTAAGTACATGGATAAGGTTGGGTGTCTTATC[T]TACTGACACCATGGATATAACTCACTTTGTAATTGTTACAATTTATTTTATCCAAATTATTTATGTGGAGACATGTGAGTGTAGGTATCCTATTCA…	C/T
CG_Chr03	11814772	G	A	15|15	G	9|9	G	11|11	Intergenic				ATTAACTTATAAGTAATGATTATATTCATAGACGCAACTTATCCTACAAATGCATAAGAGTGCAATCATGGGTCTATAGTGTGGTTTGCCACATAGTTAATGAATAGAAATGAATTAGTTAGATAGTTTAATTAATTAATCTCGTATCACTAAAGCTTATAATTTGTACGTTCATGATGTCCCCTTGCTAGCTCATAACGGACTAACAAGAATTAAGATAATGAAAGAATATGAGTGCAATTATGGGTCTATAGTAGTTTGTCTCATAGTTAATGAATGAAAATTAATTAATTAATTTTG[G]ATCATTAGAGCTTATATTATGTAGGTACATGAGGTCCCTTGCTGGCTCATAACGGACCAACAAGAATCAAGATAATGAAAGAATAATTTGAAGTGT…	A/G
CG_Chr03	11816161	T	C	14|14	T	6|6	T	6|6	Intergenic				GAAAAACAAAAGAAATAGGGAAAAAAGAGGAAGAGAGATAGAGTGACGGAGAAGATGAAGAAATGATGTGAACGAATGAACCTCAATCATGCCATATGAACATCATGAAAGACACCAAGAATCCACAAAATATGCTATCCATATTCACAATGAGAAGAACTTGCAATTATGTAAAGTCATGTAAAATATGAATAATTAAGCTTCATGTAATAAACAAAGACTTCAAGCTACTTCAAATATGTCATTACTCTTGGATAGTTACAAATGCATGGAATATGGATGAAAAATATTAATCTCGGA[T]TTGTTGTATTTATTAAATATTTTTTTTTTTTGTTTTGAGTCATTTTATGTATTTTTATGTTACAATTATATCATGGCTTATAATGGTCATTAATTA…	C/T
CG_Chr03	11816375	A	T	20|20	A	8|8	A	17|17	Intergenic				CAAAGACTTCAAGCTACTTCAAATATGTCATTACTCTTGGATAGTTACAAATGCATGGAATATGGATGAAAAATATTAATCTCGGATTTGTTGTATTTATTAAATATTTTTTTTTTTTGTTTTGAGTCATTTTATGTATTTTTATGTTACAATTATATCATGGCTTATAATGGTCATTAATTATGAGTGTTACAACTCTTTGAAGCCTCATAGAATGTCTAGGGTTAGATTTTGAGGCCTATATAATCCCATGTAATTGTTCAAAAAAGGAGACTTGGAAGAGATTTGAAAATGTAGTAA[A]ATAGCTTTCGAGTTTTCTTGCCTTGTGCTATATTTCTTTTGCAATTTTATGGTGTTTATGTAACACCCCCATCCTAGATATCTATATTTATATCTA…	T/A
CG_Chr03	11817030	C	T	13|13	C	5|5	C	11|11	Intergenic				ACAAAATTCTAATTTGGCTCAGACGAATCTTGATGGTAGGCTAGGCACCCCGAACACGCTCGCTACCTGGAAAGAAAACATCAGAGAAACAAGAATCTATGAGCTACAATGCTCAGTGAGTGACTAACTAAAGTATAAACTCAATAAAAACATAACTACAATCATTTGTATGAACTACTTGATCATGCTTCATATCATCCTTCATAAACTTGTAAATAACTATAACTTGTAAATAACTATCATTACGTAAATGGATATCTTTTCATTGAACCTTTGTTGAGGCGGAGCGAAGTCAACACA[C]CCAACGTCAATAAGCCTTAGCTGTGTGGAGTAATCTCAACACCTCAGCGTCAGATGCCTTTTATTCTGCTTATAAGTTTGTCTGATCTCGGGCTGC…	T/C
CG_Chr03	11818755	A	G	8|8	A	5|5	A	8|8	Intergenic				AGTCAAGTTTCTGGTTCCAGTTTCAATTTCTCCATGGAAATGATTTGGTTCCTACTTAACTTCGGCATAAACAGCTTCTTCCACCTCTCCTCGTTGTTCTTTTGCGAAAAGGGGTAAATCTGGGTTCGAAATATGTCTAAAGTGTTTATTTAGTCGGCGTACTTACTTATATATATATACCACTGACTGACCCGTACGGCCATCACCTTCTTACTTAGGTTGGCTGACGCAACCTTCCGTGCAAAGCTTCAGCAACGCATAGCTTCAACTTGCTGTTTTACAACTGCTCAACGCCTAGTC[A]CTGGATAGCCGATTAACGCATGATCCTCTCGGCCACTCTTCTAATGTACCAACACATACCAACCTTCAATGCATAGTAGTCTCCAACGCATGGTGG…	G/A
CG_Chr03	11818757	T	C	8|8	T	4|4	T	8|8	Intergenic				TCAAGTTTCTGGTTCCAGTTTCAATTTCTCCATGGAAATGATTTGGTTCCTACTTAACTTCGGCATAAACAGCTTCTTCCACCTCTCCTCGTTGTTCTTTTGCGAAAAGGGGTAAATCTGGGTTCGAAATATGTCTAAAGTGTTTATTTAGTCGGCGTACTTACTTATATATATATACCACTGACTGACCCGTACGGCCATCACCTTCTTACTTAGGTTGGCTGACGCAACCTTCCGTGCAAAGCTTCAGCAACGCATAGCTTCAACTTGCTGTTTTACAACTGCTCAACGCCTAGTCAC[T]GGATAGCCGATTAACGCATGATCCTCTCGGCCACTCTTCTAATGTACCAACACATACCAACCTTCAATGCATAGTAGTCTCCAACGCATGGTGGCC…	C/T
CG_Chr03	11819499	C	T	16|16	C	9|9	C	11|11	Intergenic				ACATTAAAGTCTCAAACGCATACTTCTATGCGTTTGTTCCTTACCGCATAACACCATGCATCTGCCTTAATTACATACTATCATGTGTTTTACCTTTATCATGTGTTTCCTTCTCTCTACCATGCGTCCAACATAGTCTTCCACTAAGTATGTGTCCAACTTCACTTACCTCTCAGCTATTCTTTTTAACCATGCCCATCAATTGATGAGGTTTCCTTTCTTTCCATAGGTCGTACTTCTAAGCTTAAAATCATGGTTGCGTTCTCCTGATCTGTTTATCCTACACAGTAGAATTCTCAA[C]TTCAAGAATTACTTGATTCCAAGATTCAGAATTCACTCAACGCAACCTTTCTATCAAATCCTTCTAATTCAAATTTCATCTACGGCCTATGTAAAC…	T/C
CG_Chr03	11819678	C	T	18|18	C	12|12	C	15|15	Intergenic				TTCTTTTTAACCATGCCCATCAATTGATGAGGTTTCCTTTCTTTCCATAGGTCGTACTTCTAAGCTTAAAATCATGGTTGCGTTCTCCTGATCTGTTTATCCTACACAGTAGAATTCTCAACTTCAAGAATTACTTGATTCCAAGATTCAGAATTCACTCAACGCAACCTTTCTATCAAATCCTTCTAATTCAAATTTCATCTACGGCCTATGTAAACTAACACTTGAGCACAACCGCTCTTGTCCTACTTCTTCCCTTTATAGGCTCTTCCACGAATTGGTCTTAGAAAAAGGGTGTGA[C]AGTTTAGGTTGCATGTACATAATCATTCAAGCTTGACTTGATCAATCGTGCTTGTGGGGTGATTTGAAGATTAACGTTCGATGGGAGCCACAAACT…	T/C
CG_Chr03	11819772	A	G	21|21	A	8|8	A	15|15	Intergenic				GTTTATCCTACACAGTAGAATTCTCAACTTCAAGAATTACTTGATTCCAAGATTCAGAATTCACTCAACGCAACCTTTCTATCAAATCCTTCTAATTCAAATTTCATCTACGGCCTATGTAAACTAACACTTGAGCACAACCGCTCTTGTCCTACTTCTTCCCTTTATAGGCTCTTCCACGAATTGGTCTTAGAAAAAGGGTGTGACAGTTTAGGTTGCATGTACATAATCATTCAAGCTTGACTTGATCAATCGTGCTTGTGGGGTGATTTGAAGATTAACGTTCGATGGGAGCCACAA[A]CTTTGTCCAATCCGTGGTTTTTTCAATCGTCTAAGTAATCCGTCAAAATGATAAGTAACACTTGAGGATTTGAATCTAACAACCTTGTTCACGAAC…	G/A
CG_Chr03	11821357	A	G	12|12	A	7|7	A	12|12	Intergenic				AAGTAATGGGACCAAAATGATATTTTAATCTTTATTTTAATATATGATATTAAAGTAAATTCATTTATAACTAGGCTTTTAACCTAATTATCTTCTATAAAATGATAATTATGAGAAGGGAGAATAGAGCTCTCTCATTTTTTTTCATAATTCTACAACTTTCACAATTCTCTCTACTCTCCAATTCTCTCTCATCTTCGTCACATATTCCCTTCCTTTGTAAGGCTCCTACAAATCGATTCTTGCCTCGAGTCACAGTAAGGAAGATTACATGGAAGAGGACAACACCAACACGAAAAG[A]TTTTTGGAGAAAAGTGTTTCTTCAAAGGTGATATCATGCTTAAATTTCTAAATTATAGCACTTCATATTTTTGGTACTTTTAGTTTCTTGATTTTT…	G/A
CG_Chr03	11821486	T	G	15|15	T	9|9	T	7|7	Intergenic				CTCTCTCATTTTTTTTCATAATTCTACAACTTTCACAATTCTCTCTACTCTCCAATTCTCTCTCATCTTCGTCACATATTCCCTTCCTTTGTAAGGCTCCTACAAATCGATTCTTGCCTCGAGTCACAGTAAGGAAGATTACATGGAAGAGGACAACACCAACACGAAAAGATTTTTGGAGAAAAGTGTTTCTTCAAAGGTGATATCATGCTTAAATTTCTAAATTATAGCACTTCATATTTTTGGTACTTTTAGTTTCTTGATTTTTTTCTAATCAAAATTGAAGCAAAGTTTTAAATC[T]CTTTCGCCTGGGATTCAAGGGAGGCCTTCCTTTTCAATAATCAAACAGTCAACCCTTGAAATTCAACCATCCCTTGACAAGCTATCATCTCCCAGT…	G/T
CG_Chr03	11822174	C	T	16|16	C	15|15	C	14|14	Intergenic				TTAGGGTACTATGGCTTGAGTAATGCCTAAGACTCACACCACCTGTGATTTGTGCATTTCTTTTGTTGAGTTTATGGATAAAAAATTGTTAAGTTAAATTGGCCACTTAATTTAGTAATCTAGTGGAGTATTAATACTAAGAAAACTAGGATATAAATTGATGTCACAAATGAATATGAGACTAAGAACCTAGAAATAGGATTGTCACATAGCCTTAGAAATAAATTACTTCATAGAGTAAATGAATTGCATGAAATTAATATAAGATCCAATTAACTATAATAATATAGACATTAGCTA[C]TAAAGCTTCTAAAGGAACTTGACACAAGACCGAATAGAAGGAGTTTACTGCCCATGGCTAAGTCAATATCATGGTATGATGCAACCGCATTATTTA…	T/C
CG_Chr03	11822745	A	G	13|13	A	8|8	A	17|17	Intergenic				TCTTGGAATACTCCAAGATTTATTACTTGCATCGACAATGTATGCTTGCACTAAGACCAGACTCATTATTATTTCTACCACTCATACACAATCGGTCAATCAATTTCCACTATATTTTAGCAGTATACCAATGTTAATTCCACACCATATCCATAATTTTTTGTTACGCCACTATAGATATGTCTATAAAATAAAGTATCACCGATAAATTGACGATATTAGCTATAAATTGTGGGATTTTGAGAAAAATGATGTTACCTCCTAATATATCTATTAAATACTTGATTTTATGGATATTTT[A]GCGATTGTCGGTGAAATGTCGCTAGATTTTTCATCCTTGATTAGTTGGCATGTGAAACTATATAATTGACGTATAAGAGTGTTGAGTTTTATGTCC…	G/A
CG_Chr03	11823220	C	T	11|11	C	7|7	C	9|9	Intergenic				AATATGTGAATTGTGTTTAATATAACCCTAAATCCAATAAACTAAGAACCCATGATTATAGTTTGAATACTTAGATTTTATGTGTAGACATAAAAATTGGATCAAGTTTAAGTAATAGCCAAAATGGTCTATAGTATAGGGATAAGGTTGAGTACCTTATCCTAGAGACACTATGGATGTGGCTCATTTTGTATTTGATACAAACGATGTGATCCTATATCGTTCATGTTGAGACATGAGAGTGGGGGCATCCTATGCAATGAATTTGCATAAGACCGGACCATGAGATAATCACTTTTA[C]TTTATAACGCTGTTTATTGTTAAAAATGATTATTTTAATATGATGACCTAGGTAATTTGATCTTAATCTTAAGCTAACTATGAACTCCTGTTTATT…	T/C
CG_Chr03	11823842	T	C	14|14	T	9|9	T	10|10	Intergenic				ACCACAAACCAATTGTTCATTAGAGGATCAGTGAGACTTAAGAAACAAGATGTAATTACAGGGGTAAAACGATAATTCTGACCTAGTTATAATTACGAACAACTTGTGGAGAATTGACTTACTAATCATGGTTATATCAAATGGACAGAAATATATCTATAGTGAGGAGAGTACAACTATTGGGCTATAGTGGAATGTCCTGGTAATTAACGAATGTTAATTAACTAGGCTAAAGATTTTAGCCGGTTAATTACAGATCATTGGAGCTTGATCTATAGGTCCATAGGTCCCTTGTTAGCT[T]ATGGAATAAACCTTAGAACAGAGTGATGGGAGAATTTGAAAAAGTTCAAATTCAGTTTAGGGACTAAGTTTTACATTTCGCTCGTTTAAATTATGA…	C/T
CG_Chr03	11824756	G	C	7|7	G	6|6	G	11|11	Intergenic				ATATCATTTTTGGAGTTAGAGTTTTATTTATTGAAGGAAGAGAAAAAGGAAAAAGGGAGGAAAACAAAATAGGTTATTTAAATTATTTAGGGTTTTGGTATTGGGAAAAGGAAAGAGATTTTATTTTTTTGGCTATTAAATAATGTTGGTTTCTCTTTTTGTGTGCAGTCAAAGAGGAAAAAACCTTTCTTCTTCCTTCAACCTTACGCCACCGCCGCCCCTTCCCCAACTTTCCTTGTTCTGCTTTCTTTGTTCGCCGCTGACATTGTCTTGCTCAGGTGGGCCTCGTTTGGTCGTCGT[G]GGGGAGTCGCGTCGTCAGTTGTTTGAGCCTGCAGAAACTTCTTCGCCGTGGTGTTGGCGTTATCTCGCCCAGGTGGTGTCACTCTCGCTCAGGTGG…	C/G
CG_Chr03	11825382	C	T	20|20	C	6|6	C	12|12	Intergenic				TCTCACCAGAGTCATGGGTGTTGGTGGGTTTTTGGTAAAGAAATTGGTCCCCTTATTAGTAATGACTGTTATGTTAGTAATGAACTTATTACTATGAGCTGGAAACTCTGGTTGATTATGTTAGTAATGACTGTTATGTTACGGTGGTTGTTATCCTATTTAGCATACTCTGTACCCCTTTTGACGTGAACTTTTGGGTACATAAACTATGACTATGATTATGTTACGATTGGGTGTCCCTTGTGATCACCACCTATGTTTACGCTTATGACTGTGACCTTCGGGATCACTGCATGGTTT[C]AGGTTCCCTACTTATGTCTATGCCCATGCCTATGTTGGGTACATAGGGACATATGATAAAAGGATAACAACCTCACTTACTAAGTATTATTACTCA…	T/C
CG_Chr03	11825996	A	T	17|17	A	8|8	A	12|12	Intergenic				ATTCTTAGTCAAACTTGTCTTCATGTATTTAAGGGGACCCCGTTAAATGATTTTCTATCTCTATATTCGAATTTAAATAAATTATTCAGAATTATTTTTGTTTGGTATTATGTTAAAATGTGTCTCATTACCTAAGTCCCAAAGTGCTTTACGAAAATTTTCATGCATAGCATAGCATCCGACTAGTTTGAAGGCCGGGTCGTTACATAATTTCATGGCAAATTTGATTGCATGTATTCTTCTTTAAATAGAGTATGATTTACTTGAATTTGGTGGTTAATGGGCTAAGATTTTTTTCCA[A]AATTTATCCCAAGAACTCTTCAACTCCAATTTCTACATAAACTTCATTCTTGCTCCAAATTCATTGGAATTTGAATCTCACAATCTGTTTTAACGC…	T/A
CG_Chr03	11826296	A	G	15|16	A	9|9	A	12|12	Intergenic				AAATTTATCCCAAGAACTCTTCAACTCCAATTTCTACATAAACTTCATTCTTGCTCCAAATTCATTGGAATTTGAATCTCACAATCTGTTTTAACGCCAGAGAATAACGATGAAGTCTTTTGTGGTGGTCTATGTTGTTGGTTTTTTGTTCGGATTAAGTTTCATAGCTTGTTGCGCATAAATAGATACTATAATTTCCGTACTAAGATGCGTTGAGAATTACTCAAGTATGATCATGAATAAGCAAGTTTTCCTATAAAAGCCCAAGTATAAGCTCTTATAGGTTTCCTGGTGAGTCCA[A]GGTCGAACGCAGGGATATGTAATAACTAGGCGTTGAGAATAGATGCATGACTATGCGATGAACTATACATGTAATATGTGCAAGAGTTGTATGTAC…	G/A
CG_Chr03	11826620	C	T	21|21	C	10|10	C	13|13	Intergenic				AACTAGGCGTTGAGAATAGATGCATGACTATGCGATGAACTATACATGTAATATGTGCAAGAGTTGTATGTACCTAAAATTATACATAAAGAATGAATAAAATTTCCAACAACTAACAATGAGGTGGACGCAACGAGGGTTAGTCAAATGTCATTTAGTGTTAGATAGCATGCGTTGAGAATGAATGGAACCATGCGATAAAAATAGAGTTAACGCAGGAGCTAGTTGTTACTTAAACATATCTAAGTATAATTACAAACCTACAAACTGAGTTTGTGAATCCATCTTTCGATGTTTCGA[C]GCCACATTAATCTTATCTCTAAGACGCATGGTAAGTTTGCGTTAGCAAAAGATGAACTACATCTCTAAACCTCATCTAGTCTTGATAAAACGCTAA…	T/C
CG_Chr03	11826753	A	G	7|7	A	10|10	A	15|15	Intergenic				CGAGGGTTAGTCAAATGTCATTTAGTGTTAGATAGCATGCGTTGAGAATGAATGGAACCATGCGATAAAAATAGAGTTAACGCAGGAGCTAGTTGTTACTTAAACATATCTAAGTATAATTACAAACCTACAAACTGAGTTTGTGAATCCATCTTTCGATGTTTCGACGCCACATTAATCTTATCTCTAAGACGCATGGTAAGTTTGCGTTAGCAAAAGATGAACTACATCTCTAAACCTCATCTAGTCTTGATAAAACGCTAAAGATTAACCATCCACTCTCTCAAGTTAGACAGTCGT[A]CTTGTTACATTTGTTTGTCAGACAATGCTATGCAAGCTCATGATATGCATTAATCAAAATGTAACATACTTAGTATTGCTTAAGATAAAAAAAACT…	G/A
CG_Chr03	11826938	C	T	16|17	C	7|7	C	19|19	Intergenic				TCTAAGACGCATGGTAAGTTTGCGTTAGCAAAAGATGAACTACATCTCTAAACCTCATCTAGTCTTGATAAAACGCTAAAGATTAACCATCCACTCTCTCAAGTTAGACAGTCGTACTTGTTACATTTGTTTGTCAGACAATGCTATGCAAGCTCATGATATGCATTAATCAAAATGTAACATACTTAGTATTGCTTAAGATAAAAAAAACTAGCTTCTAACATCTAACTCATTTAATATGCAAACACATGGTGTAAAGTATTCAATATGGAAATAAATGGAAGATAATCGTCAATCGAA[C]TTATATTAAGAAAATAAACTAATCTCTCGAATGTCATTAACAAAACATAAGTAAGAAGGAGGGAAATGGAGATAAAACAGAATGGAAGACGTCAAG…	T/C
CG_Chr03	11827142	C	T	12|12	C	6|6	C	20|20	Intergenic				AAAAAACTAGCTTCTAACATCTAACTCATTTAATATGCAAACACATGGTGTAAAGTATTCAATATGGAAATAAATGGAAGATAATCGTCAATCGAACTTATATTAAGAAAATAAACTAATCTCTCGAATGTCATTAACAAAACATAAGTAAGAAGGAGGGAAATGGAGATAAAACAGAATGGAAGACGTCAAGCTGCCACTAGCAATGTCTTGCTTCATGGAGGCTTGAGATGGTTGCTATCTGATACATAAATTTCATAGGGTGAAGGTTCTCACTCACTGGGAGACGACTCTGAAAAT[C]CTCAGAATCCTTCTATCAGAAGAGCTCGAAATGGAGGCTGGTTATGGTGAGAGAGAATTTGTGCAGAGCTTTTGCCTCTTGAACTCGATTCTCTCC…	T/C
CG_Chr03	11827429	C	T	18|18	C	4|4	C	11|11	Intergenic				CGACTCTGAAAATCCTCAGAATCCTTCTATCAGAAGAGCTCGAAATGGAGGCTGGTTATGGTGAGAGAGAATTTGTGCAGAGCTTTTGCCTCTTGAACTCGATTCTCTCCTCCTTCGAATGGAAAAGCTTTGGGCTATTTATAGGCGTCAAAAAATTGAACTCATGATGACCTGACACCTTTACAGTAAATTCCATGCCCTGCTGCACAGACTTTTCATATCGTCGGCTCATTTGTTCTGCCATGCTCTGATAGCGTGTTATCCTTTTGTGTATTGACATGACAGCTTTTGCCTAGGCGT[C]TGTATCTACTTTTTCTCAACGCATGGTCTCAACGCACGGTCTCGACGCATGGATTTCCACTTGTTCTCGCAGCAGCTTCCTCTTTAGTACTTGGGT…	T/C
CG_Chr03	11827571	G	A	5|5	G	8|8	G	14|14	Intergenic				AGGCGTCAAAAAATTGAACTCATGATGACCTGACACCTTTACAGTAAATTCCATGCCCTGCTGCACAGACTTTTCATATCGTCGGCTCATTTGTTCTGCCATGCTCTGATAGCGTGTTATCCTTTTGTGTATTGACATGACAGCTTTTGCCTAGGCGTCTGTATCTACTTTTTCTCAACGCATGGTCTCAACGCACGGTCTCGACGCATGGATTTCCACTTGTTCTCGCAGCAGCTTCCTCTTTAGTACTTGGGTTATTTGTGCTTCTTCTCTTTTTAATCCTGTGTTAAGAACAGAAAA[G]CTCATAATTTTTCAGGTATTTTCTTTTGTGAATGGTGCCAACACATGGTAATACATTTTATATAATTCAACTACTAAAATCATGTGTTTAGCTCTA…	A/G
CG_Chr03	11828929	C	T	25|25	C	9|9	C	11|11	Intergenic				TGAGTTTTGTTAGAACCTCCTAAATAGTCTCCATATTATAGGGACTATTTATAAGGTCTTGTCAAACTTTAATGATAGGTTATAACTTTTAAAACTATAGGGACTAAATTCTAGTTTTCTCTAAACTATGGACAAAATTTGTAATTTAACCTAATTATATTGATTGTTCTAATCAATTTTTATTGGTTACTCTAATTAAAAGCTTGACTAGATGAAACTTATTTTACCTCACACTTGAGTAACTATATTGGATATTGTGATTGGTTTTATTGATAACTTCAACTCAATTAGGTTGTTTGA[C]ATTCCTTAGAAATGCATATATTAATCTATGGGTTATTCACTCACATGACCTCACATTTAAGTAATTTATATTCTAATCGGTTCTTATCAACAACTT…	T/C
CG_Chr03	11828955	C	T	21|21	C	10|10	C	12|12	Intergenic				GTCTCCATATTATAGGGACTATTTATAAGGTCTTGTCAAACTTTAATGATAGGTTATAACTTTTAAAACTATAGGGACTAAATTCTAGTTTTCTCTAAACTATGGACAAAATTTGTAATTTAACCTAATTATATTGATTGTTCTAATCAATTTTTATTGGTTACTCTAATTAAAAGCTTGACTAGATGAAACTTATTTTACCTCACACTTGAGTAACTATATTGGATATTGTGATTGGTTTTATTGATAACTTCAACTCAATTAGGTTGTTTGACATTCCTTAGAAATGCATATATTAAT[C]TATGGGTTATTCACTCACATGACCTCACATTTAAGTAATTTATATTCTAATCGGTTCTTATCAACAACTTTATTTGAATGATTGTATCCGTAGTTC…	T/C
CG_Chr03	11830621	C	T	16|16	C	11|11	C	10|10	ClCG03G009100	ClCG03G009100.1:Intron	Intron	Unknown protein	GAATATTAATAAATCATCTATTGGTCTATATTCTATCTTCTTCAAATTTTTGGCATGTTTGTTTATGTCATATAATAGTAAATATATAGGGATAATTAGTACCCTTGAATTAATTCCTAGCTTAAAAAAATAATTTTGATAAATGTGAAATATGCAGCAAAGTTGAGATCACAAAAGGACCTCATGAAAGTGTACTAAATTATTAAAATTAGTTTATATAGATTTGTGTGAATTTCAAGAATTTTTTACTAGGGGGAAATATATATTTAATCCATTGAAGGTAAAGATGTGTGCTACTTA[C]AGAGGAAAGACAATAATTGCACTTTAGTAGCAATTACTACTTTTTCTCTAAGATCTTTACAAGTGTCTCCATAATTATTAACTATATGTGAAAGAT…	T/C
CG_Chr03	11830697	T	A	18|19	T	12|12	T	12|12	ClCG03G009100	ClCG03G009100.1:Intron	Intron	Unknown protein	AGTAAATATATAGGGATAATTAGTACCCTTGAATTAATTCCTAGCTTAAAAAAATAATTTTGATAAATGTGAAATATGCAGCAAAGTTGAGATCACAAAAGGACCTCATGAAAGTGTACTAAATTATTAAAATTAGTTTATATAGATTTGTGTGAATTTCAAGAATTTTTTACTAGGGGGAAATATATATTTAATCCATTGAAGGTAAAGATGTGTGCTACTTACAGAGGAAAGACAATAATTGCACTTTAGTAGCAATTACTACTTTTTCTCTAAGATCTTTACAAGTGTCTCCATAAT[T]ATTAACTATATGTGAAAGATTTCAAAGGTGTCGACAGGACAAGACCCCTAAGGCATCTTATCCTTTGTTAATCGTTCTTTTAAAAATTTAAAAAGT…	A/T
CG_Chr03	11831516	C	A	14|14	C	4|4	C	7|7	ClCG03G009100	ClCG03G009100.1:Intron	Intron	Unknown protein	ATCATTCTTATCTCTCTCACTTTTGCTCTCTCTCTCTCTCTCTCGCTCTCACTCGCTCTTGTGTCCTTTCCTCTCACACAATCACTCTTATCTCTCTCGCTCTCTCTCTTACTCTTACTCTCTCAATCTCGCTCTTGCCCTCGCTCTCTATTTTTATTTATAATAAAAGCATATTATATTAAATTATTAATAAATATTATAATATTTAATAATTTCGGTCAGGGTAGGGTCGGGTCGATTTATAACTGTTTTTTGAGAAAACCAACCCGACCGATTATTTTTTAAAAACTGGCCTCCAAC[C]CTCAGTTCGACCAATTTTGATCGCTCAGCTTGGTTTTTTGGCCATCTCTAATCACCCTTATTATCTCTTCATGATAAGGGATGTCGTCACCCAGCT…	A/C
CG_Chr03	11832557	T	A	23|23	T	12|12	T	22|22	ClCG03G009100	ClCG03G009100.1:Intron	Intron	Unknown protein	GTAATTCGAGAGTCTTTCTTCTTAAGTTTCTCTTTCCCTTTTACTTTTATGCTTAAGAACTCATATGCAAGTATGTATTTGATGGCTATGTGTTGCTAAACTCATTGTTTTAGAGTGTTGGATGATTTAATTATGGATTTATGTTAATGGTTTAGTGTTTTTCATGGATTTTGTTGAATGATATGTTTTTCACTACTATTGTATTTATTCTTTATTGATTGATCATCAATAAGTCTTAGGTTAGACGTATGATTGAGTGGTTGTATGTCTAACTGGATCTATAGCATCAAATCTCTACTA[T]TCTTTTATGAAAATAGCTAGGCTATTAGAGAAAGTTGATCATGACTAATCTTAATGCTATGCTTCTTAATTTGGTTTCAAGAAATTAGTAATCAAT…	A/T
CG_Chr03	11833110	T	C	25|25	T	8|8	T	14|14	ClCG03G009100	ClCG03G009100.1:Intron	Intron	Unknown protein	TAGTAGTTAATGATATCAACACCCTATAACACTCTTATGCCTTGAAGTTTCACTTACTCTTGTGTTCTTGTTTTCAAAATCCAAATTCGAGGTCCATCCCTTAGATAAAATCAACTCAATTCTTGAGTACCTAAGTGAATATATCCAATTCAATCCTCAGTGGATATGATACTCGAAATTAAACCGTTTATATTATAACTTGATTCGTGCACTTGCTGAATCGCTCATCACCAATCTCTTCTCTTGATATCGGGAAATATGATCCAGGGACTTACAAAAATCGGCTACCCGCCTTAACAG[T]TGCCTAATGTATTTTCTTTTATCAGTCGATTAAGTTGGTGGGATGGTGGGATATCTCAGTTCTTCTTTAACTGAGACTTCCAATCTCTAGCTAACC…	C/T
CG_Chr03	11833222	A	G	13|13	A	8|8	A	15|15	ClCG03G009100	ClCG03G009100.1:Intron	Intron	Unknown protein	AACTCAATTCTTGAGTACCTAAGTGAATATATCCAATTCAATCCTCAGTGGATATGATACTCGAAATTAAACCGTTTATATTATAACTTGATTCGTGCACTTGCTGAATCGCTCATCACCAATCTCTTCTCTTGATATCGGGAAATATGATCCAGGGACTTACAAAAATCGGCTACCCGCCTTAACAGTTGCCTAATGTATTTTCTTTTATCAGTCGATTAAGTTGGTGGGATGGTGGGATATCTCAGTTCTTCTTTAACTGAGACTTCCAATCTCTAGCTAACCGCCTGGCCTATGGTT[A]GTTAATCCACTTTAAAAACTTGCTATCTACTTCATGCTCCTTTTCACTCGTGGATCTTCATGGTCGACGATGACATGTACAGATTGATTGCACACT…	G/A
CG_Chr03	11833485	G	A	9|9	G	10|10	G	17|17	ClCG03G009100	ClCG03G009100.1:Intron	Intron	Unknown protein	GACTTCCAATCTCTAGCTAACCGCCTGGCCTATGGTTAGTTAATCCACTTTAAAAACTTGCTATCTACTTCATGCTCCTTTTCACTCGTGGATCTTCATGGTCGACGATGACATGTACAGATTGATTGCACACTTAATTTACAAATTTTTACAGAAAACTAAGTAAAAGATAGAAACATAAAAACATATGAAAATACTTTCTTTTTTTTTTGAAAATTTTATTTTCTTAGATTAGCTTGGCTACAAATCTAAGAAAGGATCGTTGATGTCGAAGTCGGCGTAAGGGTCATAATTGCCTTC[G]TCTTCTTCAGCTTCATTGTTCACGGAAGAGTTTACATCATCTTGTTATATTCGTTCGTCGTGATCTGAAATTTGTTGCACTATTGTATTGAGAATT…	A/G
CG_Chr03	11833982	G	A	10|10	G	12|12	G	16|16	ClCG03G009100	ClCG03G009100.1:Intron	Intron	Unknown protein	GATGGACATTGACTTTAAACCAGTCCTTCATTTTTTATATTTCTAGGTGAGAATAATTGAATTTTTCCCACCACTTGATTCAAAGAGCTTTACTCAACGCCTTGAAATTTCCATGTGCTCCTAGCTGGAAGTTTTAGCAAGAGATTCATGGAATTTGAAAGTAAAGAGCAAATCTCTACGTCTTGGAAATGGGGGACGCATATATGCTATTTTGAAAAAGGTGGTATGATCTTTGAACTTTTACCGAAAATATTTCTTCAGAGAGTCCAAAATAGTTCTACCAGGTTTGAAACCAATTAG[G]AAAGTGTATTGTGTAGGCTTGCTTACAAAATGTCACAAACTATAAATGGTTATATGCTTAAAACCATAAGATATTGTACCATGCTCTCATGTAGTC…	A/G
CG_Chr03	11833993	G	T	7|7	G	14|14	G	14|14	ClCG03G009100	ClCG03G009100.1:Intron	Intron	Unknown protein	ACTTTAAACCAGTCCTTCATTTTTTATATTTCTAGGTGAGAATAATTGAATTTTTCCCACCACTTGATTCAAAGAGCTTTACTCAACGCCTTGAAATTTCCATGTGCTCCTAGCTGGAAGTTTTAGCAAGAGATTCATGGAATTTGAAAGTAAAGAGCAAATCTCTACGTCTTGGAAATGGGGGACGCATATATGCTATTTTGAAAAAGGTGGTATGATCTTTGAACTTTTACCGAAAATATTTCTTCAGAGAGTCCAAAATAGTTCTACCAGGTTTGAAACCAATTAGGAAAGTGTATT[G]TGTAGGCTTGCTTACAAAATGTCACAAACTATAAATGGTTATATGCTTAAAACCATAAGATATTGTACCATGCTCTCATGTAGTCACAATATGTAT…	T/G
CG_Chr03	11834301	G	A	19|19	G	7|7	G	18|18	ClCG03G009100	ClCG03G009100.1:Intron	Intron	Unknown protein	TTGCTTACAAAATGTCACAAACTATAAATGGTTATATGCTTAAAACCATAAGATATTGTACCATGCTCTCATGTAGTCACAATATGTATATGTTTGGGGTTTGAAAGGTTTTGAGAACTTCTTTGTAACAAACATCCCTTGATTCCAATAGGATGATGTTAATACTTTGAAAATTCTCAACTTTGAATAGACTATCTTTGAAGGATCATAACGATCTAGAACATGAGTAATTTCAATGGATTTTGTGTCCACTGAAATAAACTCGTAGAATGTCCTAGTTTTTTGAAATATCCTGAGGAA[G]AAAATTAAATCCGTGAGGAAATATTTGAGAACAGACCTTTGTAATGCTTGGTCTGTCAAATTATGGTTCTATGGTCATATCAACCACAATTGTCTT…	A/G
CG_Chr03	11835246	C	T	8|8	C	6|6	C	12|12	ClCG03G009100,ClCG03G009110		promoter		TGCCTCTCCCTCGCCATCTTGCTCTCCCTAACTAAGTTTTATCATTGATACTCAGTATAAGTCTTGCCCTCGTTCTTAGTCTCACTCTCTCTCAACCTCACTCTCTCTTACAGTATTGCTCTCTCTCATAGTATCGCTCTCTCTCTCAACCTCGCTCTCTCTCAGTCTCACTCTCTCTCACAGTATCGCTCTCTCTCTCTTAGCCTCGCTCTCTCTCACAGTACCGCTCTCTCCCTCAGCCTCGCTCTTTCTTAGTCTCTTTCTCTCTCACAATATCGCTTTCTCTCAGGCTCACTCTCT[C]TCAGTCTCGCTCTCTCTCACAGTATCTCTCTTAGCCTCGCCTCTCTCAGTCTCGCTCTCTCTCACAGTATCGCTCTCAGCCTCACCTCTCTCAGTC…	T/C
CG_Chr03	11835563	A	G	10|10	A	5|5	A	17|17	ClCG03G009100,ClCG03G009110		promoter		TCACAGTATCTCTCTTAGCCTCGCCTCTCTCAGTCTCGCTCTCTCTCACAGTATCGCTCTCAGCCTCACCTCTCTCAGTCTCGCTCTCTCTCATAGTATCTCTCTCATCCTCGCCTCTCTTAGTCTTGCTCTCTCTCACAGTATCACTCTCTGTCTCATAGTCTCGCTCTCTCTCTTAGCCTGCTCTCTCTCTCTCTCAGCCTCACTCTCTCTCTCTCAGTCTTGCTAGATCTCGCTTTCTCCATTTGTCTTGCTAGCTCTCGTTCTCTCTATTAGTCTCGCTCTCTCTCAAGTCTCGCA[A]GGAATAAGGCCCCCGCGGGGACCCGTTTCCTCGACAGGGAATCCCCGCACCTATCCCTGCCTAAAAATGGCGAGGATAGGGGCGGAGTGAGTGGAA…	G/A
CG_Chr03	11836233	A	G	14|14	A	8|8	A	13|13	ClCG03G009100,ClCG03G009110		promoter		GGTGTTTGGCCACCAACCTCAAGTGGGTGAAGTGGGCTAGCTATTATATAGGGTTTCATTTATAATAGTTGATGTTTCGAGTTATTATAACCTACTACAGTATTACTATTTCAAATCATTTTTTTATCATGTTATAGTGTTTATTTTTTCTATCCAGACTAAAATAGTTAGTAGTCTACATCCCACTAACTATAATAACCAACTCAATATTTTAAACACCCTCATACCACCTTGAAATTTAGACACAAGATTGAAAATTTTGTAAATTCTTTAAAGTTTTTTTTGTTGAGATCGATTAGG[A]TTTTTTTCAAATATAGAAAAATGAATCAAAATATTTATAAATATAACAAAATTAAAGCTATTAGATAGACACAAATAACCGTCTCGATCTATTGTG…	G/A
CG_Chr03	11836407	C	T	15|15	C	8|8	C	9|9	ClCG03G009100,ClCG03G009110		promoter		TCTACATCCCACTAACTATAATAACCAACTCAATATTTTAAACACCCTCATACCACCTTGAAATTTAGACACAAGATTGAAAATTTTGTAAATTCTTTAAAGTTTTTTTTGTTGAGATCGATTAGGATTTTTTTCAAATATAGAAAAATGAATCAAAATATTTATAAATATAACAAAATTAAAGCTATTAGATAGACACAAATAACCGTCTCGATCTATTGTGGTATTGCAGTTTATCGCGGATAGACTTTTGCTATTATTTATAAATATTTAGGACTCTTTAAATACTTGTAATTTAAT[C]CAAAAGATTGTCCAACATTTACATTGGGCAATGTTATATTTCACCGAATAGGAGAGCTTGAAGGGAAGGTAGATGGGAGTTTTAACATTCGGCAGG…	T/C
CG_Chr03	11837719	C	T	13|13	C	4|4	C	10|10	Intergenic				GACTTCTATACTTTTTTTTTTTTTTTTTTTTCATGCGAGCCCCATTTATACTGTACTGATTATCAATTGGACATCCCATTAATCAATTCTTTTATACCCTTTTTCAACCATCGCTCCAGTTAAGTGGGTTGCGAAGCGAAGGAACTAAGGGACAAGAGTGAGGTTGTTTAGGGTATATTTAAGTACGTGTCTAGTGAGGGGAGAGTTGAAAGAAGACAAAGAACATGCATGTACAAATGAAAACACAGAACGTAACTTCTTGATAGAATGGTCCAATTGATGGTAAACATTACTGGAGGT[C]TGACAAACATCAAAAGTGGTGTTTTAGAGGTTTTGATGCTCAAGAGCTAAGGTATACGAGTCACTATTCATCTTGCTTTGTCTGGAAATAAAATTT…	T/C
CG_Chr03	11838519	C	T	18|18	C	11|11	C	10|10	Intergenic				TAAAGACCATTTTGTCACACCTTGAGTAGTTGTGGTACTTGTTTGAGAACAAAATTATAATGATTTGCAAGCTGAGATCTAGCTTCTAGGAACTTCATTAACATCCTCTTAAGAATGGAATTCTTAAAGTGGTAATTGCAGAAATCAAATCTATATTGAAGGCCTATTGATCAATGGATGTGTGTTAGATACCTCTCCTCTGCACACACAAATATCTAACAAGACAGCCAAAGAGCAAGAATACCAACCAACAGTCTAATATTTATTCATAAACAAAGGATCCATCAACAAGATAATTCT[C]AGAAGTTCCACAATATCGATACTAGAAAACAAGAACAAGAAGAAATAAGATTGCAAAAGAAATATCAAGAAGATAAGGGCTGATTTGAGAGCGCCT…	T/C
CG_Chr03	11839184	G	C	15|15	G	12|12	G	7|7	Intergenic				CTTTGATGTCCGGCTGGTTTTCCCATTTGATCAAAACCCCTTCTTTTCTTCTCTCTAAATTCCAGCGTCTTCCCATAATCATTTCCGGTTGAACTTTCATTTTGAAATCGTCAGTCAACTCCGGTAGTGTGGGCTGAACCGTTTTCAGAACTCCTACCTTCTTTAATTGTGACACATGGAACACATTATGGATAGTTGCTGATGGGGGTAATTCTAAATGATACACAACTACCCCGATTCTTTCCAGAATTGAATATGGTCTGTAATATTTAGGAGCAAGTCTTTCATTCCTTCTCTATG[G]CAAGGATCGTTGGCGGTAAGGCCATAGCTTCAAAAACACTTCCTCCCCCACTTCAAAATTCACTTCCTGTCTGCTCTTATCAGCACATTGTTTCAT…	C/G
CG_Chr03	11839761	G	A	13|13	G	14|14	G	17|17	Intergenic				TATACCAATATTCTGCCCACGACATCCATTCACTCCATCTATAGGGTTTCTCATTACAAAAGCATCATAAGTAGGTCTCGAGGCAACGATTTGCTCTCTCCATTTGTCCGTCAGTCTGGGGGTGGAAGGCGGTACTCCGTGTTAGCACAGTGCCCTGTTGTGTGAACAACTCAATTGAAAAATTACTCAAGAATATTCGATCTCTATCTGACACTATTGATTTGGGAAACCCATGAAGGCAAACCACCTTTCTGATAAACACTCCTGCCACTTGCTTCGTCGAAAAAAGGGTGAGTCAAG[G]TTATAAAGTGACTATATTTGCTTAACCGATCTACCACCACAATGATTAAATCGAAACCCCTTGACTTCGGTAGGCCCTCAATGAAATCCATGGATA…	A/G
CG_Chr03	11840583	G	A	18|18	G	6|6	G	12|12	Intergenic				GGTGAGATTCTTGACAAAGCATCTGGAGCTCTATTCAATCCAGGTTGGTAAAGGATGTCAAAGTCATACCCCAACAGCTTCACTAACCATTTCTGGAATTGTGGCTGGACTTCCCTTTGCTCCAACAAAAATTTGAGGGCCTTTTGATAAGAAATTACCACAAACTTCTACCCCAATAGATAATGTCTCTGTCGTTGCACAGATAGCACCACGACCATTAGTTCCCTTTCGTAGATTGATTTAGCTCGAGCTCGTTTGGATAATTTCTGGCTAAAATACGCAATCGGTTAGTCTTCTTGC[G]TTAGACCTTGCCCCCACCCAAAACTGGATGCATCCGTTTCAATTATAAATGTCTTTGAGAAGTCTGGGAGTGCTAGGATCGGAATGGTTACCATGG…	A/G
CG_Chr03	11840647	C	T	18|18	C	6|6	C	15|15	Intergenic				CATACCCCAACAGCTTCACTAACCATTTCTGGAATTGTGGCTGGACTTCCCTTTGCTCCAACAAAAATTTGAGGGCCTTTTGATAAGAAATTACCACAAACTTCTACCCCAATAGATAATGTCTCTGTCGTTGCACAGATAGCACCACGACCATTAGTTCCCTTTCGTAGATTGATTTAGCTCGAGCTCGTTTGGATAATTTCTGGCTAAAATACGCAATCGGTTAGTCTTCTTGCGTTAGACCTTGCCCCCACCCAAAACTGGATGCATCCGTTTCAATTATAAATGTCTTTGAGAAGT[C]TGGGAGTGCTAGGATCGGAATGGTTACCATGGCTCTCTTCAATTTATCGAAGGCTTCAGTAGCTGCCTCGTTCCATATAACAGTGTTCTTTTGTAA…	T/C
CG_Chr03	11841078	G	A	14|14	G	5|5	G	22|22	Intergenic				TCTCGGACAAACCTTCGGTAGTAACCTTTCAGCCCCAAAAAACCTCGCGTTTAAATTTATTCCTCGGAATCGGCCATTCGACCATTCGACCATCGCCTGAATTTTACTTCCGTTCGCTTGCACCCCGAATGCTGAAACCCAATGCCCTAGATAGTGTATCCAAGACCGTCCAAAGACACACTTCTTCTGATTGGCATAAAACTGATGGTCACTTACTACATTGAACACTATATTCAGGTGTTTTTCATGAGAGTCTAAATCAGGACTGTAAACGAGGATATCATCAAAGGAAACCGAAAC[G]AAACACCTAAAAAATGGACGAAAAACCTGATTCATCAATGATTGAAAGGGGGCTGGTGCGTTCGTAAGACTGAATGGCATCACCACAAATTCGTAG…	A/G
CG_Chr03	11841474	G	A	19|19	G	6|6	G	7|7	Intergenic				GTGTCCTTCATGCGTTCGAAAAGCGATTTTTGGTATATCATCTTCCTTCATTCTTATCTGATGATAACCCGATCATAGATCCAATTTGGAGATATGTCGACCCATGTAATTCATCCAAGAACTCTTCAATAACGGGAATTGGAAATTTGTTCGCTACAGTCGCTTGATTCACCTAAAAGTGCCATCCGCTGTCTTTCTTCCTCACAACAGAACTGGACTCGAAAATGGGCTTCTACTCAGTCGTAGGAATCCCACTGCCATCATTTCTTTGATTAATCTTTCAATTTCATCCTTCTTGTT[G]TGGCCATATTTATACGGCCGCACATTGATTGGTTTATGGCCCTCTTTCATAACAACTTGATGATTGATTCCTCTCTATGGTGGCAATTGAGTCGGT…	A/G
CG_Chr03	11841687	T	C	18|18	T	3|3	T	10|10	Intergenic				TGGACTCGAAAATGGGCTTCTACTCAGTCGTAGGAATCCCACTGCCATCATTTCTTTGATTAATCTTTCAATTTCATCCTTCTTGTTGTGGCCATATTTATACGGCCGCACATTGATTGGTTTATGGCCCTCTTTCATAACAACTTGATGATTGATTCCTCTCTATGGTGGCAATTGAGTCGGTGTTTGAAAAATGCTTTCATATTCACGCACTAACCTTTCAATTATCGAGTGAACTTGTTCCTCCTGTAACTCTAGTGGGTCAATCTTACCTTTACCTTCCGATTCAAGCATCAGGTT[T]TGAATTCAACTAAGAAGCCTTCATCTTCTTCCTCCCAATTACTGATCATCGTCTTCATAAATACTTTGGCCTTTGTCAGGGAAGCATCCCCCTTCA…	C/T
CG_Chr03	11842072	G	A	10|10	G	4|4	G	14|14	Intergenic				CATCCCCCTTCAATATAACTTTTGAATTTCCTTGGGTAAACATCATGGTAAGATTTGACTAATCCACTCACATGTATCCCATGGTATACAATGAAGTCGTGCCCAAAATAATATCTGGACGACCCAAATCCAATGGTAAAAAATTTTCGAGCACAGTGACCCCTGGTAACTTGATGATCACCTCCTTACAAACCCCCCTCCTTGCAACGCTGTTCCATCGCCGATAACAATCCCATAATTTGTCGTGCTTGTCACGGGTAGCTTCAATTCTTCCACCAGCTGCTGGTGTATGAAATTGTG[G]GTGGCCCTATAGTCTATCAGCACAACTACCTCACAATCCCCAATTTTCCCTTTGAGTTTCATAGTCCTAGGAGTCGAATACCCCAGGACCGACTGG…	A/G
CG_Chr03	11843031	C	A	7|7	C	8|8	C	13|13	Intergenic				GCTCCCTTCCTGTTTAATCGCCAAGAAACGCGGCGTCAAATTTCCTTCCCATGATGTTCGAAATCGACCAAACATTCTCTTCAATTCCTCCCAGGTTTTGATAGGACTCCGATTATGGCTCCAACGATACCAGAGCACCACCTCATGGTCGAAGTTGATGATAGCAGCCTTTCTCCTCCTCCGTCAGCTCATGGATTTCAAAATAATGCTCCGCTCGGTAAATCCAAATATCCGAATATCGGCATTTCCAACCTCTTATATTTGCTTTTATCTCCTCCCCCTTTTGCCTGGGATGATTCC[C]CCTCGTTGGCCTCAGTCGCCTTTTCCTTCCTCTCTGAACCTTCAGTAACCAAGGATTCCTCCTTCCCTCTACTCAATGTGACCTCTCTCATTTGCG…	A/C
CG_Chr03	11843055	T	C	5|5	T	7|7	T	8|8	Intergenic				GAAACGCGGCGTCAAATTTCCTTCCCATGATGTTCGAAATCGACCAAACATTCTCTTCAATTCCTCCCAGGTTTTGATAGGACTCCGATTATGGCTCCAACGATACCAGAGCACCACCTCATGGTCGAAGTTGATGATAGCAGCCTTTCTCCTCCTCCGTCAGCTCATGGATTTCAAAATAATGCTCCGCTCGGTAAATCCAAATATCCGAATATCGGCATTTCCAACCTCTTATATTTGCTTTTATCTCCTCCCCCTTTTGCCTGGGATGATTCCCCCTCGTTGGCCTCAGTCGCCTTT[T]CCTTCCTCTCTGAACCTTCAGTAACCAAGGATTCCTCCTTCCCTCTACTCAATGTGACCTCTCTCATTTGCGCCATCAGTCGATCGACATTTTGGC…	C/T
CG_Chr03	11850363	G	T	20|20	G	9|9	G	9|9	ClCG03G009130,ClCG03G009140	ClCG03G009140.1:Intron	promoter,Intron	Transmembrane protein 50a, putative	AAGGCAACTTTGTGAAAGAAGAGTTTTAGGGGGTTCTTTGTTGTGTTGTTCATCTTGATTTCTGAGCATGACCGATACACCGTAACATCTGTATTCTGTTCTCCCTAAATCATTCCCTACAAAGTTTGCTTACAAAAATTGGTTTCATTCCTTTTTATTCTGTTTTTTCTGAAATACTGCTTTGTTACAGTGGGTTGATTTACTGGACTTCTCACTCGGAGTAATTATGCACCAAGACCTCAGAAGCTGAAGAGTTACCAACTGCCTAGACCTCCAGTGCACTGCAATATCGAGTTATTT[G]TCCATTGACCTGAACCCAAAAAGGCTGTTTACTTCTTGTAAATGTCATGTTTATCTCAAACTGGAACTATGTCTATATGTTTTTATAAATTCAATA…	T/G
CG_Chr03	11850423	A	G	14|14	A	10|10	A	9|9	ClCG03G009130,ClCG03G009140	ClCG03G009140.1:Intron	promoter,Intron	Transmembrane protein 50a, putative	TCTGAGCATGACCGATACACCGTAACATCTGTATTCTGTTCTCCCTAAATCATTCCCTACAAAGTTTGCTTACAAAAATTGGTTTCATTCCTTTTTATTCTGTTTTTTCTGAAATACTGCTTTGTTACAGTGGGTTGATTTACTGGACTTCTCACTCGGAGTAATTATGCACCAAGACCTCAGAAGCTGAAGAGTTACCAACTGCCTAGACCTCCAGTGCACTGCAATATCGAGTTATTTGTCCATTGACCTGAACCCAAAAAGGCTGTTTACTTCTTGTAAATGTCATGTTTATCTCAA[A]CTGGAACTATGTCTATATGTTTTTATAAATTCAATATAAGTGAGCCAGATATTTAATGTTTCAGCCATTTCAGCTTTGTGTTTATATCATTTATTT…	G/A
CG_Chr03	11850894	A	G	21|21	A	9|9	A	13|13	ClCG03G009130		promoter		GGGTGCAAAAGAAAAATCAAAATATAATTATGGTCATAGAGGACCCATTCACAGTAAATTTAGATAAACTTATCATCATTTGAAAACAAGTCACTAATCCATTTACATTGTTCCCTTTTCATTTTGTTTTGTAAATAGATTATCCAGGGTTTTCTTTTAAATGAAAAAAAAAACATTATATATATTGAAAAAAAATAGTTTTGTTTTTCTTTTTAATTATTTTGACCGACATCAAGCAATCATTTGAATTAGTACGAACTTGAATATGAAGAGTGTAGAGGATTCCTTAAGCAGTAAGTG[A]AACAATTACGATTGGATTAACTGTTAAGATTATGGATGCATTTAACAAGAACTGGCATTGCCGACAGAGTGGCTGTAAAAGTGACGAATTAATCAC…	G/A
CG_Chr03	11851461	A	T	16|16	A	11|11	A	9|9	Intergenic				CGTCATCACCTTTATTAGTTTCAGAAAGAGAAAAAAAACGATAGTCGAAAAGCTTGTTTATTGATTATATTAAAAAAAAAAAAAAAAGACCACAAAGTTACTACGTCTTATGGAACGACACAATTTAAAATCAATAAAATTAGTCCACATTGATTAACTTTCGTATAAGAAAAGCAAATTCCATCTTAATTCTTTAAATTTCCAAAGCCCTGTTTTCTTAAAAAATATTGGACCAAAAAATTCAAATATTTCTTTTTAAAAACATAGAAAACACGACTAAAAACAACCAACTACACATTT[A]AGAGACATAAATTTAGAAAACAAAGTCGTTGTTCATAACACATAACACGGCCTACGATATTAAAAACTTTTCGAGTTACAAAATGGTTTTCAAACG…	T/A
CG_Chr03	11851845	G	T	15|15	G	4|4	G	14|14	ClCG03G009150	ClCG03G009150.1:UTR,exon	UTR,exon	Serine/threonine-protein phosphatase 1 regulatory subunit 10	TGGTTTTCAAACGTACAAGACTTAATGTGCAAAATAGTTTATCGAACGTTGAGGATGATTAAAAAAAATTGAACGATCCCATGGCACTATACAATAAATCTCTAAATCTAATCCTCTTATTCATGTGTAATTAGTGCAATTCAATGTCAAACAAGGCTAGTACTACCCAACTTAGAAAGGTAACATCCCAAACAATAAATCAATATTATACCGAACGAAGATAGAAACCTTTTTTCATTTTCCATAATTTCCCAATTTCCTTTGAAGAAGCATTAACTCCTTTTTCTTTTTTCTTTTCTT[G]TTTCCTAGCAACTTCAAGAATCAAAAACCAAAATAAACCAAAAGATGGAATTTGCATACATCTTTCAGGCCTGCCAAACCTCCTCATCAACTGCCC…	T/G
CG_Chr03	11852809	T	C	20|20	T	9|9	T	19|19	ClCG03G009150	ClCG03G009150.1:CDS,exon	CDS,exon	Serine/threonine-protein phosphatase 1 regulatory subunit 10	GCCAAGAGAACGAAGAAAGGCAGCCTCCTCTTCATCCAGAGATTCTGCAGCAACGTGGCTCTCAGTTTTTTCACCACTGTCACAGGATGCTCGAACCTCTTCAGAACTATCTCCATTTCTATCCTCCACAGAACCATTTTCAATAATACGAGGACTTGTGGGAATGTCAATTTCTTCCCTTGTTAATTCATTAGATTGGCCAATTGAAGGAGAATTCACAGAAGAGCATGAATCTGAGAGAACGGCAGAAGAACTCATTGAAGTTTTCTTCTTAATGAGGTTAAAGAAATCATTCCGGCT[T]TGGACTTGAGATAAGGATGGTCTTTTTTCTAAAGTTGTTCCGGATTTGAGATCTAAGCTAGCAATTTTGCGCTCTACAGAAGAAACATTTGTATTA…	C/T
CG_Chr03	11853130	G	C	18|18	G	10|10	G	5|5	ClCG03G009150	ClCG03G009150.1:CDS,exon	CDS,exon	Serine/threonine-protein phosphatase 1 regulatory subunit 10	TCTTTTTTCTAAAGTTGTTCCGGATTTGAGATCTAAGCTAGCAATTTTGCGCTCTACAGAAGAAACATTTGTATTATTTGGGCTTCTCAAAGGAGGATGTGAAACTGAAGGTGCAAGAGCGAACTGGCTGTTTGCTGCCATGCTATTTGCATTACTAGTTGGACTTGAGACATCCTTTGCTGCAAGGGAGACACCATTTTCTCTTACAGGCTTCAAAACAAGAAACTTCCCATGAGAACTCTTTTGAGCATCGGACTTGACATGTCCTCCACGAGATTGGTTGGCATGAACTGACAAGGG[G]TGTGGCTGTCCACCCTTGATGGTTACACTAAGTTCTGCAGCTCTTGATGCTAATTTGGGCTTTGATTTATCCGAAGAATTAAGCACCTGTCAAACA…	C/G
CG_Chr03	11853751	A	C	20|20	A	11|11	A	20|20	ClCG03G009150	ClCG03G009150.1:Intron	Intron	Serine/threonine-protein phosphatase 1 regulatory subunit 10	TATCAAAATTGTTTTTACAGACAAGTCTACTAAAGATTATTAGCAAAGATATGGTATGATTTTTCATTCTCATTTATTTCTTTAGAATGTAAATATAAGAATACATATTTAAATCCATTTAAACTTAGATTATTGATCAGATGTGAATGAATTAATTTTGAAATCATTAAATAAAACACAACAAAATATTTGCATTTTTTTTGTTCTAAAACTATTTTAAGAACTATACTGCCAAGCAAGTTTATTACATCACCATACTGAAACTCAACAATTATTTACATCAGCTTCAAAAAACAAAAC[A]GAAGACAAATGAGAATATTTCAGAAGAGGAATGCTCAGTCAAGTTACAACTATTAATACTGAAGAGGGGTTGGCAATCAGTTAACAGAAAACTTGC…	C/A
CG_Chr03	11857966	T	C	15|15	T	10|10	T	7|7	ClCG03G009150		promoter		TGGACTCTCAGATAATAGAATAAGAAATTCCCCCAATGTTGTGAACTAATTTTTCTTGGTGTTGGGGGGAGCGATTTGCTGTGACTCGGTGTGTACAGTGTAGGTAGGCCACATATTTCATATACCCTTTAACTGACCCCCATTTTTCTGCCCCTTTTTTTCTTTTTTATTGTGTTTTATTTAATCAAATTCAATTTATAAACAATTCGTTTCAAAATATAATGACGTAGAATTTACACATATTTTCTACGAAAATACCGCTTAATTGCTCAACCAACAAAAAGGAATAATATATTAATC[T]TCATTAGATTTGTGTTATTTTTTTTAATTATTTTAAAAAAAATTATCACAAAAAACTGCTGAAAATATTTACAATTAATAGTATTGTTTATTTTAT…	C/T
CG_Chr03	11858506	T	C	8|8	T	11|11	T	14|14	ClCG03G009150		promoter		AATATTTGAACATTTCTGGTTAAGGTCATCTATAAATTTTATAGCCATGTTTAGAGTTATGGGAGAATTTTTCATTTTTCTTTTTATCACTTTTTTAGTTGATGGTCATGAGAATATTTTATGTAATTTCACATTTATCATTAAGAAAATACATTTTTATCTCCAATATCTCTACTTCACGTTAATAAAACGGAAAATGTGTTTAAAAGAAAAATCAAATACAAAATCTTCACTTATTAAGTAATCAAAATAACTTTATTACATTTTATTTCTATAAAGCTCACATTTCATTTTCATTTT[T]AATGTTACGAAACACGTGCAATATCTGTAATTCCAATTAGTCGTTATAAAATAGGACTTTCTATCCATGTAATCTAATTAAATAGACCTAATTACA…	C/T
CG_Chr03	11858540	C	T	8|8	C	8|8	C	16|16	ClCG03G009150		promoter		AATTTTATAGCCATGTTTAGAGTTATGGGAGAATTTTTCATTTTTCTTTTTATCACTTTTTTAGTTGATGGTCATGAGAATATTTTATGTAATTTCACATTTATCATTAAGAAAATACATTTTTATCTCCAATATCTCTACTTCACGTTAATAAAACGGAAAATGTGTTTAAAAGAAAAATCAAATACAAAATCTTCACTTATTAAGTAATCAAAATAACTTTATTACATTTTATTTCTATAAAGCTCACATTTCATTTTCATTTTTAATGTTACGAAACACGTGCAATATCTGTAATTC[C]AATTAGTCGTTATAAAATAGGACTTTCTATCCATGTAATCTAATTAAATAGACCTAATTACAAAATTGTCTTAGATTTACTATTTTTTTCATGAAT…	T/C
CG_Chr03	11858575	G	A	13|13	G	10|10	G	11|11	ClCG03G009150		promoter		TTTCATTTTTCTTTTTATCACTTTTTTAGTTGATGGTCATGAGAATATTTTATGTAATTTCACATTTATCATTAAGAAAATACATTTTTATCTCCAATATCTCTACTTCACGTTAATAAAACGGAAAATGTGTTTAAAAGAAAAATCAAATACAAAATCTTCACTTATTAAGTAATCAAAATAACTTTATTACATTTTATTTCTATAAAGCTCACATTTCATTTTCATTTTTAATGTTACGAAACACGTGCAATATCTGTAATTCCAATTAGTCGTTATAAAATAGGACTTTCTATCCAT[G]TAATCTAATTAAATAGACCTAATTACAAAATTGTCTTAGATTTACTATTTTTTTCATGAATAGCCTAATGAGATGAAATATTAAAAAAAAATTATG…	A/G
CG_Chr03	11858727	G	A	4|4	G	10|10	G	10|10	ClCG03G009150		promoter		CAAAATCTTCACTTATTAAGTAATCAAAATAACTTTATTACATTTTATTTCTATAAAGCTCACATTTCATTTTCATTTTTAATGTTACGAAACACGTGCAATATCTGTAATTCCAATTAGTCGTTATAAAATAGGACTTTCTATCCATGTAATCTAATTAAATAGACCTAATTACAAAATTGTCTTAGATTTACTATTTTTTTCATGAATAGCCTAATGAGATGAAATATTAAAAAAAAATTATGGTTCAAATGTCCATATGACCCTCTACAAATTTTAGAAAATTTGAAAAATAATAAT[G]AAAAAATAGAAATAGGAAAAAACCAAAGGAAAAAAAATATATATATCATAATCACGCGCATTAAATGGTTTTTTCCAAAAATCATTTTCTTTTTCA…	A/G
CG_Chr03	11858889	G	A	15|15	G	9|9	G	14|14	ClCG03G009150		promoter		TAGACCTAATTACAAAATTGTCTTAGATTTACTATTTTTTTCATGAATAGCCTAATGAGATGAAATATTAAAAAAAAATTATGGTTCAAATGTCCATATGACCCTCTACAAATTTTAGAAAATTTGAAAAATAATAATGAAAAAATAGAAATAGGAAAAAACCAAAGGAAAAAAAATATATATATCATAATCACGCGCATTAAATGGTTTTTTCCAAAAATCATTTTCTTTTTCAAAATCAAATATTTGAAAAAATATACCATGTTCACGCACATGAAATGATTTTTTTTTCCAAAACTT[G]CACATGAAAATTATGTGGGCTATAAAACATAGTTTATATTGGGCTTACGTGTACTTTTGTTTTCAATTTCAAATAAATATGAATTTATTTCAAATA…	A/G
CG_Chr03	11859546	T	A	7|7	T	8|8	T	6|6	Intergenic				TAAGAATATTTGTAACTATAATTTTCCATTAAATATAATCCACCAAAATTAGAAATTTTGAATTTTAAGTCAAACTTCAAAATCCGTAAAAAAGAAATGTGACAAATTTCTAACTAACTAGAAAAAATATATCCTTAGAAAAACTCCTAAAATCAATATCTGAAATTAAAAAAAAAAGGGACAAATTTGTAAGGATTGAAACAAAATATCATTAATAAACCAAAACTAATTTTTCTAATATTTTAATTATGAAATAAAACAAAAATTAAATATGTGAGAGAATCTACTTATCATATTCTT[T]AATTTTAGGAATATATACCATATAAGCTAATAAATAAATAAATCATTAAATGACAACTCAAATTTAATGATGATAGTTTATTTTAAAAATAAAATT…	A/T
CG_Chr03	11860787	C	T	17|17	C	8|8	C	17|17	Intergenic				ACATATTACATTTTTAAAAAAATGAATTGAGTTATAACCCGACATATTATATTTCTAATATTTTTATTTTTGTTTAATATAATTATACATTTTAAAATGTGCACTTGGATCACAAAACTGGAAATAATTTAGAAACAGAATCCGAATCGTCTGCCAAACAGATATTTACTAAATTCAATGAATCTGAAAACATAAACTATAATCAAAATTATCTACCAAATAAGTCCTAATTTAATAATTTGAGTTTGCACAAAGTAGTTAAAAAAATTATTTTTCATAATTATTCCTCTAAGATAAGAT[C]ATTATTTCTAAATCTTAGCAAAGATTTCAAAAGCTAATTAAAAGCCGTTTATATTTAGAACATTTGAAAAAAGAAAGGCAAATTGTAAAAACTACT…	T/C
CG_Chr03	11861091	T	C	19|19	T	9|9	T	11|11	Intergenic				ATTTCTAAATCTTAGCAAAGATTTCAAAAGCTAATTAAAAGCCGTTTATATTTAGAACATTTGAAAAAAGAAAGGCAAATTGTAAAAACTACTTTTGAAATATGGTGATAATTGCAATTACACCCTCAAACTTTCATTTACAAAAATTGGGCCTCTAAACTTCTACAAGTAAACTAATGCATCATTTCATACTTGGCAATTTTATGTTATATTTCGTCATTATAATCGTTGTTCTATAATTTTCTTCATTAAACTTACTTTTTAAAAAATACTAAGGGAAAACTATTTTTTTAGTCCCAA[T]TTTTGTACGTACTTTTTACGTGTATTTAGTTTTTGAATTTTCAAAAACATACCTAGTTCAAAATTTCTATATATTTGATCTCTAAATTTTTAAATA…	C/T
CG_Chr03	11861721	C	T	21|21	C	5|5	C	5|5	Intergenic				ATTTTGAAAACTCATAGACCAAATACACTTATTCCAAAAAGCTCAAGGACTAAAAAGGTATGTTTTAAAAACTTGGACTAAACACACTTATTCTTCAAAACTTGGGACTAAAAAGATAATCCTTTCAAACATTAATTAAAAATTAAAAATTAAAAAATGGATTTTTGAGGGTGAAAAAGCTGTTTTATTTGGTCATAATTGACAGTAAATTTATTTTTATTTTATTGTTAGATAGTTAAGTTATAAAAGTTTTGGCTCAATTATAAAAAACACTCTTGAACTTCCTTTATTTCAAAAAAA[C]CTACAACTTTCAAAAGTTTCAATAATATCCTAAACTCTTAAGAAAAGTTCAATTAAACCCTTACTCTTAGTTATGGATGAAAAAGGTTAGCACTTG…	T/C
CG_Chr03	11861755	A	G	13|13	A	7|7	A	4|4	Intergenic				CAAAAAGCTCAAGGACTAAAAAGGTATGTTTTAAAAACTTGGACTAAACACACTTATTCTTCAAAACTTGGGACTAAAAAGATAATCCTTTCAAACATTAATTAAAAATTAAAAATTAAAAAATGGATTTTTGAGGGTGAAAAAGCTGTTTTATTTGGTCATAATTGACAGTAAATTTATTTTTATTTTATTGTTAGATAGTTAAGTTATAAAAGTTTTGGCTCAATTATAAAAAACACTCTTGAACTTCCTTTATTTCAAAAAAACCTACAACTTTCAAAAGTTTCAATAATATCCTAA[A]CTCTTAAGAAAAGTTCAATTAAACCCTTACTCTTAGTTATGGATGAAAAAGGTTAGCACTTGTTTAAATAATACTTATAAATTTTCAAAAGTTTTA…	G/A
CG_Chr03	11861756	C	T	13|13	C	7|7	C	4|4	Intergenic				AAAAAGCTCAAGGACTAAAAAGGTATGTTTTAAAAACTTGGACTAAACACACTTATTCTTCAAAACTTGGGACTAAAAAGATAATCCTTTCAAACATTAATTAAAAATTAAAAATTAAAAAATGGATTTTTGAGGGTGAAAAAGCTGTTTTATTTGGTCATAATTGACAGTAAATTTATTTTTATTTTATTGTTAGATAGTTAAGTTATAAAAGTTTTGGCTCAATTATAAAAAACACTCTTGAACTTCCTTTATTTCAAAAAAACCTACAACTTTCAAAAGTTTCAATAATATCCTAAA[C]TCTTAAGAAAAGTTCAATTAAACCCTTACTCTTAGTTATGGATGAAAAAGGTTAGCACTTGTTTAAATAATACTTATAAATTTTCAAAAGTTTTAA…	T/C
CG_Chr03	11861781	C	G	13|13	C	6|6	C	9|9	Intergenic				TGTTTTAAAAACTTGGACTAAACACACTTATTCTTCAAAACTTGGGACTAAAAAGATAATCCTTTCAAACATTAATTAAAAATTAAAAATTAAAAAATGGATTTTTGAGGGTGAAAAAGCTGTTTTATTTGGTCATAATTGACAGTAAATTTATTTTTATTTTATTGTTAGATAGTTAAGTTATAAAAGTTTTGGCTCAATTATAAAAAACACTCTTGAACTTCCTTTATTTCAAAAAAACCTACAACTTTCAAAAGTTTCAATAATATCCTAAACTCTTAAGAAAAGTTCAATTAAACC[C]TTACTCTTAGTTATGGATGAAAAAGGTTAGCACTTGTTTAAATAATACTTATAAATTTTCAAAAGTTTTAATAATAAACTTTAAACTAATAAAAAA…	G/C
CG_Chr03	11861805	A	C	12|12	A	6|6	A	12|12	Intergenic				CACTTATTCTTCAAAACTTGGGACTAAAAAGATAATCCTTTCAAACATTAATTAAAAATTAAAAATTAAAAAATGGATTTTTGAGGGTGAAAAAGCTGTTTTATTTGGTCATAATTGACAGTAAATTTATTTTTATTTTATTGTTAGATAGTTAAGTTATAAAAGTTTTGGCTCAATTATAAAAAACACTCTTGAACTTCCTTTATTTCAAAAAAACCTACAACTTTCAAAAGTTTCAATAATATCCTAAACTCTTAAGAAAAGTTCAATTAAACCCTTACTCTTAGTTATGGATGAAAA[A]GGTTAGCACTTGTTTAAATAATACTTATAAATTTTCAAAAGTTTTAATAATAAACTTTAAACTAATAAAAAAGATATAAAAAAACCCTAACTATCA…	C/A
CG_Chr03	11862148	A	C	11|11	A	13|13	A	8|8	Intergenic				TTTAATAATAAACTTTAAACTAATAAAAAAGATATAAAAAAACCCTAACTATCAGTATATATATAAAGATTTTTAATACTTAGTTCAAAGAATACTTTTAAAGTTTTGAAAGTTACATTAATACCCTTGACCTTAAAAAATGAAAGTTTAAAAATGATCTTAGGATTAGTATAATCAATTTCTTTAAAATTATCTTGTGCTAGAAAAAAATTATGTTGAAAATAGTATGGGTACCCCATTTTTTTCCCCATTTAGATACTTTCATTTTTTCCAATTGATTTCATGCCTACACTTCTTAGC[A]ACCAAACAAAACTCCAAGCTTTAAGTCAAAGCATAAAATTCCATAGAATCTCACAAAGTCCGAAAGATAAAATGTCCCCTCAAAAGTCAACAAAAT…	C/A
CG_Chr03	11862245	A	G	16|16	A	8|8	A	18|18	Intergenic				TTAAAGTTTTGAAAGTTACATTAATACCCTTGACCTTAAAAAATGAAAGTTTAAAAATGATCTTAGGATTAGTATAATCAATTTCTTTAAAATTATCTTGTGCTAGAAAAAAATTATGTTGAAAATAGTATGGGTACCCCATTTTTTTCCCCATTTAGATACTTTCATTTTTTCCAATTGATTTCATGCCTACACTTCTTAGCAACCAAACAAAACTCCAAGCTTTAAGTCAAAGCATAAAATTCCATAGAATCTCACAAAGTCCGAAAGATAAAATGTCCCCTCAAAAGTCAACAAAAT[A]ATGAATTGTCAAATATAAAAACGACCTCAAGAGTATATCATCTTCAATCATAGAGAACATTTTCAATTGATCACAACAAATAGACTAATTTGAACT…	G/A
CG_Chr03	11862783	G	C	11|11	G	11|11	G	21|21	Intergenic				TTTAAGTGTTGAGGTCCTTTACAAGAATTATTGGTTGAGCTTGTCTAACTAAGATTCTCGTGAGTGTTGATTTTGTTAAACTCTTACAAGACATCCTAAGGCACTTGGGAACATTGACCCCGATTTGCCATAACAAGTTGCATAAAATGGTTCAAAATCACTTCCAACAAAAAATTTCCTTTGTAATTGTTGACTTCAGTCTATAGTATATGGATAAGACTAGGTGCCTGATTTTGGTGATACTACGGTGAGTGGGGGTATCCTATACAAAGAGTTTGTAAGAGATTAATTATAACGCCC[G]AAACCTAGGATTTAGACCAAGATTGGAAATTCGGATTCAACAACTAATAGGCCTCGACATTCTCTTGCGACTTGGAAACGTCATCATTGCCTTGTC…	C/G
CG_Chr03	11862891	T	C	18|18	T	12|12	T	17|17	Intergenic				GAACATTGACCCCGATTTGCCATAACAAGTTGCATAAAATGGTTCAAAATCACTTCCAACAAAAAATTTCCTTTGTAATTGTTGACTTCAGTCTATAGTATATGGATAAGACTAGGTGCCTGATTTTGGTGATACTACGGTGAGTGGGGGTATCCTATACAAAGAGTTTGTAAGAGATTAATTATAACGCCCGAAACCTAGGATTTAGACCAAGATTGGAAATTCGGATTCAACAACTAATAGGCCTCGACATTCTCTTGCGACTTGGAAACGTCATCATTGCCTTGTCTTGAATGCTTC[T]AAGAGTGAAGATCATCCACACAAATCAACACAGATCCTTTCGAGATGCTTTGTCTTCACTCACATGAGTCCTAAGAAGATTCTTTGGAGGTCACTC…	C/T
CG_Chr03	11863649	T	C	22|22	T	8|8	T	21|21	Intergenic				ATATAAATGAATTACAATTTTGAAAATGTTATTGTTGAACGAGAAATTTTGGCCAATCACAAACCGCCACGTCATCACAATGAAAGCCCAAGTCCTTCGTGAAAATTATAAATTTGATCGGGCCAAGTAATTAAAGTTGTTTGAATCCAAAGTCCAACACAATTCAAGCCCATTCTGAAATTTTGGGCAAAGGAATATATTGGGCCCATGCCCAAGCCCATATGATACCTTTGGGAAACCTCTATAAATTGAGGCCTTACACCTTCATCAAAGGGGGTTGGAAGCATTGACAACAAAGTG[T]TGAAGCTCTAAAGACTTGAAAATTGAAGTTTTGAAGATTTAAATACTCTGAAACTCTGATCAACCTCAAGATTACAACCTTGAATTCCAAAAGGCT…	C/T
CG_Chr03	11864027	A	G	15|15	A	9|9	A	10|10	Intergenic				CCTTGAATTCCAAAAGGCTAAAGCTCTAATTGATCTCAAGTTTACAACTTCTTGGATTTCAAGACTCTAAAACTTTGAAGATCCAAAGGCTAAAGCCCTAAAAATCTGAAGAATGCAACTCCACCAAGCTTTAAAGATTTAAAGAATACAAGCTCTGAAAGATTGAAACTTTGAAGAATACAAACCTCTTGAAGCTTTGAAGATCAAAAGACTAAGGCTCTAAAGAGTGTAACTCTCTTGAAGATCTAAAGACTAAAACTATGACGCATCACCCGGTTAGTGCTGCAGTGCCACAAGATA[A]TGGCTCGACGCTTCATGGTGTGAAGCTTTAGTCTTTTAGCACTGCTAGTAGTGCCTTTTGAGTGTCGTGACGGTCTCGGGCAGAGGAGCGCCCAAG…	G/A
CG_Chr03	11864100	G	C	7|7	G	14|14	G	16|16	Intergenic				TTTGAAGATCCAAAGGCTAAAGCCCTAAAAATCTGAAGAATGCAACTCCACCAAGCTTTAAAGATTTAAAGAATACAAGCTCTGAAAGATTGAAACTTTGAAGAATACAAACCTCTTGAAGCTTTGAAGATCAAAAGACTAAGGCTCTAAAGAGTGTAACTCTCTTGAAGATCTAAAGACTAAAACTATGACGCATCACCCGGTTAGTGCTGCAGTGCCACAAGATAATGGCTCGACGCTTCATGGTGTGAAGCTTTAGTCTTTTAGCACTGCTAGTAGTGCCTTTTGAGTGTCGTGACG[G]TCTCGGGCAGAGGAGCGCCCAAGTGCTGGCCTCTCTCAAGCATACTTTTATTTTATTTTATTTTTTTAAGGAATCAAATTCTTTTGCCAAAGCGTA…	C/G
CG_Chr03	11865169	C	G	17|17	C	5|5	C	19|19	Intergenic				AGTATTAATACTCTCATATTATAAAGTTTGAATCTAATTGAAAATTAACTTTATATAATAATGTATCTTATACCTTATATTAATTGTATCATATACAATTAATATAAATTCCCTTAAAATGACATGATCATTTCAAATTCTTTCAACACTAAAGATCCTTGTTTAACCCATTGTAAGCTAGCAAAGGGACCTAATGGACCTACAGTTATAAGCTCCAATGATCCAAGATTAATTAATTAAACTTTTTAATTACATTAATCAACATTCATTAACTATGAGTCGCTCCACTAAAGACCCATA[C]CTGCATACTTCACATTGTAGAATATTTTTGTGTTCATGGATATAACCATTACAAGTAAGTCAATCATTCACAAGATGTTCGTAATTACAACTAGGT…	G/C
CG_Chr03	11865608	C	T	7|7	C	4|4	C	12|12	Intergenic				GTACTATTGATCCTCTAATGAACAATTTGTAACACTTACAACGTTTGTGACATTTACAAAGTGGGTCGTATCCATAGTGTTACCAGGATAACGAACCCAGCCTTATCCATATACTATAGACCTTTTAGGTTATAACTTGAACAAGATCCACTTGTATGTCAATCACAACTGTTCAAGTTATATCATATAACCTTGGATCTTAGTTTATTGGATTTGAGTTATGTAAGAAATTATTCAAAAACTAGAAAGGTGCTTTACCACCATAGGCCAATAATTTTTTTTTTTGAAAACATAAAATTA[C]AGAGAAGAGAAAAATTGGATAAACCAAAAAACTTAGCATGCAATAGGAAGAAAATTAAGTGTTTGAAGTTCTTTACCTTCGAAGACTGTCTTCGGG…	T/C
CG_Chr03	11865929	T	C	4|4	T	6|6	T	9|9	Intergenic				AAACCAAAAAACTTAGCATGCAATAGGAAGAAAATTAAGTGTTTGAAGTTCTTTACCTTCGAAGACTGTCTTCGGGTAGGCTTTTCTTCTTCTCACCAAACATGAACTGGAAAAACTTCCTTCAACAAGGAATATAGAAACTTTCTTTAGAACACCACCAAGCAAGCCTTCCTTGCTATTCTTAGGAAGAATCAAGAGGAGTTGTGGGCTCTCTTGATTTTGGTGAGGGAGGAAGAGATTGAGAGGAAGAGAGATTTCTTGAGAAAATTTTTCTAGAGAAAATGAAAACTTTTAACACTT[T]TCTTTCAGCACCCCGAACCTCTCTCTCTCTTATACTCTTTTAACGTATGTTATGAAGGAGAAAAAAAAATTAACTCTGTACTACGTGTAGAGGGAG…	C/T
CG_Chr03	11866649	A	T	14|14	A	13|13	A	12|12	Intergenic				CTCATTAGAAAATAACTTTATATTATAATGTATCTATATATATTATACTAATTGTATCATGTACAATTAACTCTCTTATTAATTTGAACATTTCAAATTAATCCAAAATAATTGATCTTATACAAAGCCTTAATGAGCTAGCAAGGGGACCTTATGGACCTATAGATTAGAAGGTCCAATGATATAAGATTAATTAATTAAACTCTTCAATTATATTAATCAATATTCATTAACTGTAGGTCACTCCATTAAAGACCTACAACTGCACTATTCACACTATAGATATATTTCTATGTCCAT[A]GAAATAATCTATCAATAGTAAGTTGACCCTTCACAAATTACTCGTAACTACAATTGGGTCAAATTACCGTTTACTCTTGTAGTTACATTTAACTCC…	T/A
CG_Chr03	11866869	G	A	12|12	G	12|12	G	17|17	Intergenic				CAATATTCATTAACTGTAGGTCACTCCATTAAAGACCTACAACTGCACTATTCACACTATAGATATATTTCTATGTCCATAGAAATAATCTATCAATAGTAAGTTGACCCTTCACAAATTACTCGTAACTACAATTGGGTCAAATTACCGTTTACTCTTGTAGTTACATTTAACTCCTTAAGTACCGTTGATTAATATAATGAACAAATAGTTTATAGTCAAATTGTAAACTAACCCCTCTCTGGCTAATGAGAGGGTGAGATCTCTTTGTTCAAGACATGGAATCAAAATTGTATTAAC[G]TCAATCAAACTTGTATTAAGAAAATAAACACATCTCTTGAATGTCATTAACAAAACACAAGAAAGAAGGACGAACATAGTGAAGAAATGAAAATAA…	A/G
CG_Chr03	11867019	C	G	17|17	C	7|7	C	11|11	Intergenic				TTTACTCTTGTAGTTACATTTAACTCCTTAAGTACCGTTGATTAATATAATGAACAAATAGTTTATAGTCAAATTGTAAACTAACCCCTCTCTGGCTAATGAGAGGGTGAGATCTCTTTGTTCAAGACATGGAATCAAAATTGTATTAACGTCAATCAAACTTGTATTAAGAAAATAAACACATCTCTTGAATGTCATTAACAAAACACAAGAAAGAAGGACGAACATAGTGAAGAAATGAAAATAAAAGTCGTCAAGCCGCCAATGGTAATGTCTTGCTTCTTAAGGCTTGAGATGGTG[C]CTATCTGAGACATAATTTGTACAGGGGATGGATTCTCACTCTTTGAGAGGCGACTATGAAAACTCTCAGAATCTTCTCACAGATGAGCTCGAAAGT…	G/C
CG_Chr03	11867075	A	C	19|19	A	10|10	A	13|13	Intergenic				AATAGTTTATAGTCAAATTGTAAACTAACCCCTCTCTGGCTAATGAGAGGGTGAGATCTCTTTGTTCAAGACATGGAATCAAAATTGTATTAACGTCAATCAAACTTGTATTAAGAAAATAAACACATCTCTTGAATGTCATTAACAAAACACAAGAAAGAAGGACGAACATAGTGAAGAAATGAAAATAAAAGTCGTCAAGCCGCCAATGGTAATGTCTTGCTTCTTAAGGCTTGAGATGGTGCCTATCTGAGACATAATTTGTACAGGGGATGGATTCTCACTCTTTGAGAGGCGACT[A]TGAAAACTCTCAGAATCTTCTCACAGATGAGCTCGAAAGTGTAGGGTGGCTTTGGAGGTTAAGAGAGAATTTGCGTAAAGCTTTCACCACTGTGTT…	C/A
CG_Chr03	11867217	T	C	13|13	T	6|6	T	10|10	Intergenic				TAACAAAACACAAGAAAGAAGGACGAACATAGTGAAGAAATGAAAATAAAAGTCGTCAAGCCGCCAATGGTAATGTCTTGCTTCTTAAGGCTTGAGATGGTGCCTATCTGAGACATAATTTGTACAGGGGATGGATTCTCACTCTTTGAGAGGCGACTATGAAAACTCTCAGAATCTTCTCACAGATGAGCTCGAAAGTGTAGGGTGGCTTTGGAGGTTAAGAGAGAATTTGCGTAAAGCTTTCACCACTGTGTTTCTGTCTGTCTTGAACATGAAGTGCAATGGGCTATTTATAGGTGT[T]CAAAAAGGTGATCTCATGATGATCTAACACTTTTGCATTTAATTCCATGCCATGTTGCTCAGACTTCTTCTCGTCTTTAGTTCATTGAATCTGTTA…	C/T
CG_Chr03	11867718	G	A	13|13	G	7|7	G	18|18	Intergenic				TTCAAATGTTGCGACTTCAATGATTCTGGCAGCATCTTTCCTTTGTACTTAGAATATTTTTGGTTTTTTTTAGCTTTATCATGCGTTCAAAAAGATAGAAACTCATAATTTCCAGAATAGATGCTTTTGTAAACATAGTAAACGCAAAGTTATTCATATTACATAATTCAAGTACCAAAATTATGCTTTTACCATCAATATTACTCTAATTACCCCAAATAAAGAATACAATAACTTGTATTTCTACAAGTTATCAGAAATGTACTCAAATTGTGAATTATTTGCCTTAGGTTTAGGATG[G]GTTTTAATATGATTTTATAAGATTTGATGTGGTTTGTTCGTGATTTCCAAGGTTATGATCAAGATTGAGATTCAATGTCAAAATGAGTTAAAAAGA…	A/G
CG_Chr03	11867895	T	C	14|14	T	10|10	T	9|9	Intergenic				AAATTATGCTTTTACCATCAATATTACTCTAATTACCCCAAATAAAGAATACAATAACTTGTATTTCTACAAGTTATCAGAAATGTACTCAAATTGTGAATTATTTGCCTTAGGTTTAGGATGGGTTTTAATATGATTTTATAAGATTTGATGTGGTTTGTTCGTGATTTCCAAGGTTATGATCAAGATTGAGATTCAATGTCAAAATGAGTTAAAAAGAACCTAAATATGCCCAATGAGGTCAAAATCGAGCAAAAGACTAAAAGAAGAGAAGAAAAGAGAAGAAAATGATAAAAGACC[T]AAAACAGGATAGCGTTGTGGCACTCGGGCAGTGCTGCCTTGGCGCTAAAACCCGAGAGCCCCATTTGTCAGCAATGAGCAGTGTAACACACAAAGC…	C/T
CG_Chr03	11867920	C	T	16|16	C	6|6	C	13|13	Intergenic				ACTCTAATTACCCCAAATAAAGAATACAATAACTTGTATTTCTACAAGTTATCAGAAATGTACTCAAATTGTGAATTATTTGCCTTAGGTTTAGGATGGGTTTTAATATGATTTTATAAGATTTGATGTGGTTTGTTCGTGATTTCCAAGGTTATGATCAAGATTGAGATTCAATGTCAAAATGAGTTAAAAAGAACCTAAATATGCCCAATGAGGTCAAAATCGAGCAAAAGACTAAAAGAAGAGAAGAAAAGAGAAGAAAATGATAAAAGACCTAAAACAGGATAGCGTTGTGGCACT[C]GGGCAGTGCTGCCTTGGCGCTAAAACCCGAGAGCCCCATTTGTCAGCAATGAGCAGTGTAACACACAAAGCTACTTTGTTTTCTATAGATAATTTA…	T/C
CG_Chr03	11868307	C	T	13|13	C	14|14	C	14|14	Intergenic				AGATAATTTACATGACATCAATGTGACACTAGTTTAAATTTGGAAATAACTTTGTACCCAAGCTACTATGTTTTCTATAGATAATTTAGGGTTGAGGTTAGCCAAATCTATTCCACACACCACGAAATTAGAGAGCCTTAGAGGTTTGTTTGGAGGTTATTCGGGATCCCAAGTGCAAATTGAGGTGAGATTGACGGTATTCAATGATGGAAATTCATTACAAGAGTAGTTTTTCCTCTTCTTTATTCTCTTCACTTTTTCATGGTTGTTGCAATTACGAAAATATGTTTGTAGCAACGA[C]GTGTGGCTAAATGTTTTAGTTTTAGAGTGTTGATAAACTTATTTATGGATTTAAGCTAATGCATATTATTTTTCTATGGATGTTATGTTTTTTAAT…	T/C
CG_Chr03	11868565	T	C	17|17	T	13|13	T	16|16	Intergenic				TTCATGGTTGTTGCAATTACGAAAATATGTTTGTAGCAACGACGTGTGGCTAAATGTTTTAGTTTTAGAGTGTTGATAAACTTATTTATGGATTTAAGCTAATGCATATTATTTTTCTATGGATGTTATGTTTTTTAATGTTTTCCAATATTATTGTGCTTAATCGATTGATTGATCCTCAATGCATGTTAAATTAAATGTTCAATTAGAAGAATTTTATGTTTAGTTGGACCTATAATATTGGATCATTACCAAATCTATCATGAAAATAATCAAGTTGGCAATGAAAGTTGACATGAC[T]AATCTCAATGTCATGCTTCTTAATTTGGTTTCAAGTGATTAGTAATCAATTATGTTTACATGGGAAAAGATTGTTATTGGTGGATAATAATCATGA…	C/T
CG_Chr03	11868674	G	T	12|12	G	9|9	G	21|21	Intergenic				TATTTTTCTATGGATGTTATGTTTTTTAATGTTTTCCAATATTATTGTGCTTAATCGATTGATTGATCCTCAATGCATGTTAAATTAAATGTTCAATTAGAAGAATTTTATGTTTAGTTGGACCTATAATATTGGATCATTACCAAATCTATCATGAAAATAATCAAGTTGGCAATGAAAGTTGACATGACTAATCTCAATGTCATGCTTCTTAATTTGGTTTCAAGTGATTAGTAATCAATTATGTTTACATGGGAAAAGATTGTTATTGGTGGATAATAATCATGATAAAAGTTTATA[G]ACTTAGGCATATCATTAACATAATAATCCATAGTAATCTTACATGACTTAATTAAATAATTAAGGAAATCAACACCCTTGAACATCTTTGTCTCCT…	T/G
CG_Chr03	11868884	G	A	26|26	G	13|13	G	11|11	Intergenic				CTTAATTTGGTTTCAAGTGATTAGTAATCAATTATGTTTACATGGGAAAAGATTGTTATTGGTGGATAATAATCATGATAAAAGTTTATAGACTTAGGCATATCATTAACATAATAATCCATAGTAATCTTACATGACTTAATTAAATAATTAAGGAAATCAACACCCTTGAACATCTTTGTCTCCTGAATTTCATTCATCAGTTTAGTTTTCCTTTCTAAAAATTGATGTGCGATTCCACAAGTGCACAGGTCAAGTTATAATATAAAACGTTTTAAGTTCGATTATCATATCCACTGG[G]GATTGGATTGGATATATTCACTTAACAATTCAAGAATTGAATTGATTTTATCTAAGGAACCAAATTTGGATTTTTTATTTTATCTAATATAAAAAG…	A/G
CG_Chr03	11869523	G	A	11|11	G	13|13	G	17|17	Intergenic				GATCGACTTTCTCTAATAACCCAACTATTTTCATGACAGATTAGTAGAGATCAATGCCATAGATCCAATTAGACATACAACCACTTAATCATACATCTAACCTAACACTTATTGATGATCAATCAATAGAGAATAAAGCACAATAGCATTGAAAAATATATCATTCAAGAACATCCATGAAGAACACTAAATCATTAACTTAAATCCATAATCAAACCATCTAACACCCTAAAACAATGAGTTTAGCTACACATAACCATCAAATACATACTTGCATATGATTTCTCAAGCATAAAAGTA[G]AAGGGAAAGAGAAACTTAGGAAGAGAGACTCTCGAATTGCTTCCCGGTGTTGAACTCCTTCAACCAAAACTTGATGCGTGATTCCGCAAGTGCATG…	A/G
CG_Chr03	11869569	G	A	10|10	G	13|13	G	12|12	Intergenic				GAGATCAATGCCATAGATCCAATTAGACATACAACCACTTAATCATACATCTAACCTAACACTTATTGATGATCAATCAATAGAGAATAAAGCACAATAGCATTGAAAAATATATCATTCAAGAACATCCATGAAGAACACTAAATCATTAACTTAAATCCATAATCAAACCATCTAACACCCTAAAACAATGAGTTTAGCTACACATAACCATCAAATACATACTTGCATATGATTTCTCAAGCATAAAAGTAGAAGGGAAAGAGAAACTTAGGAAGAGAGACTCTCGAATTGCTTCCC[G]GTGTTGAACTCCTTCAACCAAAACTTGATGCGTGATTCCGCAAGTGCATGAGTCAAGTTATAATATAAAACGGTTTAAGTTCGAGTATTGTATCCA…	A/G
CG_Chr03	11869897	G	A	21|21	G	7|7	G	14|14	Intergenic				ATGCGTGATTCCGCAAGTGCATGAGTCAAGTTATAATATAAAACGGTTTAAGTTCGAGTATTGTATCCACTGGGGATTGAATTGATATATTCACTTAGCTATTCAAGAATTGAATTAATTTTATCTAAGGAACCGAATTTGGATTGTTGTATTTTGAAAGCAAAGAAATGAAAGCAAGTGAAAATTCAAGGGATAAGAATGTTTAGGGTGTTGATGTCATTAATTACTTCATTAAGTCATGCTTAAGGTTTTCATGGAATTATGTGCAAACAATATGTTTAAGTCTAGAAACTAATATTC[G]GATTATTTTCTCTATAAAACAACTATTTCTTATGCAACTTAATTGATTACTAATCTCTTGAAACCAAATTAAGAGGCTTAGCTGTAAGATTAGTCA…	A/G
CG_Chr03	11870722	C	T	11|11	C	7|7	C	17|17	Intergenic				TCTTTGTGATAGCAAACTACACCTTTAGGCTCTCTTTTCTCTCTATTTTCGTGTGTCTTCTCTTGTGTTACTTCGTGTGTATGGTTGCTGAGAACTCCTCAATTTATAGAAGATGCCGCCCAAAATATTTTCCAAAATTGCAAAATCTTCAAAAAAGGAAAGTTGGTGTCGTTACACTTTTGGAGAGCGTAGCGATGTTGTCCGTTATAAAAGAGGTAGTGTCACGACACTGTTCGACATCGTAGCCTGGTTTCAAACGTAGTGCCACATTGCTGCGACCCTCACCTCACAATGTCGCGA[C]GCTCCCACATTTGATGCTGTTGTGTGTTTACTATGCGTTGGTGGTCTTGTCAAGTTTTCCTATTCTTTTACCCAAGTATAAGCAAAGTAATAGGTG…	T/C
CG_Chr03	11870739	C	T	9|9	C	5|5	C	14|14	Intergenic				TACACCTTTAGGCTCTCTTTTCTCTCTATTTTCGTGTGTCTTCTCTTGTGTTACTTCGTGTGTATGGTTGCTGAGAACTCCTCAATTTATAGAAGATGCCGCCCAAAATATTTTCCAAAATTGCAAAATCTTCAAAAAAGGAAAGTTGGTGTCGTTACACTTTTGGAGAGCGTAGCGATGTTGTCCGTTATAAAAGAGGTAGTGTCACGACACTGTTCGACATCGTAGCCTGGTTTCAAACGTAGTGCCACATTGCTGCGACCCTCACCTCACAATGTCGCGACGCTCCCACATTTGATG[C]TGTTGTGTGTTTACTATGCGTTGGTGGTCTTGTCAAGTTTTCCTATTCTTTTACCCAAGTATAAGCAAAGTAATAGGTGTTCTCGGTGAGTCCAAG…	T/C
CG_Chr03	11870898	T	C	16|16	T	9|9	T	12|13	Intergenic				CTTTTGGAGAGCGTAGCGATGTTGTCCGTTATAAAAGAGGTAGTGTCACGACACTGTTCGACATCGTAGCCTGGTTTCAAACGTAGTGCCACATTGCTGCGACCCTCACCTCACAATGTCGCGACGCTCCCACATTTGATGCTGTTGTGTGTTTACTATGCGTTGGTGGTCTTGTCAAGTTTTCCTATTCTTTTACCCAAGTATAAGCAAAGTAATAGGTGTTCTCGGTGAGTCCAAGGTCGAACACAGGGATTATATTGATTCAGATTTTAGTTGGATTTCATGCGTTACAGTGGTAAC[T]AATAAATGTTTGAGAATTGTTTTTAATCTACTAAAAGCGATTGTTTGTACACTAGACTAAAAGTTGTGAAAGATGGAAAGCATGCGACACAGCAAG…	C/T
CG_Chr03	11872048	A	G	5|5	A	9|9	A	7|7	Intergenic				TTGGTGGCGAGATTGATACTGCGTCCATCTCGCCTGATTGCGTGATTCTCGGGCCAATTAAGATCCACCACTTTAGCCGCAAATCATGTTTGTCAATCATCCTTCAATCTCTCAAGATTCCGATCTGATTCTCAACGCCTTGCCTTAACGGTTGTCTACGCGTCCATGCATAGTTTGGCCTATGTCAACGCGTCGTAGGTTGTTAACGCGTAGTTATGCGTTGAGTTGTTGTTAACGCGTCGTCGTTGTTTGCGTTCCGTTCAGATCATGCGTCCATGAAAAACAGATTGCTAACATGTC[A]TCCTGCGTTAAGAAGTCATCAATGCATCGTCTGCATTCTTGCGTCACAACATGCGTTTTAGGCTCAAAAAGTGGTAAAATCATTATCTTCATAAAG…	G/A
CG_Chr03	11872065	C	G	6|6	C	7|7	C	9|9	Intergenic				ACTGCGTCCATCTCGCCTGATTGCGTGATTCTCGGGCCAATTAAGATCCACCACTTTAGCCGCAAATCATGTTTGTCAATCATCCTTCAATCTCTCAAGATTCCGATCTGATTCTCAACGCCTTGCCTTAACGGTTGTCTACGCGTCCATGCATAGTTTGGCCTATGTCAACGCGTCGTAGGTTGTTAACGCGTAGTTATGCGTTGAGTTGTTGTTAACGCGTCGTCGTTGTTTGCGTTCCGTTCAGATCATGCGTCCATGAAAAACAGATTGCTAACATGTCATCCTGCGTTAAGAAGT[C]ATCAATGCATCGTCTGCATTCTTGCGTCACAACATGCGTTTTAGGCTCAAAAAGTGGTAAAATCATTATCTTCATAAAGATACAAGAGTATAACGC…	G/C
CG_Chr03	11872087	T	C	8|8	T	6|6	T	10|10	Intergenic				GCGTGATTCTCGGGCCAATTAAGATCCACCACTTTAGCCGCAAATCATGTTTGTCAATCATCCTTCAATCTCTCAAGATTCCGATCTGATTCTCAACGCCTTGCCTTAACGGTTGTCTACGCGTCCATGCATAGTTTGGCCTATGTCAACGCGTCGTAGGTTGTTAACGCGTAGTTATGCGTTGAGTTGTTGTTAACGCGTCGTCGTTGTTTGCGTTCCGTTCAGATCATGCGTCCATGAAAAACAGATTGCTAACATGTCATCCTGCGTTAAGAAGTCATCAATGCATCGTCTGCATTC[T]TGCGTCACAACATGCGTTTTAGGCTCAAAAAGTGGTAAAATCATTATCTTCATAAAGATACAAGAGTATAACGCAAAGGAAGATTTATTAATGGAA…	C/T
CG_Chr03	11872159	C	T	13|13	C	12|12	C	9|9	Intergenic				TCAAGATTCCGATCTGATTCTCAACGCCTTGCCTTAACGGTTGTCTACGCGTCCATGCATAGTTTGGCCTATGTCAACGCGTCGTAGGTTGTTAACGCGTAGTTATGCGTTGAGTTGTTGTTAACGCGTCGTCGTTGTTTGCGTTCCGTTCAGATCATGCGTCCATGAAAAACAGATTGCTAACATGTCATCCTGCGTTAAGAAGTCATCAATGCATCGTCTGCATTCTTGCGTCACAACATGCGTTTTAGGCTCAAAAAGTGGTAAAATCATTATCTTCATAAAGATACAAGAGTATAA[C]GCAAAGGAAGATTTATTAATGGAATTTAGCATAAACTACCGCATGCTTCTCTATTCAATCTCTATTTATCTATGAAAAAGGCTATAATAACTTGTA…	T/C
CG_Chr03	11872388	T	G	12|12	T	7|7	T	12|12	Intergenic				TGCGTCACAACATGCGTTTTAGGCTCAAAAAGTGGTAAAATCATTATCTTCATAAAGATACAAGAGTATAACGCAAAGGAAGATTTATTAATGGAATTTAGCATAAACTACCGCATGCTTCTCTATTCAATCTCTATTTATCTATGAAAAAGGCTATAATAACTTGTATTTCTACAAGTTATCAGATGCTCTTGGGTTGAGAGCCCCGAGGGCAGCCTAACAACGCTCTTAGCTGTGTTGCCTTGTTTCTAGGATTTTTCCATCTTTTCTTCTGTTTCTCACCTGATTTTACCTTGGTTT[T]GTTCATTTGGCCTTTGACACTTAATTTCTCCTCTATTACCTGAAAACCACCATCAAACACATTAAATCCAATAAAAATATCCCTAAATCAAAGGTA…	G/T
CG_Chr03	11873061	A	T	16|16	A	5|5	A	17|17	Intergenic				CAACAAATGGTATGTTGACGTTTTTTGGCTATTAACTATATTGAAAAACTGTCAATGAAAGCCTTGTGACTTAGACTAATTCAACTCTACTAGAGCCACTCTATAAGGAACCATGAGAATGGAAGTTGCTCTTACTCAAGCTCCATTCTCAAATTCATCCCTTGTGCTAGTGGCAACCTTGAGAGGTCTAGCTTACTTACTTTAACACCACTATAACTTTCTGTCTACCTCAAGCTAGATTATTTTCCCTTTTCAATCAAATTAATGGTTTTGCTAGTTTTTGGTTCTAACTTGTGCCCA[A]AGTTTCAAGCTTGGAGGGATTGAATCCCAATGCGGAAGAGTATGATCACTTTTGTCTTTGATTTGGAAAAGAAAAACATAATTGATTTTCTGGAAA…	T/A
CG_Chr03	11874188	A	G	13|13	A	9|9	A	15|15	Intergenic				AATGAACCTACAGATTAGAAACTCCAATGATTCGAAATTAAATTAATTAAACTCTTTAATTTACTTAATTAATATTCATTAACTGTGAGTCACTCTACTAAAGACCCACAACTGCACTCTTAGCATTGTAAATATATTTCTGTGTCCATGGATATAACCAATGATTAATAAGTCGACCATTCACAAATTGCTCGTAATTGTAGCTGGGTAAAAAATTACCGTTTTACCCCTGCAATTACTTCTTTCTCCTTAAGCCCCGCTAATCCTCTAATGAACAACTTGTTTATGGTCCCATCAGAA[A]CAAATTCTTCTTGGGCCAATGAGAGGGAGGAGCCCTTTGTTCCAGACCTAGATTCAACACTTAAGAGAGCAATTCATTTTCCCTAAGGACGACAAG…	G/A
CG_Chr03	11874231	C	A	16|16	C	13|13	C	13|13	Intergenic				TAATTAAACTCTTTAATTTACTTAATTAATATTCATTAACTGTGAGTCACTCTACTAAAGACCCACAACTGCACTCTTAGCATTGTAAATATATTTCTGTGTCCATGGATATAACCAATGATTAATAAGTCGACCATTCACAAATTGCTCGTAATTGTAGCTGGGTAAAAAATTACCGTTTTACCCCTGCAATTACTTCTTTCTCCTTAAGCCCCGCTAATCCTCTAATGAACAACTTGTTTATGGTCCCATCAGAAACAAATTCTTCTTGGGCCAATGAGAGGGAGGAGCCCTTTGTTC[C]AGACCTAGATTCAACACTTAAGAGAGCAATTCATTTTCCCTAAGGACGACAAGGAATGAACTCCATCTTGTGTAGTTATGTTCCTAGCTCCCTACT…	A/C
CG_Chr03	11874642	G	A	20|20	G	9|9	G	14|14	Intergenic				AAATGGTAGGCTTACTGAGTCAGCGACATGGACCACTCTCACCTATACAAATCAAAGGATTATCCTCATAGACAGGAGTCCATAATTCAGTCAGGATTGAGATCGAGTTATCTATGGTCATCCTAATGAAAAGTTAATCTCTCCAATCAACAGTGTTATAACAAGAGATTAATCATTTTGTGGTTCGATCTTATATAAACTCTTTATACATGATACACCCACTCACATGTCTCCACATGAAAGATTTGGATCAAATTATTTGTAACACTGACAACTCTTGTAACAATTACAAAGTTGGCT[G]TATCCATAGTGTCACTAGGAAAAGTTATCCGACGTTATTCAAAGACCTTTTAGGTTATTACTTGAACAAAATCCACTTGTATGTCTACTACATACT…	A/G
CG_Chr03	11875338	G	A	10|10	G	6|6	G	7|7	Intergenic				TTTAGGCGAGGACGAGGGCAGAGATTCCCCGTGGGGGAGACGGGTCCCTGTTGGAGCCCTATTCCCTACGAGTTGAGAGAGAGCGAGAATGCGACACTGAGAGAGAGAAAGAGAGAGCGAGAGAGCGAGAGAGCAAGATTGAGAGAGAGTCTGAGAGAGAGAGAGCGAGAGAGCGAGACTGGGAGAGAGAGAGACTGAGAGAGGAAAATTAACTCACGCGGTCGGGGACGGGTACCCGGGTAGTGACCCCGGTTCCCGGTCAAACTGGGGATTCCCCGACCCGATCGGGTCAGGACCTGC[G]GGTTTTTTTGCCATTCCTAACTTTACCTTCTCAGTAATAAAATCTCAACCTTTCATATTAATAGTTCCTAAACAACTATTATTATTATAACTCCAC…	A/G
CG_Chr03	11875452	C	T	16|16	C	7|7	C	19|19	Intergenic				GAGCGAGAGAGCGAGAGAGCAAGATTGAGAGAGAGTCTGAGAGAGAGAGAGCGAGAGAGCGAGACTGGGAGAGAGAGAGACTGAGAGAGGAAAATTAACTCACGCGGTCGGGGACGGGTACCCGGGTAGTGACCCCGGTTCCCGGTCAAACTGGGGATTCCCCGACCCGATCGGGTCAGGACCTGCGGGTTTTTTTGCCATTCCTAACTTTACCTTCTCAGTAATAAAATCTCAACCTTTCATATTAATAGTTCCTAAACAACTATTATTATTATAACTCCACCTAAAAGTTTATTTCCT[C]TAACTCCTCTACTAATCTAAGTAAGAAGCTTATTGAAGCACCCTTTCAATATTCTGATATTATTTTCTTAACTCTTTATTTTGGAAAAGAATTCAC…	T/C
CG_Chr03	11875494	C	T	20|20	C	8|8	C	21|21	Intergenic				GAGAGAGAGCGAGAGAGCGAGACTGGGAGAGAGAGAGACTGAGAGAGGAAAATTAACTCACGCGGTCGGGGACGGGTACCCGGGTAGTGACCCCGGTTCCCGGTCAAACTGGGGATTCCCCGACCCGATCGGGTCAGGACCTGCGGGTTTTTTTGCCATTCCTAACTTTACCTTCTCAGTAATAAAATCTCAACCTTTCATATTAATAGTTCCTAAACAACTATTATTATTATAACTCCACCTAAAAGTTTATTTCCTCTAACTCCTCTACTAATCTAAGTAAGAAGCTTATTGAAGCAC[C]CTTTCAATATTCTGATATTATTTTCTTAACTCTTTATTTTGGAAAAGAATTCACATGCTAACGTCGAGTCTCACACCAATACTTTATGTTATTTCT…	T/C
CG_Chr03	11875560	G	A	15|15	G	7|7	G	19|19	Intergenic				CGGGGACGGGTACCCGGGTAGTGACCCCGGTTCCCGGTCAAACTGGGGATTCCCCGACCCGATCGGGTCAGGACCTGCGGGTTTTTTTGCCATTCCTAACTTTACCTTCTCAGTAATAAAATCTCAACCTTTCATATTAATAGTTCCTAAACAACTATTATTATTATAACTCCACCTAAAAGTTTATTTCCTCTAACTCCTCTACTAATCTAAGTAAGAAGCTTATTGAAGCACCCTTTCAATATTCTGATATTATTTTCTTAACTCTTTATTTTGGAAAAGAATTCACATGCTAACGTC[G]AGTCTCACACCAATACTTTATGTTATTTCTTTCAACCAACACATGGTAAAGTTCTACGATCCAAGTAGTAACAAGATTACTTATACCAATTTCAAA…	A/G
CG_Chr03	11875596	C	G	13|13	C	7|7	C	11|11	Intergenic				GTCAAACTGGGGATTCCCCGACCCGATCGGGTCAGGACCTGCGGGTTTTTTTGCCATTCCTAACTTTACCTTCTCAGTAATAAAATCTCAACCTTTCATATTAATAGTTCCTAAACAACTATTATTATTATAACTCCACCTAAAAGTTTATTTCCTCTAACTCCTCTACTAATCTAAGTAAGAAGCTTATTGAAGCACCCTTTCAATATTCTGATATTATTTTCTTAACTCTTTATTTTGGAAAAGAATTCACATGCTAACGTCGAGTCTCACACCAATACTTTATGTTATTTCTTTCAA[C]CAACACATGGTAAAGTTCTACGATCCAAGTAGTAACAAGATTACTTATACCAATTTCAAAGGCTCGTAAGACACACAAATCTTATCTTACAACACC…	G/C
CG_Chr03	11875792	C	A	22|22	C	6|6	C	16|16	Intergenic				ACCCTTTCAATATTCTGATATTATTTTCTTAACTCTTTATTTTGGAAAAGAATTCACATGCTAACGTCGAGTCTCACACCAATACTTTATGTTATTTCTTTCAACCAACACATGGTAAAGTTCTACGATCCAAGTAGTAACAAGATTACTTATACCAATTTCAAAGGCTCGTAAGACACACAAATCTTATCTTACAACACCAAACCATACTTATGAACTTGTAGTCTCAAAACATTAATTTCTATTATCTTTTCAAAATAATAACATTTTTCTTTTCTGTATACTTATCTTTGTTAAGAC[C]AAAAACTTAAGATGCTCTTCTTCACTTTTCAAGTGTGACATGTATTCAAAACAAAAAGTATAATGCTAGTTAAATCCTCCATAAGTCTCACCTTTC…	A/C
CG_Chr03	11876258	G	A	23|23	G	9|9	G	16|16	Intergenic				AAATACATTTATAAAATCGATCAAACAACTTCAACTAGCAAGTAGTATCAGTAGGAAGATCGGGCCAATGCGGAAGGAAGCATGAAGATTAGTTCCTTAAAGCTCATTTTAAGTTAAAACGATAATTGGGGGGGGGGGGGATTGGTGTGGAATTGGAAATAGTGCATGAAAGTAAAAGCATAAAAATAAAGGATAAAAATGTAATCAATCGAAACTTCCTAGCTTAGGGGAATGGAATTGCCTAATGTAACTTTAATCATTGTATTAGCCAACATGATTTTAGCTTCCTGCCTATGCCTA[G]CCCTATTGATTAGAAATGCTAACCATTAGTCCTAATTAAATAATTAGCCAACATGAATAGACGAACCAACTCTAATCGCTTGAACTAATTGCATTA…	A/G
CG_Chr03	11876433	G	T	16|16	G	10|10	G	13|13	Intergenic				AAGCATAAAAATAAAGGATAAAAATGTAATCAATCGAAACTTCCTAGCTTAGGGGAATGGAATTGCCTAATGTAACTTTAATCATTGTATTAGCCAACATGATTTTAGCTTCCTGCCTATGCCTAGCCCTATTGATTAGAAATGCTAACCATTAGTCCTAATTAAATAATTAGCCAACATGAATAGACGAACCAACTCTAATCGCTTGAACTAATTGCATTAAGTTTTAGGTGTTACGCTAGGATGAATGAATTAATTTTCACCGTCTAATTAATCATCCAATATTGTTTTATATCAAGG[G]TGAATTAATTTCCACTATCTAATGATTTATTACCTTAACCAAAGATAAATCTAAAGCAAGAAATCACAAAATCAAGTATTGGTTGTCAATCAATAA…	T/G
CG_Chr03	11876502	A	C	14|14	A	9|10	A	12|12	Intergenic				ATGTAACTTTAATCATTGTATTAGCCAACATGATTTTAGCTTCCTGCCTATGCCTAGCCCTATTGATTAGAAATGCTAACCATTAGTCCTAATTAAATAATTAGCCAACATGAATAGACGAACCAACTCTAATCGCTTGAACTAATTGCATTAAGTTTTAGGTGTTACGCTAGGATGAATGAATTAATTTTCACCGTCTAATTAATCATCCAATATTGTTTTATATCAAGGGTGAATTAATTTCCACTATCTAATGATTTATTACCTTAACCAAAGATAAATCTAAAGCAAGAAATCACA[A]AATCAAGTATTGGTTGTCAATCAATAACAAGAAAATGTAATTCATAATCAGTAATTCAGGTTAAACGCCATAAACAAGAAATAAGAATCATATTAT…	C/A
CG_Chr03	11876569	G	C	24|24	G	17|17	G	11|11	Intergenic				TAGAAATGCTAACCATTAGTCCTAATTAAATAATTAGCCAACATGAATAGACGAACCAACTCTAATCGCTTGAACTAATTGCATTAAGTTTTAGGTGTTACGCTAGGATGAATGAATTAATTTTCACCGTCTAATTAATCATCCAATATTGTTTTATATCAAGGGTGAATTAATTTCCACTATCTAATGATTTATTACCTTAACCAAAGATAAATCTAAAGCAAGAAATCACAAAATCAAGTATTGGTTGTCAATCAATAACAAGAAAATGTAATTCATAATCAGTAATTCAGGTTAAAC[G]CCATAAACAAGAAATAAGAATCATATTATCAAAATACTTTCAAAATTACAAAGGTACCAAATACCTTAAACTAGAAAACCATAAAACTTACCTTCC…	C/G
CG_Chr03	11876841	G	A	12|12	G	6|6	G	14|14	Intergenic				AATTCATAATCAGTAATTCAGGTTAAACGCCATAAACAAGAAATAAGAATCATATTATCAAAATACTTTCAAAATTACAAAGGTACCAAATACCTTAAACTAGAAAACCATAAAACTTACCTTCCCATGGCGATGGAGAGGGTAAGATCCGACATTGTCTCTATTGATTACATGAGAGAAATAAAGTAGCTACAAATGGAAATGAGGAAAAGGGGAAGAAAATCGACTGGAGGTTGATTGGAGTGGTGATAAAACCTTAAAAAGTGAAAAAAATATTTAAAGGAAACAGACAGTGTTGTG[G]TGCTGAGGAGCAGTGTCGGGCCCTTGGATGCCTTCTGCCTGTAGCGCATAGTCATAGCGTCGGGGTGGTGCTATGGCACTGTGTCTTCATGTCAAA…	A/G
CG_Chr03	11877076	C	T	15|15	C	8|8	C	8|8	Intergenic				GATTGGAGTGGTGATAAAACCTTAAAAAGTGAAAAAAATATTTAAAGGAAACAGACAGTGTTGTGGTGCTGAGGAGCAGTGTCGGGCCCTTGGATGCCTTCTGCCTGTAGCGCATAGTCATAGCGTCGGGGTGGTGCTATGGCACTGTGTCTTCATGTCAAACCTTTGGCACTGCAATGCTCTGTTGCTTCCGAAATTTGTGCTAAGCTGGTGTCGCGTCGGCGCTAGCCTCTTGGGGGCATTTTTGTCATTTCATGTCCTTTGAAGTTCCAGGTCGATATGACTCCCAATAGCTCTAAA[C]CAACCCCGAACGACACGTAACACTCCATAATGCATGATATGCTCGAGAATCCTATAAAAATAGACATTTAAACACATTATGCCGAACAAGCAAGTA…	T/C
CG_Chr03	11877196	C	G	17|17	C	17|17	C	13|13	Intergenic				TAGCGTCGGGGTGGTGCTATGGCACTGTGTCTTCATGTCAAACCTTTGGCACTGCAATGCTCTGTTGCTTCCGAAATTTGTGCTAAGCTGGTGTCGCGTCGGCGCTAGCCTCTTGGGGGCATTTTTGTCATTTCATGTCCTTTGAAGTTCCAGGTCGATATGACTCCCAATAGCTCTAAACCAACCCCGAACGACACGTAACACTCCATAATGCATGATATGCTCGAGAATCCTATAAAAATAGACATTTAAACACATTATGCCGAACAAGCAAGTAAGATTAGAGATATTTGAATAACT[C]TTTTTGAGAGTTATCACTCCTTCACTTATAGTCCTTGCTTTCAACTCCATAATTGTCATTCCTTATCAAGTTGATTACTAAACTAGAGTGCCTTCT…	G/C
CG_Chr03	11877508	C	T	18|18	C	16|16	C	14|14	Intergenic				TATCACTCCTTCACTTATAGTCCTTGCTTTCAACTCCATAATTGTCATTCCTTATCAAGTTGATTACTAAACTAGAGTGCCTTCTCATCACCACAATGGTATGAATATAACCCAAGTACCACGAGGTACCTTGAAAACGATTCCTCAATTCAAACCAACATTTGCTTTCCCACTTTAATTCCTAAAATCGTTTTCAACCACTTTAGCTTTCTTTGATGACATCTACTTATCACTTATACTCCAACTAGTAACTTGCTTTTTTCTTTTAGATATGACCTAAGAGGAACCAAAAAGAAAATA[C]CTTATGTGAACCATCAACTTTTAATGCACCAAGATGACCATGACATATTAACCCTTTCATAAAGAATTTCTTGACGGACACCAACTTTATTAGCTA…	T/C
CG_Chr03	11877940	T	C	27|27	T	13|13	T	13|13	Intergenic				TCCTCAACCAACTACCTAAATCTCGTATATAAGTTTGTGCTTTTTGTGATATAATTTATTGTTGTACCACTAATCTCATTGTCAATTGTAAAACATTACACAATTCTTTAATGAACTATCATACAGACAACTTTATTCTATGGCTTAAACAAGTACATCGGAAAATCTATTTTTAACCTAAAAAGTTTTTCACCTTTCAAAACTAACCTCTTTTTTAAAAAAATTATTTTTTTGACCTCTTTTTGACCTTTTTTAGATTTTAATTGGAGAGCCTCATATAGTAAAAATATTGAAATATCC[T]AAGCAAAGACACAAAGAAATGCTTGGGTCTCTTAGGATAATTGACATTTGAGATCCCTTTCTATGGTTCATTTTAGTCCCAAAAGCATCTTCTGGA…	C/T
CG_Chr03	11878383	A	G	18|18	A	10|10	A	11|11	Intergenic				TCTAAAAAAAACCCTAATCGTTTATACTTGAATCTTCGTTTTTGTTGGATTCTACACATATGTTTAGATTCTATTTCTACGATAACTTCTTCGATTATATGGTTGGAGGGATTTGCGGTGTAATTTCTAGAAGGACGATAATAAAAAATACCCAATGTCTTTTGAAGACAAACTGATATTAAGACGACTTTGAGATGGATTTCAAACAAATGGAAATGTTTTTTAAAACAATCCACCTGGGAATCTCGTAAGGAATCAACTTCAAATGATGATTTTGACTTTAATAAATGGGATTTAACT[A]ATAGGCGGAAGAAGAGATTCCCAGCTACTGACTCTAATAAGATAATAGCCGTACCGCTTAGTGTTTGAAAAGGATTGTAAGAATTTGGGGTTATTT…	G/A
CG_Chr03	11879251	T	C	20|20	T	11|11	T	20|20	Intergenic				AAAAATAACATTTTCTCATGCAACTTAATTGATTACTAACATCTTAAAACCAAGTTAAATCACATGGCATTAAGATTAGTCTTTAGAAACTTTCATTATTAACCTAACTATTTCAATGAGAGATTAATAACGATTGATTGTTATAAATTCGATTAGACATGCAATTTCTCAAATCATACATCTAACCCAGCAAAGATTGAAGTCCAATCAACAAGAATTAAGCACAATAATAATGAAAAGCATACTCATTACAACAATCCATGAAAAGTCTACAACATTAGCATAACTTCATAAACAATT[T]ATCAATACCCTAAAACTAAAGAGCTTAGCCACTCATAGCGTTAGACAACATGTTCAAGACAATTTTCAACATAAAAAGAAAAAAGGAAAACTCTAT…	C/T
CG_Chr03	11879461	T	C	9|9	T	4|4	T	10|11	Intergenic				ACAAGAATTAAGCACAATAATAATGAAAAGCATACTCATTACAACAATCCATGAAAAGTCTACAACATTAGCATAACTTCATAAACAATTTATCAATACCCTAAAACTAAAGAGCTTAGCCACTCATAGCGTTAGACAACATGTTCAAGACAATTTTCAACATAAAAAGAAAAAAGGAAAACTCTATTGTAAAGAAGCCCTTGATTGAGGAGGAATCGTCAAAACTTCCTTGATCTTTACGTCGGAAGCTCGAATGGGCACCAAACTCTCTCTCAAACACTTTGCTCTCTTCCTTGCAAC[T]AACTCACTCTTTAAGGCTCTCTAGTGTCTGATTAGGGTTAGTAAAAACCCCTCAATTTATAGACTTGGCCGCCTAAAATTCTTTCCAAAGTAGCAG…	C/T
CG_Chr03	11879553	A	G	10|10	A	5|5	A	10|10	Intergenic				TCAATACCCTAAAACTAAAGAGCTTAGCCACTCATAGCGTTAGACAACATGTTCAAGACAATTTTCAACATAAAAAGAAAAAAGGAAAACTCTATTGTAAAGAAGCCCTTGATTGAGGAGGAATCGTCAAAACTTCCTTGATCTTTACGTCGGAAGCTCGAATGGGCACCAAACTCTCTCTCAAACACTTTGCTCTCTTCCTTGCAACTAACTCACTCTTTAAGGCTCTCTAGTGTCTGATTAGGGTTAGTAAAAACCCCTCAATTTATAGACTTGGCCGCCTAAAATTCTTTCCAAAGT[A]GCAGATTTTTTAATTTAGGAAAGCTAGCGTCATTAAAGTGCAGTGTAGCGACGCTTCCCCCAAGTGATGTGACACTATCTTGCCTTCTAGATTTTG…	G/A
CG_Chr03	11879661	T	C	15|15	T	4|4	T	12|12	Intergenic				TTGATTGAGGAGGAATCGTCAAAACTTCCTTGATCTTTACGTCGGAAGCTCGAATGGGCACCAAACTCTCTCTCAAACACTTTGCTCTCTTCCTTGCAACTAACTCACTCTTTAAGGCTCTCTAGTGTCTGATTAGGGTTAGTAAAAACCCCTCAATTTATAGACTTGGCCGCCTAAAATTCTTTCCAAAGTAGCAGATTTTTTAATTTAGGAAAGCTAGCGTCATTAAAGTGCAGTGTAGCGACGCTTCCCCCAAGTGATGTGACACTATCTTGCCTTCTAGATTTTGATGCTATCGGG[T]CGAGAGCATTGAGGGCAGCGGAGCGATGCTCTCGATTACGTTCCCCTGCCTCTCACACCCTCTTTCTAAGATTATTTCGTGGAAGAGTTTATTAAG…	C/T
CG_Chr03	11879704	C	G	10|10	C	4|4	C	10|10	Intergenic				GGAAGCTCGAATGGGCACCAAACTCTCTCTCAAACACTTTGCTCTCTTCCTTGCAACTAACTCACTCTTTAAGGCTCTCTAGTGTCTGATTAGGGTTAGTAAAAACCCCTCAATTTATAGACTTGGCCGCCTAAAATTCTTTCCAAAGTAGCAGATTTTTTAATTTAGGAAAGCTAGCGTCATTAAAGTGCAGTGTAGCGACGCTTCCCCCAAGTGATGTGACACTATCTTGCCTTCTAGATTTTGATGCTATCGGGTCGAGAGCATTGAGGGCAGCGGAGCGATGCTCTCGATTACGTT[C]CCCTGCCTCTCACACCCTCTTTCTAAGATTATTTCGTGGAAGAGTTTATTAAGGAAAGAAGTAGGATAAGAATAGTTGAGAAGTAAGTGGAGTTGG…	G/C
CG_Chr03	11879713	C	G	9|9	C	4|4	C	11|11	Intergenic				AATGGGCACCAAACTCTCTCTCAAACACTTTGCTCTCTTCCTTGCAACTAACTCACTCTTTAAGGCTCTCTAGTGTCTGATTAGGGTTAGTAAAAACCCCTCAATTTATAGACTTGGCCGCCTAAAATTCTTTCCAAAGTAGCAGATTTTTTAATTTAGGAAAGCTAGCGTCATTAAAGTGCAGTGTAGCGACGCTTCCCCCAAGTGATGTGACACTATCTTGCCTTCTAGATTTTGATGCTATCGGGTCGAGAGCATTGAGGGCAGCGGAGCGATGCTCTCGATTACGTTCCCCTGCCT[C]TCACACCCTCTTTCTAAGATTATTTCGTGGAAGAGTTTATTAAGGAAAGAAGTAGGATAAGAATAGTTGAGAAGTAAGTGGAGTTGGACGCATGCT…	G/C
CG_Chr03	11879849	T	A	20|20	T	13|13	T	12|12	Intergenic				AAGTAGCAGATTTTTTAATTTAGGAAAGCTAGCGTCATTAAAGTGCAGTGTAGCGACGCTTCCCCCAAGTGATGTGACACTATCTTGCCTTCTAGATTTTGATGCTATCGGGTCGAGAGCATTGAGGGCAGCGGAGCGATGCTCTCGATTACGTTCCCCTGCCTCTCACACCCTCTTTCTAAGATTATTTCGTGGAAGAGTTTATTAAGGAAAGAAGTAGGATAAGAATAGTTGAGAAGTAAGTGGAGTTGGACGCATGCTTAGTGAAAAACCATGTTGGACGCATGGCAGAATCACTTG[T]CTGCATGCAATTGAGGCAACGTATGGTATTATGCGGTAGGGAAAAACGGCAAGTCTATCGGACATTGGAAGTTGGCAAGTTGAGAAGGAACTATGA…	A/T
CG_Chr03	11880385	A	G	9|9	A	9|9	A	17|17	Intergenic				CGAAGTGTTGGAAGTCGCTATGCGTTGAAGGTTGGTATGTATTGGTACCTTAGAAGAAGGGTCGAGAGAATCATGCGTTAAGTAACTATGCGACGACTGGGCGCTGAACAATTGTAAAACAAGAGTAAGCTATGCATTGCTGAAGTTTTGCACTGAAGGTTGAGTCGGCCAACCTAAGTAAGGAGGTGATGGCCGTATTTGTGAGTCGGTTGTAGGTATATATATATGTAAGTATGCCGACTTAATCAACACTTTTAGACATAGTTCAAACCCAGATTTACCCCTTTCTCACAGAAGAAC[A]ACGAGGAGAGGTCGAAGAAACTGTTTAAGCCGGAGTTAAGTTGGAACCAGACCATTTCCATGGTGGAATTGGAACTGAAACCAGAGACTTGACGGT…	G/A
CG_Chr03	11881690	T	C	3|3	T	6|6	T	14|15	Intergenic				TTACAGTTAATTTATGTTAAATGTATTATATGTGCTTCTATACTAAAGAAAGAGTCGAATGGGACCCAATGCTGAAGGTTAGATGAAGGCAGATGGGTAGCCCTATTTATAAATTATGTGAAACTCTCACCTAAGGATTTAATGAGGGTGAGTGAGTAATTTCCTGGGACCCTGGTACTGAAGGACATGGGAAGGTACACGGGCAGCCCGAGATCAGATAGATTATGAGCAGAATAGAAAGGTTTTGACGCTGATGTGTTGAGATTACTTCACATAGCTAAGGCTTATTGACGTTGGGTG[T]GTTGAGTTCGCTCCGCCTCAACAAAGGTTTAATGAAAAGGAAATTATTTATGTACTGATTGTGTTTTACAAGTTACAATCATCTATAAGGTTATGA…	C/T
CG_Chr03	11881932	C	A	10|10	C	13|13	C	10|10	Intergenic				TTTTGACGCTGATGTGTTGAGATTACTTCACATAGCTAAGGCTTATTGACGTTGGGTGTGTTGAGTTCGCTCCGCCTCAACAAAGGTTTAATGAAAAGGAAATTATTTATGTACTGATTGTGTTTTACAAGTTACAATCATCTATAAGGTTATGAAACGTGATACAAGGCATGATTTAGCAGTTCATGTCAAGGATTGTAGTTAATATTATTGAATTTATATTTTAGTAGTCACTCACTGAGCATTGTAGCTCATAGATTTTGTTTCTTTGATGTTTCTTCTCCAAGTAGCAAGCGTGTT[C]GGGGTGCCTAGCCTACCATTAAGATTCGTCTGTGCCAGAATAGAATTTTGTAATTTGGAAATCTGTAACCCTATCCCTTAGTAGAAGTTGCACTTA…	A/C
CG_Chr03	11881952	T	C	7|7	T	10|10	T	16|16	Intergenic				GATTACTTCACATAGCTAAGGCTTATTGACGTTGGGTGTGTTGAGTTCGCTCCGCCTCAACAAAGGTTTAATGAAAAGGAAATTATTTATGTACTGATTGTGTTTTACAAGTTACAATCATCTATAAGGTTATGAAACGTGATACAAGGCATGATTTAGCAGTTCATGTCAAGGATTGTAGTTAATATTATTGAATTTATATTTTAGTAGTCACTCACTGAGCATTGTAGCTCATAGATTTTGTTTCTTTGATGTTTCTTCTCCAAGTAGCAAGCGTGTTCGGGGTGCCTAGCCTACCAT[T]AAGATTCGTCTGTGCCAGAATAGAATTTTGTAATTTGGAAATCTGTAACCCTATCCCTTAGTAGAAGTTGCACTTAGTTTGAGTGGCATATGTAAG…	C/T
CG_Chr03	11882197	T	C	10|10	T	7|7	T	7|7	Intergenic				TCTTTGATGTTTCTTCTCCAAGTAGCAAGCGTGTTCGGGGTGCCTAGCCTACCATTAAGATTCGTCTGTGCCAGAATAGAATTTTGTAATTTGGAAATCTGTAACCCTATCCCTTAGTAGAAGTTGCACTTAGTTTGAGTGGCATATGTAAGTTCACCAGACATATTTATAAACTCTAAACATAGTCTTTTAAAAAAAAACTTACTTATGATGCGATTTTAAATAATTAGAAATTTTTGTTATAATGGTGTAAGACCGAGCATTTCACTGTCTAGCTATGATATATTAATGCATTTACAA[T]AGGGTATAATAGAAAACAGATTAGATAACACTCACTCCTAGGTATAGATATAGAAGTATATATAATGTCTTGGGTGGGGGTGTTACACTGCCTCTT…	C/T
CG_Chr03	11882285	C	T	15|15	C	5|5	C	16|16	Intergenic				ATTTGGAAATCTGTAACCCTATCCCTTAGTAGAAGTTGCACTTAGTTTGAGTGGCATATGTAAGTTCACCAGACATATTTATAAACTCTAAACATAGTCTTTTAAAAAAAAACTTACTTATGATGCGATTTTAAATAATTAGAAATTTTTGTTATAATGGTGTAAGACCGAGCATTTCACTGTCTAGCTATGATATATTAATGCATTTACAATAGGGTATAATAGAAAACAGATTAGATAACACTCACTCCTAGGTATAGATATAGAAGTATATATAATGTCTTGGGTGGGGGTGTTACA[C]TGCCTCTTTTTTGCATTTTCTTCTGTTTTTCGCTCGATTTTGGCTCGGTTTGGTCTTTTTATTCTTTAACACTTAATTTTTGCCATAATCACTTGA…	T/C
CG_Chr03	11882582	T	C	16|16	T	13|13	T	9|9	Intergenic				ACACTGCCTCTTTTTTGCATTTTCTTCTGTTTTTCGCTCGATTTTGGCTCGGTTTGGTCTTTTTATTCTTTAACACTTAATTTTTGCCATAATCACTTGAAAACAACTAGCAAACACATGAAATATAATAAAAACATCCTTAATTTAAGAGGATAAAAAGCACTTTTTGAGTGATTTTCAGAAACCAACCATGGTCTTACAAGAAAAAAAACATAATGCTACTGAATTTGATTTTTAAGAATACAATTTTCAAGTAAAATTGTATGTCTTATCCACGTAAGGAATGGACTAGAAATCTTA[T]AGGAAAACATAGAAATTTTTCCAAAAAAAGAAAAAAATGCATTGTCTTTTTTGTCGTAAGGAATTGACTAGGTGCTTACGGAAAAATACAAAATAC…	C/T
CG_Chr03	11882956	G	A	29|29	G	9|9	G	11|11	Intergenic				GCTTACGGAAAAATACAAAATACCTATTTTCAATATATTTCATTAAAAAAATTTCCCATGAATGCTTAGTCTTAAATTTTTTAGTAACAATATTTCTTATCTTTTTTTTTTCACGTAAGAAATCGACCAGATCCTTACAAAAGAATGGCAAAAATGCAATATTTAAGGTTTAATGTTTAGGGTTAGGGTTACACTTGCTTGTTCTTATTTCTGTGTTGTTTCTATTATTTGCAACGTATAGGTGCTTAATAAATGTCACAAAGTCCATGATTTCATTATATATTGTGTTACTTTTATTTA[G]TAAAAGGTCTTCATCTAATATTTTGACCTTAAAATGGCCTAAAATAAGTAAAATAAGCAAACACTGTTTATAAGCTTCATTAAATTAGTTTTCTTT…	A/G
CG_Chr03	11883591	T	C	15|15	T	6|6	T	9|9	Intergenic				TCCAAAACTACACTGTCCGTCATTAAAGCACAGCATAACGACAGTTTCGAGTAGCATCGCGATGCTGTCCGTCATGGATGTCTACCCCAAGTGCAGCGACGCCCTTTTCACATCACAGTAACGCTTCCGCCAAGCGACACGACGCTGTCCTACCTTCCAGATTTTGATGCTCTCGGGTCGAGAGCGCCAAAGGCAGCGCAGCAACGCTCTCGGCTGCATTGCCCTACCTTTAGGTTTTTTCGCATTTTCTTCCATTTTTCGCTCGGTTTTGGCTCGGTTTCATCTTTTTATCCTTCGACA[T]TTAATTTTTGCCATAATCACCTGAAAACCACTAGCAAACACATGGAATCTAATAAAGACATCTCTAATTTAAGAGGATAAAAAGTACTTTTTCAGT…	C/T
CG_Chr03	11884221	A	G	16|16	A	4|4	A	13|13	Intergenic				AATTAAAACTTAAGAAAGCTTCTCCAGTTTTCCCTCTACTATAGCTCATTCACCAATCTTCAAGAATCCACATATTTCAAAAGAGTAATATGTCCACCAAGGTGCCATACAATTATTTTTTTCATGGGCCCTAAACTTGCATTCTTTTACCTAGGGGTACTAGTTTTCACACATTCATTGTAGAGACTCGTACCTAGTCAATTCCCAGGCGTTCTTACTGATCAAAGCAAAGACAACTCTTTTTACCCCCATCCATGCATACTCATTACAAGTTTAACATTTTGAATGATATAAAGATAG[A]CAATAAAGCTCATACATTTTTGTGCTCACTCTTTTTTCTTCAAAGGCATAAATAATCTTTTCTTCTTCCTTAGTCTAACATTACAAACCATCATGC…	G/A
CG_Chr03	11884416	A	G	10|10	A	13|13	A	14|14	Intergenic				AGTCAATTCCCAGGCGTTCTTACTGATCAAAGCAAAGACAACTCTTTTTACCCCCATCCATGCATACTCATTACAAGTTTAACATTTTGAATGATATAAAGATAGACAATAAAGCTCATACATTTTTGTGCTCACTCTTTTTTCTTCAAAGGCATAAATAATCTTTTCTTCTTCCTTAGTCTAACATTACAAACCATCATGCATTTCAACTCTCTAACTGATGGGGCCTTTCAGAGTGACAACCAAATACACTCAACTTAATCCTTTTCTAAGTTAAAGTTTCTAAATTAAAGTGGCTAC[A]TGCTCAAGAATATGAGAGACTTTAAGAGGGACTTAAATAGATTTAACTCAAGACAATGCTATCCTATTTCCACAATAAGTCATCCATTGTGCATAT…	G/A
CG_Chr03	11884963	C	T	14|14	C	12|12	C	17|17	Intergenic				TCATGAAAACCGGCGTCGAAACCGCTCTATTCGGTTTGAAAATATGAGAACCGCACTTTCAAAATGTATTGGTTAAACCGATCGATTGATTTCGGGGTTGGATCGGCCGATTTCGAGGTTTGGTCAGTCTCTCTCTTGCTTGTCTCTATCTCGCTCATCTTGCTCTCTCTCTCTCTCTCGCTTGTCTCTATCTCACTCATCTTGCTCTCTCTCATGTCGCTCTCTCTCTCTCTCTCACTCATTTCGCTCATCTCGCTCTCTCTCTCGCTCCTCTCACACAATCACTCTTATAACTTATCT[C]TCTCGCTTCTCTCACATAATCACTCTTTTGACTTATCTCTCTTGCTTTCTCTCTAACTGTTGCTCTCTCTTTTTCTCTCGCTTTTACTCTCTATTT…	T/C
CG_Chr03	11885180	T	A	17|17	T	8|8	T	15|15	Intergenic				CGCTCTCTCTCTCTCTCTCACTCATTTCGCTCATCTCGCTCTCTCTCTCGCTCCTCTCACACAATCACTCTTATAACTTATCTCTCTCGCTTCTCTCACATAATCACTCTTTTGACTTATCTCTCTTGCTTTCTCTCTAACTGTTGCTCTCTCTTTTTCTCTCGCTTTTACTCTCTATTTCAAGATGTACCATATCTTTTTCTAATAGTTTCCAATTCAACTGTATTTCAAATCTCTTTTAAACTACGTTATTTTCCAATTCAATTCTATTTCAATAATTTCTCTTTTAAACTACGTTAT[T]TTCCAATTCAACTTTATTTCAAGAATTGCTATTTTAAATGGAATATTTTTGTCATTTCTTTAAAAAAAAAACTACCATATTGTTGAAATTAACCCT…	A/T
CG_Chr03	11885215	T	A	16|16	T	8|8	T	12|12	Intergenic				TCGCTCTCTCTCTCGCTCCTCTCACACAATCACTCTTATAACTTATCTCTCTCGCTTCTCTCACATAATCACTCTTTTGACTTATCTCTCTTGCTTTCTCTCTAACTGTTGCTCTCTCTTTTTCTCTCGCTTTTACTCTCTATTTCAAGATGTACCATATCTTTTTCTAATAGTTTCCAATTCAACTGTATTTCAAATCTCTTTTAAACTACGTTATTTTCCAATTCAATTCTATTTCAATAATTTCTCTTTTAAACTACGTTATTTTCCAATTCAACTTTATTTCAAGAATTGCTATTT[T]AAATGGAATATTTTTGTCATTTCTTTAAAAAAAAAACTACCATATTGTTGAAATTAACCCTTATAATCAATATTCAATACTAATAGAAAGTTCTGA…	A/T
CG_Chr03	11886103	T	C	14|14	T	11|11	T	8|8	Intergenic				TTCAATGCATAAGAGAATAGAGCAAAAAAAGAACAAGTCTAGAAGCATGCGGGAAGCCACCAAACAGGCTGGTGGAAAGAGTACTTTTTGTGATGAACCATGATCTTGAAAATACGAGGCCTATGAGTGACTTCATATATTTTGAAAATAAAACAAAGAAGGTAGTCTAAAAAGCAAAAATAAAGAAAGCAATAAAATTGGGTTACCTCCCTATGACTACTTGCTTTAAGGTCTATAACTAGATTGAACTACTTGATCATTCAATAAAAACAATGTTCTCAATTCGACGTTCCGCATCAC[T]GATGTTGTGCTTCAATCTTTGATCATTCACTTTGAAAGTTGTGCCATCATTGCCTTGCAACTCCACAACTCCATGTGGGGACACCTTCACAATGAC…	C/T
CG_Chr03	11886710	A	C	14|14	A	4|4	A	7|7	Intergenic				TCCCCGGCTTGTTCAATGTTCATGTTCACCTTCTCGATTACCCAATAAGCCATATGCTTGAGCTTACCAGTAAGTGACAAGTCTTTCCAAACACCAACCTGTATGGTGAAGTACCTATCGAGGTTTTTGATGAGCACTTTTAGTGTTAACTGCAAGTGTACGGGTCAAGTTATAATAAAAACGGTTAAGTCCGAATATCGTTCCACTGGAGATCCAATTGGGAAGGTTTAAGTTACTTAGCTATTCTAGAATTGAATCAATTTTATTTGAGGATTGAAATTAAATATTATGAGTTATGGA[A]AAAAAAAATACAAATCAAGTAAGGAAAGTATCAAAGGGAGAAACACAAGAGTCAAAGAGAGTTCTAGGGTAATGAATCTTTGTTTATTTCATCATG…	C/A
CG_Chr03	11887595	T	G	6|6	T	9|9	T	13|14	Intergenic				TCTTGATTGAAGTAGCACTGTCTCGATCTCCTTGGCTCTCACGTCGGAATTCGAAGGGCACCAAGACTATCTCGAACTCTTTTTCTCTTCCTTGCAACTAACTCACTCTTTGAACTCTCAATTCTCTCATTTTTGTATCTCTTTAGGTCTGCAACTTCCTTGCTTTGCTTTGAGTTTTCTGAATCCATTGGACTGTTGGAAACCCCCAAATTTATAGAGTTTGGCCGCCCAAAATTTTCCAAAAATACAGATTTTTCAATTAAGGAAAGCTGGCGCCGTGGCGCTGTCCCATAGCGCCGC[T]GCGCTAGGGCTGCATCCGGAAAAAGTTTGCTCTCAGGTTTTAGCGCCGCGGCAGCGCCGTCCAAGCGTCGCAGCGCTAAAATGCGTTTCAGAAATA…	G/T
CG_Chr03	11887954	A	C	14|14	A	6|6	A	10|10	Intergenic				GTCCAAGCGTCGCAGCGCTAAAATGCGTTTCAGAAATATTGCTCTTGGGTTTTAGCGCTGCGGCAGCGCCGTCTAAGCGTCGTAGCGCTAAAGTGCGTTTCAGCAAGGATGTGGCGAAGCAGCGCCATCTTGGTGCCGCAATGCTACTCTGCGTCTAGAACCATGCGTTGATGTTTCAGCGCCGCGGCGCTATCCCCAAAATTTTCCCTTTTTGGTTTTTCAACTCTTTTTCGCCATATTTTTGCTCGGTTTTGATCTTTTAATCGTTTCTTCTAATTTTCCTCGTTTTCACCTGAAAAT[A]ACTAGAGCAAACAAGTGAAATCTAATATAAACTCCCTTAATTTGAGAGAAAAGAAAGCACTTTTCAAGTGCTTATCAGTTTTGAAAGCTGTGTGGT…	C/A
CG_Chr03	11888147	C	T	11|11	C	4|4	C	10|10	Intergenic				CCCCAAAATTTTCCCTTTTTGGTTTTTCAACTCTTTTTCGCCATATTTTTGCTCGGTTTTGATCTTTTAATCGTTTCTTCTAATTTTCCTCGTTTTCACCTGAAAATAACTAGAGCAAACAAGTGAAATCTAATATAAACTCCCTTAATTTGAGAGAAAAGAAAGCACTTTTCAAGTGCTTATCAGTTTTGAAAGCTGTGTGGTAGGCCTACAGTGCATCATCGAGCTTTAAAGCCGAATCCTTCCTATTAATCTTAACGGTCTTTTCTAAAACATGCTTGATTTTCCTATTAGACAACT[C]AGCAAGACCATTAGTTTGAGGATGATAAGCTGTAGCAATTTTATGATTAACACCATACTTTTGCATCATGACTTCAAACAATTTATTGCAAAAGTG…	T/C
CG_Chr03	11888294	T	C	9|9	T	15|15	T	14|14	Intergenic				ATTTGAGAGAAAAGAAAGCACTTTTCAAGTGCTTATCAGTTTTGAAAGCTGTGTGGTAGGCCTACAGTGCATCATCGAGCTTTAAAGCCGAATCCTTCCTATTAATCTTAACGGTCTTTTCTAAAACATGCTTGATTTTCCTATTAGACAACTCAGCAAGACCATTAGTTTGAGGATGATAAGCTGTAGCAATTTTATGATTAACACCATACTTTTGCATCATGACTTCAAACAATTTATTGCAAAAGTGAGAACCCTCATCACTAATAATAGCTCTACGTGTGCCAAAATGTGTGAATA[T]GTTCTTATGCAAGAATTTTGAAACAGTGCAGGCATCATTTGTCCTAGTAGCTATGGCCTCTACCCATTTAGATATAATCACTGCAACTAGAATATC…	C/T
CG_Chr03	11888324	A	G	11|11	A	9|9	A	13|13	Intergenic				GCTTATCAGTTTTGAAAGCTGTGTGGTAGGCCTACAGTGCATCATCGAGCTTTAAAGCCGAATCCTTCCTATTAATCTTAACGGTCTTTTCTAAAACATGCTTGATTTTCCTATTAGACAACTCAGCAAGACCATTAGTTTGAGGATGATAAGCTGTAGCAATTTTATGATTAACACCATACTTTTGCATCATGACTTCAAACAATTTATTGCAAAAGTGAGAACCCTCATCACTAATAATAGCTCTACGTGTGCCAAAATGTGTGAATATGTTCTTATGCAAGAATTTTGAAACAGTGC[A]GGCATCATTTGTCCTAGTAGCTATGGCCTCTACCCATTTAGATATAATCACTGCAACTAGAATATCTAGGTGGCAATCAGAAGAAGTAGGAAGAGG…	G/A
CG_Chr03	11888377	G	A	12|12	G	6|6	G	10|10	Intergenic				AAAGCCGAATCCTTCCTATTAATCTTAACGGTCTTTTCTAAAACATGCTTGATTTTCCTATTAGACAACTCAGCAAGACCATTAGTTTGAGGATGATAAGCTGTAGCAATTTTATGATTAACACCATACTTTTGCATCATGACTTCAAACAATTTATTGCAAAAGTGAGAACCCTCATCACTAATAATAGCTCTACGTGTGCCAAAATGTGTGAATATGTTCTTATGCAAGAATTTTGAAACAGTGCAGGCATCATTTGTCCTAGTAGCTATGGCCTCTACCCATTTAGATATAATCACT[G]CAACTAGAATATCTAGGTGGCAATCAGAAGAAGTAGGAAGAGGCCCCATAAAGTCAATACCCTAGACATTAAAGAGCTCCACCTCTAAGATAGATT…	A/G
CG_Chr03	11888563	T	G	13|13	T	8|8	T	7|7	Intergenic				ATAGCTCTACGTGTGCCAAAATGTGTGAATATGTTCTTATGCAAGAATTTTGAAACAGTGCAGGCATCATTTGTCCTAGTAGCTATGGCCTCTACCCATTTAGATATAATCACTGCAACTAGAATATCTAGGTGGCAATCAGAAGAAGTAGGAAGAGGCCCCATAAAGTCAATACCCTAGACATTAAAGAGCTCCACCTCTAAGATAGATTTCATGGAAAGCTCATGTTGTCTAGAAATATTGCTAGTACGTTGTCACCAATCACATGATTTAGCAAAGGTATAACAGTTTTTAAAAAGA[T]AGGGACAAGAAAAACCTGACTGGAGTACTTTAAATCCAGTCCAAAGTGACCTCTATAGGAAGAAGCATGACATGAGTTTAGAATACTTATCACCTC…	G/T
CG_Chr03	11888820	C	A	16|16	C	11|11	C	14|14	Intergenic				CCAATCACATGATTTAGCAAAGGTATAACAGTTTTTAAAAAGATAGGGACAAGAAAAACCTGACTGGAGTACTTTAAATCCAGTCCAAAGTGACCTCTATAGGAAGAAGCATGACATGAGTTTAGAATACTTATCACCTCTTCTTTAGGCACACACCTTCTTAGTATGTTATCAGCACAAACCTTGTAAAGAAGTGGGTTCGACCATGTAGGATCTGATATTATGCAAAAACCTCTTTCTTTTCCGAGTGTTCATGTCAGTCGACAAATGCCCTCCTGCAAGATAGTTAACAATGTTGGC[C]AACCAAGGTAGACTATCTTTTACGTGATATAGTTGTTCATCAGGGAACGTCTCAGCAATGGGAGAGCAAGAGCCATCATCCCCATTCTTCGATCTA…	A/C
CG_Chr03	11888911	G	A	18|18	G	5|5	G	13|13	Intergenic				GACCTCTATAGGAAGAAGCATGACATGAGTTTAGAATACTTATCACCTCTTCTTTAGGCACACACCTTCTTAGTATGTTATCAGCACAAACCTTGTAAAGAAGTGGGTTCGACCATGTAGGATCTGATATTATGCAAAAACCTCTTTCTTTTCCGAGTGTTCATGTCAGTCGACAAATGCCCTCCTGCAAGATAGTTAACAATGTTGGCCAACCAAGGTAGACTATCTTTTACGTGATATAGTTGTTCATCAGGGAACGTCTCAGCAATGGGAGAGCAAGAGCCATCATCCCCATTCTTC[G]ATCTAGATAGATGGTATGCAACCACATTTTCACAACCTTTTTCTATCCTTTATATCAAGGTTACCTACAACAACAGAATCAATCTCATCAATTTAG…	A/G
CG_Chr03	11889338	G	A	13|13	G	6|6	G	12|12	Intergenic				TTAAAGCAGCATGGTAGTATGCACTACAACCTTAGAGCCAAGCAAGTAAGATCTAAAAATATCAAGGAAAACACAACAACTAGTAGACATGCATCATCAAATACAAATTTAGCTTCCTTTTCTAAGAAATTACTCAAGGGCATTGGAATTTTAGAAAAATCTTTAATAAATCTCGTATAGAACCCTGCATACCCTAGGAAGCTTCTGACTCCATTCACATCAATGGGACGTGGTAATTATTCAATGGCGGGAAACTCATATAATTGCTCATCTTCTTGTTGACGAAATGTTCCTATCTCC[G]TCCTCAATCTTTGTGACTTCGCCGGTGAGAAGTATTTGTTCAAGAAAACTTGAGTTAGTGTATCTCATGTGATTATGTTCTCCGACGGTATAGTCT…	A/G
CG_Chr03	11889457	T	C	18|18	T	4|4	T	5|5	Intergenic				TTCTAAGAAATTACTCAAGGGCATTGGAATTTTAGAAAAATCTTTAATAAATCTCGTATAGAACCCTGCATACCCTAGGAAGCTTCTGACTCCATTCACATCAATGGGACGTGGTAATTATTCAATGGCGGGAAACTCATATAATTGCTCATCTTCTTGTTGACGAAATGTTCCTATCTCCGTCCTCAATCTTTGTGACTTCGCCGGTGAGAAGTATTTGTTCAAGAAAACTTGAGTTAGTGTATCTCATGTGATTATGTTCTCCGACGGTATAGTCTCAAGCCAATCCTTCGCTCGGTC[T]TGTAAAGAGAAAACAAAAAGTCTTAGTTTAATAGCATAATTAGAAACTCCATTCATTTTTACCATCCTACATATCTCTAGGAAAGATCGAAGGTGC…	C/T
CG_Chr03	11889576	G	A	14|14	G	10|10	G	15|15	Intergenic				ATTCAATGGCGGGAAACTCATATAATTGCTCATCTTCTTGTTGACGAAATGTTCCTATCTCCGTCCTCAATCTTTGTGACTTCGCCGGTGAGAAGTATTTGTTCAAGAAAACTTGAGTTAGTGTATCTCATGTGATTATGTTCTCCGACGGTATAGTCTCAAGCCAATCCTTCGCTCGGTCTTGTAAAGAGAAAACAAAAAGTCTTAGTTTAATAGCATAATTAGAAACTCCATTCATTTTTACCATCCTACATATCTCTAGGAAAGATCGAAGGTGCTTATGAGGATCCTCGATGGAAC[G]TCCTCTAAAAAAGCTCTCGTGCCATTTGGATCAACCCCAGTTTGAGTTCGAAATTGTTGACATTAATTGGCCCGTTTATTATTCCGGGTTGGTTTG…	A/G
CG_Chr03	11890460	G	A	16|16	G	12|12	G	11|11	Intergenic				TGAGAGTCGTTTTCAGGAATAGATTTCATCAAAGGTATTATTAAACACAATTGCTTGACTCTTGAAGTAATTAACACAACACCTAGATCTAGAAGTCTTTTATCCGGATTGAACCTTTCAAAAGAAATCTTTTCTTTCACTTAAACCCTAATTACTAATTACTTGAAACTAGGTGATTAAGCAAAGTATTACAAACCTTCATCAACAATCTCTACCATTATCGAACTACTTTCTGTGTTTTCAAAGAATAGTCTAGCATGCATGATCTAACTTAAACGTATTTTTTTCAACCAAGATTAG[G]CCATAGAATCATTCAAATGTCGATAAAACATTCAAAAGCATTAAGAATGATCATGCTAGAAAGCATAAATGCAAATTAACATTCAAGATACAAAGT…	A/G
CG_Chr03	11890752	C	T	23|23	C	12|12	C	13|13	Intergenic				AAGATTAGGCCATAGAATCATTCAAATGTCGATAAAACATTCAAAAGCATTAAGAATGATCATGCTAGAAAGCATAAATGCAAATTAACATTCAAGATACAAAGTGTTCAACAATTTAAACTTAAGAATTCATCTACCCCTAAAATTGTGAGAAGTTTAGCCTAACATGGCTTCCATAGATAAAACCCACAGTAGAATAAAAAAATACAACAATAAACCAAGAATAAAGAAACGGACGAAAATTTATTTGGCTTCCAAGCTCATATCAGGATGGATTTTGCCTTCCAATGATCCTCAAAC[C]TTCCGACATCATGGAATCATCATATCTTGCAGTAAACTATCAGTCTCGGTCTCTAATTGTCAAATTCTTGACATAGAAGTCGGTTGAGGACCTCCC…	T/C
CG_Chr03	11890856	A	T	16|16	A	3|3	A	8|8	Intergenic				TGTTCAACAATTTAAACTTAAGAATTCATCTACCCCTAAAATTGTGAGAAGTTTAGCCTAACATGGCTTCCATAGATAAAACCCACAGTAGAATAAAAAAATACAACAATAAACCAAGAATAAAGAAACGGACGAAAATTTATTTGGCTTCCAAGCTCATATCAGGATGGATTTTGCCTTCCAATGATCCTCAAACCTTCCGACATCATGGAATCATCATATCTTGCAGTAAACTATCAGTCTCGGTCTCTAATTGTCAAATTCTTGACATAGAAGTCGGTTGAGGACCTCCCAATTTAT[A]GAAAATCAAATGCTTGCTCAAGAAGAGCTTTCTAAAATTGCAAATTTTTTATTTTTGGAAAGGCAGCGTACCTATGCTCTAAGAGAGTGTTACTAG…	T/A
CG_Chr03	11890994	T	C	21|21	T	8|8	T	13|13	Intergenic				TTTATTTGGCTTCCAAGCTCATATCAGGATGGATTTTGCCTTCCAATGATCCTCAAACCTTCCGACATCATGGAATCATCATATCTTGCAGTAAACTATCAGTCTCGGTCTCTAATTGTCAAATTCTTGACATAGAAGTCGGTTGAGGACCTCCCAATTTATAGAAAATCAAATGCTTGCTCAAGAAGAGCTTTCTAAAATTGCAAATTTTTTATTTTTGGAAAGGCAGCGTACCTATGCTCTAAGAGAGTGTTACTAGGAATTTTTGTCGTAGCGTCGTTGCGCTCTGGGAATTTTTGC[T]AGAGCGTCATTGCACTCTTAGAGAGTGAAGCTGTGTTCCCCTACGGTCCCAAATTTTAAGCTCTTGTGTTTGGAGCATAGAGAGCAGTGTAGCAAC…	C/T
CG_Chr03	11891071	A	G	14|14	A	9|9	A	13|13	Intergenic				ATCATATCTTGCAGTAAACTATCAGTCTCGGTCTCTAATTGTCAAATTCTTGACATAGAAGTCGGTTGAGGACCTCCCAATTTATAGAAAATCAAATGCTTGCTCAAGAAGAGCTTTCTAAAATTGCAAATTTTTTATTTTTGGAAAGGCAGCGTACCTATGCTCTAAGAGAGTGTTACTAGGAATTTTTGTCGTAGCGTCGTTGCGCTCTGGGAATTTTTGCTAGAGCGTCATTGCACTCTTAGAGAGTGAAGCTGTGTTCCCCTACGGTCCCAAATTTTAAGCTCTTGTGTTTGGAGC[A]TAGAGAGCAGTGTAGCAACGCTATCAGCTCCGTTGCCCTGTTTCTAGGGTTTTTCCATTTTTTCTTATGTTTTTCACTCGATTTTGGCTTGGTTTT…	G/A
CG_Chr03	11891284	T	C	17|17	T	6|6	T	6|6	Intergenic				GAATTTTTGCTAGAGCGTCATTGCACTCTTAGAGAGTGAAGCTGTGTTCCCCTACGGTCCCAAATTTTAAGCTCTTGTGTTTGGAGCATAGAGAGCAGTGTAGCAACGCTATCAGCTCCGTTGCCCTGTTTCTAGGGTTTTTCCATTTTTTCTTATGTTTTTCACTCGATTTTGGCTTGGTTTTGTTCATTTGGCCTTAGACACTTAATTTCTCCTTAATTATCGAAAATCACTAGCAAACACATTAAATCAAATAAAAAACATCCCTAAATCAAGAGCAAGAAAAACACTTTTTAAGTG[T]TTTTCACCACCCCAAACTTATAAATTTGCTAATCCCAAGCAAAGAAAAGAATAGAACACAGGGAAATTCCTAATAAGTGTGTTATTGATTTATGCC…	C/T
CG_Chr03	11891345	G	C	21|21	G	7|7	G	12|12	Intergenic				AAATTTTAAGCTCTTGTGTTTGGAGCATAGAGAGCAGTGTAGCAACGCTATCAGCTCCGTTGCCCTGTTTCTAGGGTTTTTCCATTTTTTCTTATGTTTTTCACTCGATTTTGGCTTGGTTTTGTTCATTTGGCCTTAGACACTTAATTTCTCCTTAATTATCGAAAATCACTAGCAAACACATTAAATCAAATAAAAAACATCCCTAAATCAAGAGCAAGAAAAACACTTTTTAAGTGTTTTTCACCACCCCAAACTTATAAATTTGCTAATCCCAAGCAAAGAAAAGAATAGAACACA[G]GGAAATTCCTAATAAGTGTGTTATTGATTTATGCCTCAGAGAATAACATATTAGGGGCTCAAGTAGAAACATTCATGCATTATCTATATTATTAAG…	C/G
CG_Chr03	11891613	G	A	15|15	G	6|6	G	11|11	Intergenic				CTAATCCCAAGCAAAGAAAAGAATAGAACACAGGGAAATTCCTAATAAGTGTGTTATTGATTTATGCCTCAGAGAATAACATATTAGGGGCTCAAGTAGAAACATTCATGCATTATCTATATTATTAAGATCATTGAAGGTCAAATCTCGTCATCCCCCATGTGTGTGTGTGCAAGTCTCCTTTAATTCAAAAACAAGAACTTGAATTAGGACTTGAGAGAGCTTCTCTAGTTTTCTCCCCTTCTCTAGCTCATGCATCAATCTTAAAAAATTCACACATTTCAAGCAAGTAATATGTCC[G]CTAAGGTGCCTTAATATTTCAAGGTTTTTTTCATTGCTGGCTTAAACTTGCATTCTTTTACCTAGGGGCACTAGCTTTCACACAATCACTGTAGGG…	A/G
CG_Chr03	11892362	A	G	15|15	A	12|12	A	16|16	Intergenic				CAAGATAATGCAATCCTATTTCCACAATAAGTCATCCATTATGCATATTCAATTCTCATCATAGCCAATCAACATCACAAGCATACAACCACAAAAACATTCTCATCATCTTTTAAAGCTCAAATCGAAAAAACTTTCAAAATTTTCCAAAATACAATTAACATGCATATAATTGTTGAAAATAAATTAGCATGCATAGTAGGATAAGTGGTACGCCTCCCACCCCAAACTTAGAATGATACATTATCCTCAATGCATAAAAGAATTAAGCAAAGAGATACAAGTCTGGGAGCTTCTAAG[A]TTAAAGAATTTGGTTTTTCAAACCCAAACTTTATCTCTTGAAAATCATCCTCAACATTAAGTACAATTTCTTCCTCATTCTCACAACTCGACTCTT…	G/A
CG_Chr03	11892363	T	A	15|15	T	12|12	T	16|16	Intergenic				AAGATAATGCAATCCTATTTCCACAATAAGTCATCCATTATGCATATTCAATTCTCATCATAGCCAATCAACATCACAAGCATACAACCACAAAAACATTCTCATCATCTTTTAAAGCTCAAATCGAAAAAACTTTCAAAATTTTCCAAAATACAATTAACATGCATATAATTGTTGAAAATAAATTAGCATGCATAGTAGGATAAGTGGTACGCCTCCCACCCCAAACTTAGAATGATACATTATCCTCAATGCATAAAAGAATTAAGCAAAGAGATACAAGTCTGGGAGCTTCTAAGA[T]TAAAGAATTTGGTTTTTCAAACCCAAACTTTATCTCTTGAAAATCATCCTCAACATTAAGTACAATTTCTTCCTCATTCTCACAACTCGACTCTTT…	A/T
CG_Chr03	11892649	C	T	25|25	C	9|9	C	5|5	Intergenic				GGGAGCTTCTAAGATTAAAGAATTTGGTTTTTCAAACCCAAACTTTATCTCTTGAAAATCATCCTCAACATTAAGTACAATTTCTTCCTCATTCTCACAACTCGACTCTTTGGTTGATTCTAATTGACAAAGTTCATGAGGGAGAGAATGTTGACTAATGGGAAGACTCTCTAGAGATGGAATACTAGGCTCTTCAACCTCAACCTTAATCTCTTGGGTCTTCTTATTAAATTTACGCTTAACTTCACTCTCAAATTTACAACCCTCATCTTGAATTAACTCACCTACCTCTAACTCATC[C]TCATCATCATAGTACACGACTCTAGGTTCCCCTACCTTAGTGGCATCGAAAAAATTATCCTCACTCACGACCATAATGGCATCAACTATTAGACTA…	T/C
CG_Chr03	11892784	T	C	15|15	T	6|6	T	15|15	Intergenic				ATGAGGGAGAGAATGTTGACTAATGGGAAGACTCTCTAGAGATGGAATACTAGGCTCTTCAACCTCAACCTTAATCTCTTGGGTCTTCTTATTAAATTTACGCTTAACTTCACTCTCAAATTTACAACCCTCATCTTGAATTAACTCACCTACCTCTAACTCATCCTCATCATCATAGTACACGACTCTAGGTTCCCCTACCTTAGTGGCATCGAAAAAATTATCCTCACTCACGACCATAATGGCATCAACTATTAGACTAAGTTGATTGCATATGCGATTTAGGGCGGCCTCATTCTC[T]ACCACTTGAGCTTCTACAGTAGCCAATGTCTCTCTCTCTTTCCAAATGACCATCCTCACCTTACTTTCTAAGATATATTCTTTTAACACATCTTCT…	C/T
CG_Chr03	11892801	C	T	17|17	C	5|5	C	16|16	Intergenic				GACTAATGGGAAGACTCTCTAGAGATGGAATACTAGGCTCTTCAACCTCAACCTTAATCTCTTGGGTCTTCTTATTAAATTTACGCTTAACTTCACTCTCAAATTTACAACCCTCATCTTGAATTAACTCACCTACCTCTAACTCATCCTCATCATCATAGTACACGACTCTAGGTTCCCCTACCTTAGTGGCATCGAAAAAATTATCCTCACTCACGACCATAATGGCATCAACTATTAGACTAAGTTGATTGCATATGCGATTTAGGGCGGCCTCATTCTCTACCACTTGAGCTTCTA[C]AGTAGCCAATGTCTCTCTCTCTTTCCAAATGACCATCCTCACCTTACTTTCTAAGATATATTCTTTTAACACATCTTCTAGGGAAGGTTTCTCCTC…	T/C
CG_Chr03	11892861	A	G	21|21	A	9|9	A	7|7	Intergenic				CTTGGGTCTTCTTATTAAATTTACGCTTAACTTCACTCTCAAATTTACAACCCTCATCTTGAATTAACTCACCTACCTCTAACTCATCCTCATCATCATAGTACACGACTCTAGGTTCCCCTACCTTAGTGGCATCGAAAAAATTATCCTCACTCACGACCATAATGGCATCAACTATTAGACTAAGTTGATTGCATATGCGATTTAGGGCGGCCTCATTCTCTACCACTTGAGCTTCTACAGTAGCCAATGTCTCTCTCTCTTTCCAAATGACCATCCTCACCTTACTTTCTAAGATAT[A]TTCTTTTAACACATCTTCTAGGGAAGGTTTCTCCTCTCTCGGTGTTGGATCATAACACTCATACTCATAGGAGGGATAACTCTCATACCCATGGCT…	G/A
CG_Chr03	11893059	A	G	10|10	A	6|6	A	11|11	Intergenic				TGCGATTTAGGGCGGCCTCATTCTCTACCACTTGAGCTTCTACAGTAGCCAATGTCTCTCTCTCTTTCCAAATGACCATCCTCACCTTACTTTCTAAGATATATTCTTTTAACACATCTTCTAGGGAAGGTTTCTCCTCTCTCGGTGTTGGATCATAACACTCATACTCATAGGAGGGATAACTCTCATACCCATGGCTAGGGTAACTAAAAGGATAAGGGTTAGGATTATAGGGTGGTGGTGGTGGTGTTGGACCTAAGGTATGTTAAAACTCCCCATAAGGCCACATACAATTATTGA[A]ATCCATAAATGCAAGCACCACAATTTTTCAACCAAAGAAAGACTAAAAACAAAAAAGGAAAATAAAAGCAAAAACAAACTAATGTACACCCTAAAT…	G/A
CG_Chr03	11893352	A	C	11|11	A	6|6	A	9|9	Intergenic				TTATTGAAATCCATAAATGCAAGCACCACAATTTTTCAACCAAAGAAAGACTAAAAACAAAAAAGGAAAATAAAAGCAAAAACAAACTAATGTACACCCTAAATTAAGATTAGTCAAAATCTCTTAAATAGTAAAAGAAAAATAATCAAAAGCCAATTCCCCAATAACTGCGCCAAAAAAACTTGATGTGCATTTTGTTTGATTTTCTATTTGAATTAAATTGAGTTTCATAGCTTGTTACACAAAAATAGATATTATAATTTTAGTACAAGGATGCGTCGAGAATTACTCAAGTATGAT[A]ATGATTAAGCAAGTTTTCCTATAAAAAGCCCAAGTATAAGCTCTTATAGGTTTCTTGGTGAGCCCAGGGTCGAACGCAGGGATTTGTAATAACTAG…	C/A
CG_Chr03	11893371	C	T	11|11	C	3|3	C	12|12	Intergenic				CAAGCACCACAATTTTTCAACCAAAGAAAGACTAAAAACAAAAAAGGAAAATAAAAGCAAAAACAAACTAATGTACACCCTAAATTAAGATTAGTCAAAATCTCTTAAATAGTAAAAGAAAAATAATCAAAAGCCAATTCCCCAATAACTGCGCCAAAAAAACTTGATGTGCATTTTGTTTGATTTTCTATTTGAATTAAATTGAGTTTCATAGCTTGTTACACAAAAATAGATATTATAATTTTAGTACAAGGATGCGTCGAGAATTACTCAAGTATGATAATGATTAAGCAAGTTTTC[C]TATAAAAAGCCCAAGTATAAGCTCTTATAGGTTTCTTGGTGAGCCCAGGGTCGAACGCAGGGATTTGTAATAACTAGGCGTTGAGAATAGATGCAT…	T/C
CG_Chr03	11894302	G	A	22|22	G	8|8	G	15|15	Intergenic				AAACAACATGGTGTAAGGTATTTAATATGGAAATAAATGGAAGATAATCGTCAATCAAACTCATATTAAGAAAATAAACCATTCTCTCGAATGTCATTAATAAAACATAAGTAAGAAGGAGGGAAATGAAGATAAAACAGAAGTGGAAGGCGTCAAGCTGCCACTGGCAACGTCTTGCTTTATGGAGGCTTGAGATGGTTGCTATCTGATACATAAATTTCATAGGGCGAAGGTTCTCACTCACTGGAAGATGACTTTGAAAGTGCTCAGAATCCTTCCCTCAGAAGAGCTCGAAATGGA[G]GCTGGTTATGGTGAGGGAGAAATTGTGCAGAGCTTTCGCCTCTTGAACTCTTCTCTCTCTTTTTCTTCCTCTCTCCTGTTGGAGAAGCTTTGGGCT…	A/G
CG_Chr03	11894434	C	T	17|17	C	9|9	C	12|12	Intergenic				TAAAACAGAAGTGGAAGGCGTCAAGCTGCCACTGGCAACGTCTTGCTTTATGGAGGCTTGAGATGGTTGCTATCTGATACATAAATTTCATAGGGCGAAGGTTCTCACTCACTGGAAGATGACTTTGAAAGTGCTCAGAATCCTTCCCTCAGAAGAGCTCGAAATGGAGGCTGGTTATGGTGAGGGAGAAATTGTGCAGAGCTTTCGCCTCTTGAACTCTTCTCTCTCTTTTTCTTCCTCTCTCCTGTTGGAGAAGCTTTGGGCTATTTTTAGGCGTTGAATAGTTGATACTCATGATGA[C]CTGACACCTATGCATTATATTCCATGCCCTGCTGCATAGACTTTTTACATTATCGGCCTATAGGTTCTGCCATGATCTGATAAAGTGTTGTCCTTT…	T/C
CG_Chr03	11894548	G	C	19|19	G	5|5	G	15|15	Intergenic				GAAGATGACTTTGAAAGTGCTCAGAATCCTTCCCTCAGAAGAGCTCGAAATGGAGGCTGGTTATGGTGAGGGAGAAATTGTGCAGAGCTTTCGCCTCTTGAACTCTTCTCTCTCTTTTTCTTCCTCTCTCCTGTTGGAGAAGCTTTGGGCTATTTTTAGGCGTTGAATAGTTGATACTCATGATGACCTGACACCTATGCATTATATTCCATGCCCTGCTGCATAGACTTTTTACATTATCGGCCTATAGGTTCTGCCATGATCTGATAAAGTGTTGTCCTTTTTCATAATGACATGACA[G]CTTTTTGTCCATGCATCTGTATCTACTTTTTCTCGACACATGGTCTCAACGCATAGGCTTGACGCATGGGTTTCCACTCGTTCTCGCAGCAGCTTC…	C/G
CG_Chr03	11894855	A	T	10|10	A	9|9	A	11|11	Intergenic				GTCCATGCATCTGTATCTACTTTTTCTCGACACATGGTCTCAACGCATAGGCTTGACGCATGGGTTTCCACTCGTTCTCGCAGCAGCTTCGTCTCTTGGTACTTGGGTTATTTGTGCTTCTTTTCTTCTTAACCCTGCGTTAAGAAAAGAAAAGCTCATAGTTTTTCAGGTATTTTCTTTTGTAAATAGCGCCAATGCATGGTGATACATTTTACATCATTCAACTACCAAAATCATGCGTTTAGCTCTAAAGTTGCTCTAATTAAATCAAATAGTGACTATAATAACTTGTATTTCTAC[A]AGTTATCATACCCCCAAATTTGAGTTAATGTTTGTCCTCAAAACATTTATTTGAAGATTTATTAAATTCTACAACCCAAGTTTAAGTAAAAGCTCA…	T/A
CG_Chr03	11894856	A	T	10|10	A	9|9	A	11|11	Intergenic				TCCATGCATCTGTATCTACTTTTTCTCGACACATGGTCTCAACGCATAGGCTTGACGCATGGGTTTCCACTCGTTCTCGCAGCAGCTTCGTCTCTTGGTACTTGGGTTATTTGTGCTTCTTTTCTTCTTAACCCTGCGTTAAGAAAAGAAAAGCTCATAGTTTTTCAGGTATTTTCTTTTGTAAATAGCGCCAATGCATGGTGATACATTTTACATCATTCAACTACCAAAATCATGCGTTTAGCTCTAAAGTTGCTCTAATTAAATCAAATAGTGACTATAATAACTTGTATTTCTACA[A]GTTATCATACCCCCAAATTTGAGTTAATGTTTGTCCTCAAAACATTTATTTGAAGATTTATTAAATTCTACAACCCAAGTTTAAGTAAAAGCTCAC…	T/A
CG_Chr03	11896073	A	G	8|8	A	5|5	A	14|14	Intergenic				GGAAGTGCATAAATTTCATCATGGAGGGTGGACGCAGAAACAAAAACAAGGCGAAAATAATAAAGCAAGAATTAAATGAAAGCAAAAACTGAAGAGAACAAAAAGATTCGTGAAGTGAATATGGCATTGATGCAAATGTACTATGCGTTGTACTAATTACAAAAAAATTCAAAGGAATAAACGTAAGAAAAGAAGGAAAAATCCCATAGAACACTCCCAAATTTAAGTTCTCCCCGGGGCGTTGTCATTGTTGTCCGCAGGGGGAGGATTTGGATTGTTGAACTGAAGGGGTTACTAAAG[A]GAAGGAGGAATAACTGGCACCAGGATGCGTTGGACGAACACTTCATAAATATAATTCATCAAAGTGCTGAATTGTTCATCCTGACACCGAGCTTGG…	G/A
CG_Chr03	11896185	C	T	21|21	C	6|6	C	14|14	Intergenic				AAGTGAATATGGCATTGATGCAAATGTACTATGCGTTGTACTAATTACAAAAAAATTCAAAGGAATAAACGTAAGAAAAGAAGGAAAAATCCCATAGAACACTCCCAAATTTAAGTTCTCCCCGGGGCGTTGTCATTGTTGTCCGCAGGGGGAGGATTTGGATTGTTGAACTGAAGGGGTTACTAAAGAGAAGGAGGAATAACTGGCACCAGGATGCGTTGGACGAACACTTCATAAATATAATTCATCAAAGTGCTGAATTGTTCATCCTGACACCGAGCTTGGCGTTGAATAAAACTC[C]GAAGCTCCAATTGTTGTTGTGCCATCTGAGTCACTTGCTGACCCAATTGTGAAACTTGTTGAGCCAACTCTTCTTGTCGCTAGAGACTTTCCATCT…	T/C
CG_Chr03	11896877	A	G	14|14	A	3|3	A	11|11	Intergenic				CGGCTCAACGGGTGGTGCTGGTGGGGATGGAGTTGCCTCTCAAAAGGTAGATGATTGAGGTAGGGAGAGGGTTAACTCCAGATGAGGCGAAGAAGGCGGTGACACTTCCTTCGACTCTTCATTTAAGTCTGCGATAGGAAGCTGAAGAGGCGTTGGGAGGCCGCGCTGAGTGGTAGGTACATGAAGTGGCTCTTTTTGGATTTTCGGGGAAGGAGAAGGGGAAGTTGGTGGTGAAGAGGGCTCCTCAGTGATTGGGTTGATGGAAGGAGTATAAATAGTCAAGGCTTGTGTGTTGGCGTC[A]AGCTAAACAGTTTCTTCGGCTTCACTAGGTTGTGAACTCGACGCCTGTATCTCAAAATTCTTCTTAACCAGTTTCGTCTTCTTGGGTTGAGAAGGT…	G/A
CG_Chr03	11896953	G	A	18|18	G	10|10	G	7|7	Intergenic				TCCAGATGAGGCGAAGAAGGCGGTGACACTTCCTTCGACTCTTCATTTAAGTCTGCGATAGGAAGCTGAAGAGGCGTTGGGAGGCCGCGCTGAGTGGTAGGTACATGAAGTGGCTCTTTTTGGATTTTCGGGGAAGGAGAAGGGGAAGTTGGTGGTGAAGAGGGCTCCTCAGTGATTGGGTTGATGGAAGGAGTATAAATAGTCAAGGCTTGTGTGTTGGCGTCAAGCTAAACAGTTTCTTCGGCTTCACTAGGTTGTGAACTCGACGCCTGTATCTCAAAATTCTTCTTAACCAGTTTC[G]TCTTCTTGGGTTGAGAAGGTCAGGGGATGATGGTTCTTGTGACTTGGTCGACCTCTTCTTTAAGTTGGCCGCGTCAAGCAGATGCGGTGAGTCCTT…	A/G
CG_Chr03	11897064	G	A	8|8	G	4|4	G	13|13	Intergenic				GGCTCTTTTTGGATTTTCGGGGAAGGAGAAGGGGAAGTTGGTGGTGAAGAGGGCTCCTCAGTGATTGGGTTGATGGAAGGAGTATAAATAGTCAAGGCTTGTGTGTTGGCGTCAAGCTAAACAGTTTCTTCGGCTTCACTAGGTTGTGAACTCGACGCCTGTATCTCAAAATTCTTCTTAACCAGTTTCGTCTTCTTGGGTTGAGAAGGTCAGGGGATGATGGTTCTTGTGACTTGGTCGACCTCTTCTTTAAGTTGGCCGCGTCAAGCAGATGCGGTGAGTCCTTTAATATCCGTCTCA[G]ACTTTGCGCTGAAAGGATTCCATTCATTGCTCTGACTGGCGCATCCTCCATGAATTCTGCGTTGGCACACAGTCTTGTCACAAGAAAGGGGAAGAA…	A/G
CG_Chr03	11897662	T	C	12|12	T	3|3	T	13|13	Intergenic				CAATGTCTGAATGCCCTTTGGGGAAGTATTCCACTCTGACCCCGGTTTGGCGATGGTTGTGAGGGCGTCATTCATTTCGGCTTCTGTAGGCGTCGACATTATTCTATTACCCTCTGCTGCCCGATGTCGGGAAGATCAAACAATCCGTTGATCTGCTGAGGCTCGAAGGAAATCACCTCATCTTCAACTTTGACAATGTGTGCCTTGCAGTGAATGGTTCCTTTGTAAAATGCCTCCACGGCGGTGGGTTGGATGACTTGGGTACTTTCGCAAAATTGCCTCCAACCCATTGCATCGACT[T]CTTATATAATGAAGGCGGGCAGCTCAATTGGCTCAGGAAAAAATCCCACTTCAGTATAGAGCCCACTGAATTGTTTCTTACGGCTCTTCGTCGCCT…	C/T
CG_Chr03	11897904	A	G	12|12	A	4|4	A	10|10	Intergenic				GGTGGGTTGGATGACTTGGGTACTTTCGCAAAATTGCCTCCAACCCATTGCATCGACTTCTTATATAATGAAGGCGGGCAGCTCAATTGGCTCAGGAAAAAATCCCACTTCAGTATAGAGCCCACTGAATTGTTTCTTACGGCTCTTCGTCGCCTCCTTTGTTGGTTCCTCAACCAATTTCTCTTTTCCCTTCTCATTCCTACTGATGGGAATAGCAAGCGTCTCCTTGCTCTGCCTGCGTCCAAGTCTCTTATAACCACTGCAGATGCCTTAGCCACCTCAGTTTTCTTCTTTTTCTCC[A]GTAGCTTCTCCTTGGTGATTGCTACCTCTTTTTCTTTCTTCTTCTCCTCCCTTATCTTTTTCACATTTTGCTTGATGCGTTTAGCTTTGGGTGGCC…	G/A
CG_Chr03	11898037	C	T	18|18	C	5|5	C	12|12	Intergenic				TTCTTACGGCTCTTCGTCGCCTCCTTTGTTGGTTCCTCAACCAATTTCTCTTTTCCCTTCTCATTCCTACTGATGGGAATAGCAAGCGTCTCCTTGCTCTGCCTGCGTCCAAGTCTCTTATAACCACTGCAGATGCCTTAGCCACCTCAGTTTTCTTCTTTTTCTCCAGTAGCTTCTCCTTGGTGATTGCTACCTCTTTTTCTTTCTTCTTCTCCTCCCTTATCTTTTTCACATTTTGCTTGATGCGTTTAGCTTTGGGTGGCCTCTCCGCATTAGTCACTTCCAACTCAACTTCTAATT[C]TGTCGCAATGTCTACTATGCGACGCTGAAACTCGGCTTTTCTGGCGGCCTCTTTGACAGCTTGTACGCCAGATGCGATTTCCTCTTTTCTTCCTTT…	T/C
CG_Chr03	11898058	G	A	12|12	G	8|8	G	10|10	Intergenic				TCCTTTGTTGGTTCCTCAACCAATTTCTCTTTTCCCTTCTCATTCCTACTGATGGGAATAGCAAGCGTCTCCTTGCTCTGCCTGCGTCCAAGTCTCTTATAACCACTGCAGATGCCTTAGCCACCTCAGTTTTCTTCTTTTTCTCCAGTAGCTTCTCCTTGGTGATTGCTACCTCTTTTTCTTTCTTCTTCTCCTCCCTTATCTTTTTCACATTTTGCTTGATGCGTTTAGCTTTGGGTGGCCTCTCCGCATTAGTCACTTCCAACTCAACTTCTAATTCTGTCGCAATGTCTACTATGC[G]ACGCTGAAACTCGGCTTTTCTGGCGGCCTCTTTGACAGCTTGTACGCCAGATGCGATTTCCTCTTTTCTTCCTTTCTTTACGGCGAGAAACGACTC…	A/G
CG_Chr03	11898060	C	T	12|12	C	8|8	C	9|9	Intergenic				CTTTGTTGGTTCCTCAACCAATTTCTCTTTTCCCTTCTCATTCCTACTGATGGGAATAGCAAGCGTCTCCTTGCTCTGCCTGCGTCCAAGTCTCTTATAACCACTGCAGATGCCTTAGCCACCTCAGTTTTCTTCTTTTTCTCCAGTAGCTTCTCCTTGGTGATTGCTACCTCTTTTTCTTTCTTCTTCTCCTCCCTTATCTTTTTCACATTTTGCTTGATGCGTTTAGCTTTGGGTGGCCTCTCCGCATTAGTCACTTCCAACTCAACTTCTAATTCTGTCGCAATGTCTACTATGCGA[C]GCTGAAACTCGGCTTTTCTGGCGGCCTCTTTGACAGCTTGTACGCCAGATGCGATTTCCTCTTTTCTTCCTTTCTTTACGGCGAGAAACGACTCCG…	T/C
CG_Chr03	11898176	T	G	20|20	T	7|7	T	16|16	Intergenic				AGCCACCTCAGTTTTCTTCTTTTTCTCCAGTAGCTTCTCCTTGGTGATTGCTACCTCTTTTTCTTTCTTCTTCTCCTCCCTTATCTTTTTCACATTTTGCTTGATGCGTTTAGCTTTGGGTGGCCTCTCCGCATTAGTCACTTCCAACTCAACTTCTAATTCTGTCGCAATGTCTACTATGCGACGCTGAAACTCGGCTTTTCTGGCGGCCTCTTTGACAGCTTGTACGCCAGATGCGATTTCCTCTTTTCTTCCTTTCTTTACGGCGAGAAACGACTCCGTCCTTTCTTTCATTTTTTT[T]ATGTCATCTTTCAGCTTTTCGGACTTCTCTGCCGCCCTCACTGCTAACCGCTCAACAGATGATGCTGCGAAAGATGATGCGATAGCCTCAGATGTC…	G/T
CG_Chr03	11898665	G	A	12|12	G	8|8	G	11|11	Intergenic				TTTCGTGGCGGACTTCTTCTTTTCCACCGCCGGTATTACCTTTCCAATAGGTCTTTCATCGGAGTCCGACTCCTCGAGACCACTCATCGCAGGGACTGACCCACGCGATTCATTTGTCATCCTCTGGTTGACCAACCCGTCCAACCAGTCATCGTCTTCTAATGATGGCTAGAATGTCTCTGAAGACGGTGGACTCGTCATTCCTTTCCACCTCTTGGGCTTCAGACAGGTCCCTGGAGCGTGGCGAAGATGAGGATGATGTCGCTTCCAACTCAAGACTATTGGGGCGAACAATGGCGA[G]GGGTTCAGGTGTGGTGGAGGTAGCAGACAGATTCCGACTACCATGCCTCGAGGCTGAGGCAATAGGTTTAGGGCTTTTGGAGGAGGTGGGTTGTTG…	A/G
CG_Chr03	11898798	A	G	9|9	A	3|3	A	9|9	Intergenic				AACCCGTCCAACCAGTCATCGTCTTCTAATGATGGCTAGAATGTCTCTGAAGACGGTGGACTCGTCATTCCTTTCCACCTCTTGGGCTTCAGACAGGTCCCTGGAGCGTGGCGAAGATGAGGATGATGTCGCTTCCAACTCAAGACTATTGGGGCGAACAATGGCGAGGGGTTCAGGTGTGGTGGAGGTAGCAGACAGATTCCGACTACCATGCCTCGAGGCTGAGGCAATAGGTTTAGGGCTTTTGGAGGAGGTGGGTTGTTGAGAAGCCATGGGAAGAGTATAGGTGAAAAGAGAGAA[A]AGTGGGTGAGAATCGGGAGATTTTTCGAATAAGCCGGAAATCGCGCCGGTAATCTGGAAATTTGGAGAGAAAGGAAGCCTAACTCGAAAAAGGGTT…	G/A
CG_Chr03	11898921	T	C	17|17	T	6|6	T	15|15	Intergenic				TGATGTCGCTTCCAACTCAAGACTATTGGGGCGAACAATGGCGAGGGGTTCAGGTGTGGTGGAGGTAGCAGACAGATTCCGACTACCATGCCTCGAGGCTGAGGCAATAGGTTTAGGGCTTTTGGAGGAGGTGGGTTGTTGAGAAGCCATGGGAAGAGTATAGGTGAAAAGAGAGAAAAGTGGGTGAGAATCGGGAGATTTTTCGAATAAGCCGGAAATCGCGCCGGTAATCTGGAAATTTGGAGAGAAAGGAAGCCTAACTCGAAAAAGGGTTGAAGAGGGGTTTATAAAGGTTTTTGG[T]TGAGCGCGTGGGTTATCGACTCAATGCGTGACATCATAGCCGCATTAAATGGTCTGACATCCGTCGACGTCAGCCGGCGAACGCGCAATCAACTTT…	C/T
CG_Chr03	11899001	A	G	18|18	A	3|3	A	13|13	Intergenic				GACTACCATGCCTCGAGGCTGAGGCAATAGGTTTAGGGCTTTTGGAGGAGGTGGGTTGTTGAGAAGCCATGGGAAGAGTATAGGTGAAAAGAGAGAAAAGTGGGTGAGAATCGGGAGATTTTTCGAATAAGCCGGAAATCGCGCCGGTAATCTGGAAATTTGGAGAGAAAGGAAGCCTAACTCGAAAAAGGGTTGAAGAGGGGTTTATAAAGGTTTTTGGTTGAGCGCGTGGGTTATCGACTCAATGCGTGACATCATAGCCGCATTAAATGGTCTGACATCCGTCGACGTCAGCCGGCG[A]ACGCGCAATCAACTTTTCGAATTCTTGATTTGATAGCGATGTGACAGAATCGCTTCAGATTCCCCTCTAGGCGGCGAACTAATCGTGTCGCATCGT…	G/A
CG_Chr03	11899272	A	G	16|16	A	5|5	A	17|17	Intergenic				GGTCTGACATCCGTCGACGTCAGCCGGCGAACGCGCAATCAACTTTTCGAATTCTTGATTTGATAGCGATGTGACAGAATCGCTTCAGATTCCCCTCTAGGCGGCGAACTAATCGTGTCGCATCGTCTTGATGTTGACGCCTTGTAATTGAATTGAGTTTTATTTAACGAGTTGAATTTTCACTCGTCGCAAAATAACAGATAGCATCCAAACAAAATTTTTCAAAGCAGGTAGAAAAATAAAATAAAATAAATTAAATTAAAAACAAACTAGAAATAAAAATAAAATCAAATCAAATAA[A]ATGACGAAAAGAAAGGGAGAAATGAAATAATGTGGAAAGAAAGGTACAAAAGTTAGGATGCGTCCCTGGGATATATGTGCTTGTTGTTAATGCAGG…	G/A
CG_Chr03	11899431	A	G	12|12	A	13|13	A	8|8	Intergenic				TTATTTAACGAGTTGAATTTTCACTCGTCGCAAAATAACAGATAGCATCCAAACAAAATTTTTCAAAGCAGGTAGAAAAATAAAATAAAATAAATTAAATTAAAAACAAACTAGAAATAAAAATAAAATCAAATCAAATAAAATGACGAAAAGAAAGGGAGAAATGAAATAATGTGGAAAGAAAGGTACAAAAGTTAGGATGCGTCCCTGGGATATATGTGCTTGTTGTTAATGCAGGACGTGTCCATCTTTTCCTCATTCTATCTTTTCCAGGTCAACGGTTACTTTGTCTCGTTCAAC[A]CAGTCTCCAAAATATGGCTTTACGCGTTGACCATTAACTTTGGATGTGTTAGTGCCCTCTTCATTCATCAGCTCTACGGCACCATGAGGAAAAATT…	G/A
CG_Chr03	11899706	T	G	14|14	T	11|11	T	9|9	Intergenic				CAACGGTTACTTTGTCTCGTTCAACACAGTCTCCAAAATATGGCTTTACGCGTTGACCATTAACTTTGGATGTGTTAGTGCCCTCTTCATTCATCAGCTCTACGGCACCATGAGGAAAAATTTCCTTGATCTCAAAAAGACTAGAACATCTTGTTCATAGTTTACCTGTGGCGCTGATCAGGGTACTCGGCGTTCCAAATCTTGTAAAAAACAATTTCTCTGAAACTTTGAGATTGCCGCCGTAGCGTTCGATTTGTGAAAATTCGGGCTAACGTATGGTTCATTACTTCGTCGTCTGAT[T]TTAGCCCCATTGTTGTTGGCTCTTAAAGGCTGGTTGGCTTGATTTTCCATTTTCTTCTCTTTGCAAAGTTGTCCCCGCCTTTCATGAGTCTTGTTC…	G/T
CG_Chr03	11899810	A	G	11|11	A	6|6	A	10|10	Intergenic				GCACCATGAGGAAAAATTTCCTTGATCTCAAAAAGACTAGAACATCTTGTTCATAGTTTACCTGTGGCGCTGATCAGGGTACTCGGCGTTCCAAATCTTGTAAAAAACAATTTCTCTGAAACTTTGAGATTGCCGCCGTAGCGTTCGATTTGTGAAAATTCGGGCTAACGTATGGTTCATTACTTCGTCGTCTGATTTTAGCCCCATTGTTGTTGGCTCTTAAAGGCTGGTTGGCTTGATTTTCCATTTTCTTCTCTTTGCAAAGTTGTCCCCGCCTTTCATGAGTCTTGTTCATTTTTC[A]AAAAGTTCTCTCGATCTCAGGGTCAGAAATGAACGAAGGCTGTTCTTCCTTGCTCATAAACTGTTAGATACGTCTTCGGCAAAATGCTCAGTACGG…	G/A
CG_Chr03	11901310	G	A	10|11	G	7|7	G	14|14	Intergenic				AAAGTGCTCAGAATCCTTCTCTCAGAAGAGCTCGAAATGGAGGTTGGTTATGGTGAGGGAGAAATTGTGCAGAGCTTTCGCCTCTTGAACTCGTCTCTCTTTTTTTTCCTCTCTCCTGTTGGAGAAGCTTTGGACTATTTATAGGCGATGAAAAGTTGATACTCATGATGACCTGACACCTTTGCATTGAATTCCCTGCCCTGCTGCGTAGACTTTTTACATTATCGGCCCGTAGGTTCTGCCATGATCTGATAAAGTGTTGTCCTTTTTCATAATGACATGACAACTTTTTGCCCATGC[G]TCTGTATCTACTTTTTCTCGACGGATGGTCTCAACACATAGGCTCGACGCATGGGTTTCCACTCGTTCTCACAGCAGCTTCGTCTCTTGGTACTTG…	A/G
CG_Chr03	11901462	A	G	13|13	A	8|8	A	11|11	Intergenic				AAGTTGATACTCATGATGACCTGACACCTTTGCATTGAATTCCCTGCCCTGCTGCGTAGACTTTTTACATTATCGGCCCGTAGGTTCTGCCATGATCTGATAAAGTGTTGTCCTTTTTCATAATGACATGACAACTTTTTGCCCATGCGTCTGTATCTACTTTTTCTCGACGGATGGTCTCAACACATAGGCTCGACGCATGGGTTTCCACTCGTTCTCACAGCAGCTTCGTCTCTTGGTACTTGGGTTATTTGTGCTTCTTTTCTTCTTAACCCTGCGTTAAGAACAGAAAAGCTCATA[A]TTTTTCAAGTATTTTCTTTTGTAAATAGCGCCAACGCATGGTGATACATTTTACATCATTCAACTACCAAAATCATGCGTTTAGCTCTAAAGTTAC…	G/A
CG_Chr03	11901722	C	A	12|12	C	11|11	C	21|21	Intergenic				TTTTCTTCTTAACCCTGCGTTAAGAACAGAAAAGCTCATAATTTTTCAAGTATTTTCTTTTGTAAATAGCGCCAACGCATGGTGATACATTTTACATCATTCAACTACCAAAATCATGCGTTTAGCTCTAAAGTTACTCTAATTAAATCAAATAGTGACTATAATAACTTGTATTTCTACAAGTTATCACGTTTCTCGCAAGTGTATGAGTGAAGTTATAATATAGTTAAAAAATGGCTTGTAAGGCCGAGTAGCGTTCTCAAGGAATTGGTTTGATTATCCTTTTAGCTATTCAGAGAT[C]TTTCCAATTTTATTTTGGGAACCGAATTGTAATGACACTTAAGCTAAACTAATCTAAGAAAGCAAATAAAAGTGATCAAGATATGGAAAATATCAA…	A/C
CG_Chr03	11901738	T	A	18|18	T	10|10	T	19|19	Intergenic				GCGTTAAGAACAGAAAAGCTCATAATTTTTCAAGTATTTTCTTTTGTAAATAGCGCCAACGCATGGTGATACATTTTACATCATTCAACTACCAAAATCATGCGTTTAGCTCTAAAGTTACTCTAATTAAATCAAATAGTGACTATAATAACTTGTATTTCTACAAGTTATCACGTTTCTCGCAAGTGTATGAGTGAAGTTATAATATAGTTAAAAAATGGCTTGTAAGGCCGAGTAGCGTTCTCAAGGAATTGGTTTGATTATCCTTTTAGCTATTCAGAGATCTTTCCAATTTTATTT[T]GGGAACCGAATTGTAATGACACTTAAGCTAAACTAATCTAAGAAAGCAAATAAAAGTGATCAAGATATGGAAAATATCAACTAAAAGTCGTATTAG…	A/T
CG_Chr03	11901820	T	C	22|22	T	9|9	T	17|17	Intergenic				ATTCAACTACCAAAATCATGCGTTTAGCTCTAAAGTTACTCTAATTAAATCAAATAGTGACTATAATAACTTGTATTTCTACAAGTTATCACGTTTCTCGCAAGTGTATGAGTGAAGTTATAATATAGTTAAAAAATGGCTTGTAAGGCCGAGTAGCGTTCTCAAGGAATTGGTTTGATTATCCTTTTAGCTATTCAGAGATCTTTCCAATTTTATTTTGGGAACCGAATTGTAATGACACTTAAGCTAAACTAATCTAAGAAAGCAAATAAAAGTGATCAAGATATGGAAAATATCAAC[T]AAAAGTCGTATTAGGGAATATATTTCATCAAAGGTATTATTAAACACTATTGCTTATTTCTTGAAGTAATTAACACAATACCTAGATCTAGAAGTC…	C/T
CG_Chr03	11902048	C	T	26|26	C	16|16	C	14|14	Intergenic				ATTGTAATGACACTTAAGCTAAACTAATCTAAGAAAGCAAATAAAAGTGATCAAGATATGGAAAATATCAACTAAAAGTCGTATTAGGGAATATATTTCATCAAAGGTATTATTAAACACTATTGCTTATTTCTTGAAGTAATTAACACAATACCTAGATCTAGAAGTCTTTTATCCGAATTGAATCTTTCAAAAACAATCTTTTCTTTCACTTAAACCCTAATTACTAATTACTTGAAACTAGGTGATTAAGCAAAGCATTAAGAACCTTCATTAACAAGCTCTACCGTTATCCAACTA[C]GTTCTGTATTTTCAAACGATAGTCTAGCATAAACATACTTTTTTCAAGCAAGATTTAGAATCATTCAAATGTTGATCAAACATTCAAAAGCATTAA…	T/C
CG_Chr03	11902893	G	A	14|14	G	17|17	G	14|14	Intergenic				AAGCGTCGCTACGCTCTAGGAATTTTTGCTCTTGGGTTTGGAGCGTAGAGGGCAGTGCAACGACGCTCTTGGCTGCATTGCTCTGTTTCTAGGATTTTTCCATCTTTTCTTCTGTTTTCACTTGGTTTTGGCTCGATTTTGTTCATTTGGCCTTGAACACTTAATTTCTCCTTAATTACCTGAAACTAGCAAACACATTAAATCCAATGAAAAAACATCCCTAAATCAAGCAAGAAAAGCACTTTTTAGGTGCTTTTCAAGGATGTCTCAATCTAGTGAAGGAATAACTAACCACTCTTC[G]GTGGCACCTATTCTAACTCACTAGAGTATCATAGCAATAGAAAGTTTGAATTAATATATGAATAAGATTCATATTAGATCCATTGGGTTCATTTTT…	A/G
CG_Chr03	11903000	C	T	20|20	C	11|11	C	11|11	Intergenic				TCTTCTGTTTTCACTTGGTTTTGGCTCGATTTTGTTCATTTGGCCTTGAACACTTAATTTCTCCTTAATTACCTGAAACTAGCAAACACATTAAATCCAATGAAAAAACATCCCTAAATCAAGCAAGAAAAGCACTTTTTAGGTGCTTTTCAAGGATGTCTCAATCTAGTGAAGGAATAACTAACCACTCTTCGGTGGCACCTATTCTAACTCACTAGAGTATCATAGCAATAGAAAGTTTGAATTAATATATGAATAAGATTCATATTAGATCCATTGGGTTCATTTTTATTCTCTATG[C]TGAATTAGAATGGGTAAAAGATTGCATAAAGTCAAATAACATGTTTTTATATTTCAAAGTTATGACAAATTCTCTCAGGAGTTTTAGTTTTTAATT…	T/C
CG_Chr03	11903193	A	G	29|29	A	9|9	A	8|8	Intergenic				GGTGGCACCTATTCTAACTCACTAGAGTATCATAGCAATAGAAAGTTTGAATTAATATATGAATAAGATTCATATTAGATCCATTGGGTTCATTTTTATTCTCTATGCTGAATTAGAATGGGTAAAAGATTGCATAAAGTCAAATAACATGTTTTTATATTTCAAAGTTATGACAAATTCTCTCAGGAGTTTTAGTTTTTAATTACCGATATAAGTCAAAATATTTGATAAATAAATTAGTTGGAAAAATGTCATCTAACCTTCATGACAGTATAATTTTTAAATTTGTCTTTTATTTGG[A]AAATTTTCTCAAAAGGGTTGTTGTCAATTCATGAAGTGTTCATGAATTATAAACAAAGTGATAGCTTACTTTTATTGTCTAGATAACATATGATGT…	G/A
CG_Chr03	11903303	G	C	30|30	G	6|6	G	14|14	Intergenic				AATTAGAATGGGTAAAAGATTGCATAAAGTCAAATAACATGTTTTTATATTTCAAAGTTATGACAAATTCTCTCAGGAGTTTTAGTTTTTAATTACCGATATAAGTCAAAATATTTGATAAATAAATTAGTTGGAAAAATGTCATCTAACCTTCATGACAGTATAATTTTTAAATTTGTCTTTTATTTGGAAAATTTTCTCAAAAGGGTTGTTGTCAATTCATGAAGTGTTCATGAATTATAAACAAAGTGATAGCTTACTTTTATTGTCTAGATAACATATGATGTGTCTAGGTTATAA[G]ATAAACTAATGACAAAAACATATTGTATGTTAGAGTAATGGGAAGCTAAATGACTTCAAAATTAAGTATTATCTAAGTCTAAGAAAAATTTCTATG…	C/G
CG_Chr03	11903958	T	G	27|27	T	11|11	T	18|18	Intergenic				GGAAAGCTCATCTCAGTTAATATAGTGGGAGGCATTAAAAAATGTTGTTTATTTATGCTGAATATGGTGCTTTTATCACCATAAGAGAAATTCAATTTCTTCAAATTTTATTACTAAATAATTCATTGAGTATGAATGTCTTTTTAGTGATAAGGCATGTTTTCAAAATTGTTTGAAAATATGTTCAACTTAAATATTTACATTTTTCTATGTGTTAAAAGTTAACACATTTGAATACTAAACTGAGAGAGAGTAAGGATATGAATCTAGAAAGAAAGACAAATTATTTTCTCCATAAAG[T]ATACTTGTATTTGGCTTTTAAATGACAGATACAGGTAATTCTCTAAGAGTTAGAGTTAAATTACTATTACTTGTCAAAAGTCTTGTTTTTCAGGCA…	G/T
CG_Chr03	11904241	G	C	22|22	G	10|10	G	19|19	Intergenic				TTATTTTCTCCATAAAGTATACTTGTATTTGGCTTTTAAATGACAGATACAGGTAATTCTCTAAGAGTTAGAGTTAAATTACTATTACTTGTCAAAAGTCTTGTTTTTCAGGCAAGAGTGTCATTAAGTCTTATAAGATAAAGCTGTATGGTCAAAGAATCTGTTGGACTTTCACATTTTGACCCAAATGGTCTATTTGACTGAAAGAGTAACTCTAACTTCATAAATAAGTCATTAACATGATTGATGAATATTTATGAATGAAAGTATATAAATCTAAAGCATCTTAAGTCTTATTTT[G]TTTGAAATGTTCAAAAGAAATTAGACTAAAGTTTAAGTCATTTAGGAAAATCCAACGTGACATTGTGATCATATCATAATGATTAGTATAGGAAGT…	C/G
CG_Chr03	11904787	G	T	16|16	G	14|14	G	10|10	Intergenic				GTTTTGAAAATTACGCTAATGTCAGGTTCCATTAAGGACATGCAATAGAGATTGTAATAAACATTATTTCCTCCAAAATGTTTGAGAAAAAATTTTGGATTATGAAAATGTTGTAAAACTGGTTTACACCATTTCAGTATTTGGGTAAGTTGAGATGCTTGTGTCGAAACGAACCTTTGAAAAATACACTTGGCGAAACAAATGTTCAAAAGTACACCTAAATGGAGGTAGTGCTTGAGGGTTTATGAAATGATCTTTGTAATATCCAAAAATAAAAAATGTATTTGTATGACAAATACT[G]GTTTTATTAGGAATGTCAAATGAAAGGTTGTGAACTTGTAAAAAGGTTAAGTTGTGTTGATAAACTAGTTCCAAATAAAACCACTTATACTTAACA…	T/G
CG_Chr03	11904968	T	A	14|14	T	9|9	T	13|13	Intergenic				AAATACACTTGGCGAAACAAATGTTCAAAAGTACACCTAAATGGAGGTAGTGCTTGAGGGTTTATGAAATGATCTTTGTAATATCCAAAAATAAAAAATGTATTTGTATGACAAATACTGGTTTTATTAGGAATGTCAAATGAAAGGTTGTGAACTTGTAAAAAGGTTAAGTTGTGTTGATAAACTAGTTCCAAATAAAACCACTTATACTTAACAAGTGTTATTAACCATTTATATGCATTTGAATGTCAAATGGTTTCTAATTGTCGACCAGGTAAGTCTTCGTTATAGTGGGAGAGT[T]ATGAGATACCTCAACCTTTATAAGACTTGCTTATAGTTTACATTGTCATAATAGATGACAAGATGAAAACTTAAAAATCTCAAAAGTAGTGGGAGA…	A/T
CG_Chr03	11906407	T	G	22|22	T	6|6	T	16|16	Intergenic				ACATGCTCATGATTCAAAACAAAGTGAATAAAGGTTATCTAAAGCCTATCACAGAATTTTCATCATCACATTACATGCAGCACAATCATCATATCATTAAATAAAACACGAAGTCTGAGCTTAGGTGCTCAAGGACTTGCCAAACATACACATATACCTCATCCCTAACCTAAAATGATACATTGTCCCTAATGTATCTCTAATCAGATCAGTAAAGAAATAAAGACAAGGGAATAGAAAACCTCCACTGTAAGTGTTTTCGTGCACGGGTCTTTGAGGTGTAGTAGAAGGGCTTGCCTC[T]CCAAATGATGCTCTTCTTCTTTTAGGGGGTCGCTAGAAAAGAAAAACAAGAAGCTAATCTAGGAAAGCAATAAAAGAAAGAAGTAAATTTGTTCAC…	G/T
CG_Chr03	11906487	G	A	16|16	G	10|10	G	14|14	Intergenic				CACAATCATCATATCATTAAATAAAACACGAAGTCTGAGCTTAGGTGCTCAAGGACTTGCCAAACATACACATATACCTCATCCCTAACCTAAAATGATACATTGTCCCTAATGTATCTCTAATCAGATCAGTAAAGAAATAAAGACAAGGGAATAGAAAACCTCCACTGTAAGTGTTTTCGTGCACGGGTCTTTGAGGTGTAGTAGAAGGGCTTGCCTCTCCAAATGATGCTCTTCTTCTTTTAGGGGGTCGCTAGAAAAGAAAAACAAGAAGCTAATCTAGGAAAGCAATAAAAGAAA[G]AAGTAAATTTGTTCACCTGGCTCCCTCCAGGAAGGGAAAATTTTAATGTTGATTGCTCGACGTAGCCTGTCCCCTATCAAGGTACAAAGAAATTCT…	A/G
CG_Chr03	11906777	A	C	12|12	A	7|7	A	11|11	Intergenic				ATAAAAGAAAGAAGTAAATTTGTTCACCTGGCTCCCTCCAGGAAGGGAAAATTTTAATGTTGATTGCTCGACGTAGCCTGTCCCCTATCAAGGTACAAAGAAATTCTCGTATTTCTTTGGTATTTTCTTGGATGAGTTGATATAGCTCGGTAAGGCTATAAGGCTTCTCATCTTTTAAAGAGAACCAGACAGGTCGAATTTGGTATTTTTGAAATTAGGCAAAAAAAGGAAAAAGAAAGAATTAAATGACTCAAATGACTTTAAAGAGTCTAAAGAAAGAAAAGACTCAACAACTGACTC[A]TGAGAACAAGAAGAAGAAAACTCGAAAATAGACGAAATACCATATGATGAAACAAGGTGAGGTCTTTTGACCTCTAACTCTATCACTTGGGATATG…	C/A
CG_Chr03	11907342	C	T	16|16	C	6|6	C	14|14	Intergenic				TCCCTAACTATATCCTCTAATGACATACCTTAGTTGGCCTCTTGAGCAAACTCTGATGACTCGGGAATGACAGGGCAATAATAGTACTGTGGTTGTGCGTGAGAATTACCATAGCCATAGGAGTGAGCGGTTCATCTAGGATAGGTGCAAGGCTCGGGTTCTCAATGGCTATAGTGACTCCCCAAGGCATGGCTTGTTAGCATCGGGCCATTTTGCAGTTGCCTTTCAGCTAATAGTCGAATGGAGGAGGCCATATCACCAAGCATGCTTCTGAGATCAAAATCTGCTTGGCCTCTTCTT[C]TGCTCATTTGACACCTTACCTTGCACACCACGCATAGTACATAGTGTGTACTCTATTAGCCATGATAACCTGACACAAGAAAGAAAACAAAATAAA…	T/C
CG_Chr03	11907430	C	T	16|16	C	6|6	C	15|15	Intergenic				GTGGTTGTGCGTGAGAATTACCATAGCCATAGGAGTGAGCGGTTCATCTAGGATAGGTGCAAGGCTCGGGTTCTCAATGGCTATAGTGACTCCCCAAGGCATGGCTTGTTAGCATCGGGCCATTTTGCAGTTGCCTTTCAGCTAATAGTCGAATGGAGGAGGCCATATCACCAAGCATGCTTCTGAGATCAAAATCTGCTTGGCCTCTTCTTCTGCTCATTTGACACCTTACCTTGCACACCACGCATAGTACATAGTGTGTACTCTATTAGCCATGATAACCTGACACAAGAAAGAAAA[C]AAAATAAAAGCAAAAGAATGCCCTAACTAAGGACTTAACGAAACAAAAATGACATTGTCCTCAACAACGACGCCATTTTGATACTCGTTCTTTTTG…	T/C
CG_Chr03	11907587	A	C	18|18	A	11|11	A	5|5	Intergenic				GGAGGCCATATCACCAAGCATGCTTCTGAGATCAAAATCTGCTTGGCCTCTTCTTCTGCTCATTTGACACCTTACCTTGCACACCACGCATAGTACATAGTGTGTACTCTATTAGCCATGATAACCTGACACAAGAAAGAAAACAAAATAAAAGCAAAAGAATGCCCTAACTAAGGACTTAACGAAACAAAAATGACATTGTCCTCAACAACGACGCCATTTTGATACTCGTTCTTTTTGGGCGTCGTTTTAAATTCCCAAAAAGAATCAGATCAAAAGAAATTTACAATACCAAATCTG[A]TCCTATTACTATGATGACGTAGCAATAGTGGCAAGTCCAGGTCGAACCACAAGGACAATTATGTTTGTTTCATTAAGCAAGTCTCTAATTAAAGCG…	C/A
CG_Chr03	11908025	G	T	16|16	G	10|10	G	13|13	Intergenic				AAAAAATTAAAAGCAATGGGTAAATGTAAACAGAGATAAGATAATCAAGTTCTCGAGAGCAATTTGATTCATATGCAATTTCTATCACCGGCTTATTTTTTATTGAACACATTAGATTGCTTACACATCGATCTATTTAACTTAATTAAATTCACCAATGCTACAGGCAGCCAACAAATTGAATTAAGATAAATAGGCGCCCTAATTATTAATTAAACCCTAAGCCTCAATCAAATTACAAATCTTCAATCCTAATTGGGTCCGATAGAGATCAATCAAAGCCAAGAATTTATGCATTAA[G]CTTAAGAGTTTCAGTTTGCAATTAATTAATGGGAAAACCCAAACTTAATTAATCTAATTTTCAATAAACCTAGGTTAAGCATGTCACACCCCACCC…	T/G
CG_Chr03	11908123	A	G	12|12	A	9|9	A	6|6	Intergenic				TTTATTGAACACATTAGATTGCTTACACATCGATCTATTTAACTTAATTAAATTCACCAATGCTACAGGCAGCCAACAAATTGAATTAAGATAAATAGGCGCCCTAATTATTAATTAAACCCTAAGCCTCAATCAAATTACAAATCTTCAATCCTAATTGGGTCCGATAGAGATCAATCAAAGCCAAGAATTTATGCATTAAGCTTAAGAGTTTCAGTTTGCAATTAATTAATGGGAAAACCCAAACTTAATTAATCTAATTTTCAATAAACCTAGGTTAAGCATGTCACACCCCACCCC[A]AACTATCCTCCCTAGCCCGAGACGGAGTGTGAGGACAGTAGTCACCGACTACCCTGTCACAAAACCCACTGACACATTTACCTCACTTCTCATATA…	G/A
CG_Chr03	11908522	C	T	10|10	C	9|9	C	12|12	Intergenic				TCCTTCCTAGGATGGTAATACCATTAACACACTCTTGACAAACCTCGACTTCGATCGGCAACGGGAACTGTCATGCTACCTGAAAATGGAAAACATATAAAAAGGTGAGCTAACAGCTCAGTGAGTAACGGTTTTTGAAAAATTATACTTTAACTGTAAAACTGGTCAAACTCGCATAAAATATAACACTTCAAATCATATTAAAATATGCTCAAATACCATTGTTAAAACATGCATGTCTATTTTAGAGTAAATACTCAAAAATCTCATTCATTTCAAAATCATTTTCCCTAGTTGAGG[C]AGAGCAATGCTTTATGCTCCTCAACGTCGATTTTCCTTAGCTGTGTAGAGTAATCTCAACACATCAGTGTCGTATATACCTCTATGTGCACGTAGG…	T/C
CG_Chr03	11908523	A	G	10|10	A	9|9	A	13|13	Intergenic				CCTTCCTAGGATGGTAATACCATTAACACACTCTTGACAAACCTCGACTTCGATCGGCAACGGGAACTGTCATGCTACCTGAAAATGGAAAACATATAAAAAGGTGAGCTAACAGCTCAGTGAGTAACGGTTTTTGAAAAATTATACTTTAACTGTAAAACTGGTCAAACTCGCATAAAATATAACACTTCAAATCATATTAAAATATGCTCAAATACCATTGTTAAAACATGCATGTCTATTTTAGAGTAAATACTCAAAAATCTCATTCATTTCAAAATCATTTTCCCTAGTTGAGGC[A]GAGCAATGCTTTATGCTCCTCAACGTCGATTTTCCTTAGCTGTGTAGAGTAATCTCAACACATCAGTGTCGTATATACCTCTATGTGCACGTAGGT…	G/A
CG_Chr03	11908629	C	T	6|6	C	12|12	C	11|11	Intergenic				AGCTAACAGCTCAGTGAGTAACGGTTTTTGAAAAATTATACTTTAACTGTAAAACTGGTCAAACTCGCATAAAATATAACACTTCAAATCATATTAAAATATGCTCAAATACCATTGTTAAAACATGCATGTCTATTTTAGAGTAAATACTCAAAAATCTCATTCATTTCAAAATCATTTTCCCTAGTTGAGGCAGAGCAATGCTTTATGCTCCTCAACGTCGATTTTCCTTAGCTGTGTAGAGTAATCTCAACACATCAGTGTCGTATATACCTCTATGTGCACGTAGGTATTGTAATC[C]GGGTCGCCCACAATGTCTTCTCCAAGTCCTTGAGCATTGGGGTCCCATTTCCATATCCAGGCTACCCATCTACCTTCTACGAGTCCCTCAGCATTG…	T/C
CG_Chr03	11908633	T	C	6|6	T	11|11	T	12|12	Intergenic				AACAGCTCAGTGAGTAACGGTTTTTGAAAAATTATACTTTAACTGTAAAACTGGTCAAACTCGCATAAAATATAACACTTCAAATCATATTAAAATATGCTCAAATACCATTGTTAAAACATGCATGTCTATTTTAGAGTAAATACTCAAAAATCTCATTCATTTCAAAATCATTTTCCCTAGTTGAGGCAGAGCAATGCTTTATGCTCCTCAACGTCGATTTTCCTTAGCTGTGTAGAGTAATCTCAACACATCAGTGTCGTATATACCTCTATGTGCACGTAGGTATTGTAATCCGGG[T]CGCCCACAATGTCTTCTCCAAGTCCTTGAGCATTGGGGTCCCATTTCCATATCCAGGCTACCCATCTACCTTCTACGAGTCCCTCAGCATTGGGTG…	C/T
CG_Chr03	11908815	G	A	16|16	G	7|7	G	15|15	Intergenic				GTTGAGGCAGAGCAATGCTTTATGCTCCTCAACGTCGATTTTCCTTAGCTGTGTAGAGTAATCTCAACACATCAGTGTCGTATATACCTCTATGTGCACGTAGGTATTGTAATCCGGGTCGCCCACAATGTCTTCTCCAAGTCCTTGAGCATTGGGGTCCCATTTCCATATCCAGGCTACCCATCTACCTTCTACGAGTCCCTCAGCATTGGGTGCCTTTTTCTATATTTATATCTAGGTTACCCATCTGCCTTCTATGAGTCCCTTAGCATTGGGTACCTTTTCTATATTTATATCCAG[G]TTACCCATCTGTCTTCTACGAGTCCCTCAGCATTGGGTACCTTTTCTATATCCAGGCTACCCTTTGGCCTTCTCCAAAGTCCCTCAGCCTCAGGTG…	A/G
CG_Chr03	11909092	C	T	14|14	C	11|11	C	18|18	Intergenic				ACCTTTTCTATATTTATATCCAGGTTACCCATCTGTCTTCTACGAGTCCCTCAGCATTGGGTACCTTTTCTATATCCAGGCTACCCTTTGGCCTTCTCCAAAGTCCCTCAGCCTCAGGTGCTTTTTCAAAGTTTTATAAAACATAATACATATTTTGAAAACATTATATCAATAACTCGTAAGTTAACCATTTCCAAATCTAATATCAACCAGTATGCTAAATTCAATTTCAAAGCTTTAATATTAAACAGCATGCTTGTCAAACAAGTTTATTTCCAAATCTTTCAGGAAATCATATAA[C]ACCATGCTTTTCAGTAAAATCATGAAAACATATATCAATCAGCATGCGTTTATTAACTTCTATCAAACAACCAGTATACTCAATGCTTTTCAAATA…	T/C
CG_Chr03	11909254	G	A	16|16	G	10|10	G	16|16	Intergenic				ATTATATCAATAACTCGTAAGTTAACCATTTCCAAATCTAATATCAACCAGTATGCTAAATTCAATTTCAAAGCTTTAATATTAAACAGCATGCTTGTCAAACAAGTTTATTTCCAAATCTTTCAGGAAATCATATAACACCATGCTTTTCAGTAAAATCATGAAAACATATATCAATCAGCATGCGTTTATTAACTTCTATCAAACAACCAGTATACTCAATGCTTTTCAAATAAAACGCATGCACTTATTCATTGGAAATTCACGAAAGCATATTTCAAACCAATGATTTTAATCATA[G]AGAACTCATTTATATTTTGAAAACCGCAGGTATTACTCACCTGTACTTGCCAAAGAATAGTTCCTCTTCCTTCCCTCTATTTCCTCTTTCCCGAGC…	A/G
CG_Chr03	11909386	A	G	11|11	A	10|10	A	11|11	Intergenic				ATATAACACCATGCTTTTCAGTAAAATCATGAAAACATATATCAATCAGCATGCGTTTATTAACTTCTATCAAACAACCAGTATACTCAATGCTTTTCAAATAAAACGCATGCACTTATTCATTGGAAATTCACGAAAGCATATTTCAAACCAATGATTTTAATCATAGAGAACTCATTTATATTTTGAAAACCGCAGGTATTACTCACCTGTACTTGCCAAAGAATAGTTCCTCTTCCTTCCCTCTATTTCCTCTTTCCCGAGCTTCTTGGACGCAGCGTTCTAACTCTGGAACGCAAG[A]CTCCATATTCCTCTGTCAGCTTGGTTGGACGCAACCCTGCCCTTCAACACAAGGTTGATAACTACCGCAAAGTGCAGCCTAACTCTTCTTACTTCT…	G/A
CG_Chr03	11909727	T	C	8|8	T	7|7	T	8|8	Intergenic				CCTTCAACACAAGGTTGATAACTACCGCAAAGTGCAGCCTAACTCTTCTTACTTCTCTTTTGTGATGCGTCGAACTCTCTTGGACGCAAGGTCCAACTTTAACGCATCACCTATCTTTGGACGCGCGTTCACCTTGAACGTAGTGTTTGTCTTCACCGCGAGGCCGACCCCCTTTCAACGCAAGACAACTTCTTTAACATAAAATAGCTAAGTTGTCAAGAATACCTTCTTTTTTGGCCGCAGACTCCTACTACGGACGCAAGGATTCCTCCTTTCTGCCTTCTTTCTTCCCTTTCTCTC[T]AGAATTCTTCCTTCAGAGTCATCAGTCGCTCATTTTCCCTCAAGGTTCTATTTATAGAGAGCTTGCCATCCAACTTCTCCTCTCCTTTTTCTACTT…	C/T
CG_Chr03	11909819	T	C	10|10	T	6|6	T	15|15	Intergenic				CCAACTTTAACGCATCACCTATCTTTGGACGCGCGTTCACCTTGAACGTAGTGTTTGTCTTCACCGCGAGGCCGACCCCCTTTCAACGCAAGACAACTTCTTTAACATAAAATAGCTAAGTTGTCAAGAATACCTTCTTTTTTGGCCGCAGACTCCTACTACGGACGCAAGGATTCCTCCTTTCTGCCTTCTTTCTTCCCTTTCTCTCTAGAATTCTTCCTTCAGAGTCATCAGTCGCTCATTTTCCCTCAAGGTTCTATTTATAGAGAGCTTGCCATCCAACTTCTCCTCTCCTTTTTC[T]ACTTGTTTGTCACATGTCACGCTGCATACTTAATTAACCATGCATTTATCCAAGCGTCACCTTGCATGAAGCACTCAACATGCATTCTAACACCTC…	C/T
CG_Chr03	11910022	T	C	16|16	T	8|8	T	20|20	Intergenic				CTCTCTAGAATTCTTCCTTCAGAGTCATCAGTCGCTCATTTTCCCTCAAGGTTCTATTTATAGAGAGCTTGCCATCCAACTTCTCCTCTCCTTTTTCTACTTGTTTGTCACATGTCACGCTGCATACTTAATTAACCATGCATTTATCCAAGCGTCACCTTGCATGAAGCACTCAACATGCATTCTAACACCTCCTACTTTTAAGGTGTCAAGTCTATATGAAGCCACCTAGCCTTTATAAACTTATCTTATACATCCAACATTTTCCAATAAACAACTATTCATTCAACACAACGCCCC[T]ATGCGTTCATTGAGTTTCCTTTAAGGTTTGAGCTTCACTACTCACTTCTCTAACTCTCGGCCATACTTCCTTTGAACTCGTTTTTCCACCGCATAC…	C/T
CG_Chr03	11910027	G	A	15|15	G	8|8	G	19|19	Intergenic				TAGAATTCTTCCTTCAGAGTCATCAGTCGCTCATTTTCCCTCAAGGTTCTATTTATAGAGAGCTTGCCATCCAACTTCTCCTCTCCTTTTTCTACTTGTTTGTCACATGTCACGCTGCATACTTAATTAACCATGCATTTATCCAAGCGTCACCTTGCATGAAGCACTCAACATGCATTCTAACACCTCCTACTTTTAAGGTGTCAAGTCTATATGAAGCCACCTAGCCTTTATAAACTTATCTTATACATCCAACATTTTCCAATAAACAACTATTCATTCAACACAACGCCCCTATGC[G]TTCATTGAGTTTCCTTTAAGGTTTGAGCTTCACTACTCACTTCTCTAACTCTCGGCCATACTTCCTTTGAACTCGTTTTTCCACCGCATACTACTA…	A/G
CG_Chr03	11910193	C	T	14|14	C	10|10	C	18|18	Intergenic				CTCAACATGCATTCTAACACCTCCTACTTTTAAGGTGTCAAGTCTATATGAAGCCACCTAGCCTTTATAAACTTATCTTATACATCCAACATTTTCCAATAAACAACTATTCATTCAACACAACGCCCCTATGCGTTCATTGAGTTTCCTTTAAGGTTTGAGCTTCACTACTCACTTCTCTAACTCTCGGCCATACTTCCTTTGAACTCGTTTTTCCACCGCATACTACTAGGCGTCAATGTCTCAAACGCACACTACTATGCATTTGTCTTACTGCATAATACCATGTGTAGCCTGAAC[C]GCATACTATCATGCGTCCATGATCTTTCTCCTATCCTTGAAGATTCCTTAATTACCCCTCTATGCGTTCTTGTGCTTGTAATCCAAGGTTATTCAT…	T/C
CG_Chr03	11910577	C	T	9|9	C	10|10	C	15|15	Intergenic				CAAGGTTATTCATTTAACCTTTTCCTTGTAAAAATATTTCTCTGATGATAGATTAGTATGCGTCCACCTCTTGCCCCAGTCTTTAAGCTTACTTCTCAACCTCCCACTTTATCCAATACTCGAAAACATCCCTTGCTAATAATCTATGCGTTACTCAGTTTGCTATAGTACTCTTCCTTTCCGAGACACTTCACGACATAACTTTATTTCTTTCCTTGCTTATGCATCTTACCATCGCCAATGCTTACATCTTCTTCATAATTACCTCCTATGCGTTTCACTTCTTTTCCTTCAAGCTCT[C]GGGTTACTTCCATGCGTTCACCCTGGCCATGCGTTACCTTAGTCCTGACCATGCGTCCAACATGGTCTTTTACTTCTTTTCTTTATAGGCTCTTCA…	T/C
CG_Chr03	11911157	C	T	17|17	C	6|6	C	13|13	Intergenic				AAATTTGCACAAGATTCAATGAAGCACAACCATAATATGGAGATTTATATAAAAATGAAGTCTCAAGTAATTACATAGGTTTGCTTCAAGAACAAGAAATCAAGTTACCTTAACATCTTCATAGACAAAGAAAGTGAGGAAGAGAGCATCCAATCCATGGCTACAACCCACAATAAAATGTAAATCCTAAGCTAATAAGGTAAAATTATGAAGAAGAAGAAGAAGAAGAAGAAAATTGGATGAATTCTTCGGCCTTTATGAAATCCCGCCTCTCTTTGCCATAAAAAAATGAAGAGATTA[C]ATAAATCTGCCTTAGAGTGTTGTTGCGCTCTGGGTAGAAATTGGAGTGTAGGTCTCGAGCGTCCCTGCGCTCGCGCGTGTGCGTCCCCTTTCTGTC…	T/C
CG_Chr03	11911170	T	C	17|17	T	8|8	T	15|15	Intergenic				ATTCAATGAAGCACAACCATAATATGGAGATTTATATAAAAATGAAGTCTCAAGTAATTACATAGGTTTGCTTCAAGAACAAGAAATCAAGTTACCTTAACATCTTCATAGACAAAGAAAGTGAGGAAGAGAGCATCCAATCCATGGCTACAACCCACAATAAAATGTAAATCCTAAGCTAATAAGGTAAAATTATGAAGAAGAAGAAGAAGAAGAAGAAAATTGGATGAATTCTTCGGCCTTTATGAAATCCCGCCTCTCTTTGCCATAAAAAAATGAAGAGATTACATAAATCTGCCT[T]AGAGTGTTGTTGCGCTCTGGGTAGAAATTGGAGTGTAGGTCTCGAGCGTCCCTGCGCTCGCGCGTGTGCGTCCCCTTTCTGTCAAAATTTGGAGTG…	C/T
CG_Chr03	11911184	G	A	16|16	G	7|7	G	14|14	Intergenic				AACCATAATATGGAGATTTATATAAAAATGAAGTCTCAAGTAATTACATAGGTTTGCTTCAAGAACAAGAAATCAAGTTACCTTAACATCTTCATAGACAAAGAAAGTGAGGAAGAGAGCATCCAATCCATGGCTACAACCCACAATAAAATGTAAATCCTAAGCTAATAAGGTAAAATTATGAAGAAGAAGAAGAAGAAGAAGAAAATTGGATGAATTCTTCGGCCTTTATGAAATCCCGCCTCTCTTTGCCATAAAAAAATGAAGAGATTACATAAATCTGCCTTAGAGTGTTGTTGC[G]CTCTGGGTAGAAATTGGAGTGTAGGTCTCGAGCGTCCCTGCGCTCGCGCGTGTGCGTCCCCTTTCTGTCAAAATTTGGAGTGTCACTATGCTCTCA…	A/G
CG_Chr03	11911480	A	C	9|9	A	9|9	A	9|9	Intergenic				TTGCGCTCTGGGTAGAAATTGGAGTGTAGGTCTCGAGCGTCCCTGCGCTCGCGCGTGTGCGTCCCCTTTCTGTCAAAATTTGGAGTGTCACTATGCTCTCACCAAAGCTGCTCTCTGCCTTTGAGCATAGAGCATAGCATAGCTGTGCTATGCTTTGCGCTTGCCCTAGGGGTATTTTCGTAATTTTTTGCGTCTTTGAGCTCCGGGTGCCCAATTTCACTTCCAATAGCTCCAAAGAATGACTCGTGGCACTCCGAGGTGCATGATTTGCTCGAATTCCTACAAAAATAGACATTTAAA[A]ACATTATACTAAACAAGCAAGCAATATTAGTGACATAAAAATAGCTCTTTTTGAGAGTTATCATAACCCTTAAGGGAGCAATTTTTCTACTTACCC…	C/A
CG_Chr03	11912250	G	A	15|15	G	10|10	G	16|16	Intergenic				TTTCCCTAAAGGCGGGAATGAGTGAATTTCATTTTGTGTACCTGATCGACCAAGAGTGTATAGTGGATAATTTATAAGTAGAGTGATCTTAGTGCAAGCATACACTATCGGTGAAGTAATATCCCATGAGACTAGCTACCTAATTGGGTTTGTCTTAAAGCAATGCAACCAAGTGATCTAATGTAATCAAGATGGAATTGTTGTGAGTAGATGTGAATAAAGCTTAAGAAGATAAATACAATCAATAATGAAAGTAGGGTTTCAAATGTTTTGCCTAAGTTCATAAAAACGAGTGATGCA[G]CCGCATCATGTTGGGGCATTGCTTATACATGACATAATCTTTACCTATTCAATCTTGTTTCAAGATCTTTTAGGAGCCTAAGGAGCTACTCCTATA…	A/G
CG_Chr03	11912560	C	A	13|13	C	10|10	C	16|16	Intergenic				GTTGGGGCATTGCTTATACATGACATAATCTTTACCTATTCAATCTTGTTTCAAGATCTTTTAGGAGCCTAAGGAGCTACTCCTATATCTATATGGTTTGCTAGACCTTAGATCAATTTCATGCATATTCTTTACCCTATGGTGCCCCTTATCTCTAAGGTTGCATGGTGGTCCTATTTCTATGCTTTAACCCTATATTCCCTTGTGAAATTCGCTTACAACCTTAACCTTCTTAGTATTAGGACTCCACTATATTGCTAATTTAAGTGGCCAATTCAAATTAACAATACTTTCCATAAA[C]TCAACAAGGTAAATGTGTAAGTAATGCAAGACATGACACTTTAACAATTGCTCAAGTCATGAATCCCTAGGGCATCCACATAATTGAACCCCTTGA…	A/C
CG_Chr03	11912933	T	C	14|14	T	6|6	T	9|9	Intergenic				CATCCACATAATTGAACCCCTTGATGAATTTAGCTCATGATAAAGAATAAATGAATCATTTTCATTAATTTCAAAATCATCAGTACAAAATGAATGTGCGAGAGTAATAAAGGAAGAAGCAAAATGAAAATGGGTGTTGGAAATATAGTAACACTCCTTAAATAATCCCTCACTCTCTAAACTCTAGAGAAGGATTTTCCTCTCTCAAGGACCAACCCTATTTATCCAAACATGCTCTCATGGGGTAGGGACACCCTAAAACCTAATAACTCCAAAGGAACTCTCGTTCTTGGATGTAGG[T]CGGTAAGTTGAGTGGAGATTCTTGTTGAAGTGCACTGATTTTGGGTGGAGGAAGTTGAATGCTTAAAAGGAAGGCTCCTCAGTAGTATTTACCTTC…	C/T
CG_Chr03	11913059	A	C	14|14	A	9|9	A	13|13	Intergenic				AAAATGGGTGTTGGAAATATAGTAACACTCCTTAAATAATCCCTCACTCTCTAAACTCTAGAGAAGGATTTTCCTCTCTCAAGGACCAACCCTATTTATCCAAACATGCTCTCATGGGGTAGGGACACCCTAAAACCTAATAACTCCAAAGGAACTCTCGTTCTTGGATGTAGGTCGGTAAGTTGAGTGGAGATTCTTGTTGAAGTGCACTGATTTTGGGTGGAGGAAGTTGAATGCTTAAAAGGAAGGCTCCTCAGTAGTATTTACCTTCTGTGTTGGGACTAGTGTCCTAAATCTCTT[A]GAGTTCTCGTAGTTTGTAATCTTTGTAAAATAAAAATTATTTATCCAATAAAATAATGAGTTATTTTATTTGTTTGTAAATTAACTCAATCCAATA…	C/A
CG_Chr03	11913355	A	T	9|9	A	7|7	A	13|13	Intergenic				TCTTAGAGTTCTCGTAGTTTGTAATCTTTGTAAAATAAAAATTATTTATCCAATAAAATAATGAGTTATTTTATTTGTTTGTAAATTAACTCAATCCAATAAACTAAGATTCGTGGTTATTTTATGTAAACTTAAACATGTATGTGGTTGACATACAAGATTGGATCATGTTTAAGTAATAACCAAAAATGTCTATAGTATAGAGATAAGGTTGGGTGTTTTATTGATAATTTGTAGAAATACAAGTTGTTGTACTCTTTATTTGGAATAATTAGAGCAATCTAGGAGATGAATACATGG[A]TTTAAGAATTAAATTGTGCAATATGAATAACTTTATGTTTCTGTTGTTTACAAAAGCTTCTATCCTGGAAATTATGAGTTTTATACATTTTTTAAC…	T/A
CG_Chr03	11913544	T	G	23|23	T	13|13	T	13|13	Intergenic				TGTCTATAGTATAGAGATAAGGTTGGGTGTTTTATTGATAATTTGTAGAAATACAAGTTGTTGTACTCTTTATTTGGAATAATTAGAGCAATCTAGGAGATGAATACATGGATTTAAGAATTAAATTGTGCAATATGAATAACTTTATGTTTCTGTTGTTTACAAAAGCTTCTATCCTGGAAATTATGAGTTTTATACATTTTTTAACACATGATATAGCTAAAAGAAGCCAAAATTACCCAAAGGACAAGAGAAAGATGCTGCTAGAATCATCAAGGCTACATCATTCCAACGATCAAC[T]CGTAGAAAGAACCAAGCGTCGAGAAGTAAAAGAATTTTCAGACGCATAGGTGGTGGTTGTCATGTCTACAAGCAAGTTGATGACTAATTTGACCAG…	G/T
CG_Chr03	11913887	G	A	8|8	G	5|5	G	11|11	Intergenic				CGCATAGGTGGTGGTTGTCATGTCTACAAGCAAGTTGATGACTAATTTGACCAGGCCATGGCAGAACCAATGAACTGATGACGCGATGAAGTCTGCACAGTAGGGCATGAAATTAAATGCAAAGGTGTTACACAATCATGAGATCACCTTTTTGGAAGCTTATAAATAGCCCGAAGAAGTTCATGTTGAAGACATAGAGCAATTAGTGGGTGGATTTTTTTATACTAATTTGTGTTTTAACTTTCTTTGATTTGTGTAGAAATTTTTGTTTTGGGAAGTACAATGTGTTTAGCCGAAAGC[G]TGTCTGATAGTCTATAAGAAAGGATAAACAAGTTGAACTCATTCCTAACCCTGAGATCGAGAGAACATTTGGACAGAAAAGTAAATCTCACCAAAA…	A/G
CG_Chr03	11914276	C	T	8|8	C	7|7	C	11|11	Intergenic				CACCAAAAAAAGATGTTAGCTTTACAAGGAAAGGAAGATGGCGGATCAACAGAACAACTTAGTACTGCCTAATGGAGCCAATAATGAGGCTAACAATGCAATCAACAATGCATTGGCTCAAGCTCAAATCCAAGCTTAGATTCAAGAACAGATGCAAGCCCATCCAATCTTGCTGGCCCATGATAGTAACAGACCCATTCGGGATTATGCGTCACCAGTCCTCTATGACTTTTCCCCTGGTATTATGCATCCAACTTCCCAAGGATTGAGGAGATGAAGTTGGTAATGCTTCAAATGCTC[C]AGACTGTGGGGCAATTTGGAGGAGCTTGGCGAGGACCCTCATGCTCATTTGAAAAGATTCATAGAGAATGACACAGTTGTTGCGTTACAAGCGCAG…	T/C
CG_Chr03	11914789	G	A	14|14	G	11|11	G	13|13	Intergenic				GGAGCCACATGTTTACGAAAGGAGCCCATAGAACCCACAGTCTGTGTGCTTTATCAAGAACAACTCGTATTCCAACACCTACAATTCTGGTTGGAGAAATCAACCCAACTTATTTTCGGGTGGTAATCATAACCAAACGAAGTAGCACGGCGCGTAGTTGCCAAATAGAGGTGGATCATCTGGATTCCACCAAGGACAACACAAACAAAATCAATTGCAAGGACAGATGCACCAGGCGTTGAGCTTTTCGTCTTCCATTGAAGCTCTTTTGAAGGAGTATATGCAGAAAAATGATACTTT[G]TTGCAAACGCAAGCATCAACCATTCGTAACTTGGAGCTTTAGATGGAATAAATTGCAGGGGAACTTAAAAATCGACCAAGAAGGATCTCTTCCCAG…	A/G
CG_Chr03	11915642	A	G	12|12	A	15|15	A	19|19	Intergenic				GATCTGGAGAGCACAATTCCCTGTTCAATTGGATGAGTAGACATAGGGAAAGTGTTGTGTAATCTAGAGGCAAGTATAAATTTAATGTCTCTATCTGTGTTCAAGAAATTAGGGATCGAATCGAGGCCTACCACCGTAACGCTACAATTGGCTGATCGATTCGTCATGCATCCAGAGGGAAAGATTGCAGATGTTTTAGTAAAGGTTGATTGCTTCATCCTCCCCGTGGACTTCATAATTCTGCATTATGAAGCCAATAAGAACATACTTATCATCTAAGGATGCCCGTTTCTGTCAACC[A]AATGCACATTGATCGACGTCCATAAGGGTGAGATCATGATGAGAGTAAATGGTTAAGAAGTCATCTTCAATATGTTTAAGGCATTGGAGTATCCTA…	G/A
CG_Chr03	11916132	T	C	18|18	T	7|7	T	22|22	Intergenic				GAGAATATATGGACACACAACCACCTGAACAATCTTGTGTCGTGGTCCACACATCTTTTGAACCTTTGAATATAAACCCTCGCAACCAGCGAAGTAAACCGTCTCTGAAACAAGCACTAGAGCTTGAATTAAAAGTGTTGCCCACCCATCTGAAGTACGTATACTTGGGGGATGGCAACACCCTTCCAGTAATCATCTCTTCAGCATTATCCCTAGAACATGAGTTCGCCTTGTTAAATGTCTTGACGAAATACATCCGAGCAATCGGATGGACGTTGGCTGACATTCGAGGGATAAGCC[T]CACTTCTTGCATGCACAAAATACGTCTAGAAGAAGGAAAAGATAAACCTATTAAGCTGCATCGGAGGCTTAATCCAACAATGAAGGAAGTTGTAAA…	C/T
CG_Chr03	11916229	G	A	14|14	G	11|11	G	16|16	Intergenic				ACCGTCTCTGAAACAAGCACTAGAGCTTGAATTAAAAGTGTTGCCCACCCATCTGAAGTACGTATACTTGGGGGATGGCAACACCCTTCCAGTAATCATCTCTTCAGCATTATCCCTAGAACATGAGTTCGCCTTGTTAAATGTCTTGACGAAATACATCCGAGCAATCGGATGGACGTTGGCTGACATTCGAGGGATAAGCCTCACTTCTTGCATGCACAAAATACGTCTAGAAGAAGGAAAAGATAAACCTATTAAGCTGCATCGGAGGCTTAATCCAACAATGAAGGAAGTTGTAAA[G]AAGGAAATCCTAAAGTGGTTGGGCGTAGGCATTATCTTTCCCACATCTGATAGTAAATGGGTTAGTCCTGTGCAATGCATTATGAAGAAAGGATAA…	A/G
CG_Chr03	11916310	T	C	15|15	T	7|7	T	13|13	Intergenic				CACCCTTCCAGTAATCATCTCTTCAGCATTATCCCTAGAACATGAGTTCGCCTTGTTAAATGTCTTGACGAAATACATCCGAGCAATCGGATGGACGTTGGCTGACATTCGAGGGATAAGCCTCACTTCTTGCATGCACAAAATACGTCTAGAAGAAGGAAAAGATAAACCTATTAAGCTGCATCGGAGGCTTAATCCAACAATGAAGGAAGTTGTAAAGAAGGAAATCCTAAAGTGGTTGGGCGTAGGCATTATCTTTCCCACATCTGATAGTAAATGGGTTAGTCCTGTGCAATGCAT[T]ATGAAGAAAGGATAAATGACAGCAGTCCCAAACAAAAATAATGAATTCATCCCCACCCATATTCTCTGTCACTAAGTGGAGAATTTGTATGGATTA…	C/T
CG_Chr03	11916642	T	C	19|19	T	12|12	T	14|14	Intergenic				ACAAAAATAATGAATTCATCCCCACCCATATTCTCTGTCACTAAGTGGAGAATTTGTATGGATTACCGAAAGTTGAACGCAACAACCAAGAAAGATCATTTTTCCCTACCATTCATTGACAAAATGTTAGACAAACTAGTGGGAATTGAATATTTTTGTTTCTTGGACAGTTACTTAGGCTATAATTAGATTATGATAGCTTCTGAAGACCAAGAGAAAACAACTTTTACATGTCCATATGGAACTTTTGCTTTTCAACACATGCCATTTGGATTATGTAACGCTCTAGGCACCTTCCAA[T]AATGTATGATGGCGATCTTCTCTAAATTTCTAGAAGAATCGATGAAGATATTCATGGACGACTTTTCAGTATTTGGAAATTTGTTTTACGTCTGTC…	C/T
CG_Chr03	11916796	A	G	12|12	A	10|10	A	16|16	Intergenic				TTTGTTTCTTGGACAGTTACTTAGGCTATAATTAGATTATGATAGCTTCTGAAGACCAAGAGAAAACAACTTTTACATGTCCATATGGAACTTTTGCTTTTCAACACATGCCATTTGGATTATGTAACGCTCTAGGCACCTTCCAATAATGTATGATGGCGATCTTCTCTAAATTTCTAGAAGAATCGATGAAGATATTCATGGACGACTTTTCAGTATTTGGAAATTTGTTTTACGTCTGTCTAGCAAACTTGGAAAAGGTGCTGAAAAAATGTGAGGACACCAACTTAGTTCTAAACT[A]GGAAAAATGTCATTTCATGGTAAATAAAAGGATAGTCCTCAAACATAAGGTTTCCAAGAAAGGCTTGGAAGTCGATCAGGCTAAGATCAAAGTTGT…	G/A
CG_Chr03	11916825	A	G	10|10	A	11|11	A	15|15	Intergenic				AATTAGATTATGATAGCTTCTGAAGACCAAGAGAAAACAACTTTTACATGTCCATATGGAACTTTTGCTTTTCAACACATGCCATTTGGATTATGTAACGCTCTAGGCACCTTCCAATAATGTATGATGGCGATCTTCTCTAAATTTCTAGAAGAATCGATGAAGATATTCATGGACGACTTTTCAGTATTTGGAAATTTGTTTTACGTCTGTCTAGCAAACTTGGAAAAGGTGCTGAAAAAATGTGAGGACACCAACTTAGTTCTAAACTAGGAAAAATGTCATTTCATGGTAAATAAA[A]GGATAGTCCTCAAACATAAGGTTTCCAAGAAAGGCTTGGAAGTCGATCAGGCTAAGATCAAAGTTGTGAAAAAACTTCCTCCTCCCACTAATGTAA…	G/A
CG_Chr03	11916942	G	A	17|17	G	11|11	G	14|14	Intergenic				TAATGTATGATGGCGATCTTCTCTAAATTTCTAGAAGAATCGATGAAGATATTCATGGACGACTTTTCAGTATTTGGAAATTTGTTTTACGTCTGTCTAGCAAACTTGGAAAAGGTGCTGAAAAAATGTGAGGACACCAACTTAGTTCTAAACTAGGAAAAATGTCATTTCATGGTAAATAAAAGGATAGTCCTCAAACATAAGGTTTCCAAGAAAGGCTTGGAAGTCGATCAGGCTAAGATCAAAGTTGTGAAAAAACTTCCTCCTCCCACTAATGTAAAGACATTAAGAAGTTTTCTA[G]GGCATGAAGGTTTTTACAGAAAGTTTGTTAAAGACTTTTCAAAAATTGCACATCCTCTAAATGCATTGTTGGAAATAAACTGACCCTACGTCTTTG…	A/G
CG_Chr03	11916995	T	C	13|13	T	7|7	T	17|17	Intergenic				CATGGACGACTTTTCAGTATTTGGAAATTTGTTTTACGTCTGTCTAGCAAACTTGGAAAAGGTGCTGAAAAAATGTGAGGACACCAACTTAGTTCTAAACTAGGAAAAATGTCATTTCATGGTAAATAAAAGGATAGTCCTCAAACATAAGGTTTCCAAGAAAGGCTTGGAAGTCGATCAGGCTAAGATCAAAGTTGTGAAAAAACTTCCTCCTCCCACTAATGTAAAGACATTAAGAAGTTTTCTAGGGCATGAAGGTTTTTACAGAAAGTTTGTTAAAGACTTTTCAAAAATTGCACA[T]CCTCTAAATGCATTGTTGGAAATAAACTGACCCTACGTCTTTGATGAACAATGTTTAAGAGCTTTTGAAACATTGAAGACAACATTGGTGTCAGCA…	C/T
CG_Chr03	11917119	T	C	8|8	T	12|12	T	6|6	Intergenic				AATAAAAGGATAGTCCTCAAACATAAGGTTTCCAAGAAAGGCTTGGAAGTCGATCAGGCTAAGATCAAAGTTGTGAAAAAACTTCCTCCTCCCACTAATGTAAAGACATTAAGAAGTTTTCTAGGGCATGAAGGTTTTTACAGAAAGTTTGTTAAAGACTTTTCAAAAATTGCACATCCTCTAAATGCATTGTTGGAAATAAACTGACCCTACGTCTTTGATGAACAATGTTTAAGAGCTTTTGAAACATTGAAGACAACATTGGTGTCAGCACTCATTTTAATTTCCCTCGACTGGACG[T]AGCCGTTCGAGCTCATGTATGATGCGAGTGACTACGCCATGGGAGCTGCGTTAGTTCAACGCAAAGATAAGGTGTTATACCTAATAGCCTACGCCA…	C/T
CG_Chr03	11917236	T	C	19|19	T	13|13	T	12|12	Intergenic				TTTCTAGGGCATGAAGGTTTTTACAGAAAGTTTGTTAAAGACTTTTCAAAAATTGCACATCCTCTAAATGCATTGTTGGAAATAAACTGACCCTACGTCTTTGATGAACAATGTTTAAGAGCTTTTGAAACATTGAAGACAACATTGGTGTCAGCACTCATTTTAATTTCCCTCGACTGGACGTAGCCGTTCGAGCTCATGTATGATGCGAGTGACTACGCCATGGGAGCTGCGTTAGTTCAACGCAAAGATAAGGTGTTATACCTAATAGCCTACGCCAACAAAACGCTCAATGAAGCG[T]AAGAAAATTGTACAACTATAGAAAAAGAGCTGTTGGTTGTAGTATTCGCTGTGGAAAAGTTTAGAGCTTATTTATTGGGGTTGAAAGTCATCATCC…	C/T
CG_Chr03	11917775	A	G	18|18	A	13|13	A	21|21	Intergenic				TGAGAATATGAAAATTGATAAGAAATAGCCTGATGTCAAAGCCAATTTTTCAGATGAGGTTGTACTCAAAGTCGACGACTCTCCCTTTGGTATGCTAATATCATAAATTTTCTAGTGTGCAAGCAATTTCCAGAAGACTTCAATGCACACTAGAAAAAGAAGTTGATGCACGATGTGAAGTTTTATTATTGGGATGAGCCTCAACTCTACAAACGTGGGCTTGATCACATTTTCAGATTATGTGTTCCCGAAACTTCGTATCAACACATCCTCTCCTAGTGTGACGACTCACCATATGGA[A]GACACTTCGAAGGGTAGCGAACTACAACCAAAGTTTTGCAGAGGGGATATTTCTGGCTAACAATATTTAAAGATGCCAGAGACTTTGTGCAAAAGT…	G/A
CG_Chr03	11917802	A	G	23|23	A	11|11	A	18|18	Intergenic				GCCTGATGTCAAAGCCAATTTTTCAGATGAGGTTGTACTCAAAGTCGACGACTCTCCCTTTGGTATGCTAATATCATAAATTTTCTAGTGTGCAAGCAATTTCCAGAAGACTTCAATGCACACTAGAAAAAGAAGTTGATGCACGATGTGAAGTTTTATTATTGGGATGAGCCTCAACTCTACAAACGTGGGCTTGATCACATTTTCAGATTATGTGTTCCCGAAACTTCGTATCAACACATCCTCTCCTAGTGTGACGACTCACCATATGGAAGACACTTCGAAGGGTAGCGAACTACA[A]CCAAAGTTTTGCAGAGGGGATATTTCTGGCTAACAATATTTAAAGATGCCAGAGACTTTGTGCAAAAGTGCAAGTGTCAACGCGTGGGTAACATTT…	G/A
CG_Chr03	11917833	T	C	18|18	T	12|12	T	13|13	Intergenic				GTTGTACTCAAAGTCGACGACTCTCCCTTTGGTATGCTAATATCATAAATTTTCTAGTGTGCAAGCAATTTCCAGAAGACTTCAATGCACACTAGAAAAAGAAGTTGATGCACGATGTGAAGTTTTATTATTGGGATGAGCCTCAACTCTACAAACGTGGGCTTGATCACATTTTCAGATTATGTGTTCCCGAAACTTCGTATCAACACATCCTCTCCTAGTGTGACGACTCACCATATGGAAGACACTTCGAAGGGTAGCGAACTACAACCAAAGTTTTGCAGAGGGGATATTTCTGGC[T]AACAATATTTAAAGATGCCAGAGACTTTGTGCAAAAGTGCAAGTGTCAACGCGTGGGTAACATTTCAAATTGGAATGAGATGCCACTTACCTTCAT…	C/T
CG_Chr03	11918045	G	A	20|20	G	12|12	G	14|14	Intergenic				CTCTCCTAGTGTGACGACTCACCATATGGAAGACACTTCGAAGGGTAGCGAACTACAACCAAAGTTTTGCAGAGGGGATATTTCTGGCTAACAATATTTAAAGATGCCAGAGACTTTGTGCAAAAGTGCAAGTGTCAACGCGTGGGTAACATTTCAAATTGGAATGAGATGCCACTTACCTTCATCTTAAAAGTCGAACTTTTCAACGTTTGGGGAATAAATTTCATTGGCTCATTTCCACCTTCATATGACCACAACTACATCCTAGTAGCTGTGGATTATGTCTCAAAATGGGTCAAG[G]CAATTTCTTACGCAAAGAATGATGTGGCGATAGTCTAAAAATTTCAACAGAAGAACATCTTTACGAGATTTAAAACGCCCAAAGCCTTAATTAGTG…	A/G
CG_Chr03	11918232	C	A	20|20	C	8|8	C	15|15	Intergenic				TAAAAGTCGAACTTTTCAACGTTTGGGGAATAAATTTCATTGGCTCATTTCCACCTTCATATGACCACAACTACATCCTAGTAGCTGTGGATTATGTCTCAAAATGGGTCAAGGCAATTTCTTACGCAAAGAATGATGTGGCGATAGTCTAAAAATTTCAACAGAAGAACATCTTTACGAGATTTAAAACGCCCAAAGCCTTAATTAGTGATGAGGTACGCATTTTGTTAATTGAATCATTTCAAAGTTGCTAATCAAGTATAACGTGCATCACATGGTGGCTACTGCATACCATCCTTA[C]AAGAATGAGCAAGCAGAAATCTCCAATCGAGTATTAAAGAATATCTTGGAAAAGGTAGTCAATACTTCTCGAAAAGATTGGGTGTTTAGGTTAGAC…	A/C
CG_Chr03	11918264	T	A	25|25	T	8|8	T	16|16	Intergenic				AATTTCATTGGCTCATTTCCACCTTCATATGACCACAACTACATCCTAGTAGCTGTGGATTATGTCTCAAAATGGGTCAAGGCAATTTCTTACGCAAAGAATGATGTGGCGATAGTCTAAAAATTTCAACAGAAGAACATCTTTACGAGATTTAAAACGCCCAAAGCCTTAATTAGTGATGAGGTACGCATTTTGTTAATTGAATCATTTCAAAGTTGCTAATCAAGTATAACGTGCATCACATGGTGGCTACTGCATACCATCCTTACAAGAATGAGCAAGCAGAAATCTCCAATCGAG[T]ATTAAAGAATATCTTGGAAAAGGTAGTCAATACTTCTCGAAAAGATTGGGTGTTTAGGTTAGACGAGGCGTTGTGGGCTTACAAAACAACATTTAA…	A/T
CG_Chr03	11918533	G	A	16|16	G	9|9	G	12|12	Intergenic				AAGAATGAGCAAGCAGAAATCTCCAATCGAGTATTAAAGAATATCTTGGAAAAGGTAGTCAATACTTCTCGAAAAGATTGGGTGTTTAGGTTAGACGAGGCGTTGTGGGCTTACAAAACAACATTTAAGACACCTTTTGGAATGTCTTCTTATGCATTAGTCTTTGAAAAATCCTACCATCTGCCCTTGGAGCTTGAACATAAGGCACTTTAGACCACCAAGAAATTGAACCTCAATATCAATGCTGCTGGAGAAGCCCACAAGCTTCAATTAAATGAACTGAAAGAATGGAGGCTACAA[G]TGTACGAGAATGCAAAGATATACAAAGAAAGGACCAACTGTTGGCACGATAAACACATCAGTAAGAAATCTTTGCATATTGGTCAGAAAGAACTCC…	A/G
CG_Chr03	11919079	T	C	5|5	T	10|10	T	12|12	Intergenic				TATTATAGAGATGGCATTGATTGAGATAAAGTCTTTGTTGACCTAGAGAAGATTAACTGAGGAAAAGTTGGATGCTCCCTGTGTTGACCACGATCACAATTTCCAAGGATGCATCCCTAATTTTGTGTTTTATTTCTATTTTATTATTTTAAGTCAATTTTTGCTTTCTTTCTAAGTTTCAAATTTTTGTATGGATTGGCTTAATGATAATATTTTGAAAATCATTGGATTCATTGTCTTCAACTTGATTATAATAAAAAATCAAGGCGTCGAAACTAGAATTGCATGCACCTAGAATAT[T]TCGACGCCTGAGAAGATACCAAGGGTTGCAATCAAATAGGGCATCTGAAGAGACGCTTAGGCGTGCGTCGTTGGACGTAGGCGTGTGTCAGAAAAC…	C/T
CG_Chr03	11919119	G	A	9|9	G	9|9	G	7|7	Intergenic				ACCTAGAGAAGATTAACTGAGGAAAAGTTGGATGCTCCCTGTGTTGACCACGATCACAATTTCCAAGGATGCATCCCTAATTTTGTGTTTTATTTCTATTTTATTATTTTAAGTCAATTTTTGCTTTCTTTCTAAGTTTCAAATTTTTGTATGGATTGGCTTAATGATAATATTTTGAAAATCATTGGATTCATTGTCTTCAACTTGATTATAATAAAAAATCAAGGCGTCGAAACTAGAATTGCATGCACCTAGAATATTTCGACGCCTGAGAAGATACCAAGGGTTGCAATCAAATAG[G]GCATCTGAAGAGACGCTTAGGCGTGCGTCGTTGGACGTAGGCGTGTGTCAGAAAACATTTATTACGCAGTGATGTCACGCCTAAAACCACGCGCCC…	A/G
CG_Chr03	11919828	A	G	7|7	A	9|9	A	8|8	Intergenic				CCAACTAAGGTAACCACCAATGATCCCCAATGTTACCCCCGTCGTCCTTGATTTCCTTTCTTCCCAAACATCGAGTTCACTACCCTTAGACCATCTGTACCAATAATCCCGCCACAACCCCTAACCGTTATGCACCCCAACAATTCTAAGTTGGAGACTGCGTCGAGACCACTGCCGCCTACCTCCAGTGACCTAATAGGAGCAAGTGAGGCTGTGAGATGAGATGTGGCAATTTGGCTAAGTTGAACTTCCAAGCTTTGAATTGCCTTACCTTGGCTTTGAATGGTGCTTGCTATAGCT[A]GACCAAATTCTCCAATGTGGTAGTCCTTGATCTTGACTTTTTGACAAAGTAAGCATTATGTCTTCCAAAGATGATGTCTTTGCATTCCCCCCTCCA…	G/A
CG_Chr03	11920086	T	C	8|8	T	7|7	T	10|10	Intergenic				TGAATTGCCTTACCTTGGCTTTGAATGGTGCTTGCTATAGCTAGACCAAATTCTCCAATGTGGTAGTCCTTGATCTTGACTTTTTGACAAAGTAAGCATTATGTCTTCCAAAGATGATGTCTTTGCATTCCCCCCTCCATTGAATCCTTAAGGTGCTTGCAACACATTCTTGTTTACATATGAAAAATTCTTATAATTTCTCAAGTTGGGATGATAATTGTTGTTGGCCTCAGTGTTGTCCTCTATCCACATAATTGGCTCCCTCCAACTCACTTGGTTCTTGTTGATTTGCCATGGCTG[T]GAGAGAAGCTATTGATGGTGGACTTGCTTGGGCTTGGCCTTCTTGAGATAATTTAGATAAAGCATTAGTGAGAAAAGCCAATTGAGCTTTTAGTGA…	C/T
CG_Chr03	11920133	G	A	13|13	G	8|8	G	20|20	Intergenic				AAATTCTCCAATGTGGTAGTCCTTGATCTTGACTTTTTGACAAAGTAAGCATTATGTCTTCCAAAGATGATGTCTTTGCATTCCCCCCTCCATTGAATCCTTAAGGTGCTTGCAACACATTCTTGTTTACATATGAAAAATTCTTATAATTTCTCAAGTTGGGATGATAATTGTTGTTGGCCTCAGTGTTGTCCTCTATCCACATAATTGGCTCCCTCCAACTCACTTGGTTCTTGTTGATTTGCCATGGCTGTGAGAGAAGCTATTGATGGTGGACTTGCTTGGGCTTGGCCTTCTTGA[G]ATAATTTAGATAAAGCATTAGTGAGAAAAGCCAATTGAGCTTTTAGTGAGCTTACCTCATCCACCCCATACACTTTAGCAGGTTTGTTTGATGATC…	A/G
CG_Chr03	11920339	A	G	21|21	A	10|10	A	9|9	Intergenic				ATTGGCTCCCTCCAACTCACTTGGTTCTTGTTGATTTGCCATGGCTGTGAGAGAAGCTATTGATGGTGGACTTGCTTGGGCTTGGCCTTCTTGAGATAATTTAGATAAAGCATTAGTGAGAAAAGCCAATTGAGCTTTTAGTGAGCTTACCTCATCCACCCCATACACTTTAGCAGGTTTGTTTGATGATCTTTCACAAGGCCAACTGTATGATATATTGGCCATGTCCGCAAGTATTATGTAGGCTTCTCTGGTGGTCTTGAAGAATATAGAACCTCCGGCGGTATAGTTTCCAAGATA[A]ATTTGGTGGAGCTTGACAATCCATTGTAGAACAATTGGATTTGCAACCAATCCAGGTAACCATGTTGTAGGCATCTTCTCAAGAGGTCCTTGTATC…	G/A
CG_Chr03	11920593	C	T	14|14	C	8|8	C	12|12	Intergenic				TGGTCTTGAAGAATATAGAACCTCCGGCGGTATAGTTTCCAAGATAAATTTGGTGGAGCTTGACAATCCATTGTAGAACAATTGGATTTGCAACCAATCCAGGTAACCATGTTGTAGGCATCTTCTCAAGAGGTCCTTGTATCGTTCTCACGCCTCATATAATTGCTCATCTTCAAGTTCACGGAATGTGCCTATCTTCGTCCTCAATCTTTGTGACTTCGCCCGTGGGAAGTATTTGTTTAAGAAAGTTTGAGCAAGTGTATCCCATGCAGTTATGCTCTCCATCAGTATAGTTTCAAG[C]CAATCCTCGCTCGATCCTGTAAAGAGAAAGGAAAAAGTCTTAGTTTTATAGCATTGTTAGAAACTTCATTCATCTTTACCGTCCCGCATATCTCTA…	T/C
CG_Chr03	11920939	T	C	8|8	T	10|10	T	14|14	Intergenic				TTATAGCATTGTTAGAAACTTCATTCATCTTTACCGTCCCGCATATCTCTAGGAAAGATAGAAGGTGCTTAAGAGGGTCCTCGGTGGAACATCCTTTAAAAGAAAGCTCTCGTGCCATTTGGATCAATCATAGTTTGAGTTCAAAGTTGTTGACATTTATGGCCACGTTTGCTATTCCAGGTTGGTTTGTTGGGAGACTTGGTTGAAAATAATCCATTGCCTTTGGTGCTACTTCTTCCGTTATCTCACCCATTGGGTTTAGTTAACCTCTTAAGTTCTTCAGGTAAGTCCTATCAATCT[T]GGGATCAATTGGAAGAAGATTAGAATTATCTCTTGGCATACACCAAAGCACAACCAACCAATTTTAGAAAAAGAAAAAAAAGTAAAATATATCTTA…	C/T
CG_Chr03	11920940	G	A	8|8	G	11|11	G	15|15	Intergenic				TATAGCATTGTTAGAAACTTCATTCATCTTTACCGTCCCGCATATCTCTAGGAAAGATAGAAGGTGCTTAAGAGGGTCCTCGGTGGAACATCCTTTAAAAGAAAGCTCTCGTGCCATTTGGATCAATCATAGTTTGAGTTCAAAGTTGTTGACATTTATGGCCACGTTTGCTATTCCAGGTTGGTTTGTTGGGAGACTTGGTTGAAAATAATCCATTGCCTTTGGTGCTACTTCTTCCGTTATCTCACCCATTGGGTTTAGTTAACCTCTTAAGTTCTTCAGGTAAGTCCTATCAATCTT[G]GGATCAATTGGAAGAAGATTAGAATTATCTCTTGGCATACACCAAAGCACAACCAACCAATTTTAGAAAAAGAAAAAAAAGTAAAATATATCTTAG…	A/G
CG_Chr03	11921265	C	T	19|19	C	10|10	C	16|16	Intergenic				TTATCTCTTGGCATACACCAAAGCACAACCAACCAATTTTAGAAAAAGAAAAAAAAGTAAAATATATCTTAGATTAAGATCTATCAACTCTTTAAATATTAAGTAAAAATACTGTTACTTCAATCCCCGGCAACGACGCCAATAACTTGATGCGTGAAATTTGATGCATTCCTCAAGTGCACGGGTCAAGTTAAAATATAAAACGGTTTAAGTCCGAGTATCTTATCTACTGGGAATTGAATTGGATATATTCACTTAGCTATTCAAGAATTGAATTGATTTTATCTAAGGGATGGAAAT[C]GACTTTTGATTTTGAAAACAAGAGAACAAGAAAACAAGAAAAAGTGAAAATTGAAGGGATAAGAGTGTTCTAGGGTGTTGATGTCATTAATTACTT…	T/C
CG_Chr03	11921403	T	C	21|21	T	14|14	T	20|20	Intergenic				CCAATAACTTGATGCGTGAAATTTGATGCATTCCTCAAGTGCACGGGTCAAGTTAAAATATAAAACGGTTTAAGTCCGAGTATCTTATCTACTGGGAATTGAATTGGATATATTCACTTAGCTATTCAAGAATTGAATTGATTTTATCTAAGGGATGGAAATCGACTTTTGATTTTGAAAACAAGAGAACAAGAAAACAAGAAAAAGTGAAAATTGAAGGGATAAGAGTGTTCTAGGGTGTTGATGTCATTAATTACTTCATTAAGTATACTTTAGGTTTTCATGGAAGTATGTGCAAAC[T]ATATGCTTAAGTCTAGAAACTAATCCGGATTACTTTCTCTAAAAAACAACCCTATCTCATGCAACTTAATTGATTACTAATTTCTTGAAACCAAGT…	C/T
CG_Chr03	11921461	C	T	17|17	C	9|9	C	18|18	Intergenic				TATAAAACGGTTTAAGTCCGAGTATCTTATCTACTGGGAATTGAATTGGATATATTCACTTAGCTATTCAAGAATTGAATTGATTTTATCTAAGGGATGGAAATCGACTTTTGATTTTGAAAACAAGAGAACAAGAAAACAAGAAAAAGTGAAAATTGAAGGGATAAGAGTGTTCTAGGGTGTTGATGTCATTAATTACTTCATTAAGTATACTTTAGGTTTTCATGGAAGTATGTGCAAACTATATGCTTAAGTCTAGAAACTAATCCGGATTACTTTCTCTAAAAAACAACCCTATCT[C]ATGCAACTTAATTGATTACTAATTTCTTGAAACCAAGTTAAGAAGCATAGCATTAAGATTAGTTATGATCAACTTTCTCTAATAACCTAACTATTT…	T/C
CG_Chr03	11922182	C	T	11|11	C	9|9	C	12|12	Intergenic				ACTCCTTCAATCTCCACTTGATGGTAACAAACTCACACCTTTTGGCTCTCTTTTCTCTTTAATTTGGTGTGCCTTCTTTTGGGGGCTCTCTTGTGTATTTTCTTGATGATTTCTTGATGTCTAGGGTTCCTAAGAACCTTTCAATATACAGAAGTGGCCGCCCAAAATCCTTTCAAAAAATCAAGATTTTTCAAAATAGAAAAGTTGGCGTTGCTGCGCTCTCCAAGAGCTCAACAACGTTATCCGACATAAAAGCCCCATCTCAAGCACAACGCAATGCTGCGACGCTCCTTGCCCCAA[C]ACAACGACACCCTTCAGTAGCGACATGATGCTCAAACAAATGCTGAATTTAGGTGCTCTCGGGTCTAGAGGGCAACGACTCTTTCGGTTGCGTTGT…	T/C
CG_Chr03	11922225	C	T	10|10	C	4|4	C	14|14	Intergenic				GGCTCTCTTTTCTCTTTAATTTGGTGTGCCTTCTTTTGGGGGCTCTCTTGTGTATTTTCTTGATGATTTCTTGATGTCTAGGGTTCCTAAGAACCTTTCAATATACAGAAGTGGCCGCCCAAAATCCTTTCAAAAAATCAAGATTTTTCAAAATAGAAAAGTTGGCGTTGCTGCGCTCTCCAAGAGCTCAACAACGTTATCCGACATAAAAGCCCCATCTCAAGCACAACGCAATGCTGCGACGCTCCTTGCCCCAACACAACGACACCCTTCAGTAGCGACATGATGCTCAAACAAATG[C]TGAATTTAGGTGCTCTCGGGTCTAGAGGGCAACGACTCTTTCGGTTGCGTTGTCCTGTTTTTATGGTTTTTCCATTTCTTCTTTCGGTTTTGGCTC…	T/C
CG_Chr03	11922263	C	A	18|18	C	4|4	C	16|16	Intergenic				GGGGCTCTCTTGTGTATTTTCTTGATGATTTCTTGATGTCTAGGGTTCCTAAGAACCTTTCAATATACAGAAGTGGCCGCCCAAAATCCTTTCAAAAAATCAAGATTTTTCAAAATAGAAAAGTTGGCGTTGCTGCGCTCTCCAAGAGCTCAACAACGTTATCCGACATAAAAGCCCCATCTCAAGCACAACGCAATGCTGCGACGCTCCTTGCCCCAACACAACGACACCCTTCAGTAGCGACATGATGCTCAAACAAATGCTGAATTTAGGTGCTCTCGGGTCTAGAGGGCAACGACT[C]TTTCGGTTGCGTTGTCCTGTTTTTATGGTTTTTCCATTTCTTCTTTCGGTTTTGGCTCGTTTTTGGCTTAGTTTGGTTCTTTTTGCTTTAGACACT…	A/C
CG_Chr03	11922432	G	A	15|15	G	4|4	G	12|12	Intergenic				AAAAGCCCCATCTCAAGCACAACGCAATGCTGCGACGCTCCTTGCCCCAACACAACGACACCCTTCAGTAGCGACATGATGCTCAAACAAATGCTGAATTTAGGTGCTCTCGGGTCTAGAGGGCAACGACTCTTTCGGTTGCGTTGTCCTGTTTTTATGGTTTTTCCATTTCTTCTTTCGGTTTTGGCTCGTTTTTGGCTTAGTTTGGTTCTTTTTGCTTTAGACACTTAATTTTTTCATTATCACCTGAAAATCACTAGCAAACACATTAAATCTAATAAAAACATTCCTAAATCCAAG[G]CAATAAAAGCACATTTTAGGTGCTTTTCAGCAGGAAAAGAGAAAAGAGTAAGGCCTTCAGAAGCTACTGATGAAGAGATGAAGGAGGATGTTGCGC…	A/G
CG_Chr03	11922512	G	T	26|26	G	7|7	G	6|6	Intergenic				GCTCAAACAAATGCTGAATTTAGGTGCTCTCGGGTCTAGAGGGCAACGACTCTTTCGGTTGCGTTGTCCTGTTTTTATGGTTTTTCCATTTCTTCTTTCGGTTTTGGCTCGTTTTTGGCTTAGTTTGGTTCTTTTTGCTTTAGACACTTAATTTTTTCATTATCACCTGAAAATCACTAGCAAACACATTAAATCTAATAAAAACATTCCTAAATCCAAGGCAATAAAAGCACATTTTAGGTGCTTTTCAGCAGGAAAAGAGAAAAGAGTAAGGCCTTCAGAAGCTACTGATGAAGAGAT[G]AAGGAGGATGTTGCGCCCCTCAAGAGAAAATCTGAGAAAAGAAAAGAGGCGGGCACATCTAGACGCTTGGAAGTTATTGTCGCTGCATCAACAATT…	T/G
CG_Chr03	11922920	A	G	9|9	A	7|7	A	12|12	Intergenic				AGCCCAGGTAGGCAAGAAAAGTAAGAAAGTAAATGAGGGCCTTTTCCGCCTAAGTGAAGATGCCTAGTCGATCATATCTGCTAAGAAGTTGAATAAGGCGATGAGAGTAGGGAGGGCTTGAAGCAAGAAAAGAAAGGAAAATCGCCGTATAAAAACCATAGCGACGGAGTTTGAAAGAGAGATGCAGGAATAGATGTGGAATAACTATCCAAAGCCCAACGCATCAAGAAAAATGTAAAGATAAAAGAAGAAAAGAGGAAAATAGTTTCGAAGGTAGCCAAGTCCAAAGCCAAACTATCG[A]TGAAAAAGAAGCAAATAAAAGAGGTGAGCAAGAAATCGGCCCTGAAGATAAAAGACGTAGGGGCGGGAGAAGGAAGTAGGATGCCTGCTAGTTCTG…	G/A
CG_Chr03	11923170	G	A	21|21	G	5|5	G	12|12	Intergenic				AAAAGAGGAAAATAGTTTCGAAGGTAGCCAAGTCCAAAGCCAAACTATCGATGAAAAAGAAGCAAATAAAAGAGGTGAGCAAGAAATCGGCCCTGAAGATAAAAGACGTAGGGGCGGGAGAAGGAAGTAGGATGCCTGCTAGTTCTGCAATAAGGAGAAGTGAGAAAGGAAAAGAGAAAATGGTGGAGGAACCACCAAAGGAGGCAAGCAAAGGCCGCAAAAAGCAATTCAACAACCTTCATTTGGCTCTTGCTCGATGTTGGCTACCTCCAGGCACCCCATATTTTGTATGTCAAAACA[G]AGGTGAGTGTCCTGTCCAAGATCAGCAAAAATAAATAAATGGCTCCACTGTAAATGTAAAGAATTTAAAAATAAGTGTGATAAGAGCTAAGTTGTG…	A/G
CG_Chr03	11923492	T	C	14|14	T	6|6	T	13|13	Intergenic				TCAGCAAAAATAAATAAATGGCTCCACTGTAAATGTAAAGAATTTAAAAATAAGTGTGATAAGAGCTAAGTTGTGAAAGGGTACCTGCTCGATGTTGGCTGCCTCCATGCACCCCATCGTTGGTATGTCAAAATGAAGTGGGTAGCTCGGATCAACGCATGTCCAATAACTATTATACTTTGGCTAAAAATAAAATGTCATAAAAAGAAGTTTTATGGAAATCGACTTTAAAGCACATTACTGAAATGAAGAATAAGAATGACTGGAAATGAGTAAGGGTATTTTGAGTATTAAGCTTGT[T]GCATCTAAAATTAGGAAATATTTTCTAGGCGTTGATTAAAAAAGATTTTGTGAAGTCAATTAATTATTGATATAAATCTAAAACCTGAAAGCATGT…	C/T
CG_Chr03	11923913	C	T	17|17	C	8|8	C	21|21	Intergenic				TTTGAGTGGTGGATCACAATAAATCTTTAAATAAATACTTGAGAATAAGTATTATTTTAAATTTCGGAGTGTGATAACTTGTAGAAATACAAGTTATTATACTCTTTATTTGAAATAATTGGAGCAATCTAGGAGATGAATGCATGGATTTGGGAATTAAATTATGTAATATGAATAACTTTACGTTTATGATGTTTACAAAAACTTCTATCCTGGAAATTATGAGTTTTATACCATTTTGAATGTAGGATATAGCTAAAAGGAGCTAAAAACACACAAAAGACAAGAGAAAGATGTTGC[C]ATAATCATCAAGACCACATCATTCCAACGAACATGTCGCAAGAACCAGGCATCGAGAAGTAAAAGAGTTTTCAGACGTATAGGCAGTGACTGTCAT…	T/C
CG_Chr03	11924271	C	T	15|15	C	9|9	C	17|17	Intergenic				AGTAAAAGAGTTTTCAGACGTATAGGCAGTGACTGTCATGTCTACAAGTAAGTTGATGACTGATTTGACTGGGCCATGACAGAACCAATGAATCGATGACACGATGAAGTCTGTGCAGCAGGGCATGAAATTAAATGCAAAAGTATCAAATAATCATGAGATCACCTTTTTGGACGCCTATAAATAGCCCGAAGAAGTTCATGTTGAAGACATAGAGAAATTAGTGGGTGAAAACTCTACACAAAGTCTCCCTCAACCACCATCACCACCTTCTACCTCGAGCTCTCTTGTGAGAAGATT[C]TGAGTGAAAGTTTAGAATTGTCTCTCAGGGAGTGAGAATCCATCAATTTTCCTATGCAAAATTGTATCAATGGCCACCATCTCAAGCCTTCAAGAA…	T/C
CG_Chr03	11924606	T	C	14|14	T	3|3	T	11|11	Intergenic				AGAATCCATCAATTTTCCTATGCAAAATTGTATCAATGGCCACCATCTCAAGCCTTCAAGAAGCAAGATGTCGCCATTGGCGGCTTGACGTCCTTTATTTTCATTTTTCTATCATTTTCACCTTTTTTACTTGTATTATGATTATGCCAACTGAAAGACTTGCATTTTTTTTTCTCTCTTTGCTTCATTTATAAAGCATGTTAATTTTGATATTTATCCAATTCTCTGTTATTGGTTCTTTGTATTTTTTTTGAAGATTTCCAAAATGAAAAATATTGGCAAAAGACAATTAATCGCTTC[T]GCGGAGAATTCAATTTCTTCGTGTTGATGATCAACCGACTTGGGAAGGTTCTTCATATAGGATACCTGACCTAAGGGAGATTGTATTGGATCCACA…	C/T
CG_Chr03	11924770	C	T	13|13	C	4|4	C	10|10	Intergenic				TTTTTTTTTCTCTCTTTGCTTCATTTATAAAGCATGTTAATTTTGATATTTATCCAATTCTCTGTTATTGGTTCTTTGTATTTTTTTTGAAGATTTCCAAAATGAAAAATATTGGCAAAAGACAATTAATCGCTTCTGCGGAGAATTCAATTTCTTCGTGTTGATGATCAACCGACTTGGGAAGGTTCTTCATATAGGATACCTGACCTAAGGGAGATTGTATTGGATCCACAGGTTATAGAGTTGCTAATTTGACTAAACCAAGTCTGTTTAAGATCCCCATCGCAACTCAATCAAATG[C]TGATGGCATGGGCTCGGATGATGGAGATGGTCTTGTCCCCATAGAGATATCATTAGGAGGGGAAGATATGGTTGGTTCCTCTGTTGTTCCACTAAA…	T/C
[truncated: 2,650 more rows]
